# Supplementary material for: Comparing the efficacy and safety of cisplatin and other platinum-based chemotherapies in locally advanced nasopharyngeal carcinoma: a systematic review and meta-analysis
Source: BMC Cancer. 2022 Jun 6;22:616. doi: 10.1186/s12885-022-09712-z (PMC9169397; doi:10.1186/s12885-022-09712-z)
Supplement: Supplementary file 1 — Additional file 1. [file 12885_2022_9712_MOESM1_ESM.zip]

Archive with 87 entries (75 files):
- Supplementary material/
- Supplementary material/1.xls
- Supplementary material/2.xls
- Supplementary material/figure/
- Supplementary material/figure/3-4grade1/
- Supplementary material/figure/3-4grade1/Dermatitis.pdf
- Supplementary material/figure/3-4grade1/Elevation of aminotransferase.pdf
- Supplementary material/figure/3-4grade1/Mucositis.pdf
- Supplementary material/figure/3-4grade1/Nausea.pdf
- Supplementary material/figure/3-4grade1/Vomiting.pdf
- Supplementary material/figure/3-4grade1/Vomiting1.pdf
- Supplementary material/figure/3-4grade1/Weight loss.pdf
- Supplementary material/figure/3-4grade1/Xerostomia.pdf
- Supplementary material/figure/3-4grade2/
- Supplementary material/figure/3-4grade2/Anemia.pdf
- Supplementary material/figure/3-4grade2/Leucopenia.pdf
- Supplementary material/figure/3-4grade2/Neutropenia.pdf
- Supplementary material/figure/3-4grade2/Thrombocytopenia.pdf
- Supplementary material/figure/DMFS/
- Supplementary material/figure/DMFS/3DMFS.pdf
- Supplementary material/figure/DMFS/3DMFS.tif
- Supplementary material/figure/DMFS/5DMFS.pdf
- Supplementary material/figure/DMFS/5DMFS.tif
- Supplementary material/figure/DMFS/▒φ1.doc
- Supplementary material/figure/Induction chemotherapy/
- Supplementary material/figure/Induction chemotherapy/Anemia .pdf
- Supplementary material/figure/Induction chemotherapy/C.tif
- Supplementary material/figure/Induction chemotherapy/CR.pdf
- Supplementary material/figure/Induction chemotherapy/CR.tif
- Supplementary material/figure/Induction chemotherapy/D.tif
- Supplementary material/figure/Induction chemotherapy/E .tif
- Supplementary material/figure/Induction chemotherapy/F.tif
- Supplementary material/figure/Induction chemotherapy/Leucopenia.pdf
- Supplementary material/figure/Induction chemotherapy/PR.pdf
- Supplementary material/figure/Induction chemotherapy/PR.tif
- Supplementary material/figure/Induction chemotherapy/Thrombocytopenia.pdf
- Supplementary material/figure/Induction chemotherapy/Vomiting.pdf
- Supplementary material/figure/LRF/
- Supplementary material/figure/LRF/3LRF.pdf
- Supplementary material/figure/LRF/3LRF.tif
- Supplementary material/figure/LRF/5LRF.pdf
- Supplementary material/figure/LRF/5LRF.tif
- Supplementary material/figure/OS/
- Supplementary material/figure/OS/3OS.pdf
- Supplementary material/figure/OS/3OS.tif
- Supplementary material/figure/OS/5OS.pdf
- Supplementary material/figure/OS/5OS.tif
- Supplementary material/figure/PFS/
- Supplementary material/figure/PFS/3PFS.pdf
- Supplementary material/figure/PFS/3PFS.tif
- Supplementary material/figure/PFS/5PFS.pdf
- Supplementary material/figure/PFS/5PFS.tif
- Supplementary material/figure/late1-2/
- Supplementary material/figure/late1-2/A.tif
- Supplementary material/figure/late1-2/B.tif
- Supplementary material/figure/late1-2/C.tif
- Supplementary material/figure/late1-2/Cranial nerve palsy.pdf
- Supplementary material/figure/late1-2/D.tif
- Supplementary material/figure/late1-2/E.tif
- Supplementary material/figure/late1-2/F.tif
- Supplementary material/figure/late1-2/Hearing impairment.pdf
- Supplementary material/figure/late1-2/Subcutaneous fibrosis.pdf
- Supplementary material/figure/late1-2/Temporal lobe necrosis.pdf
- Supplementary material/figure/late1-2/Trismus.pdf
- Supplementary material/figure/late1-2/Xerostomia.pdf
- Supplementary material/figure/late3-4/
- Supplementary material/figure/late3-4/Xerostomia.pdf
- Supplementary material/figure/late3-4/Xerostomia.tif
- Supplementary material/figure/other platinum drugs versus cisplatin for nasopharyngeal carcinoma.rm5
- Supplementary material/retrieval results/
- Supplementary material/retrieval results/1.doc
- Supplementary material/retrieval results/2.xls
- Supplementary material/retrieval results/citation-export-Cochrane322.ris
- Supplementary material/retrieval results/fulltext.txt
- Supplementary material/retrieval results/pubmed-Nasopharyn-72set.txt
- Supplementary material/retrieval results/records-EMBASE 351.ris
- Supplementary material/retrieval results/savedrecs-WEB1-50.ciw
- Supplementary material/retrieval results/savedrecs-WEB51-100.ciw
- Supplementary material/retrieval results/savedrecs520.ciw
- Supplementary material/retrieval results/savedrecsWEB150.ciw
- Supplementary material/retrieval results/savedrecsWEB200.ciw
- Supplementary material/retrieval results/savedrecsWEB250.ciw
- Supplementary material/retrieval results/savedrecsWEB300.ciw
- Supplementary material/retrieval results/savedrecsWEB350.ciw
- Supplementary material/retrieval results/savedrecsWEB400.ciw
- Supplementary material/retrieval results/savedrecsWEB450.ciw
- Supplementary material/retrieval results/savedrecsWEB500.ciw
