# Supplementary material for: Comparing the efficacy and safety of cisplatin and other platinum-based chemotherapies in locally advanced nasopharyngeal carcinoma: a systematic review and meta-analysis
Source: BMC Cancer. 2022 Jun 6;22:616. doi: 10.1186/s12885-022-09712-z (PMC9169397; doi:10.1186/s12885-022-09712-z)
Supplement: Supplementary file 1 — Additional file 1. [file 12885_2022_9712_MOESM1_ESM.zip › Supplementary material/1.xls]

## Sheet: 1-2级
	Drug-Related Grade 1-2 Adverse Events
	Hematologic
	Neutropenia
			Lobaplatin-based		Cisplatin-based group
			事件	总数	事件	总数
IC+CCRT	1号	Lv 2021	114	252	97	249
IC+CCRT	3号	Tang 2016	58	113	72	110
CCRT	4号	Linquan 2018	99	200	102	198
IC+CCRT（0-2级）	5号	Liu 2018	55	103	57	83
Leucopenia
			platin-based		Cisplatin-based group
			事件	总数	事件	总数
IC+CCRT	1	Lv 2021	129	252	114	249
CCRT	4号	Linquan 2018	128	200	124	198
IC+CCRT（0-2级）	5号	Liu 2018	67	103	53	83
Thrombocytopenia
			platin-based		Cisplatin-based group
			事件	总数	事件	总数
IC+CCRT	1	Lv 2021	69	252	62	249
IC+CCRT	3号	Tang 2016	54	113	44	110
CCRT	4号	Linquan 2018	59	200	27	198
Anemia
			platin-based		Cisplatin-based group
			事件	总数	事件	总数
IC+CCRT	1	Lv 2021	168	252	151	249
IC	3号	Tang 2016	16	113	34	110
IC+CCRT	3号	Tang 2016	47	113	58	110
CCRT	4号	Linquan 2018	154	200	164	198
IC	8号	Cao 2011	1	50	1	50
Nonhematologic
Xerostomia
			platin-based		Cisplatin-based group
			事件	总数	事件	总数
IC+CCRT	1	Lv 2021	169	252	149	249
IC+CCRT	3号	Tang 2016	108	113	103	110
CCRT	4号	Linquan 2018	114	200	114	198
Dermatitis	皮肤
			platin-based		Cisplatin-based group
			事件	总数	事件	总数
IC+CCRT	1	Lv 2021	176	252	185	249
IC+CCRT	3号	Tang 2016	106	113	100	110
CCRT	4号	Linquan 2018	132	200	141	198
CCRT+AC	10号	Imjai 2007	95	105	95	101
Mucositis
			platin-based		Cisplatin-based group
			事件	总数	事件	总数
IC+CCRT	1	Lv 2021	143	252	144	249
IC+CCRT	3号	Tang 2016	80	113	72	110
CCRT	4号	Linquan 2018	142	200	127	198
CCRT+AC	10号	Imjai 2007	100	105	99	101
Nausea
			platin-based		Cisplatin-based group
			事件	总数	事件	总数
IC+CCRT	1	Lv 2021	106	252	187	249
CCRT	4号	Linquan 2018	104	200	136	198
Vomiting
			platin-based		Cisplatin-based group
			事件	总数	事件	总数
IC+CCRT	1	Lv 2021	54	252	150	249
IC	3号	Tang 2016	72	113	83	110
IC+CCRT	3号	Tang 2016	55	113	40	110
CCRT	4号	Linquan 2018	116	200	126	198
IC	8号	Cao 2011	17	50	37	50
CCRT+AC	10号	Imjai 2007	35	105	58	101
Diarrhoea
			platin-based		Cisplatin-based group
			事件	总数	事件	总数
IC+CCRT	1	Lv 2021	12	252	16	249
CCRT	4号	Linquan 2018	3	200	13	198
Nephrotoxicity
			platin-based		Cisplatin-based group
			事件	总数	事件	总数
IC+CCRT	1	Lv 2021	53	252	92	249
IC+CCRT	3号	Tang 2016	3	113	4	110
CCRT	4号	Linquan 2018	8	200	22	198
CCRT+AC	10号	Imjai 2007	0	105	22	101
Hepatoxicity
			platin-based		Cisplatin-based group
			事件	总数	事件	总数
IC+CCRT	1	Lv 2021	119	252	112	249
IC+CCRT	3号	Tang 2016	26	113	29	110
Weight loss
			platin-based		Cisplatin-based group
			事件	总数	事件	总数
IC+CCRT	1	Lv 2021	80	252	163	249
CCRT	4号	Linquan 2018	107	200	121	198
ALT increase
			platin-based		Cisplatin-based group
			事件	总数	事件	总数
CCRT	4号	Linquan 2018	36	200	27	198
IC	8号	Cao 2011	3	50	2	50

## Sheet: 3-4级
Drug-Related Grade 3 Adverse Events
Hematologic
Neutropenia
			platin-based		Cisplatin-based group
			事件	总数	事件	总数
IC+CCRT	1	Lv 2021	25	252	59	249
IC+CCRT	3号	Tang 2016	50	113	31	110
CCRT	4号	Linquan 2018	26	200	24	198
IC+CCRT	5号	Liu 2018	48	103	26	83
IC+CCRT	6号	Zhan 2020	37	113	29	113
Leucopenia
			platin-based		Cisplatin-based group
			事件	总数	事件	总数
IC+CCRT	1号	Lv 2021	39	252	56	249
IC	2号	Hu 2016	3	32	4	31
CCRT	4号	Linquan 2018	47	200	45	198
IC+CCRT	5号	Liu 2018	36	103	30	83
IC	6号	Zhan 2020	12	113	10	113
IC+CCRT	6号	Zhan 2020	44	113	31	113
CCRT+AC	10号	Imjai 2007	11	105	11	101
Thrombocytopenia
			platin-based		Cisplatin-based group
			事件	总数	事件	总数
IC+CCRT	1	Lv 2021	18	252	11	249
IC	2号	Hu 2016	4	32	5	31
IC+CCRT	3号	Tang 2016	21	113	26	110
CCRT	4号	Linquan 2018	11	200	4	198
IC+CCRT	5号	Liu 2018	18	103	6	83
IC	6号	Zhan 2020	0	113	1	113
IC+CCRT	6号	Zhan 2020	18	113	7	113
CCRT+AC	10号	Imjai 2007	2	105	2	101
Anemia
			platin-based		Cisplatin-based group
			事件	总数	事件	总数
IC+CCRT	1	Lv 2021	4	252	27	249
IC+CCRT	3号	Tang 2016	7	113	20	110
CCRT	4号	Linquan 2018	1	200	6	198
IC+CCRT	6号	Zhan 2020	12	113	10	113
CCRT+AC	10号	Imjai 2007	2	105	14	101
Nonhematologic
Xerostomia	口干
			platin-based		Cisplatin-based group
			事件	总数	事件	总数
IC+CCRT	1	Lv 2021	13	252	17	249
IC+CCRT	3号	Tang 2016	2	113	2	110
CCRT	4号	Linquan 2018	11	200	10	198
IC+CCRT	5号	Liu 2018	2	103	0	83
CCRT+AC	10号	Imjai 2007	0	105	4	101
Dermatitis
			platin-based		Cisplatin-based group
			事件	总数	事件	总数
IC+CCRT	1	Lv 2021	7	252	12	249
IC+CCRT	3号	Tang 2016	5	113	4	110
IC+CCRT	5号	Liu 2018	8	103	3	83
CCRT+AC	10号	Imjai 2007	4	105	3	101
Mucositis
			platin-based		Cisplatin-based group
			事件	总数	事件	总数
IC+CCRT	1	Lv 2021	102	252	99	249
IC+CCRT	3号	Tang 2016	33	113	36	110
CCRT	4号	Linquan 2018	34	200	46	198
IC+CCRT	5号	Liu 2018	13	103	9	83
IC+CCRT	6号	Zhan 2020	24	113	36	113
CCRT+AC	10号	Imjai 2007	5	105	1	101
Nausea
			platin-based		Cisplatin-based group
			事件	总数	事件	总数
IC+CCRT	1	Lv 2021	2	252	24	249
CCRT	4号	Linquan 2018	4	200	18	198
IC+CCRT	5号	Liu 2018	2	103	20	83
Vomiting
			platin-based		Cisplatin-based group
			事件	总数	事件	总数
IC+CCRT	1	Lv 2021	0	252	16	249
IC	2号	Hu 2016	2	32	3	31
IC	3号	Tang 2016	6	113	13	110
IC+CCRT	3号	Tang 2016	56	113	68	110
CCRT	4号	Linquan 2018	12	200	35	198
IC+CCRT	5号	Liu 2018	0	103	11	83
IC	6号	Zhan 2020	0	113	14	113
IC+CCRT	6号	Zhan 2020	0	113	25	113
IC	8号	Cao 2011	1	50	8	50
Diarrhoea
			platin-based		Cisplatin-based group
			事件	总数	事件	总数
IC+CCRT	1	Lv 2021	4	252	2	249
Nephrotoxicity
			platin-based		Cisplatin-based group
			事件	总数	事件	总数
IC+CCRT	1	Lv 2021	4	252	2	249
Hepatoxicity
			platin-based		Cisplatin-based group
			事件	总数	事件	总数
IC+CCRT	1	Lv 2021	5	252	6	249
IC	3号	Tang 2016	6	113	12	110
Weight loss
			platin-based		Cisplatin-based group
			事件	总数	事件	总数
IC+CCRT	1	Lv 2021	1	252	5	249
IC+CCRT	5号	Liu 2018	0	103	4	83
IC	6号	Zhan 2020	1	113	2	113
IC+CCRT	6号	Zhan 2020	3	113	3	113
Elevation of aminotransferase
			platin-based		Cisplatin-based group
			事件	总数	事件	总数
IC	2号	Hu 2016	1	32	1	31
IC+CCRT	5号	Liu 2018	5	103	6	83

## Sheet: CR和PR1
CR
			platin-based		Cisplatin-based group
			事件	总数	事件	总数
IC+CCRT	1号	Lv 2021	239	252	229	249
IC	2号	Hu 2016	8	32	3	31
IC+CCRT	3号	Tang 2016	104	113	97	110
IC+CCRT	5号	Liu 2018	97	103	80	83
IC	8号	Cao 2011	4	50	5	50
PR
			platin-based		Cisplatin-based group
			事件	总数	事件	总数
IC+CCRT	1号	Lv 2021	8	252	13	249
IC	2号	Hu 2016	17	32	10	31
IC+CCRT	3号	Tang 2016	9	113	11	110
IC+CCRT	5号	Liu 2018	6	103	3	83
IC	8号	Cao 2011	36	50	32	50

## Sheet: 晚期毒副反应1
Grade 1-2 late toxicities
Xerostomia	口干
			Lobaplatin-based		Cisplatin-based group
			事件	总数	事件	总数
IC+CCRT	3号	Tang 2016	97	113	90	110
CCRT	4号	Linquan 2018	107	200	112	198
CCRT+AC	10号	Imjai 2007	74	96	73	84
Subcutaneous fibrosis
			Lobaplatin-based		Cisplatin-based group
			事件	总数	事件	总数
IC+CCRT	3号	Tang 2016	73	113	69	110
CCRT	4号	Linquan 2018	67	200	71	198
CCRT+AC	10号	Imjai 2007	55	96	56	84
Hearing impairment
			Lobaplatin-based		Cisplatin-based group
			事件	总数	事件	总数
IC+CCRT	3号	Tang 2016	34	113	29	110
CCRT	4号	Linquan 2018	61	200	77	198
Trismus
			Lobaplatin-based		Cisplatin-based group
			事件	总数	事件	总数
IC+CCRT	3号	Tang 2016	7	113	8	110
CCRT	4号	Linquan 2018	24	200	36	198
Cranial nerve palsy
			Lobaplatin-based		Cisplatin-based group
			事件	总数	事件	总数
IC+CCRT	3号	Tang 2016	1	113	2	110
CCRT	4号	Linquan 2018	40	200	47	198
Temporal lobe necrosis
			Lobaplatin-based		Cisplatin-based group
			事件	总数	事件	总数
IC+CCRT	3号	Tang 2016	1	113	3	110
CCRT	4号	Linquan 2018	28	200	33	198
Vision loss
			Lobaplatin-based		Cisplatin-based group
			事件	总数	事件	总数
IC+CCRT	3号	Tang 2016	2	113	4	110
Dysphagia	吞咽困难
			Lobaplatin-based		Cisplatin-based group
			事件	总数	事件	总数
CCRT	4号	Linquan 2018	31	200	33	198
Grade 3-4 late toxicities
Hearing impairment
			Lobaplatin-based		Cisplatin-based group
			事件	总数	事件	总数
CCRT	4号	Linquan 2018	21	200	35	198
Xerostomia	口干
			Lobaplatin-based		Cisplatin-based group
			事件	总数	事件	总数
CCRT	4号	Linquan 2018	20	200	19	198
CCRT+AC	10号	Imjai 2007	3	96	5	84
Subcutaneous fibrosis
			Lobaplatin-based		Cisplatin-based group
			事件	总数	事件	总数
CCRT	4号	Linquan 2018	5	200	5	198
Cranial nerve palsy
			Lobaplatin-based		Cisplatin-based group
			事件	总数	事件	总数
CCRT	4号	Linquan 2018	4	200	2	198
Temporal lobe necrosis
			Lobaplatin-based		Cisplatin-based group
			事件	总数	事件	总数
CCRT	4号	Linquan 2018	2	200	2	198

## Sheet: 生存分析统计表
	logHR
2year	OS	PFS	DFS	LRF
	HR	HR	HR	HR
Linquan 2018	1.41 (95% CI 0.67–2.94)	1.21 (95% CI 0.75-1.96	1.09 (95% CI 0.63–1.90)	1.34 (95% CI 0.77–2.34)
	OS	PFS	DFS	LRF
3year	HR	HR	HR	HR
Zhan 2020	HR 1.41 (95% CI 0.63–3.17)	1.10 (95% CI 0.64–1.90)	1.23 (95% CI 0.65–2.30)	0.71 (95% CI 0.24–2.06)
Imjai 2002	0.83 (95% CI: 0.63–1.01)		0.70 (95% CI: 0.50–0.98)
Tang 2016（公式计算）	1.14（0.22-1.73）	1.15（0.76-2.26）	1.14（0.58-1.26）	1.02（0.92-1.02）
5year	OS	PFS	DFS	LRF
	HR	HR	HR	HR
Lv 2021	0·90(95%CI 0·55−1·45)	0·98（0·69–1·39）	0·82(95%CI 0·52−1·31)	1·06(95%CI 0·64−1·78)
Linquan 2018	HR1.15 (95% CI, 0.66-2.01)	1.13 (95% CI, 0.74-1.73)	0.75 (95% CI, 0.44-1.28)	1.62 (95% CI, 0.86-3.05)
Liu 2018(ED软件计算)	0.86(0.4-1.82)（LNHR -0.15,SE0.38）	0.8 (0.45-1.43)（LNHR -0.22,SE0.29）	0.75 (0.37-1.53)（LNHR -0.29,SE0.36）	0.64 (0.25-1.65)（LNHR -0.45,SE0.48）

## Sheet: OS
	OS
3year	lnHR	SE		HR	HR-L	HR-U	lnHR	SE	lnHR-U	lnHR-L	lnHR-U-lnHR-L
Zhan 2020	0.34359	0.412185		1.41	0.63	3.17	0.34359	0.412185	1.15373	-0.462035	1.61577	3.92	0.412185
Imjai 2002	-0.18633	0.120405		0.83	0.63	1.01	-0.18633	0.120405	0.00995033	-0.462035	0.471986	3.92	0.120405
Tang 2016（公式计算）	0.131028	0.526084		1.14	0.22	1.73	0.131028	0.526084	0.548121	-1.51413	2.06225	3.92	0.526084
5year	OS
	lnHR	SE		HR	HR-L	HR-U
Lv 2021	-0.105361	0.247296		0.9	0.55	1.45	-0.105361	0.247296	0.371564	-0.597837	0.969401	3.92	0.247296
Linquan 2018	0.139762	0.284094		1.15	0.66	2.01	0.139762	0.284094	0.698135	-0.415515	1.11365	3.92	0.284094
Liu 2018(ED软件计算)	-0.150823	0.386512		0.86	0.4	1.82	-0.150823	0.386512	0.598837	-0.916291	1.51513	3.92	0.386512

## Sheet: PFS
	PFS
3year	lnHR	SE	HR	HR-L	HR-U	lnHR	SE	lnHR-U	lnHR-L	lnHR-U-lnHR-L
Zhan 2020	0.0953102	0.277587	1.1	0.64	1.9	0.0953102	0.277587	0.641854	-0.446287	1.08814	3.92	0.277587
Tang 2016（公式计算）	0.139762	0.278011	1.15	0.76	2.26	0.139762	0.278011	0.815365	-0.274437	1.0898	3.92	0.278011
			0.98	0.69	1.39	-0.0202027	0.178665	0.329304	-0.371064	0.700367	3.92	0.178665
			1.13	0.74	1.73	0.122218	0.216639	0.548121	-0.301105	0.849227	3.92	0.216639
5year	PFS		0.8	0.45	1.43	-0.223144	0.294944	0.357674	-0.798508	1.15618	3.92	0.294944
	lnHR	SE
Lv 2021	-0.0202027	0.178665
Linquan 2018	0.122218	0.216639
Liu 2018(ED软件计算)	-0.223144	0.294944

## Sheet: DFS
	DFS
3year	lnHR	SE		HR	HR-L	HR-U	lnHR	SE	lnHR-U	lnHR-L	lnHR-U-lnHR-L
Zhan 2020	0.207014	0.32237		1.23	0.65	2.3	0.207014	0.32237	0.832909	-0.430783	1.26369	3.92	0.32237
Imjai 2002	-0.356675	0.17167		0.7	0.5	0.98	-0.356675	0.17167	-0.0202027	-0.693147	0.672944	3.92	0.17167
Tang 2016（公式计算）	0.131028	0.197918		1.14	0.58	1.26	0.131028	0.197918	0.231112	-0.544727	0.775839	3.92	0.197918
				0.82	0.52	1.31	-0.198451	0.235702	0.270027	-0.653926	0.923954	3.92	0.235702
				0.75	0.44	1.28	-0.287682	0.272408	0.24686	-0.820981	1.06784	3.92	0.272408
5year	DFS			0.75	0.37	1.53	-0.287682	0.362122	0.425268	-0.994252	1.41952	3.92	0.362122
	lnHR	SE
Lv 2021	-0.198451	0.235702
Linquan 2018	-0.287682	0.272408
Liu 2018(ED软件计算)	-0.287682	0.362122

## Sheet: LRF
	LRF
3year	lnHR	SE		HR	HR-L	HR-U	lnHR	SE	lnHR-U	lnHR-L	lnHR-U-lnHR-L
Zhan 2020	-0.34249	0.548424		0.71	0.24	2.06	-0.34249	0.548424	0.722706	-1.42712	2.14982	3.92	0.548424
Tang 2016	0.0198026	0.0263225		1.02	0.92	1.02	0.0198026	0.0263225	0.0198026	-0.0833816	0.103184	3.92	0.0263225
（公式计算）				1.06	0.64	1.78	0.0582689	0.260944	0.576613	-0.446287	1.0229	3.92	0.260944
				1.62	0.86	3.05	0.482426	0.32295	1.11514	-0.150823	1.26596	3.92	0.32295
				0.64	0.25	1.65	-0.446287	0.481395	0.500775	-1.38629	1.88707	3.92	0.481395
5year	LRF
	lnHR	SE
Lv 2021	0.0582689	0.260944
Linquan 2018	0.482426	0.32295
Liu 2018(ED软件计算)	-0.446287	0.481395
