# Supplementary material for: Comparing the efficacy and safety of cisplatin and other platinum-based chemotherapies in locally advanced nasopharyngeal carcinoma: a systematic review and meta-analysis
Source: BMC Cancer. 2022 Jun 6;22:616. doi: 10.1186/s12885-022-09712-z (PMC9169397; doi:10.1186/s12885-022-09712-z)
Supplement: Supplementary file 1 — Additional file 1. [file 12885_2022_9712_MOESM1_ESM.zip › Supplementary material/2.xls]

## Sheet: RCT+回顾性+头颈部鳞癌
														观察组
编号	作者	年份	研究时间	是否入选	不入选原因	注册号	随机分配方法	分配方案隐藏	盲法	结果数据的完整性	选择性报告研究结果	其他偏倚来源（样本量小，基线非均衡）	随访时间	样本量	分期	具体方案		不良事件	OS	PFS	DFS	LRF（ Locoregional recurrence-free survival）	RRFS	ORR	不良事件		OS	PFS	DFS	LRF	ORR
																化疗方案	放疗方案	总体							总体		总体	5年
1	Xing Lv	2021	2013年6月7日至2015年6月16日	√		ChiCTR-TRC-13003285	√（1:1），分配方案清楚	低风险	非盲	√	无	无	75.3 months (69.9–81.1)	502例:252例 洛铂组，250例 顺铂组	III–IVB	诱导：lobaplatin 30 mg/m² d1,22+fluorouracil 800 mg/m²d1–5,22–26 two cycles vs cisplatin 100 mg/m²+fluorouracil 同步：lobaplatin 30 mg/m² two cycles vs cisplatin 100 mg/m²	IMRT:GTV-T 68–70 Gy GTV-N 62–68 Gy HR-CTV 60 Gy CTV 54 Gy		5年88·2% (95% CI 84·3至92·3)， [HR]0·90 (95%CI 0·55−1·45)	5年75·0% (95% CI 69·7–80·3) [HR] 0·98, 95% CI 0·69–1·39	86·6% (95% CI 82·3 to 90·9)[HR]0·82 (95%CI 0·52−1·31)	87·7% (95% CI 83·6至91·8)，[HR]1·06 (95%CI 0·64−1·78)					89%(84·9至92·9);	75·5% (70·0 to 81·0)	85% (80·5 to 89·5)	88·8%(84·7至92·9);
2	Yan Hu	2016	2014年3月至2015年8月	√			√	不清楚	非盲	√	无	无		62例 随机分为奈达铂组(32例)和顺铂组(31例)。	III–IV	试验组：G 1000 mg / m2 d1,8+ nedaplatin 20 mg / m2,d1 3 周期vs 对照组：5FU 500 mg/m2 d1-5+顺铂20 mg/m2 d1-5 3 周期								0.781							0.419
3	Chunyuan Tang	2016	2011年11月至2012年11月	√		(NCT 01479504	√	低风险	非盲	√	无	无	35.1个月(26-41个月)	223例随机分为实验组（113）和对照组（110）	III–IV	试验组：多西他赛65 mg/m2+奈达铂(NDP)80 mg/m2诱导化疗2个周期，后IMRT +每周NDP 40 mg/m2共6个周期 对照组：DDP替代NDP，DDP 80mg /m2诱导，DDP 40mg /m2同步	PTVnx,PTVnd, PTV1,and PTV2 were 68-74 Gy, 68-70Gy, 60-64 Gy, and 50-56 Gy, respectively, in 30-33 fractions.		3年87.5%	PFS: 77.5% vs. 74.9%	86.7% vs. 85.1%	3年91.9%	92.5% vs. 92.8%				3年85.9%			0.917
4	Lin-Quan Tang	2018	2012年1月16日至2014年7月16日			NCT01540136	√（1:1），分配方案清楚	低风险	非盲	√	无	无	47 months (IQR 41–54)	402例 随机分配 奈达铂(n=201)或基于顺铂(n=201)	II–IVB	nedaplatin 100 mg/m² or cisplatin 100 mg/m² 3 周期	6–70 Gy, 64–70Gy, 60–62 Gy, and54–56 Gy, in 30–33 fractions derived from GTVnx, GTVnd, CTV1, and CTV2		Hazard ratio 1·41 (95% CI 0·67–2·94)	2年intention-to-treat：88.0% vs89.9% HR 1·21 (95% CI 0·75-1·96 per-protocol：88·7% (95% CI 85·4-94·0)vs 89·7%	DMFS Hazard ratio 1·09 (95% CI 0·63–1·90)	Hazard ratio 1·34 (95% CI 0·77–2·34)						88·7% (84·2–94·5)
7(4号补充)	Qing-Nan Tang																		5年intention-to-treat：88.8% vs89.4% HR1.15 (95% CI, 0.66-2.01)	5年intention-to-treat：79.8% (95% CI 85·8–94·0)vs81.4% HR, 1.13 (95% CI, 0.74-1.73);	5年intention-to-treat：90.4% vs85.9% HR, 0.75 (95% CI, 0.44-1.28)	5年intention-to-treat：89.6% vs92.6% HR, 1.62 (95% CI, 0.86-3.05)
5	Tongxin Liu	2018	2009年1月至2011年11月				回顾性研究	不清楚	非盲	√	无	无	68个月(16 - 97个月)。	186（103/83）	II–IVB AJCC2010	诱导：DDP 75mg/m2 d1,22+fluorouracil 800 mg/m²d1–5, 2-3 cycles vs 奈达铂 75 mg/m²+fluorouracil 同步：奈达铂 75 mg/m² two cycles vs cisplatin 80 mg/m²	GTVnx PTV 66-70 Gy, GTVnd PTV 66-70 Gy, CTV1 PTV 60 Gy, CTV2 PTV 54 Gy。GTVnx PTV、GTVnd PTV、CTV1 PTV、CTV2 30-33f		82.4% vs 79.4%	72.6% vs 68.7%	DMFS: 80.7% vs 77.0%	86.2% vs 92.6%	RRFS: 91.0% vs 87.7%
6	Ze-Jiang Zhan	2020	2012年6月至2017年6月				回顾性研究	不清楚	非盲	√	无	无	39.5 months (6 ~ 94 months)	226（113/113）	III–IVA	两组:IC(多西他赛+奈达铂+ 5-氟尿嘧啶)+奈达铂（同DDP）基CCRT (TNF + N组，N = 146) + IC(多西他赛60-75+顺铂60-75+ 5-氟尿嘧啶500-600)+顺铂80/30qwCCRT (TPF + P组，N = 123)。	PTVnx,PTVnd, PTV1,and PTV2 were 68-70 Gy, 68-70Gy, 60-62 Gy, and 54-56 Gy, respectively, in 30-33 fractions.		3年 90.7% vs. 92.3% HR 1.41 (95% CI 0.63–3.17)	3年 78.9% vs. 79.4% HR 1.10 (95% CI 0.64–1.90)	DMFS: 82.4% vs. 85.1% HR 1.23 (95% CI 0.65–2.30)	96.1% vs. 93.3% HR 0.71 (95% CI 0.24–2.06)
8	曹卡加	2011	2009.1-2010.3				√	不清楚	非盲	√	无	无		100例 50/50	III–IVA	试验组：FU 500 mg / m2 d1-5,8+ nedaplatin 30 mg / m2,d1-3 2周期vs 对照组：FU 500 mg / m2 d1-5,8+ DDP 30 mg / m2,d1-3
9	Qiuji Wu	2021	2017年1月至2020年10月				回顾性研究	不清楚	非盲					顺铂组(n = 52)、奈达铂组(n = 62)和洛铂组(n = 33)	头颈部鳞癌	诱导化疗：多西他赛75 mg/m2+奈达铂/顺铂75 mg/m2或吉西他滨1g/m2+奈达铂/顺铂75 mg/m2 同步：铂80-100 mg/m2或每周 50 mg；或奈达铂3周75-100 mg/m2，奈达铂每周50 mg；或3周洛铂35 mg/m2或50 mg/m2	IMRT:GTV 68–70 Gy HR-CTV 60-66 Gy CTV 54 Gy
10	Imjai Chitapanarux	2007	从1999年8月到2004年12月	√			√	不清楚	不清楚	√	无	无	26.3个月(范围为3-74.6个月)	206例 101例顺铂组和105例卡铂组		试验组：卡铂100 mg/m2，d1、8、15、22、29、36 。放疗后辅助AUC 5卡铂+5- fu1000mg /m2/滴注96h，共3个周期。对照组：顺铂100 mg/m2 d1、22、43。放疗后顺铂80 mg/m2+5-FU 1000 mg/m2/d滴注96 h，共3个周期。	GTV 70 Gy CTVln 40-44 Gy		3年77.7% vs.79.2% HR 0.83 (95% CI: 0.63–1.01) intent-to-treat: 78.6%. and 79.8%		3年63.4% vs.60.9% HR 0.70 (95% CI: 0.50–0.98) intent-to-treat: 64.7% and 59.6%
11号	Voon Fong Kua	2013	2004年1月1日到2009年12月31日				回顾性研究							41例患者符合本研究的条件。顺铂/5FU组17例，卡铂/5FU组24例	复发转移性头颈部鳞癌	cispaltin 75 mg/m2 D1 +5FU 750 mg/m2 D1-5 or Carboplatin AUC 5 D1+ 5FU 500 mg/m2 D1-2
12号	Akihiro Homma	2004	1995年3月至2000年8月				√						63个月vs56个月(24-88个月)	119例 卡铂69例，顺铂59例	头颈部鳞癌	卡铂100mg/m2 VS 顺铂 4mg/m2 daily			5年71.4% vs.66.0%			5年56.2% vs.35.5%			见文章图

## Sheet: 1-2级
	Drug-Related Grade 1-2 Adverse Events
	Hematologic
	Neutropenia
			Lobaplatin-based		Cisplatin-based group
			事件	总数	事件	总数
IC+CCRT	1号	Lv 2021	114	252	97	249
IC	3号	Tang 2016	56	113	52	110
IC+CCRT	3号	Tang 2016	58	113	72	110
CCRT	4号	Linquan 2018	99	200	102	198
IC+CCRT（0-2级）	5号	Liu 2018	55	103	57	83
Leucopenia
			platin-based		Cisplatin-based group
			事件	总数	事件	总数
IC+CCRT	1	Lv 2021	129	252	114	249
CCRT	4号	Linquan 2018	128	200	124	198
IC+CCRT（0-2级）	5号	Liu 2018	67	103	53	83
IC	8号	Cao 2011	6	50	4	50
CCRT+AC（2级）	10号	Imjai 2007	23	105	29	101
Thrombocytopenia
			platin-based		Cisplatin-based group
			事件	总数	事件	总数
IC+CCRT	1	Lv 2021	69	252	62	249
IC	3号	Tang 2016	7	113	7	110
IC+CCRT	3号	Tang 2016	54	113	44	110
CCRT	4号	Linquan 2018	59	200	27	198
IC+CCRT（0-2级）	5号	Liu 2018	85	103	76	83
Anemia
			platin-based		Cisplatin-based group
			事件	总数	事件	总数
IC+CCRT	1	Lv 2021	168	252	151	249
IC	3号	Tang 2016	16	113	34	110
IC+CCRT	3号	Tang 2016	47	113	58	110
CCRT	4号	Linquan 2018	154	200	164	198
IC+CCRT（0-2级）	5号	Liu 2018	103	103	83	83
IC	8号	Cao 2011	1	50	1	50
Nonhematologic
Dry mouth
			platin-based		Cisplatin-based group
			事件	总数	事件	总数
IC+CCRT	1	Lv 2021	169	252	149	249
IC+CCRT	3号	Tang 2016	108	113	103	110
CCRT	4号	Linquan 2018	114	200	114	198
Dermatitis	皮肤
			platin-based		Cisplatin-based group
			事件	总数	事件	总数
IC+CCRT	1	Lv 2021	176	252	185	249
IC+CCRT	3号	Tang 2016	106	113	100	110
CCRT	4号	Linquan 2018	132	200	141	198
CCRT+AC	10号	Imjai 2007	95	105	95	101
Mucositis
			platin-based		Cisplatin-based group
			事件	总数	事件	总数
IC+CCRT	1	Lv 2021	143	252	144	249
IC+CCRT	3号	Tang 2016	80	113	72	110
CCRT	4号	Linquan 2018	142	200	127	198
CCRT+AC	10号	Imjai 2007	100	105	99	101
Nausea
			platin-based		Cisplatin-based group
			事件	总数	事件	总数
IC+CCRT	1	Lv 2021	106	252	187	249
CCRT	4号	Linquan 2018	104	200	136	198
Vomiting
			platin-based		Cisplatin-based group
			事件	总数	事件	总数
IC+CCRT	1	Lv 2021	54	252	150	249
IC	3号	Tang 2016	72	113	83	110
IC+CCRT	3号	Tang 2016	55	113	40	110
CCRT	4号	Linquan 2018	116	200	126	198
IC	8号	Cao 2011	17	50	37	50
CCRT+AC	10号	Imjai 2007	35	105	58	101
Diarrhoea
			platin-based		Cisplatin-based group
			事件	总数	事件	总数
IC+CCRT	1	Lv 2021	12	252	16	249
CCRT	4号	Linquan 2018	3	200	13	198
Nephrotoxicity
			platin-based		Cisplatin-based group
			事件	总数	事件	总数
IC+CCRT	1	Lv 2021	53	252	92	249
IC+CCRT	3号	Tang 2016	3	113	4	110
CCRT	4号	Linquan 2018	8	200	22	198
CCRT+AC	10号	Imjai 2007	0	105	22	101
Hepatoxicity
			platin-based		Cisplatin-based group
			事件	总数	事件	总数
IC+CCRT	1	Lv 2021	119	252	112	249
IC+CCRT	3号	Tang 2016	26	113	29	110
Allergic reaction
			platin-based		Cisplatin-based group
			事件	总数	事件	总数
Weight loss
			platin-based		Cisplatin-based group
			事件	总数	事件	总数
IC+CCRT	1	Lv 2021	80	252	163	249
CCRT	4号	Linquan 2018	107	200	121	198
Total bilirubin
			platin-based		Cisplatin-based group
			事件	总数	事件	总数
CCRT	4号	Linquan 2018	36	200	32	198
ALT increase
			platin-based		Cisplatin-based group
			事件	总数	事件	总数
CCRT	4号	Linquan 2018	36	200	27	198
IC	8号	Cao 2011	3	50	2	50
AST increase
			platin-based		Cisplatin-based group
			事件	总数	事件	总数
CCRT	4号	Linquan 2018	18	200	19	198

## Sheet: 3-4级
Drug-Related Grade 3 Adverse Events
Hematologic
Neutropenia
			platin-based		Cisplatin-based group
			事件	总数	事件	总数
IC+CCRT	1	Lv 2021	25	252	59	249
IC+CCRT	3号	Tang 2016	50	113	31	110
CCRT	4号	Linquan 2018	26	200	24	198
IC+CCRT	5号	Liu 2018	48	103	26	83
IC	6号	Zhan 2020	23	113	20	113
IC+CCRT	6号	Zhan 2020	37	113	29	113
Leucopenia
			platin-based		Cisplatin-based group
			事件	总数	事件	总数
IC+CCRT	1号	Lv 2021	39	252	56	249
IC	2号	Hu 2016	3	32	4	31
CCRT	4号	Linquan 2018	47	200	45	198
IC+CCRT	5号	Liu 2018	36	103	30	83
IC	6号	Zhan 2020	12	113	10	113
IC+CCRT	6号	Zhan 2020	44	113	31	113
CCRT+AC	10号	Imjai 2007	11	105	11	101
Thrombocytopenia
			platin-based		Cisplatin-based group
			事件	总数	事件	总数
IC+CCRT	1	Lv 2021	18	252	11	249
IC	2号	Hu 2016	4	32	5	31
IC+CCRT	3号	Tang 2016	21	113	26	110
CCRT	4号	Linquan 2018	11	200	4	198
IC+CCRT	5号	Liu 2018	18	103	6	83
IC	6号	Zhan 2020	0	113	1	113
IC+CCRT	6号	Zhan 2020	18	113	7	113
CCRT+AC	10号	Imjai 2007	2	105	2	101
Anemia
			platin-based		Cisplatin-based group
			事件	总数	事件	总数
IC+CCRT	1	Lv 2021	4	252	27	249
IC+CCRT	3号	Tang 2016	7	113	20	110
CCRT	4号	Linquan 2018	1	200	6	198
IC	6号	Zhan 2020	3	113	1	113
IC+CCRT	6号	Zhan 2020	12	113	10	113
CCRT+AC	10号	Imjai 2007	2	105	14	101
Nonhematologic
Xerostomia	口干
			platin-based		Cisplatin-based group
			事件	总数	事件	总数
IC+CCRT	1	Lv 2021	13	252	17	249
IC+CCRT	3号	Tang 2016	2	113	2	110
CCRT	4号	Linquan 2018	11	200	10	198
IC+CCRT	5号	Liu 2018	2	103	0	83
CCRT+AC	10号	Imjai 2007	0	105	4	101
Dermatitis
			platin-based		Cisplatin-based group
			事件	总数	事件	总数
IC+CCRT	1	Lv 2021	7	252	12	249
IC+CCRT	3号	Tang 2016	5	113	4	110
IC+CCRT	5号	Liu 2018	8	103	3	83
CCRT+AC	10号	Imjai 2007	4	105	3	101
Mucositis
			platin-based		Cisplatin-based group
			事件	总数	事件	总数
IC+CCRT	1	Lv 2021	102	252	99	249
IC+CCRT	3号	Tang 2016	33	113	36	110
CCRT	4号	Linquan 2018	34	200	46	198
IC+CCRT	5号	Liu 2018	13	103	9	83
IC	6号	Zhan 2020	24	113	36	113
IC+CCRT	6号	Zhan 2020	24	113	36	113
CCRT+AC	10号	Imjai 2007	5	105	1	101
Nausea
			platin-based		Cisplatin-based group
			事件	总数	事件	总数
IC+CCRT	1	Lv 2021	2	252	24	249
CCRT	4号	Linquan 2018	4	200	18	198
IC+CCRT	5号	Liu 2018	2	103	20	83
Vomiting
			platin-based		Cisplatin-based group
			事件	总数	事件	总数
IC+CCRT	1	Lv 2021	0	252	16	249
IC	2号	Hu 2016	2	32	3	31
IC	3号	Tang 2016	6	113	13	110
IC+CCRT	3号	Tang 2016	56	113	68	110
CCRT	4号	Linquan 2018	12	200	35	198
IC+CCRT	5号	Liu 2018	0	103	11	83
IC	6号	Zhan 2020	0	113	14	113
IC+CCRT	6号	Zhan 2020	0	113	25	113
IC	8号	Cao 2011	1	50	8	50
Diarrhoea
			platin-based		Cisplatin-based group
			事件	总数	事件	总数
IC+CCRT	1	Lv 2021	4	252	2	249
Nephrotoxicity
			platin-based		Cisplatin-based group
			事件	总数	事件	总数
IC+CCRT	1	Lv 2021	4	252	2	249
Hepatoxicity
			platin-based		Cisplatin-based group
			事件	总数	事件	总数
IC+CCRT	1	Lv 2021	5	252	6	249
IC	3号	Tang 2016	6	113	12	110
Allergic reaction
			platin-based		Cisplatin-based group
			事件	总数	事件	总数
Weight loss
			platin-based		Cisplatin-based group
			事件	总数	事件	总数
IC+CCRT	1	Lv 2021	1	252	5	249
IC+CCRT	5号	Liu 2018	0	103	4	83
IC	6号	Zhan 2020	1	113	2	113
IC+CCRT	6号	Zhan 2020	3	113	3	113
Elevation of aminotransferase
			platin-based		Cisplatin-based group
			事件	总数	事件	总数
IC	2号	Hu 2016	1	32	1	31
IC+CCRT	5号	Liu 2018	5	103	6	83
Mouth ulcer
			platin-based		Cisplatin-based group
			事件	总数	事件	总数
IC	2号	Hu 2016	3	32	2	31

## Sheet: CR和PR1
CR
			platin-based		Cisplatin-based group
			事件	总数	事件	总数
IC+CCRT	1号	Lv 2021	239	252	229	249
IC	2号	Hu 2016	8	32	3	31
IC+CCRT	3号	Tang 2016	104	113	97	110
IC+CCRT	5号	Liu 2018	97	103	80	83
IC	8号	Cao 2011	4	50	5	50
PR
			platin-based		Cisplatin-based group
			事件	总数	事件	总数
IC+CCRT	1号	Lv 2021	8	252	13	249
IC	2号	Hu 2016	17	32	10	31
IC+CCRT	3号	Tang 2016	9	113	11	110
IC+CCRT	5号	Liu 2018	6	103	3	83
IC	8号	Cao 2011	36	50	32	50

## Sheet: 晚期毒副反应1
Grade 1-2 late toxicities
Xerostomia	口干
			Lobaplatin-based		Cisplatin-based group
			事件	总数	事件	总数
IC+CCRT	3号	Tang 2016	97	113	90	110
CCRT	4号	Linquan 2018	107	200	112	198
CCRT+AC	10号	Imjai 2007	74	96	73	84
Subcutaneous fibrosis
			Lobaplatin-based		Cisplatin-based group
			事件	总数	事件	总数
IC+CCRT	3号	Tang 2016	73	113	69	110
CCRT	4号	Linquan 2018	67	200	71	198
CCRT+AC	10号	Imjai 2007	55	96	56	84
Hearing impairment
			Lobaplatin-based		Cisplatin-based group
			事件	总数	事件	总数
IC+CCRT	3号	Tang 2016	34	113	29	110
CCRT	4号	Linquan 2018	61	200	77	198
Trismus
			Lobaplatin-based		Cisplatin-based group
			事件	总数	事件	总数
IC+CCRT	3号	Tang 2016	7	113	8	110
CCRT	4号	Linquan 2018	24	200	36	198
Cranial nerve palsy
			Lobaplatin-based		Cisplatin-based group
			事件	总数	事件	总数
IC+CCRT	3号	Tang 2016	1	113	2	110
CCRT	4号	Linquan 2018	40	200	47	198
Temporal lobe necrosis
			Lobaplatin-based		Cisplatin-based group
			事件	总数	事件	总数
IC+CCRT	3号	Tang 2016	1	113	3	110
CCRT	4号	Linquan 2018	28	200	33	198
Vision loss
			Lobaplatin-based		Cisplatin-based group
			事件	总数	事件	总数
IC+CCRT	3号	Tang 2016	2	113	4	110
Dysphagia	吞咽困难
			Lobaplatin-based		Cisplatin-based group
			事件	总数	事件	总数
CCRT	4号	Linquan 2018	31	200	33	198
Grade 3-4 late toxicities
Hearing impairment
			Lobaplatin-based		Cisplatin-based group
			事件	总数	事件	总数
CCRT	4号	Linquan 2018	21	200	35	198
Xerostomia	口干
			Lobaplatin-based		Cisplatin-based group
			事件	总数	事件	总数
CCRT	4号	Linquan 2018	20	200	19	198
CCRT+AC	10号	Imjai 2007	3	96	5	84
Subcutaneous fibrosis
			Lobaplatin-based		Cisplatin-based group
			事件	总数	事件	总数
CCRT	4号	Linquan 2018	5	200	5	198
Cranial nerve palsy
			Lobaplatin-based		Cisplatin-based group
			事件	总数	事件	总数
CCRT	4号	Linquan 2018	4	200	2	198
Temporal lobe necrosis
			Lobaplatin-based		Cisplatin-based group
			事件	总数	事件	总数
CCRT	4号	Linquan 2018	2	200	2	198

## Sheet: RCT
														观察组
编号	作者	年份	研究时间	是否入选	不入选原因	注册号	随机分配方法	分配方案隐藏	盲法	结果数据的完整性	选择性报告研究结果	其他偏倚来源（样本量小，基线非均衡）	随访时间	样本量	分期	具体方案		不良事件	OS	PFS	DFS	LRF（ Locoregional recurrence-free survival）	RRFS	ORR	不良事件		OS	PFS	DFS	LRF	ORR
																化疗方案	放疗方案	总体							总体		总体	5年
1	Xing Lv	2021	2013年6月7日至2015年6月16日	√		ChiCTR-TRC-13003285	√（1:1），分配方案清楚	低风险	非盲	√	无	无	75.3 months (69.9–81.1)	502例:252例 洛铂组，250例 顺铂组	III–IVB	诱导：lobaplatin 30 mg/m² d1,22+fluorouracil 800 mg/m²d1–5,22–26 two cycles vs cisplatin 100 mg/m²+fluorouracil 同步：lobaplatin 30 mg/m² two cycles vs cisplatin 100 mg/m²	IMRT:GTV-T 68–70 Gy GTV-N 62–68 Gy HR-CTV 60 Gy CTV 54 Gy		5年88·2% (95% CI 84·3至92·3)， [HR]0·90 (95%CI 0·55−1·45)	5年75·0% (95% CI 69·7–80·3) [HR] 0·98, 95% CI 0·69–1·39	86·6% (95% CI 82·3 to 90·9)[HR]0·82 (95%CI 0·52−1·31)	87·7% (95% CI 83·6至91·8)，[HR]1·06 (95%CI 0·64−1·78)					89%(84·9至92·9);	75·5% (70·0 to 81·0)	85% (80·5 to 89·5)	88·8%(84·7至92·9);
2	Yan Hu	2016	2014年3月至2015年8月	√			√	不清楚	非盲	√	无	无		62例 随机分为奈达铂组(32例)和顺铂组(31例)。	III–IV	试验组：G 1000 mg / m2 d1,8+ nedaplatin 20 mg / m2,d1 3 周期vs 对照组：5FU 500 mg/m2 d1-5+顺铂20 mg/m2 d1-5 3 周期								0.781							0.419
3	Chunyuan Tang	2016	2011年11月至2012年11月	√		(NCT 01479504	√	低风险	非盲	√	无	无	35.1个月(26-41个月)	223例随机分为实验组（113）和对照组（110）	III–IV	试验组：多西他赛65 mg/m2+奈达铂(NDP)80 mg/m2诱导化疗2个周期，后IMRT +每周NDP 40 mg/m2共6个周期 对照组：DDP替代NDP，DDP 80mg /m2诱导，DDP 40mg /m2同步	PTVnx,PTVnd, PTV1,and PTV2 were 68-74 Gy, 68-70Gy, 60-64 Gy, and 50-56 Gy, respectively, in 30-33 fractions.		3年87.5%	PFS: 77.5% vs. 74.9%	86.7% vs. 85.1%	3年91.9%	92.5% vs. 92.8%				3年85.9%			0.917
4	Lin-Quan Tang	2018	2012年1月16日至2014年7月16日			NCT01540136	√（1:1），分配方案清楚	低风险	非盲	√	无	无	47 months (IQR 41–54)	402例 随机分配 奈达铂(n=201)或基于顺铂(n=201)	II–IVB	nedaplatin 100 mg/m² or cisplatin 100 mg/m² 3 周期	6–70 Gy, 64–70Gy, 60–62 Gy, and54–56 Gy, in 30–33 fractions derived from GTVnx, GTVnd, CTV1, and CTV2		Hazard ratio 1·41 (95% CI 0·67–2·94)	2年intention-to-treat：88.0% vs89.9% HR 1·21 (95% CI 0·75-1·96 per-protocol：88·7% (95% CI 85·4-94·0)vs 89·7%	DMFS Hazard ratio 1·09 (95% CI 0·63–1·90)	Hazard ratio 1·34 (95% CI 0·77–2·34)						88·7% (84·2–94·5)
7(4号补充)	Qing-Nan Tang																		5年intention-to-treat：88.8% vs89.4% HR1.15 (95% CI, 0.66-2.01)	5年intention-to-treat：79.8% (95% CI 85·8–94·0)vs81.4% HR, 1.13 (95% CI, 0.74-1.73);	5年intention-to-treat：90.4% vs85.9% HR, 0.75 (95% CI, 0.44-1.28)	5年intention-to-treat：89.6% vs92.6% HR, 1.62 (95% CI, 0.86-3.05)
8	曹卡加	2011	2009.1-2010.3				√	不清楚	非盲	√	无	无		100例 50/50	III–IVA	试验组：FU 500 mg / m2 d1-5,8+ nedaplatin 30 mg / m2,d1-3 2周期vs 对照组：FU 500 mg / m2 d1-5,8+ DDP 30 mg / m2,d1-3
10	Imjai Chitapanarux	2007	从1999年8月到2004年12月	√			√	不清楚	不清楚	√	无	无	26.3个月(范围为3-74.6个月)	206例 101例顺铂组和105例卡铂组		试验组：卡铂100 mg/m2，d1、8、15、22、29、36 。放疗后辅助AUC 5卡铂+5- fu1000mg /m2/滴注96h，共3个周期。对照组：顺铂100 mg/m2 d1、22、43。放疗后顺铂80 mg/m2+5-FU 1000 mg/m2/d滴注96 h，共3个周期。	GTV 70 Gy CTVln 40-44 Gy		3年77.7% vs.79.2% HR 0.83 (95% CI: 0.63–1.01) intent-to-treat: 78.6%. and 79.8%		3年63.4% vs.60.9% HR 0.70 (95% CI: 0.50–0.98) intent-to-treat: 64.7% and 59.6%

## Sheet: RCT+回顾性
														观察组
编号	作者	年份	研究时间	是否入选	不入选原因	注册号	随机分配方法	分配方案隐藏	盲法	结果数据的完整性	选择性报告研究结果	其他偏倚来源（样本量小，基线非均衡）	随访时间	样本量	分期	具体方案		不良事件	OS	PFS	DFS	LRF（ Locoregional recurrence-free survival）	RRFS	ORR	不良事件		OS	PFS	DFS	LRF	ORR
																化疗方案	放疗方案	总体							总体		总体	5年
1	Xing Lv	2021	2013年6月7日至2015年6月16日	√		ChiCTR-TRC-13003285	√（1:1），分配方案清楚	低风险	非盲	√	无	无	75.3 months (69.9–81.1)	502例:252例 洛铂组，250例 顺铂组	III–IVB	诱导：lobaplatin 30 mg/m² d1,22+fluorouracil 800 mg/m²d1–5,22–26 two cycles vs cisplatin 100 mg/m²+fluorouracil 同步：lobaplatin 30 mg/m² two cycles vs cisplatin 100 mg/m²	IMRT:GTV-T 68–70 Gy GTV-N 62–68 Gy HR-CTV 60 Gy CTV 54 Gy		5年88·2% (95% CI 84·3至92·3)， [HR]0·90 (95%CI 0·55−1·45)	5年75·0% (95% CI 69·7–80·3) [HR] 0·98, 95% CI 0·69–1·39	86·6% (95% CI 82·3 to 90·9)[HR]0·82 (95%CI 0·52−1·31)	87·7% (95% CI 83·6至91·8)，[HR]1·06 (95%CI 0·64−1·78)					89%(84·9至92·9);	75·5% (70·0 to 81·0)	85% (80·5 to 89·5)	88·8%(84·7至92·9);
2	Yan Hu	2016	2014年3月至2015年8月	√			√	不清楚	非盲	√	无	无		62例 随机分为奈达铂组(32例)和顺铂组(31例)。	III–IV	试验组：G 1000 mg / m2 d1,8+ nedaplatin 20 mg / m2,d1 3 周期vs 对照组：5FU 500 mg/m2 d1-5+顺铂20 mg/m2 d1-5 3 周期								0.781							0.419
3	Chunyuan Tang	2016	2011年11月至2012年11月	√		(NCT 01479504	√	低风险	非盲	√	无	无	35.1个月(26-41个月)	223例随机分为实验组（113）和对照组（110）	III–IV	试验组：多西他赛65 mg/m2+奈达铂(NDP)80 mg/m2诱导化疗2个周期，后IMRT +每周NDP 40 mg/m2共6个周期 对照组：DDP替代NDP，DDP 80mg /m2诱导，DDP 40mg /m2同步	PTVnx,PTVnd, PTV1,and PTV2 were 68-74 Gy, 68-70Gy, 60-64 Gy, and 50-56 Gy, respectively, in 30-33 fractions.		3年87.5%	PFS: 77.5% vs. 74.9%	86.7% vs. 85.1%	3年91.9%	92.5% vs. 92.8%				3年85.9%			0.917
4	Lin-Quan Tang	2018	2012年1月16日至2014年7月16日			NCT01540136	√（1:1），分配方案清楚	低风险	非盲	√	无	无	47 months (IQR 41–54)	402例 随机分配 奈达铂(n=201)或基于顺铂(n=201)	II–IVB	nedaplatin 100 mg/m² or cisplatin 100 mg/m² 3 周期	6–70 Gy, 64–70Gy, 60–62 Gy, and54–56 Gy, in 30–33 fractions derived from GTVnx, GTVnd, CTV1, and CTV2		Hazard ratio 1·41 (95% CI 0·67–2·94)	2年intention-to-treat：88.0% vs89.9% HR 1·21 (95% CI 0·75-1·96 per-protocol：88·7% (95% CI 85·4-94·0)vs 89·7%	DMFS Hazard ratio 1·09 (95% CI 0·63–1·90)	Hazard ratio 1·34 (95% CI 0·77–2·34)						88·7% (84·2–94·5)
7(4号补充)	Qing-Nan Tang																		5年intention-to-treat：88.8% vs89.4% HR1.15 (95% CI, 0.66-2.01)	5年intention-to-treat：79.8% (95% CI 85·8–94·0)vs81.4% HR, 1.13 (95% CI, 0.74-1.73);	5年intention-to-treat：90.4% vs85.9% HR, 0.75 (95% CI, 0.44-1.28)	5年intention-to-treat：89.6% vs92.6% HR, 1.62 (95% CI, 0.86-3.05)
5	Tongxin Liu	2018	2009年1月至2011年11月				回顾性研究	不清楚	非盲	√	无	无	68个月(16 - 97个月)。	186（103/83）	II–IVB AJCC2010	诱导：DDP 75mg/m2 d1,22+fluorouracil 800 mg/m²d1–5, 2-3 cycles vs 奈达铂 75 mg/m²+fluorouracil 同步：奈达铂 75 mg/m² two cycles vs cisplatin 80 mg/m²	GTVnx PTV 66-70 Gy, GTVnd PTV 66-70 Gy, CTV1 PTV 60 Gy, CTV2 PTV 54 Gy。GTVnx PTV、GTVnd PTV、CTV1 PTV、CTV2 30-33f		82.4% vs 79.4%	72.6% vs 68.7%	DMFS: 80.7% vs 77.0%	86.2% vs 92.6%	RRFS: 91.0% vs 87.7%
6	Ze-Jiang Zhan	2020	2012年6月至2017年6月				回顾性研究	不清楚	非盲	√	无	无	39.5 months (6 ~ 94 months)	226（113/113）	III–IVA	两组:IC(多西他赛+奈达铂+ 5-氟尿嘧啶)+奈达铂（同DDP）基CCRT (TNF + N组，N = 146) + IC(多西他赛60-75+顺铂60-75+ 5-氟尿嘧啶500-600)+顺铂80/30qwCCRT (TPF + P组，N = 123)。	PTVnx,PTVnd, PTV1,and PTV2 were 68-70 Gy, 68-70Gy, 60-62 Gy, and 54-56 Gy, respectively, in 30-33 fractions.		3年 90.7% vs. 92.3% HR 1.41 (95% CI 0.63–3.17)	3年 78.9% vs. 79.4% HR 1.10 (95% CI 0.64–1.90)	DMFS: 82.4% vs. 85.1% HR 1.23 (95% CI 0.65–2.30)	96.1% vs. 93.3% HR 0.71 (95% CI 0.24–2.06)
8	曹卡加	2011	2009.1-2010.3				√	不清楚	非盲	√	无	无		100例 50/50	III–IVA	试验组：FU 500 mg / m2 d1-5,8+ nedaplatin 30 mg / m2,d1-3 2周期vs 对照组：FU 500 mg / m2 d1-5,8+ DDP 30 mg / m2,d1-3
10	Imjai Chitapanarux	2007	从1999年8月到2004年12月	√			√	不清楚	不清楚	√	无	无	26.3个月(范围为3-74.6个月)	206例 101例顺铂组和105例卡铂组	III–IVB	试验组：卡铂100 mg/m2，d1、8、15、22、29、36 。放疗后辅助AUC 5卡铂+5- fu1000mg /m2/滴注96h，共3个周期。对照组：顺铂100 mg/m2 d1、22、43。放疗后顺铂80 mg/m2+5-FU 1000 mg/m2/d滴注96 h，共3个周期。	GTV 70 Gy CTVln 40-44 Gy		3年77.7% vs.79.2% HR 0.83 (95% CI: 0.63–1.01) intent-to-treat: 78.6%. and 79.8%		3年63.4% vs.60.9% HR 0.70 (95% CI: 0.50–0.98) intent-to-treat: 64.7% and 59.6%

## Sheet: 一般资料表
Study	Journal	Year	Inclusion period	Register	Type of study	Phase	Group	No.patients	No.male	Mean Age (Group A|Group B)	AJCC Stage	Median follow-up(year)	Jadad score
Lv et al.	Lancet Oncol	2021	2013-2015	ChiCTR-TRC-13003285	RCT	III	IC+CCRT	502	362	43.5|44	III–IVB	75.3	3
Tang et al.	American Journal of Cancer Research	2016	2011-2012	NCT 01479504	RCT	III	IC+CCRT	223		45.1|45.3	III–IV	35.1	3
Linquan et al.	Lancet Oncol ogy	2018	2012-2014	NCT01540136	RCT	III	CCRT	402	302	44|45	II–IVB	47	3
Hu et al.	Journal of Cancer Research and Therapeutics	2016	2014-2015	NR	RCT	III	IC	62	45	50.2|49.8	III–IV	NR	3
Liu et al.	Journal of Cancer	2018	2009-2011	NR	RE	FE	IC+CCRT	186	119	NR	II–IVB	68	FE
Zhan et al.	Journal of Cancer	2020	2012-2017	NR	RE	FE	IC+CCRT	226	184	NR	III–IVA	39.5	FE
Cao et al.	Zhonghua Zhong Liu Za Zhi	2011	2009-2010	NR	RCT	III	IC	100	NR	NR	III–IVA	NR	3
Imjai et al.	European Journal of Cancer	2007	1999-2004	NR	RCT	III	CCRT+AC	206	126	50|46	III–IVB	26.3	3
Group A: studies related to ungraded rENE; Group B: studies related to unambiguous advanced rENE
RCT: randomized controlled trials; 2D-RT: two-dimensional radiotherapy technique; CTCAE: Common Terminology Criteria for Adverse Events; G1: group one (patients treated with induction chemotherapy plus concurrently chemoradiotjerapy); G2: group two (patients treated with induction chemotherapy plus radiotherapy alone); a values: median (minimum to maximum); b values:mean; NA: not available; AJCC:…

## Sheet: Sheet2
					观察组
编号	作者	年份	研究时间	随访时间	样本量	分期	具体方案		不良事件	OS	PFS	DFS	LRF（ Locoregional recurrence-free survival）	RRFS	ORR	不良事件		OS	PFS	DFS	LRF	ORR
							化疗方案	放疗方案	总体							总体		总体	5年
1	Lv et al.	2021	2013年6月7日至2015年6月16日	75.3 months (69.9–81.1)	502例:252例 洛铂组，250例 顺铂组	III–IVB	诱导：lobaplatin 30 mg/m² d1,22+fluorouracil 800 mg/m²d1–5,22–26 two cycles vs cisplatin 100 mg/m²+fluorouracil 同步：lobaplatin 30 mg/m² two cycles vs cisplatin 100 mg/m²	IMRT:GTV-T 68–70 Gy GTV-N 62–68 Gy HR-CTV 60 Gy CTV 54 Gy		5年88·2% (95% CI 84·3至92·3)， [HR]0·90 (95%CI 0·55−1·45)	5年75·0% (95% CI 69·7–80·3) [HR] 0·98, 95% CI 0·69–1·39	86·6% (95% CI 82·3 to 90·9)[HR]0·82 (95%CI 0·52−1·31)	87·7% (95% CI 83·6至91·8)，[HR]1·06 (95%CI 0·64−1·78)					89%(84·9至92·9);	75·5% (70·0 to 81·0)	85% (80·5 to 89·5)	88·8%(84·7至92·9);
2	Hu et al.	2016	2014年3月至2015年8月		62例 随机分为奈达铂组(32例)和顺铂组(31例)。	III–IV	试验组：G 1000 mg / m2 d1,8+ nedaplatin 20 mg / m2,d1 3 周期vs 对照组：5FU 500 mg/m2 d1-5+顺铂20 mg/m2 d1-5 3 周期								0.781							0.419
3	Tang et al.	2016	2011年11月至2012年11月	35.1个月(26-41个月)	223例随机分为实验组（113）和对照组（110）	III–IV	试验组：多西他赛65 mg/m2+奈达铂(NDP)80 mg/m2诱导化疗2个周期，后IMRT +每周NDP 40 mg/m2共6个周期 对照组：DDP替代NDP，DDP 80mg /m2诱导，DDP 40mg /m2同步	PTVnx,PTVnd, PTV1,and PTV2 were 68-74 Gy, 68-70Gy, 60-64 Gy, and 50-56 Gy, respectively, in 30-33 fractions.		3年87.5%	PFS: 77.5% vs. 74.9%	86.7% vs. 85.1%	3年91.9%	92.5% vs. 92.8%				3年85.9%			0.917
4	Linquan et al.	2018	2012年1月16日至2014年7月16日	47 months (IQR 41–54)	402例 随机分配 奈达铂(n=201)或基于顺铂(n=201)	II–IVB	nedaplatin 100 mg/m² or cisplatin 100 mg/m² 3 周期	6–70 Gy, 64–70Gy, 60–62 Gy, and54–56 Gy, in 30–33 fractions derived from GTVnx, GTVnd, CTV1, and CTV2		Hazard ratio 1·41 (95% CI 0·67–2·94)	2年intention-to-treat：88.0% vs89.9% HR 1·21 (95% CI 0·75-1·96 per-protocol：88·7% (95% CI 85·4-94·0)vs 89·7%	DMFS Hazard ratio 1·09 (95% CI 0·63–1·90)	Hazard ratio 1·34 (95% CI 0·77–2·34)						88·7% (84·2–94·5)
7(4号补充)	Qing-Nan Tang									5年intention-to-treat：88.8% vs89.4% HR1.15 (95% CI, 0.66-2.01)	5年intention-to-treat：79.8% (95% CI 85·8–94·0)vs81.4% HR, 1.13 (95% CI, 0.74-1.73);	5年intention-to-treat：90.4% vs85.9% HR, 0.75 (95% CI, 0.44-1.28)	5年intention-to-treat：89.6% vs92.6% HR, 1.62 (95% CI, 0.86-3.05)
5	Liu et al.	2018	2009年1月至2011年11月	68个月(16 - 97个月)。	186（103/83）	II–IVB AJCC2010	诱导：DDP 75mg/m2 d1,22+fluorouracil 800 mg/m²d1–5, 2-3 cycles vs 奈达铂 75 mg/m²+fluorouracil 同步：奈达铂 75 mg/m² two cycles vs cisplatin 80 mg/m²	GTVnx PTV 66-70 Gy, GTVnd PTV 66-70 Gy, CTV1 PTV 60 Gy, CTV2 PTV 54 Gy。GTVnx PTV、GTVnd PTV、CTV1 PTV、CTV2 30-33f		82.4% vs 79.4%	72.6% vs 68.7%	DMFS: 80.7% vs 77.0%	86.2% vs 92.6%	RRFS: 91.0% vs 87.7%
6	Zhan et al.	2020	2012年6月至2017年6月	39.5 months (6 ~ 94 months)	226（113/113）	III–IVA	两组:IC(多西他赛+奈达铂+ 5-氟尿嘧啶)+奈达铂（同DDP）基CCRT (TNF + N组，N = 146) + IC(多西他赛60-75+顺铂60-75+ 5-氟尿嘧啶500-600)+顺铂80/30qwCCRT (TPF + P组，N = 123)。	PTVnx,PTVnd, PTV1,and PTV2 were 68-70 Gy, 68-70Gy, 60-62 Gy, and 54-56 Gy, respectively, in 30-33 fractions.		3年 90.7% vs. 92.3% HR 1.41 (95% CI 0.63–3.17)	3年 78.9% vs. 79.4% HR 1.10 (95% CI 0.64–1.90)	DMFS: 82.4% vs. 85.1% HR 1.23 (95% CI 0.65–2.30)	96.1% vs. 93.3% HR 0.71 (95% CI 0.24–2.06)
8	Cao et al.	2011	2009.1-2010.3		100例 50/50	III–IVA	试验组：FU 500 mg / m2 d1-5,8+ nedaplatin 30 mg / m2,d1-3 2周期vs 对照组：FU 500 mg / m2 d1-5,8+ DDP 30 mg / m2,d1-3
10	Imjai et al.	2007	从1999年8月到2004年12月	26.3个月(范围为3-74.6个月)	206例 101例顺铂组和105例卡铂组	III–IVB	试验组：卡铂100 mg/m2，d1、8、15、22、29、36 。放疗后辅助AUC 5卡铂+5- fu1000mg /m2/滴注96h，共3个周期。对照组：顺铂100 mg/m2 d1、22、43。放疗后顺铂80 mg/m2+5-FU 1000 mg/m2/d滴注96 h，共3个周期。	GTV 70 Gy CTVln 40-44 Gy		3年77.7% vs.79.2% HR 0.83 (95% CI: 0.63–1.01) intent-to-treat: 78.6%. and 79.8%		3年63.4% vs.60.9% HR 0.70 (95% CI: 0.50–0.98) intent-to-treat: 64.7% and 59.6%

## Sheet: 一般资料化放疗方案
Therapeutic regimens, survival outcomes and toxicities in eligible studies
					Outcomes				Grade ≥3 AE
Study	Induction chemotherapy	Concurrent chemotherapy	Radiotherapy	OS	PFS	DMFS	LRFS	ORR
	Exp vs con	Exp vs con		Exp/con	Exp/con	Exp/con	Exp/con	Exp/con
Lv et al.	lobaplatin 30 mg/m² d1,22+5FU 800 mg/m²d1–5,every 21days for 2cycles vs cisplatin 100 mg/m²+ 5FU 800 mg/m²d1–5,every 21days for 2cycles	lobaplatin 30 mg/m² 2 cycles vs cisplatin 100 mg/m² 2 cycles	IMRT:GTVnx 68-70Gy GTVnd 62–68 Gy CTV1 60 Gy CTV2 54 Gy	5year： 88.2%/89%	75%/75.5%	86.6%/85%	87.7%/88.8%
Hu et al.	gemcitabine1000 mg/m2 d1,8+ nedaplatin 20 mg / m2,d1-3 every 21days for 3cycles vs 5FU 500 mg/m2 d1-5+cisplatin20 mg/m2 d1-5 every 21days for 3cycles	NR	NR	NR	NR	NR	NR	78.1%/41.9%
Tang et al.	docetaxel 65 mg/m2 d1 +nedaplatin 80 mg/m2 d1, every 21days for 2cycles vs docetaxel 65 mg/m2 d1 +cisplatin 80 mg/m2 d1, every 21days for 2cycles	nedaplatin 40 mg/m2 every week for 3cycles vs cisplatin 40mg /m2 every week for 3cycles	IMRT:GTVnx 68-74 Gy, GTVnd 68-70Gy, CTV1 60-64 Gy, CTV2 50-56 Gy	3year: 87.5%/85.9%	3year: 77.5%/74.9%	3year: 86.7%/85.1%	3year: 91.9%/91.7%
Linquan et al.	NR	nedaplatin 100 mg/m²d1 every 21days for 3cycles or cisplatin 100 mg/m² every 21days for 3cycles	IMRT:GTVnx 66–70 Gy, GTVnd 64–70Gy, CTV1 60–62 Gy, CTV2 54–56 Gy	5year: 88.8%/89.4%	2year: 88.0%/89.9% 5year: 79.8%/81.4%	5year: 90.4%/85.9%	5year: 89.6%/92.6%
Liu et al.	cisplatin 75mg/m2 d1+5FU 800 mg/m²d1–5, every 21days for 2-3 cycles vs nedaplatin 75 mg/m²+5FU 800 mg/m²d1–5, every 21days for 2-3 cycles	nedaplatin 75 mg/m²d1 every 21days for 2cycles vs cisplatin 80 mg/m²d1 every 21days for 2cycles	IMRT:GTVnx 66-70 Gy, GTVnd 66-70 Gy, CTV1 60 Gy, CTV2 54 Gy	3year: 82.4%/79.4%	3year: 72.6%/68.7%	3year: 80.7%/77.0%	3year: 86.2%/92.6%
Zhan et al.	docetaxel60-75 mg/m2 d1+cisplatin 60-75 mg/m2 d1+ 5FU 500-600 mg/m2, d1–5, every 21days for 1-4 cycles	nedaplatin 80 mg/m2 d1, every 21days or nedaplatin 30 mg/m2 d1 every week vs cisplatin 80 mg/m2 d1, every 21days or cisplatin 30 mg/m2 d1 every week	IMRT:GTVnx 68-70 Gy, GTVnd 68-70Gy, CTV1 60-62 Gy, CTV2 54-56 Gy	3year: 90.7%/92.3%	3year: 78.9%/79.4%	3year: 82.4%/85.1%	3year: 96.1%/93.3%
Cao et al.	FU 500 mg / m2 d1-5,8+ nedaplatin 30 mg / m2,d1-3 every 21days for 2cycles vs 5FU 500 mg / m2 d1-5,8+ cisplatin 30 mg / m2,d1-3 every 21days for 2cycles	NR	NR	NR	NR	NR	NR
Imjai et al.	NR	carboplatin 100 mg/m2 every week vs cisplatin 100 mg/m²d1 every 21days for 3cycles	GTV 70 Gy CTVln 40-44 Gy	3year: 77.7%/79.2%	NR	3year: 63.4%/60.9%	NR
5FU:5-fluorouracil
OS overall survival; PFS Progressive-free survival; DMFS distant metastasis-free survival; LRFS locoregional relapse-free survival; ORR objective response rate; FE：fail to extract

[truncated: 4 more sheets: 3-4级副反应表, 生存分析汇总, 生存分析原数据, 生存分析统计表]
