# Supplementary material for: Comparing the efficacy and safety of cisplatin and other platinum-based chemotherapies in locally advanced nasopharyngeal carcinoma: a systematic review and meta-analysis
Source: BMC Cancer. 2022 Jun 6;22:616. doi: 10.1186/s12885-022-09712-z (PMC9169397; doi:10.1186/s12885-022-09712-z)
Supplement: Supplementary file 1 — Additional file 1. [file 12885_2022_9712_MOESM1_ESM.zip › Supplementary material/figure/other platinum drugs versus cisplatin for nasopharyngeal carcinoma.rm5]

<?xml version="1.0" encoding="ISO-8859-1" standalone="no"?>
<COCHRANE_REVIEW DESCRIPTION="" DOI="" GROUP_ID="" ID="457522022115471823" MERGED_FROM="" MODIFIED="2022-02-22 23:28:25 +0800" MODIFIED_BY="[Empty name]" REVIEW_NO="" REVMAN_SUB_VERSION="5.2.1 " REVMAN_VERSION="5" SPLIT_FROM="" STAGE="R" STATUS="A" TYPE="INTERVENTION" VERSION_NO="0.0">
<COVER_SHEET MODIFIED="2022-02-21 15:47:18 +0800" MODIFIED_BY="[Empty name]">
<TITLE MODIFIED="2022-02-21 15:47:18 +0800" MODIFIED_BY="[Empty name]">other platinum drugs versus cisplatin for nasopharyngeal carcinoma</TITLE>
<CONTACT>
<PERSON ID="????" ROLE="UNKNOWN">
<PREFIX/>
<FIRST_NAME/>
<MIDDLE_INITIALS/>
<LAST_NAME/>
<SUFFIX/>
<POSITION/>
<EMAIL_1/>
<EMAIL_2/>
<URL/>
<MOBILE_PHONE/>
<ADDRESS>
<DEPARTMENT/>
<ORGANISATION/>
<ADDRESS_1/>
<ADDRESS_2/>
<CITY/>
<ZIP/>
<REGION/>
<COUNTRY CODE="NONE">Not specified</COUNTRY>
<PHONE_1/>
<PHONE_2/>
<FAX_1/>
<FAX_2/>
</ADDRESS>
<FOOTNOTE/>
</PERSON>
</CONTACT>
<CREATORS>
<PERSON ID="????" ROLE="AUTHOR">
<PREFIX/>
<FIRST_NAME/>
<MIDDLE_INITIALS/>
<LAST_NAME/>
<SUFFIX/>
<POSITION/>
<EMAIL_1/>
<EMAIL_2/>
<URL/>
<MOBILE_PHONE/>
<ADDRESS>
<DEPARTMENT/>
<ORGANISATION/>
<ADDRESS_1/>
<ADDRESS_2/>
<CITY/>
<ZIP/>
<REGION/>
<COUNTRY CODE="NONE">Not specified</COUNTRY>
<PHONE_1/>
<PHONE_2/>
<FAX_1/>
<FAX_2/>
</ADDRESS>
<FOOTNOTE/>
</PERSON>
</CREATORS>
<DATES>
<UP_TO_DATE>
<DATE DAY="" MONTH="" YEAR=""/>
</UP_TO_DATE>
<LAST_SEARCH>
<DATE DAY="" MONTH="" YEAR=""/>
</LAST_SEARCH>
<NEXT_STAGE>
<DATE DAY="" MONTH="" YEAR=""/>
</NEXT_STAGE>
<PROTOCOL_PUBLISHED ISSUE="" YEAR=""/>
<REVIEW_PUBLISHED ISSUE="" YEAR=""/>
<LAST_CITATION_ISSUE ISSUE="" YEAR=""/>
</DATES>
<WHATS_NEW/>
<HISTORY/>
<SOURCES_OF_SUPPORT>
<INTERNAL_SOURCES/>
<EXTERNAL_SOURCES/>
</SOURCES_OF_SUPPORT>
<MESH_TERMS VERIFIED="NO"/>
<KEYWORDS/>
</COVER_SHEET>
<MAIN_TEXT>
<SUMMARY>
<TITLE>[Summary title]</TITLE>
<SUMMARY_BODY>
<P>[Summary text]</P>
</SUMMARY_BODY>
</SUMMARY>
<ABSTRACT>
<ABS_BACKGROUND/>
<ABS_OBJECTIVES/>
<ABS_SEARCH_STRATEGY/>
<ABS_SELECTION_CRITERIA/>
<ABS_DATA_COLLECTION/>
<ABS_RESULTS/>
<ABS_CONCLUSIONS/>
</ABSTRACT>
<BODY>
<BACKGROUND>
<CONDITION/>
<INTERVENTION/>
<THEORY/>
<IMPORTANCE/>
</BACKGROUND>
<OBJECTIVES/>
<METHODS>
<SELECTION_CRITERIA>
<CRIT_STUDIES/>
<CRIT_PARTICIPANTS/>
<CRIT_INTERVENTIONS/>
<CRIT_OUTCOMES>
<CRIT_OUTCOMES_PRIMARY/>
<CRIT_OUTCOMES_SECONDARY/>
</CRIT_OUTCOMES>
</SELECTION_CRITERIA>
<SEARCH_METHODS>
<ELECTRONIC_SEARCHES/>
<OTHER_SEARCHES/>
</SEARCH_METHODS>
<DATA_COLLECTION>
<STUDY_SELECTION/>
<DATA_EXTRACTION/>
<QUALITY_ASSESSMENT/>
<EFFECT_MEASURES/>
<UNIT_OF_ANALYSIS/>
<MISSING_DATA/>
<HETEROGENEITY_ASSESSMENT/>
<BIAS_ASSESSMENT/>
<DATA_SYNTHESIS/>
<SUBGROUP_ANALYSIS/>
<SENSITIVITY_ANALYSIS/>
</DATA_COLLECTION>
</METHODS>
<RESULTS>
<STUDY_DESCRIPTION>
<SEARCH_RESULTS/>
<INCLUDED_STUDIES_DESCR/>
<EXCLUDED_STUDIES_DESCR/>
</STUDY_DESCRIPTION>
<STUDY_QUALITY>
<ALLOCATION/>
<BLINDING/>
<EXCLUSIONS/>
<SELECTIVE_REPORTING/>
<OTHER_BIAS_SOURCES/>
</STUDY_QUALITY>
<INTERVENTION_EFFECTS/>
</RESULTS>
<DISCUSSION>
<SUMMARY_OF_RESULTS/>
<APPLICABILITY_OF_FINDINGS/>
<QUALITY_OF_EVIDENCE/>
<POTENTIAL_BIASES/>
<AGREEMENT/>
</DISCUSSION>
<CONCLUSIONS>
<IMPLICATIONS_PRACTICE/>
<IMPLICATIONS_RESEARCH/>
</CONCLUSIONS>
</BODY>
<ACKNOWLEDGEMENTS/>
<CONFLICT_OF_INTEREST/>
<CONTRIBUTIONS/>
<PRO_REV_DIFF/>
<PUBLIC_NOTES/>
</MAIN_TEXT>
<STUDIES_AND_REFERENCES MODIFIED="2022-02-21 16:49:43 +0800" MODIFIED_BY="[Empty name]">
<STUDIES MODIFIED="2022-02-21 16:49:43 +0800" MODIFIED_BY="[Empty name]">
<INCLUDED_STUDIES MODIFIED="2022-02-21 16:49:43 +0800" MODIFIED_BY="[Empty name]">
<STUDY DATA_SOURCE="PUB" ID="STD-Cao-2011" MODIFIED="2022-02-21 16:06:00 +0800" MODIFIED_BY="[Empty name]" NAME="Cao 2011" YEAR="2011">
<REFERENCE PRIMARY="NO" TYPE="JOURNAL_ARTICLE">
<IDENTIFIERS/>
</REFERENCE>
<IDENTIFIERS/>
</STUDY>
<STUDY DATA_SOURCE="PUB" ID="STD-Hu-2016" MODIFIED="2022-02-21 16:04:41 +0800" MODIFIED_BY="[Empty name]" NAME="Hu 2016" YEAR="2016">
<REFERENCE PRIMARY="NO" TYPE="JOURNAL_ARTICLE">
<IDENTIFIERS/>
</REFERENCE>
<IDENTIFIERS/>
</STUDY>
<STUDY DATA_SOURCE="PUB" ID="STD-Imjai-2007" MODIFIED="2022-02-21 16:05:35 +0800" MODIFIED_BY="[Empty name]" NAME="Imjai 2007" YEAR="2007">
<REFERENCE PRIMARY="NO" TYPE="JOURNAL_ARTICLE">
<IDENTIFIERS/>
</REFERENCE>
<IDENTIFIERS/>
</STUDY>
<STUDY DATA_SOURCE="PUB" ID="STD-Linquan-2018" MODIFIED="2022-02-21 15:51:27 +0800" MODIFIED_BY="[Empty name]" NAME="Linquan 2018" YEAR="2018">
<REFERENCE PRIMARY="NO" TYPE="JOURNAL_ARTICLE">
<IDENTIFIERS/>
</REFERENCE>
<IDENTIFIERS/>
</STUDY>
<STUDY DATA_SOURCE="PUB" ID="STD-Liu-2018" MODIFIED="2022-02-21 16:49:21 +0800" MODIFIED_BY="[Empty name]" NAME="Liu 2018" YEAR="2018">
<REFERENCE PRIMARY="NO" TYPE="JOURNAL_ARTICLE">
<IDENTIFIERS/>
</REFERENCE>
<IDENTIFIERS/>
</STUDY>
<STUDY DATA_SOURCE="PUB" ID="STD-Lv--2021" MODIFIED="2022-02-21 15:49:31 +0800" MODIFIED_BY="[Empty name]" NAME="Lv  2021" YEAR="2021">
<REFERENCE PRIMARY="NO" TYPE="JOURNAL_ARTICLE">
<IDENTIFIERS/>
</REFERENCE>
<IDENTIFIERS/>
</STUDY>
<STUDY DATA_SOURCE="PUB" ID="STD-Tang-2016" MODIFIED="2022-02-21 15:51:05 +0800" MODIFIED_BY="[Empty name]" NAME="Tang 2016" YEAR="2016">
<REFERENCE PRIMARY="NO" TYPE="JOURNAL_ARTICLE">
<IDENTIFIERS/>
</REFERENCE>
<IDENTIFIERS/>
</STUDY>
<STUDY DATA_SOURCE="PUB" ID="STD-Zhan-2020" MODIFIED="2022-02-21 16:49:43 +0800" MODIFIED_BY="[Empty name]" NAME="Zhan 2020" YEAR="2020">
<REFERENCE PRIMARY="NO" TYPE="JOURNAL_ARTICLE">
<IDENTIFIERS/>
</REFERENCE>
<IDENTIFIERS/>
</STUDY>
</INCLUDED_STUDIES>
<EXCLUDED_STUDIES/>
<AWAITING_STUDIES/>
<ONGOING_STUDIES/>
</STUDIES>
<OTHER_REFERENCES>
<ADDITIONAL_REFERENCES/>
<OTHER_VERSIONS_REFERENCES/>
<PENDING_REFERENCES/>
</OTHER_REFERENCES>
</STUDIES_AND_REFERENCES>
<CHARACTERISTICS_OF_STUDIES MODIFIED="2022-02-21 16:49:43 +0800" MODIFIED_BY="[Empty name]">
<CHARACTERISTICS_OF_INCLUDED_STUDIES MODIFIED="2022-02-21 16:49:43 +0800" MODIFIED_BY="[Empty name]" SORT_BY="STUDY" USER_DEF_1_ENABLED="NO" USER_DEF_2_ENABLED="NO" USER_DEF_3_ENABLED="NO">
<INCLUDED_CHAR STUDY_ID="STD-Cao-2011">
<CHAR_METHODS/>
<CHAR_PARTICIPANTS/>
<CHAR_INTERVENTIONS/>
<CHAR_OUTCOMES/>
<CHAR_NOTES/>
</INCLUDED_CHAR>
<INCLUDED_CHAR STUDY_ID="STD-Hu-2016">
<CHAR_METHODS/>
<CHAR_PARTICIPANTS/>
<CHAR_INTERVENTIONS/>
<CHAR_OUTCOMES/>
<CHAR_NOTES/>
</INCLUDED_CHAR>
<INCLUDED_CHAR STUDY_ID="STD-Imjai-2007">
<CHAR_METHODS/>
<CHAR_PARTICIPANTS/>
<CHAR_INTERVENTIONS/>
<CHAR_OUTCOMES/>
<CHAR_NOTES/>
</INCLUDED_CHAR>
<INCLUDED_CHAR STUDY_ID="STD-Linquan-2018">
<CHAR_METHODS/>
<CHAR_PARTICIPANTS/>
<CHAR_INTERVENTIONS/>
<CHAR_OUTCOMES/>
<CHAR_NOTES/>
</INCLUDED_CHAR>
<INCLUDED_CHAR STUDY_ID="STD-Liu-2018">
<CHAR_METHODS/>
<CHAR_PARTICIPANTS/>
<CHAR_INTERVENTIONS/>
<CHAR_OUTCOMES/>
<CHAR_NOTES/>
</INCLUDED_CHAR>
<INCLUDED_CHAR STUDY_ID="STD-Lv--2021">
<CHAR_METHODS/>
<CHAR_PARTICIPANTS/>
<CHAR_INTERVENTIONS/>
<CHAR_OUTCOMES/>
<CHAR_NOTES/>
</INCLUDED_CHAR>
<INCLUDED_CHAR STUDY_ID="STD-Tang-2016">
<CHAR_METHODS/>
<CHAR_PARTICIPANTS/>
<CHAR_INTERVENTIONS/>
<CHAR_OUTCOMES/>
<CHAR_NOTES/>
</INCLUDED_CHAR>
<INCLUDED_CHAR STUDY_ID="STD-Zhan-2020">
<CHAR_METHODS/>
<CHAR_PARTICIPANTS/>
<CHAR_INTERVENTIONS/>
<CHAR_OUTCOMES/>
<CHAR_NOTES/>
</INCLUDED_CHAR>
<FOOTNOTES/>
</CHARACTERISTICS_OF_INCLUDED_STUDIES>
<CHARACTERISTICS_OF_EXCLUDED_STUDIES SORT_BY="STUDY">
<FOOTNOTES/>
</CHARACTERISTICS_OF_EXCLUDED_STUDIES>
<CHARACTERISTICS_OF_AWAITING_STUDIES SORT_BY="STUDY" USER_DEF_1_ENABLED="NO" USER_DEF_2_ENABLED="NO" USER_DEF_3_ENABLED="NO">
<FOOTNOTES/>
</CHARACTERISTICS_OF_AWAITING_STUDIES>
<CHARACTERISTICS_OF_ONGOING_STUDIES SORT_BY="STUDY" USER_DEF_1_ENABLED="NO" USER_DEF_2_ENABLED="NO" USER_DEF_3_ENABLED="NO">
<FOOTNOTES/>
</CHARACTERISTICS_OF_ONGOING_STUDIES>
</CHARACTERISTICS_OF_STUDIES>
<QUALITY_ITEMS MODIFIED="2022-02-21 16:49:43 +0800" MODIFIED_BY="[Empty name]">
<QUALITY_ITEM CORE_ITEM="YES" ID="QIT-01" LEVEL="STUDY" MODIFIED="2022-02-21 16:49:43 +0800" MODIFIED_BY="[Empty name]" NO="1">
<NAME>Random sequence generation (selection bias)</NAME>
<DESCRIPTION>
<P>Selection bias (biased allocation to interventions) due to inadequate generation of a randomised sequence</P>
</DESCRIPTION>
<QUALITY_ITEM_DATA>
<QUALITY_ITEM_DATA_ENTRY MODIFIED="2022-02-21 16:44:37 +0800" MODIFIED_BY="[Empty name]" RESULT="YES" STUDY_ID="STD-Cao-2011">
<DESCRIPTION/>
</QUALITY_ITEM_DATA_ENTRY>
<QUALITY_ITEM_DATA_ENTRY MODIFIED="2022-02-21 16:41:23 +0800" MODIFIED_BY="[Empty name]" RESULT="YES" STUDY_ID="STD-Hu-2016">
<DESCRIPTION/>
</QUALITY_ITEM_DATA_ENTRY>
<QUALITY_ITEM_DATA_ENTRY MODIFIED="2022-02-21 16:45:19 +0800" MODIFIED_BY="[Empty name]" RESULT="YES" STUDY_ID="STD-Imjai-2007">
<DESCRIPTION/>
</QUALITY_ITEM_DATA_ENTRY>
<QUALITY_ITEM_DATA_ENTRY MODIFIED="2022-02-21 16:43:35 +0800" MODIFIED_BY="[Empty name]" RESULT="YES" STUDY_ID="STD-Linquan-2018">
<DESCRIPTION/>
</QUALITY_ITEM_DATA_ENTRY>
<QUALITY_ITEM_DATA_ENTRY RESULT="UNKNOWN" STUDY_ID="STD-Liu-2018">
<DESCRIPTION/>
</QUALITY_ITEM_DATA_ENTRY>
<QUALITY_ITEM_DATA_ENTRY MODIFIED="2022-02-21 16:39:50 +0800" MODIFIED_BY="[Empty name]" RESULT="YES" STUDY_ID="STD-Lv--2021">
<DESCRIPTION/>
</QUALITY_ITEM_DATA_ENTRY>
<QUALITY_ITEM_DATA_ENTRY MODIFIED="2022-02-21 16:42:15 +0800" MODIFIED_BY="[Empty name]" RESULT="YES" STUDY_ID="STD-Tang-2016">
<DESCRIPTION/>
</QUALITY_ITEM_DATA_ENTRY>
<QUALITY_ITEM_DATA_ENTRY RESULT="UNKNOWN" STUDY_ID="STD-Zhan-2020">
<DESCRIPTION/>
</QUALITY_ITEM_DATA_ENTRY>
</QUALITY_ITEM_DATA>
</QUALITY_ITEM>
<QUALITY_ITEM CORE_ITEM="YES" ID="QIT-02" LEVEL="STUDY" MODIFIED="2022-02-21 16:49:43 +0800" MODIFIED_BY="[Empty name]" NO="2">
<NAME>Allocation concealment (selection bias)</NAME>
<DESCRIPTION>
<P>Selection bias (biased allocation to interventions) due to inadequate concealment of allocations prior to assignment</P>
</DESCRIPTION>
<QUALITY_ITEM_DATA>
<QUALITY_ITEM_DATA_ENTRY MODIFIED="2022-02-21 16:44:41 +0800" MODIFIED_BY="[Empty name]" RESULT="UNKNOWN" STUDY_ID="STD-Cao-2011">
<DESCRIPTION>
<P>1</P>
</DESCRIPTION>
</QUALITY_ITEM_DATA_ENTRY>
<QUALITY_ITEM_DATA_ENTRY MODIFIED="2022-02-21 16:41:27 +0800" MODIFIED_BY="[Empty name]" RESULT="UNKNOWN" STUDY_ID="STD-Hu-2016">
<DESCRIPTION>
<P>1</P>
</DESCRIPTION>
</QUALITY_ITEM_DATA_ENTRY>
<QUALITY_ITEM_DATA_ENTRY MODIFIED="2022-02-21 16:45:22 +0800" MODIFIED_BY="[Empty name]" RESULT="UNKNOWN" STUDY_ID="STD-Imjai-2007">
<DESCRIPTION>
<P>1</P>
</DESCRIPTION>
</QUALITY_ITEM_DATA_ENTRY>
<QUALITY_ITEM_DATA_ENTRY MODIFIED="2022-02-21 16:43:39 +0800" MODIFIED_BY="[Empty name]" RESULT="UNKNOWN" STUDY_ID="STD-Linquan-2018">
<DESCRIPTION>
<P>1</P>
</DESCRIPTION>
</QUALITY_ITEM_DATA_ENTRY>
<QUALITY_ITEM_DATA_ENTRY RESULT="UNKNOWN" STUDY_ID="STD-Liu-2018">
<DESCRIPTION/>
</QUALITY_ITEM_DATA_ENTRY>
<QUALITY_ITEM_DATA_ENTRY MODIFIED="2022-02-21 16:40:06 +0800" MODIFIED_BY="[Empty name]" RESULT="YES" STUDY_ID="STD-Lv--2021">
<DESCRIPTION/>
</QUALITY_ITEM_DATA_ENTRY>
<QUALITY_ITEM_DATA_ENTRY MODIFIED="2022-02-21 16:42:26 +0800" MODIFIED_BY="[Empty name]" RESULT="YES" STUDY_ID="STD-Tang-2016">
<DESCRIPTION/>
</QUALITY_ITEM_DATA_ENTRY>
<QUALITY_ITEM_DATA_ENTRY RESULT="UNKNOWN" STUDY_ID="STD-Zhan-2020">
<DESCRIPTION/>
</QUALITY_ITEM_DATA_ENTRY>
</QUALITY_ITEM_DATA>
</QUALITY_ITEM>
<QUALITY_ITEM CORE_ITEM="YES" ID="QIT-03" LEVEL="GROUP" MODIFIED="2022-02-21 16:49:43 +0800" MODIFIED_BY="[Empty name]" NO="3">
<NAME>Blinding of participants and personnel (performance bias)</NAME>
<DESCRIPTION>
<P>Performance bias due to knowledge of the allocated interventions by participants and personnel during the study</P>
</DESCRIPTION>
<QUALITY_ITEM_DATA_ENTRY_GROUP ID="QIG-03.01" NO="1">
<NAME>All outcomes</NAME>
</QUALITY_ITEM_DATA_ENTRY_GROUP>
<QUALITY_ITEM_DATA>
<QUALITY_ITEM_DATA_ENTRY GROUP_ID="QIG-03.01" MODIFIED="2022-02-21 16:45:09 +0800" MODIFIED_BY="[Empty name]" RESULT="NO" STUDY_ID="STD-Cao-2011">
<DESCRIPTION>
<P>1</P>
</DESCRIPTION>
</QUALITY_ITEM_DATA_ENTRY>
<QUALITY_ITEM_DATA_ENTRY GROUP_ID="QIG-03.01" MODIFIED="2022-02-21 16:41:33 +0800" MODIFIED_BY="[Empty name]" RESULT="NO" STUDY_ID="STD-Hu-2016">
<DESCRIPTION/>
</QUALITY_ITEM_DATA_ENTRY>
<QUALITY_ITEM_DATA_ENTRY GROUP_ID="QIG-03.01" MODIFIED="2022-02-21 16:45:23 +0800" MODIFIED_BY="[Empty name]" RESULT="UNKNOWN" STUDY_ID="STD-Imjai-2007">
<DESCRIPTION>
<P>1</P>
</DESCRIPTION>
</QUALITY_ITEM_DATA_ENTRY>
<QUALITY_ITEM_DATA_ENTRY GROUP_ID="QIG-03.01" MODIFIED="2022-02-21 16:43:43 +0800" MODIFIED_BY="[Empty name]" RESULT="NO" STUDY_ID="STD-Linquan-2018">
<DESCRIPTION/>
</QUALITY_ITEM_DATA_ENTRY>
<QUALITY_ITEM_DATA_ENTRY GROUP_ID="QIG-03.01" RESULT="UNKNOWN" STUDY_ID="STD-Liu-2018">
<DESCRIPTION/>
</QUALITY_ITEM_DATA_ENTRY>
<QUALITY_ITEM_DATA_ENTRY GROUP_ID="QIG-03.01" MODIFIED="2022-02-21 16:40:10 +0800" MODIFIED_BY="[Empty name]" RESULT="NO" STUDY_ID="STD-Lv--2021">
<DESCRIPTION/>
</QUALITY_ITEM_DATA_ENTRY>
<QUALITY_ITEM_DATA_ENTRY GROUP_ID="QIG-03.01" MODIFIED="2022-02-21 16:42:40 +0800" MODIFIED_BY="[Empty name]" RESULT="NO" STUDY_ID="STD-Tang-2016">
<DESCRIPTION/>
</QUALITY_ITEM_DATA_ENTRY>
<QUALITY_ITEM_DATA_ENTRY GROUP_ID="QIG-03.01" RESULT="UNKNOWN" STUDY_ID="STD-Zhan-2020">
<DESCRIPTION/>
</QUALITY_ITEM_DATA_ENTRY>
</QUALITY_ITEM_DATA>
</QUALITY_ITEM>
<QUALITY_ITEM CORE_ITEM="YES" ID="QIT-04" LEVEL="GROUP" MODIFIED="2022-02-21 16:49:43 +0800" MODIFIED_BY="[Empty name]" NO="4">
<NAME>Blinding of outcome assessment (detection bias)</NAME>
<DESCRIPTION>
<P>Detection bias due to knowledge of the allocated interventions by outcome assessors</P>
</DESCRIPTION>
<QUALITY_ITEM_DATA_ENTRY_GROUP ID="QIG-04.01" NO="1">
<NAME>All outcomes</NAME>
</QUALITY_ITEM_DATA_ENTRY_GROUP>
<QUALITY_ITEM_DATA>
<QUALITY_ITEM_DATA_ENTRY GROUP_ID="QIG-04.01" MODIFIED="2022-02-21 16:44:48 +0800" MODIFIED_BY="[Empty name]" RESULT="YES" STUDY_ID="STD-Cao-2011">
<DESCRIPTION/>
</QUALITY_ITEM_DATA_ENTRY>
<QUALITY_ITEM_DATA_ENTRY GROUP_ID="QIG-04.01" MODIFIED="2022-02-21 16:41:40 +0800" MODIFIED_BY="[Empty name]" RESULT="YES" STUDY_ID="STD-Hu-2016">
<DESCRIPTION/>
</QUALITY_ITEM_DATA_ENTRY>
<QUALITY_ITEM_DATA_ENTRY GROUP_ID="QIG-04.01" MODIFIED="2022-02-21 16:45:24 +0800" MODIFIED_BY="[Empty name]" RESULT="YES" STUDY_ID="STD-Imjai-2007">
<DESCRIPTION/>
</QUALITY_ITEM_DATA_ENTRY>
<QUALITY_ITEM_DATA_ENTRY GROUP_ID="QIG-04.01" MODIFIED="2022-02-21 16:43:44 +0800" MODIFIED_BY="[Empty name]" RESULT="YES" STUDY_ID="STD-Linquan-2018">
<DESCRIPTION/>
</QUALITY_ITEM_DATA_ENTRY>
<QUALITY_ITEM_DATA_ENTRY GROUP_ID="QIG-04.01" RESULT="UNKNOWN" STUDY_ID="STD-Liu-2018">
<DESCRIPTION/>
</QUALITY_ITEM_DATA_ENTRY>
<QUALITY_ITEM_DATA_ENTRY GROUP_ID="QIG-04.01" MODIFIED="2022-02-21 16:40:32 +0800" MODIFIED_BY="[Empty name]" RESULT="YES" STUDY_ID="STD-Lv--2021">
<DESCRIPTION/>
</QUALITY_ITEM_DATA_ENTRY>
<QUALITY_ITEM_DATA_ENTRY GROUP_ID="QIG-04.01" MODIFIED="2022-02-21 16:42:43 +0800" MODIFIED_BY="[Empty name]" RESULT="YES" STUDY_ID="STD-Tang-2016">
<DESCRIPTION/>
</QUALITY_ITEM_DATA_ENTRY>
<QUALITY_ITEM_DATA_ENTRY GROUP_ID="QIG-04.01" RESULT="UNKNOWN" STUDY_ID="STD-Zhan-2020">
<DESCRIPTION/>
</QUALITY_ITEM_DATA_ENTRY>
</QUALITY_ITEM_DATA>
</QUALITY_ITEM>
<QUALITY_ITEM CORE_ITEM="YES" ID="QIT-05" LEVEL="GROUP" MODIFIED="2022-02-21 16:49:43 +0800" MODIFIED_BY="[Empty name]" NO="5">
<NAME>Incomplete outcome data (attrition bias)</NAME>
<DESCRIPTION>
<P>Attrition bias due to amount, nature or handling of incomplete outcome data</P>
</DESCRIPTION>
<QUALITY_ITEM_DATA_ENTRY_GROUP ID="QIG-05.01" NO="1">
<NAME>All outcomes</NAME>
</QUALITY_ITEM_DATA_ENTRY_GROUP>
<QUALITY_ITEM_DATA>
<QUALITY_ITEM_DATA_ENTRY GROUP_ID="QIG-05.01" MODIFIED="2022-02-21 16:44:49 +0800" MODIFIED_BY="[Empty name]" RESULT="YES" STUDY_ID="STD-Cao-2011">
<DESCRIPTION/>
</QUALITY_ITEM_DATA_ENTRY>
<QUALITY_ITEM_DATA_ENTRY GROUP_ID="QIG-05.01" MODIFIED="2022-02-21 16:41:41 +0800" MODIFIED_BY="[Empty name]" RESULT="YES" STUDY_ID="STD-Hu-2016">
<DESCRIPTION/>
</QUALITY_ITEM_DATA_ENTRY>
<QUALITY_ITEM_DATA_ENTRY GROUP_ID="QIG-05.01" MODIFIED="2022-02-21 16:45:25 +0800" MODIFIED_BY="[Empty name]" RESULT="YES" STUDY_ID="STD-Imjai-2007">
<DESCRIPTION/>
</QUALITY_ITEM_DATA_ENTRY>
<QUALITY_ITEM_DATA_ENTRY GROUP_ID="QIG-05.01" MODIFIED="2022-02-21 16:43:45 +0800" MODIFIED_BY="[Empty name]" RESULT="YES" STUDY_ID="STD-Linquan-2018">
<DESCRIPTION/>
</QUALITY_ITEM_DATA_ENTRY>
<QUALITY_ITEM_DATA_ENTRY GROUP_ID="QIG-05.01" RESULT="UNKNOWN" STUDY_ID="STD-Liu-2018">
<DESCRIPTION/>
</QUALITY_ITEM_DATA_ENTRY>
<QUALITY_ITEM_DATA_ENTRY GROUP_ID="QIG-05.01" MODIFIED="2022-02-21 16:40:36 +0800" MODIFIED_BY="[Empty name]" RESULT="YES" STUDY_ID="STD-Lv--2021">
<DESCRIPTION/>
</QUALITY_ITEM_DATA_ENTRY>
<QUALITY_ITEM_DATA_ENTRY GROUP_ID="QIG-05.01" MODIFIED="2022-02-21 16:42:44 +0800" MODIFIED_BY="[Empty name]" RESULT="YES" STUDY_ID="STD-Tang-2016">
<DESCRIPTION/>
</QUALITY_ITEM_DATA_ENTRY>
<QUALITY_ITEM_DATA_ENTRY GROUP_ID="QIG-05.01" RESULT="UNKNOWN" STUDY_ID="STD-Zhan-2020">
<DESCRIPTION/>
</QUALITY_ITEM_DATA_ENTRY>
</QUALITY_ITEM_DATA>
</QUALITY_ITEM>
<QUALITY_ITEM CORE_ITEM="YES" ID="QIT-06" LEVEL="STUDY" MODIFIED="2022-02-21 16:49:43 +0800" MODIFIED_BY="[Empty name]" NO="6">
<NAME>Selective reporting (reporting bias)</NAME>
<DESCRIPTION>
<P>Reporting bias due to selective outcome reporting</P>
</DESCRIPTION>
<QUALITY_ITEM_DATA>
<QUALITY_ITEM_DATA_ENTRY MODIFIED="2022-02-21 16:44:52 +0800" MODIFIED_BY="[Empty name]" RESULT="YES" STUDY_ID="STD-Cao-2011">
<DESCRIPTION/>
</QUALITY_ITEM_DATA_ENTRY>
<QUALITY_ITEM_DATA_ENTRY MODIFIED="2022-02-21 16:41:44 +0800" MODIFIED_BY="[Empty name]" RESULT="YES" STUDY_ID="STD-Hu-2016">
<DESCRIPTION/>
</QUALITY_ITEM_DATA_ENTRY>
<QUALITY_ITEM_DATA_ENTRY MODIFIED="2022-02-21 16:45:27 +0800" MODIFIED_BY="[Empty name]" RESULT="YES" STUDY_ID="STD-Imjai-2007">
<DESCRIPTION/>
</QUALITY_ITEM_DATA_ENTRY>
<QUALITY_ITEM_DATA_ENTRY MODIFIED="2022-02-21 16:43:46 +0800" MODIFIED_BY="[Empty name]" RESULT="YES" STUDY_ID="STD-Linquan-2018">
<DESCRIPTION/>
</QUALITY_ITEM_DATA_ENTRY>
<QUALITY_ITEM_DATA_ENTRY RESULT="UNKNOWN" STUDY_ID="STD-Liu-2018">
<DESCRIPTION/>
</QUALITY_ITEM_DATA_ENTRY>
<QUALITY_ITEM_DATA_ENTRY MODIFIED="2022-02-21 16:40:40 +0800" MODIFIED_BY="[Empty name]" RESULT="YES" STUDY_ID="STD-Lv--2021">
<DESCRIPTION/>
</QUALITY_ITEM_DATA_ENTRY>
<QUALITY_ITEM_DATA_ENTRY MODIFIED="2022-02-21 16:42:45 +0800" MODIFIED_BY="[Empty name]" RESULT="YES" STUDY_ID="STD-Tang-2016">
<DESCRIPTION/>
</QUALITY_ITEM_DATA_ENTRY>
<QUALITY_ITEM_DATA_ENTRY RESULT="UNKNOWN" STUDY_ID="STD-Zhan-2020">
<DESCRIPTION/>
</QUALITY_ITEM_DATA_ENTRY>
</QUALITY_ITEM_DATA>
</QUALITY_ITEM>
<QUALITY_ITEM CORE_ITEM="YES" ID="QIT-07" LEVEL="STUDY" MODIFIED="2022-02-21 16:49:43 +0800" MODIFIED_BY="[Empty name]" NO="7">
<NAME>Other bias</NAME>
<DESCRIPTION>
<P>Bias due to problems not covered elsewhere in the table</P>
</DESCRIPTION>
<QUALITY_ITEM_DATA>
<QUALITY_ITEM_DATA_ENTRY MODIFIED="2022-02-21 16:44:54 +0800" MODIFIED_BY="[Empty name]" RESULT="YES" STUDY_ID="STD-Cao-2011">
<DESCRIPTION/>
</QUALITY_ITEM_DATA_ENTRY>
<QUALITY_ITEM_DATA_ENTRY MODIFIED="2022-02-21 16:41:46 +0800" MODIFIED_BY="[Empty name]" RESULT="YES" STUDY_ID="STD-Hu-2016">
<DESCRIPTION/>
</QUALITY_ITEM_DATA_ENTRY>
<QUALITY_ITEM_DATA_ENTRY MODIFIED="2022-02-21 16:45:28 +0800" MODIFIED_BY="[Empty name]" RESULT="YES" STUDY_ID="STD-Imjai-2007">
<DESCRIPTION/>
</QUALITY_ITEM_DATA_ENTRY>
<QUALITY_ITEM_DATA_ENTRY MODIFIED="2022-02-21 16:43:48 +0800" MODIFIED_BY="[Empty name]" RESULT="YES" STUDY_ID="STD-Linquan-2018">
<DESCRIPTION/>
</QUALITY_ITEM_DATA_ENTRY>
<QUALITY_ITEM_DATA_ENTRY RESULT="UNKNOWN" STUDY_ID="STD-Liu-2018">
<DESCRIPTION/>
</QUALITY_ITEM_DATA_ENTRY>
<QUALITY_ITEM_DATA_ENTRY MODIFIED="2022-02-21 16:40:42 +0800" MODIFIED_BY="[Empty name]" RESULT="YES" STUDY_ID="STD-Lv--2021">
<DESCRIPTION/>
</QUALITY_ITEM_DATA_ENTRY>
<QUALITY_ITEM_DATA_ENTRY MODIFIED="2022-02-21 16:42:47 +0800" MODIFIED_BY="[Empty name]" RESULT="YES" STUDY_ID="STD-Tang-2016">
<DESCRIPTION/>
</QUALITY_ITEM_DATA_ENTRY>
<QUALITY_ITEM_DATA_ENTRY RESULT="UNKNOWN" STUDY_ID="STD-Zhan-2020">
<DESCRIPTION/>
</QUALITY_ITEM_DATA_ENTRY>
</QUALITY_ITEM_DATA>
</QUALITY_ITEM>
</QUALITY_ITEMS>
<SOF_TABLES/>
<ADDITIONAL_TABLES/>
<ANALYSES_AND_DATA CALCULATED_DATA="YES" MODIFIED="2022-02-22 23:28:25 +0800" MODIFIED_BY="[Empty name]">
<COMPARISON ID="CMP-001" MODIFIED="2022-02-21 23:15:02 +0800" MODIFIED_BY="[Empty name]" NO="1">
<NAME>Acute Nonhematologic1-2</NAME>
<DICH_OUTCOME CHI2="1.6220243973802635" CI_END="1.5392805128636184" CI_START="0.9124014781507483" CI_STUDY="95" CI_TOTAL="95" DF="2" EFFECT_MEASURE="OR" EFFECT_SIZE="1.185091479686445" ESTIMABLE="YES" EVENTS_1="391" EVENTS_2="366" I2="0.0" I2_Q="0.0" ID="CMP-001.01" LOG_CI_END="0.18731777128541574" LOG_CI_START="-0.03981401980903062" LOG_EFFECT_SIZE="0.07375187573819256" METHOD="MH" MODIFIED="2022-02-21 22:54:05 +0800" MODIFIED_BY="[Empty name]" NO="1" P_CHI2="0.444408211444814" P_Q="1.0" P_Z="0.20307545639986557" Q="0.0" RANDOM="NO" SCALE="100.0" SORT_BY="STUDY" STUDIES="3" SUBGROUPS="NO" SUBGROUP_TEST="YES" SWAP_EVENTS="NO" TAU2="0.0" TOTALS="YES" TOTAL_1="565" TOTAL_2="557" WEIGHT="99.99999999999999" Z="1.272838289546384">
<NAME>Xerostomia</NAME>
<GROUP_LABEL_1>other platinum drugs</GROUP_LABEL_1>
<GROUP_LABEL_2>cisplatin</GROUP_LABEL_2>
<GRAPH_LABEL_1>other platinum drugs</GRAPH_LABEL_1>
<GRAPH_LABEL_2>cisplatin</GRAPH_LABEL_2>
<DICH_DATA CI_END="1.4531043093915896" CI_START="0.656545575434369" EFFECT_SIZE="0.9767441860465116" ESTIMABLE="YES" EVENTS_1="114" EVENTS_2="114" LOG_CI_END="0.1622967907379388" LOG_CI_START="-0.1827351211013109" LOG_EFFECT_SIZE="-0.010219165181686082" MODIFIED="2022-02-21 22:53:37 +0800" MODIFIED_BY="[Empty name]" ORDER="105" O_E="0.0" SE="0.20267345294988412" STUDY_ID="STD-Linquan-2018" TOTAL_1="200" TOTAL_2="198" VAR="0.041076528530628896" WEIGHT="47.71352956634397"/>
<DICH_DATA CI_END="1.9684777971745828" CI_START="0.9486678155581818" EFFECT_SIZE="1.3665399854451363" ESTIMABLE="YES" EVENTS_1="169" EVENTS_2="149" LOG_CI_END="0.29413052066602924" LOG_CI_START="-0.02288583301537808" LOG_EFFECT_SIZE="0.13562234382532562" MODIFIED="2022-02-21 22:53:09 +0800" MODIFIED_BY="[Empty name]" ORDER="106" O_E="0.0" SE="0.18621697540871804" STUDY_ID="STD-Lv--2021" TOTAL_1="252" TOTAL_2="249" VAR="0.0346767619303711" WEIGHT="47.81321518906219"/>
<DICH_DATA CI_END="4.772308283255468" CI_START="0.4515445889469422" EFFECT_SIZE="1.4679611650485438" ESTIMABLE="YES" EVENTS_1="108" EVENTS_2="103" LOG_CI_END="0.6787284906127681" LOG_CI_START="-0.34529935769273706" LOG_EFFECT_SIZE="0.16671456646001556" MODIFIED="2022-02-21 22:53:25 +0800" MODIFIED_BY="[Empty name]" ORDER="107" O_E="0.0" SE="0.601519027114255" STUDY_ID="STD-Tang-2016" TOTAL_1="113" TOTAL_2="110" VAR="0.36182513998047977" WEIGHT="4.473255244593825"/>
</DICH_OUTCOME>
<DICH_OUTCOME CHI2="1.8270924875429866" CI_END="1.065835305138098" CI_START="0.625377324811606" CI_STUDY="95" CI_TOTAL="95" DF="3" EFFECT_MEASURE="OR" EFFECT_SIZE="0.8164246638955891" ESTIMABLE="YES" EVENTS_1="509" EVENTS_2="521" I2="0.0" I2_Q="0.0" ID="CMP-001.02" LOG_CI_END="0.02769010188041445" LOG_CI_START="-0.2038578696356577" LOG_EFFECT_SIZE="-0.08808388387762159" METHOD="MH" MODIFIED="2022-02-21 22:57:43 +0800" MODIFIED_BY="[Empty name]" NO="2" P_CHI2="0.6090572924656883" P_Q="1.0" P_Z="0.1359110964978181" Q="0.0" RANDOM="NO" SCALE="100.0" SORT_BY="STUDY" STUDIES="4" SUBGROUPS="NO" SUBGROUP_TEST="YES" SWAP_EVENTS="NO" TAU2="0.0" TOTALS="YES" TOTAL_1="670" TOTAL_2="658" WEIGHT="99.99999999999999" Z="1.4911919883225004">
<NAME>Dermatitis</NAME>
<GROUP_LABEL_1>other platinum drugs</GROUP_LABEL_1>
<GROUP_LABEL_2>cisplatin</GROUP_LABEL_2>
<GRAPH_LABEL_1>other platinum drugs</GRAPH_LABEL_1>
<GRAPH_LABEL_2>cisplatin</GRAPH_LABEL_2>
<DICH_DATA CI_END="1.7168457031814137" CI_START="0.20968686896725738" EFFECT_SIZE="0.6" ESTIMABLE="YES" EVENTS_1="95" EVENTS_2="95" LOG_CI_END="0.23473126588428345" LOG_CI_START="-0.6784287651169962" LOG_EFFECT_SIZE="-0.2218487496163564" MODIFIED="2022-02-21 22:57:23 +0800" MODIFIED_BY="[Empty name]" ORDER="108" O_E="0.0" SE="0.5363947224252062" STUDY_ID="STD-Imjai-2007" TOTAL_1="105" TOTAL_2="101" VAR="0.28771929824561404" WEIGHT="7.698274558369678"/>
<DICH_DATA CI_END="1.1997623165885118" CI_START="0.5132705022579029" EFFECT_SIZE="0.7847309136420526" ESTIMABLE="YES" EVENTS_1="132" EVENTS_2="141" LOG_CI_END="0.07909521703244009" LOG_CI_START="-0.28965369399898994" LOG_EFFECT_SIZE="-0.10527923848327493" MODIFIED="2022-02-21 22:57:14 +0800" MODIFIED_BY="[Empty name]" ORDER="109" O_E="0.0" SE="0.2166049356764103" STUDY_ID="STD-Linquan-2018" TOTAL_1="200" TOTAL_2="198" VAR="0.04691769815938184" WEIGHT="40.21443436107798"/>
<DICH_DATA CI_END="1.184870853158848" CI_START="0.5416810291384451" EFFECT_SIZE="0.8011379800853485" ESTIMABLE="YES" EVENTS_1="176" EVENTS_2="185" LOG_CI_END="0.07367101632330175" LOG_CI_START="-0.26625637409483804" LOG_EFFECT_SIZE="-0.09629267888576815" MODIFIED="2022-02-21 22:56:49 +0800" MODIFIED_BY="[Empty name]" ORDER="110" O_E="0.0" SE="0.19967503179933563" STUDY_ID="STD-Lv--2021" TOTAL_1="252" TOTAL_2="249" VAR="0.039870118324065694" WEIGHT="46.84730433843807"/>
<DICH_DATA CI_END="4.131856971736226" CI_START="0.5549711038342744" EFFECT_SIZE="1.5142857142857142" ESTIMABLE="YES" EVENTS_1="106" EVENTS_2="100" LOG_CI_END="0.6161452795802038" LOG_CI_START="-0.25572962907917707" LOG_EFFECT_SIZE="0.1802078252505134" MODIFIED="2022-02-21 22:56:59 +0800" MODIFIED_BY="[Empty name]" ORDER="111" O_E="0.0" SE="0.5121436371969234" STUDY_ID="STD-Tang-2016" TOTAL_1="113" TOTAL_2="110" VAR="0.26229110512129383" WEIGHT="5.239986742114268"/>
</DICH_OUTCOME>
<DICH_OUTCOME CHI2="3.2878231613130455" CI_END="1.4139070301797183" CI_START="0.8737129692154082" CI_STUDY="95" CI_TOTAL="95" DF="3" EFFECT_MEASURE="OR" EFFECT_SIZE="1.1114625092790407" ESTIMABLE="YES" EVENTS_1="465" EVENTS_2="442" I2="8.75421661054601" I2_Q="0.0" ID="CMP-001.03" LOG_CI_END="0.15042085386869491" LOG_CI_START="-0.058631217662529066" LOG_EFFECT_SIZE="0.04589481810308294" METHOD="MH" MODIFIED="2022-02-21 22:59:34 +0800" MODIFIED_BY="[Empty name]" NO="3" P_CHI2="0.349341097141184" P_Q="1.0" P_Z="0.38947376414417023" Q="0.0" RANDOM="NO" SCALE="100.0" SORT_BY="STUDY" STUDIES="4" SUBGROUPS="NO" SUBGROUP_TEST="YES" SWAP_EVENTS="NO" TAU2="0.0" TOTALS="YES" TOTAL_1="670" TOTAL_2="658" WEIGHT="100.0" Z="0.8605721043584514">
<NAME>Mucositis</NAME>
<GROUP_LABEL_1>other platinum drugs</GROUP_LABEL_1>
<GROUP_LABEL_2>cisplatin</GROUP_LABEL_2>
<GRAPH_LABEL_1>other platinum drugs</GRAPH_LABEL_1>
<GRAPH_LABEL_2>cisplatin</GRAPH_LABEL_2>
<DICH_DATA CI_END="2.1317875383988363" CI_START="0.07657829176529822" EFFECT_SIZE="0.40404040404040403" ESTIMABLE="YES" EVENTS_1="100" EVENTS_2="99" LOG_CI_END="0.32874391916369333" LOG_CI_START="-1.1158943257028684" LOG_EFFECT_SIZE="-0.39357520326958756" MODIFIED="2022-02-21 22:59:19 +0800" MODIFIED_BY="[Empty name]" ORDER="112" O_E="0.0" SE="0.8485876561092615" STUDY_ID="STD-Imjai-2007" TOTAL_1="105" TOTAL_2="101" VAR="0.7201010101010101" WEIGHT="3.8205449057227585"/>
<DICH_DATA CI_END="2.0862063714332146" CI_START="0.8979924591794619" EFFECT_SIZE="1.3687211512354058" ESTIMABLE="YES" EVENTS_1="142" EVENTS_2="127" LOG_CI_END="0.3193572674373658" LOG_CI_START="-0.046727310270890714" LOG_EFFECT_SIZE="0.1363149785832376" MODIFIED="2022-02-21 22:59:10 +0800" MODIFIED_BY="[Empty name]" ORDER="113" O_E="0.0" SE="0.21503989309371552" STUDY_ID="STD-Linquan-2018" TOTAL_1="200" TOTAL_2="198" VAR="0.046242155621756605" WEIGHT="29.426321292137917"/>
<DICH_DATA CI_END="1.3630400458314014" CI_START="0.6713733182374694" EFFECT_SIZE="0.9566131498470948" ESTIMABLE="YES" EVENTS_1="143" EVENTS_2="144" LOG_CI_END="0.13450861550313747" LOG_CI_START="-0.17303592250488428" LOG_EFFECT_SIZE="-0.019263653500873418" MODIFIED="2022-02-21 22:58:46 +0800" MODIFIED_BY="[Empty name]" ORDER="114" O_E="0.0" SE="0.18065318399592759" STUDY_ID="STD-Lv--2021" TOTAL_1="252" TOTAL_2="249" VAR="0.03263557288786646" WEIGHT="49.81252930537402"/>
<DICH_DATA CI_END="2.2504393915906555" CI_START="0.727422907614328" EFFECT_SIZE="1.2794612794612794" ESTIMABLE="YES" EVENTS_1="80" EVENTS_2="72" LOG_CI_END="0.35226732109490194" LOG_CI_START="-0.1382130264957064" LOG_EFFECT_SIZE="0.10702714729959778" MODIFIED="2022-02-21 22:58:58 +0800" MODIFIED_BY="[Empty name]" ORDER="115" O_E="0.0" SE="0.28811058409160084" STUDY_ID="STD-Tang-2016" TOTAL_1="113" TOTAL_2="110" VAR="0.08300770866560339" WEIGHT="16.94060449676531"/>
</DICH_OUTCOME>
<DICH_OUTCOME CHI2="6.354816263788038" CI_END="0.6944903370897935" CI_START="0.16981440585924149" CI_STUDY="95" CI_TOTAL="95" DF="1" EFFECT_MEASURE="OR" EFFECT_SIZE="0.3434158761150795" ESTIMABLE="YES" EVENTS_1="210" EVENTS_2="323" I2="84.2639038094878" I2_Q="0.0" ID="CMP-001.04" LOG_CI_END="-0.15833379251495652" LOG_CI_START="-0.7700254700414518" LOG_EFFECT_SIZE="-0.46417963127820416" METHOD="MH" MODIFIED="2022-02-21 23:00:43 +0800" MODIFIED_BY="[Empty name]" NO="4" P_CHI2="0.01170632711073527" P_Q="1.0" P_Z="0.0029335103417096994" Q="0.0" RANDOM="YES" SCALE="100.0" SORT_BY="STUDY" STUDIES="2" SUBGROUPS="NO" SUBGROUP_TEST="YES" SWAP_EVENTS="NO" TAU2="0.2176034754441432" TOTALS="YES" TOTAL_1="452" TOTAL_2="447" WEIGHT="100.0" Z="2.9746206891067453">
<NAME>Nausea</NAME>
<GROUP_LABEL_1>other platinum drugs</GROUP_LABEL_1>
<GROUP_LABEL_2>cisplatin</GROUP_LABEL_2>
<GRAPH_LABEL_1>other platinum drugs</GRAPH_LABEL_1>
<GRAPH_LABEL_2>cisplatin</GRAPH_LABEL_2>
<DICH_DATA CI_END="0.7433197314877944" CI_START="0.328136176591096" EFFECT_SIZE="0.49387254901960786" ESTIMABLE="YES" EVENTS_1="104" EVENTS_2="136" LOG_CI_END="-0.12882433865873263" LOG_CI_START="-0.48394588656677073" LOG_EFFECT_SIZE="-0.3063851126127517" MODIFIED="2022-02-21 23:00:43 +0800" MODIFIED_BY="[Empty name]" ORDER="116" O_E="0.0" SE="0.20860015512119445" STUDY_ID="STD-Linquan-2018" TOTAL_1="200" TOTAL_2="198" VAR="0.043514024716586386" WEIGHT="49.44294921850745"/>
<DICH_DATA CI_END="0.3522960627430769" CI_START="0.16447443202933892" EFFECT_SIZE="0.24071496593656141" ESTIMABLE="YES" EVENTS_1="106" EVENTS_2="187" LOG_CI_END="-0.45309221046198933" LOG_CI_START="-0.7839016046538346" LOG_EFFECT_SIZE="-0.618496907557912" MODIFIED="2022-02-21 23:00:33 +0800" MODIFIED_BY="[Empty name]" ORDER="117" O_E="0.0" SE="0.19431907568120096" STUDY_ID="STD-Lv--2021" TOTAL_1="252" TOTAL_2="249" VAR="0.03775990317359631" WEIGHT="50.55705078149255"/>
</DICH_OUTCOME>
<DICH_OUTCOME CHI2="51.07238362307777" CI_END="1.4103247202851663" CI_START="0.20710209218359016" CI_STUDY="95" CI_TOTAL="95" DF="3" EFFECT_MEASURE="OR" EFFECT_SIZE="0.5404453721046139" ESTIMABLE="YES" EVENTS_1="260" EVENTS_2="374" I2="94.12598397180662" I2_Q="0.0" ID="CMP-001.05" LOG_CI_END="0.14931911832325112" LOG_CI_START="-0.6838155137613094" LOG_EFFECT_SIZE="-0.26724819771902913" METHOD="MH" MODIFIED="2022-02-21 23:03:15 +0800" MODIFIED_BY="[Empty name]" NO="5" P_CHI2="4.7215009679746345E-11" P_Q="1.0" P_Z="0.20860442353799158" Q="0.0" RANDOM="YES" SCALE="100.0" SORT_BY="STUDY" STUDIES="4" SUBGROUPS="NO" SUBGROUP_TEST="YES" SWAP_EVENTS="NO" TAU2="0.8981927010443881" TOTALS="YES" TOTAL_1="670" TOTAL_2="658" WEIGHT="100.00000000000001" Z="1.257412241169139">
<NAME>Vomiting</NAME>
<GROUP_LABEL_1>other platinum drugs</GROUP_LABEL_1>
<GROUP_LABEL_2>cisplatin</GROUP_LABEL_2>
<GRAPH_LABEL_1>other platinum drugs</GRAPH_LABEL_1>
<GRAPH_LABEL_2>cisplatin</GRAPH_LABEL_2>
<DICH_DATA CI_END="0.6527729497232483" CI_START="0.21050323931177017" EFFECT_SIZE="0.3706896551724138" ESTIMABLE="YES" EVENTS_1="35" EVENTS_2="58" LOG_CI_END="-0.1852378506226577" LOG_CI_START="-0.6767412166720062" LOG_EFFECT_SIZE="-0.43098953364733195" MODIFIED="2022-02-21 23:03:15 +0800" MODIFIED_BY="[Empty name]" ORDER="118" O_E="0.0" SE="0.28871151019828784" STUDY_ID="STD-Imjai-2007" TOTAL_1="105" TOTAL_2="101" VAR="0.08335433612097606" WEIGHT="24.400260510377933"/>
<DICH_DATA CI_END="1.181169322366917" CI_START="0.5271924112642501" EFFECT_SIZE="0.7891156462585034" ESTIMABLE="YES" EVENTS_1="116" EVENTS_2="126" LOG_CI_END="0.07231215883166249" LOG_CI_START="-0.2780308498741778" LOG_EFFECT_SIZE="-0.10285934552125763" MODIFIED="2022-02-21 23:03:09 +0800" MODIFIED_BY="[Empty name]" ORDER="119" O_E="0.0" SE="0.20579321753967292" STUDY_ID="STD-Linquan-2018" TOTAL_1="200" TOTAL_2="198" VAR="0.04235084838533114" WEIGHT="25.46400262331938"/>
<DICH_DATA CI_END="0.266825794889769" CI_START="0.1214275404422016" EFFECT_SIZE="0.18" ESTIMABLE="YES" EVENTS_1="54" EVENTS_2="150" LOG_CI_END="-0.5737721881108999" LOG_CI_START="-0.9156828016824877" LOG_EFFECT_SIZE="-0.744727494896694" MODIFIED="2022-02-21 23:03:03 +0800" MODIFIED_BY="[Empty name]" ORDER="120" O_E="0.0" SE="0.20083998689678392" STUDY_ID="STD-Lv--2021" TOTAL_1="252" TOTAL_2="249" VAR="0.04033670033670034" WEIGHT="25.518650108116997"/>
<DICH_DATA CI_END="2.8355092945849836" CI_START="0.9712128369384885" EFFECT_SIZE="1.6594827586206897" ESTIMABLE="YES" EVENTS_1="55" EVENTS_2="40" LOG_CI_END="0.4526310752088114" LOG_CI_START="-0.01268558597360939" LOG_EFFECT_SIZE="0.21997274461760102" MODIFIED="2022-02-21 23:02:56 +0800" MODIFIED_BY="[Empty name]" ORDER="121" O_E="0.0" SE="0.27332931013317485" STUDY_ID="STD-Tang-2016" TOTAL_1="113" TOTAL_2="110" VAR="0.0747089117778773" WEIGHT="24.617086758185692"/>
</DICH_OUTCOME>
<DICH_OUTCOME CHI2="2.587417938740354" CI_END="1.4352103706358783" CI_START="0.13659310818101045" CI_STUDY="95" CI_TOTAL="95" DF="1" EFFECT_MEASURE="OR" EFFECT_SIZE="0.44276387095016534" ESTIMABLE="YES" EVENTS_1="15" EVENTS_2="29" I2="61.351431284934385" I2_Q="0.0" ID="CMP-001.06" LOG_CI_END="0.15691556386449806" LOG_CI_START="-0.8645712124734044" LOG_EFFECT_SIZE="-0.35382782430445314" METHOD="MH" MODIFIED="2022-02-21 23:05:05 +0800" MODIFIED_BY="[Empty name]" NO="6" P_CHI2="0.10771619363055507" P_Q="1.0" P_Z="0.17452565112735474" Q="0.0" RANDOM="YES" SCALE="100.0" SORT_BY="STUDY" STUDIES="2" SUBGROUPS="NO" SUBGROUP_TEST="YES" SWAP_EVENTS="NO" TAU2="0.45640631252434427" TOTALS="YES" TOTAL_1="452" TOTAL_2="447" WEIGHT="100.0" Z="1.3578047380135472">
<NAME>Diarrhoea</NAME>
<GROUP_LABEL_1>other platinum drugs</GROUP_LABEL_1>
<GROUP_LABEL_2>cisplatin</GROUP_LABEL_2>
<GRAPH_LABEL_1>other platinum drugs</GRAPH_LABEL_1>
<GRAPH_LABEL_2>cisplatin</GRAPH_LABEL_2>
<DICH_DATA CI_END="0.7726974325317596" CI_START="0.06077953037655356" EFFECT_SIZE="0.2167122217883639" ESTIMABLE="YES" EVENTS_1="3" EVENTS_2="13" LOG_CI_END="-0.11199053079773269" LOG_CI_START="-1.2162426598937743" LOG_EFFECT_SIZE="-0.6641165953457535" MODIFIED="2022-02-21 23:05:05 +0800" MODIFIED_BY="[Empty name]" ORDER="122" O_E="0.0" SE="0.6486431667672106" STUDY_ID="STD-Linquan-2018" TOTAL_1="200" TOTAL_2="198" VAR="0.42073795779379536" WEIGHT="41.045889429359214"/>
<DICH_DATA CI_END="1.5723814615751983" CI_START="0.3371739164959909" EFFECT_SIZE="0.728125" ESTIMABLE="YES" EVENTS_1="12" EVENTS_2="16" LOG_CI_END="0.1965579148332106" LOG_CI_START="-0.4721460294209846" LOG_EFFECT_SIZE="-0.137794057293887" MODIFIED="2022-02-21 23:04:57 +0800" MODIFIED_BY="[Empty name]" ORDER="123" O_E="0.0" SE="0.3928000069928235" STUDY_ID="STD-Lv--2021" TOTAL_1="252" TOTAL_2="249" VAR="0.15429184549356223" WEIGHT="58.95411057064079"/>
</DICH_OUTCOME>
<DICH_OUTCOME CHI2="6.7295795485058925" CI_END="0.7746074302255497" CI_START="0.16731761260980765" CI_STUDY="95" CI_TOTAL="95" DF="3" EFFECT_MEASURE="OR" EFFECT_SIZE="0.36000759149656436" ESTIMABLE="YES" EVENTS_1="64" EVENTS_2="140" I2="55.420691911338466" I2_Q="0.0" ID="CMP-001.07" LOG_CI_END="-0.11091834147015445" LOG_CI_START="-0.7764583408269065" LOG_EFFECT_SIZE="-0.44368834114853045" METHOD="MH" MODIFIED="2022-02-21 23:11:38 +0800" MODIFIED_BY="[Empty name]" NO="7" P_CHI2="0.0810351731161355" P_Q="1.0" P_Z="0.008968412000212147" Q="0.0" RANDOM="YES" SCALE="100.0" SORT_BY="STUDY" STUDIES="4" SUBGROUPS="NO" SUBGROUP_TEST="YES" SWAP_EVENTS="NO" TAU2="0.29981308711239957" TOTALS="YES" TOTAL_1="670" TOTAL_2="658" WEIGHT="99.99999999999997" Z="2.613255912047139">
<NAME>Nephrotoxicity</NAME>
<GROUP_LABEL_1>other platinum drugs</GROUP_LABEL_1>
<GROUP_LABEL_2>cisplatin</GROUP_LABEL_2>
<GRAPH_LABEL_1>other platinum drugs</GRAPH_LABEL_1>
<GRAPH_LABEL_2>cisplatin</GRAPH_LABEL_2>
<DICH_DATA CI_END="0.28024162537592096" CI_START="0.0010006257327860597" EFFECT_SIZE="0.016745655608214848" ESTIMABLE="YES" EVENTS_1="0" EVENTS_2="22" LOG_CI_END="-0.5524673568145917" LOG_CI_START="-2.9997283326905784" LOG_EFFECT_SIZE="-1.7760978447525848" MODIFIED="2022-02-21 23:11:38 +0800" MODIFIED_BY="[Empty name]" ORDER="124" O_E="0.0" SE="1.4375332113667592" STUDY_ID="STD-Imjai-2007" TOTAL_1="105" TOTAL_2="101" VAR="2.0665017337824274" WEIGHT="6.4587876190739895"/>
<DICH_DATA CI_END="0.7679967796758009" CI_START="0.14467653257350258" EFFECT_SIZE="0.3333333333333333" ESTIMABLE="YES" EVENTS_1="8" EVENTS_2="22" LOG_CI_END="-0.11464060102572991" LOG_CI_START="-0.839601908413595" LOG_EFFECT_SIZE="-0.47712125471966244" MODIFIED="2022-02-21 23:06:26 +0800" MODIFIED_BY="[Empty name]" ORDER="125" O_E="0.0" SE="0.42584586057597995" STUDY_ID="STD-Linquan-2018" TOTAL_1="200" TOTAL_2="198" VAR="0.18134469696969696" WEIGHT="31.76406030130664"/>
<DICH_DATA CI_END="0.6763431715207091" CI_START="0.3054232729844665" EFFECT_SIZE="0.45450076469303036" ESTIMABLE="YES" EVENTS_1="53" EVENTS_2="92" LOG_CI_END="-0.16983289032887885" LOG_CI_START="-0.5150978731615994" LOG_EFFECT_SIZE="-0.34246538174523916" MODIFIED="2022-02-21 23:06:06 +0800" MODIFIED_BY="[Empty name]" ORDER="126" O_E="0.0" SE="0.20281036000516897" STUDY_ID="STD-Lv--2021" TOTAL_1="252" TOTAL_2="249" VAR="0.041132042125426246" WEIGHT="44.82693418202725"/>
<DICH_DATA CI_END="3.306225885018087" CI_START="0.15798518580074095" EFFECT_SIZE="0.7227272727272728" ESTIMABLE="YES" EVENTS_1="3" EVENTS_2="4" LOG_CI_END="0.5193325217295762" LOG_CI_START="-0.8013836347330858" LOG_EFFECT_SIZE="-0.14102555650175472" MODIFIED="2022-02-21 23:06:16 +0800" MODIFIED_BY="[Empty name]" ORDER="127" O_E="0.0" SE="0.7757952079565801" STUDY_ID="STD-Tang-2016" TOTAL_1="113" TOTAL_2="110" VAR="0.6018582046883934" WEIGHT="16.950217897592104"/>
</DICH_OUTCOME>
<DICH_OUTCOME CHI2="0.569242267820738" CI_END="1.387053775792349" CI_START="0.7544432101832271" CI_STUDY="95" CI_TOTAL="95" DF="1" EFFECT_MEASURE="OR" EFFECT_SIZE="1.02296300192409" ESTIMABLE="YES" EVENTS_1="145" EVENTS_2="141" I2="0.0" I2_Q="0.0" ID="CMP-001.08" LOG_CI_END="0.14209329890828562" LOG_CI_START="-0.12237344565948143" LOG_EFFECT_SIZE="0.009859926624402106" METHOD="MH" MODIFIED="2022-02-21 23:13:27 +0800" MODIFIED_BY="[Empty name]" NO="8" P_CHI2="0.45056029464356484" P_Q="1.0" P_Z="0.8838077892596946" Q="0.0" RANDOM="YES" SCALE="100.0" SORT_BY="STUDY" STUDIES="2" SUBGROUPS="NO" SUBGROUP_TEST="YES" SWAP_EVENTS="NO" TAU2="0.0" TOTALS="YES" TOTAL_1="365" TOTAL_2="359" WEIGHT="100.0" Z="0.14614390255848478">
<NAME>Hepatoxicity</NAME>
<GROUP_LABEL_1>other platinum drugs</GROUP_LABEL_1>
<GROUP_LABEL_2>cisplatin</GROUP_LABEL_2>
<GRAPH_LABEL_1>other platinum drugs</GRAPH_LABEL_1>
<GRAPH_LABEL_2>cisplatin</GRAPH_LABEL_2>
<DICH_DATA CI_END="1.5553276237086808" CI_START="0.770147383674208" EFFECT_SIZE="1.094454887218045" ESTIMABLE="YES" EVENTS_1="119" EVENTS_2="112" LOG_CI_END="0.19182188544122286" LOG_CI_START="-0.1134261556178827" LOG_EFFECT_SIZE="0.039197864911670106" MODIFIED="2022-02-21 23:13:19 +0800" MODIFIED_BY="[Empty name]" ORDER="128" O_E="0.0" SE="0.17930421032029098" STUDY_ID="STD-Lv--2021" TOTAL_1="252" TOTAL_2="249" VAR="0.032149999838583146" WEIGHT="75.06480619139712"/>
<DICH_DATA CI_END="1.5358588706856287" CI_START="0.453660453138298" EFFECT_SIZE="0.8347205707491082" ESTIMABLE="YES" EVENTS_1="26" EVENTS_2="29" LOG_CI_END="0.18635131042309003" LOG_CI_START="-0.3432690777593038" LOG_EFFECT_SIZE="-0.0784588836681069" MODIFIED="2022-02-21 23:13:27 +0800" MODIFIED_BY="[Empty name]" ORDER="129" O_E="0.0" SE="0.3111016376815413" STUDY_ID="STD-Tang-2016" TOTAL_1="113" TOTAL_2="110" VAR="0.09678422896813701" WEIGHT="24.93519380860287"/>
</DICH_OUTCOME>
<DICH_OUTCOME CHI2="15.432696234390864" CI_END="1.2342938337437792" CI_START="0.14486551165208372" CI_STUDY="95" CI_TOTAL="95" DF="1" EFFECT_MEASURE="OR" EFFECT_SIZE="0.42285530356648543" ESTIMABLE="YES" EVENTS_1="187" EVENTS_2="284" I2="93.52025086989299" I2_Q="0.0" ID="CMP-001.09" LOG_CI_END="0.09141855935927165" LOG_CI_START="-0.8390349953568289" LOG_EFFECT_SIZE="-0.3738082179987786" METHOD="MH" MODIFIED="2022-02-21 23:15:02 +0800" MODIFIED_BY="[Empty name]" NO="9" P_CHI2="8.549802855173372E-5" P_Q="1.0" P_Z="0.11529690134701687" Q="0.0" RANDOM="YES" SCALE="100.0" SORT_BY="STUDY" STUDIES="2" SUBGROUPS="NO" SUBGROUP_TEST="YES" SWAP_EVENTS="NO" TAU2="0.5587386568994887" TOTALS="YES" TOTAL_1="452" TOTAL_2="447" WEIGHT="100.0" Z="1.5748247522709486">
<NAME>Weight loss</NAME>
<GROUP_LABEL_1>other platinum drugs</GROUP_LABEL_1>
<GROUP_LABEL_2>cisplatin</GROUP_LABEL_2>
<GRAPH_LABEL_1>other platinum drugs</GRAPH_LABEL_1>
<GRAPH_LABEL_2>cisplatin</GRAPH_LABEL_2>
<DICH_DATA CI_END="1.0906750338365003" CI_START="0.4914926142224032" EFFECT_SIZE="0.7321603128054741" ESTIMABLE="YES" EVENTS_1="107" EVENTS_2="121" LOG_CI_END="0.03769537200494328" LOG_CI_START="-0.3084830040303307" LOG_EFFECT_SIZE="-0.13539381601269368" MODIFIED="2022-02-21 23:15:02 +0800" MODIFIED_BY="[Empty name]" ORDER="130" O_E="0.0" SE="0.20334689169371808" STUDY_ID="STD-Linquan-2018" TOTAL_1="200" TOTAL_2="198" VAR="0.041349958361496714" WEIGHT="49.77934929829856"/>
<DICH_DATA CI_END="0.3560809750037084" CI_START="0.16912040243736523" EFFECT_SIZE="0.24539877300613497" ESTIMABLE="YES" EVENTS_1="80" EVENTS_2="163" LOG_CI_END="-0.44845122955975464" LOG_CI_START="-0.7718039965922362" LOG_EFFECT_SIZE="-0.6101276130759954" MODIFIED="2022-02-21 23:14:55 +0800" MODIFIED_BY="[Empty name]" ORDER="131" O_E="0.0" SE="0.189939015976891" STUDY_ID="STD-Lv--2021" TOTAL_1="252" TOTAL_2="249" VAR="0.03607682979026965" WEIGHT="50.22065070170144"/>
</DICH_OUTCOME>
</COMPARISON>
<COMPARISON ID="CMP-002" MODIFIED="2022-02-22 22:59:02 +0800" MODIFIED_BY="[Empty name]" NO="2">
<NAME>Acute hematologic3-4</NAME>
<DICH_OUTCOME CHI2="8.56860345995581" CI_END="1.5697282183983674" CI_START="0.9364561337685787" CI_STUDY="95" CI_TOTAL="95" DF="4" EFFECT_MEASURE="RR" EFFECT_SIZE="1.2124279848588015" ESTIMABLE="YES" EVENTS_1="210" EVENTS_2="169" I2="53.31794709962423" I2_Q="0.0" ID="CMP-002.01" LOG_CI_END="0.19582446548733712" LOG_CI_START="-0.028512561383713487" LOG_EFFECT_SIZE="0.08365595205181181" METHOD="MH" MODIFIED="2022-02-22 22:59:02 +0800" MODIFIED_BY="[Empty name]" NO="1" P_CHI2="0.07283495826614961" P_Q="1.0" P_Z="0.14380892711760224" Q="0.0" RANDOM="YES" SCALE="100.0" SORT_BY="STUDY" STUDIES="5" SUBGROUPS="NO" SUBGROUP_TEST="YES" SWAP_EVENTS="NO" TAU2="0.04577931744896625" TOTALS="YES" TOTAL_1="781" TOTAL_2="753" WEIGHT="100.0" Z="1.461752929517131">
<NAME>Neutropenia</NAME>
<GROUP_LABEL_1>other platinum drugs</GROUP_LABEL_1>
<GROUP_LABEL_2>cisplatin</GROUP_LABEL_2>
<GRAPH_LABEL_1>other platinum drugs</GRAPH_LABEL_1>
<GRAPH_LABEL_2>cisplatin</GRAPH_LABEL_2>
<DICH_DATA CI_END="1.8018930739596897" CI_START="0.6383598819614157" EFFECT_SIZE="1.0725" ESTIMABLE="YES" EVENTS_1="26" EVENTS_2="24" LOG_CI_END="0.2557290159620949" LOG_CI_START="-0.1949344142485712" LOG_EFFECT_SIZE="0.03039730085676186" MODIFIED="2022-02-21 23:23:59 +0800" MODIFIED_BY="[Empty name]" ORDER="132" O_E="0.0" SE="0.264721929725703" STUDY_ID="STD-Linquan-2018" TOTAL_1="200" TOTAL_2="198" VAR="0.07007770007770006" WEIGHT="14.988382905972534"/>
<DICH_DATA CI_END="2.1748363986680026" CI_START="1.017632389293399" EFFECT_SIZE="1.4876773711725169" ESTIMABLE="YES" EVENTS_1="48" EVENTS_2="26" LOG_CI_END="0.337426592863966" LOG_CI_START="0.007590921287375965" LOG_EFFECT_SIZE="0.17250875707567098" MODIFIED="2022-02-21 23:24:12 +0800" MODIFIED_BY="[Empty name]" ORDER="133" O_E="0.0" SE="0.19374710619699534" STUDY_ID="STD-Liu-2018" TOTAL_1="103" TOTAL_2="83" VAR="0.03753794115970979" WEIGHT="20.84213247089263"/>
<DICH_DATA CI_END="1.1482236732160909" CI_START="0.5864881651298613" EFFECT_SIZE="0.8206214689265536" ESTIMABLE="YES" EVENTS_1="49" EVENTS_2="59" LOG_CI_END="0.06002649658240342" LOG_CI_START="-0.23174074718128002" LOG_EFFECT_SIZE="-0.0858571252994383" MODIFIED="2022-02-22 22:59:02 +0800" MODIFIED_BY="[Empty name]" ORDER="134" O_E="0.0" SE="0.17138552325793716" STUDY_ID="STD-Lv--2021" TOTAL_1="252" TOTAL_2="249" VAR="0.02937299758239692" WEIGHT="23.10653158600572"/>
<DICH_DATA CI_END="2.257395834883851" CI_START="1.0920370797954733" EFFECT_SIZE="1.5700827861832716" ESTIMABLE="YES" EVENTS_1="50" EVENTS_2="31" LOG_CI_END="0.35360771939357377" LOG_CI_START="0.03823738495952923" LOG_EFFECT_SIZE="0.19592255217655147" MODIFIED="2022-02-21 23:23:48 +0800" MODIFIED_BY="[Empty name]" ORDER="135" O_E="0.0" SE="0.18525009555489047" STUDY_ID="STD-Tang-2016" TOTAL_1="113" TOTAL_2="110" VAR="0.03431759790309605" WEIGHT="21.680102578244103"/>
<DICH_DATA CI_END="1.922953179213357" CI_START="0.8465229609443128" EFFECT_SIZE="1.2758620689655173" ESTIMABLE="YES" EVENTS_1="37" EVENTS_2="29" LOG_CI_END="0.28396871000196117" LOG_CI_START="-0.07236125766588322" LOG_EFFECT_SIZE="0.10580372616803894" MODIFIED="2022-02-21 23:24:22 +0800" MODIFIED_BY="[Empty name]" ORDER="136" O_E="0.0" SE="0.20930998686987895" STUDY_ID="STD-Zhan-2020" TOTAL_1="113" TOTAL_2="113" VAR="0.043810670603468896" WEIGHT="19.382850458885013"/>
</DICH_OUTCOME>
<DICH_OUTCOME CHI2="7.309536571737" CI_END="1.1677782856128986" CI_START="0.8128187794251717" CI_STUDY="95" CI_TOTAL="95" DF="4" EFFECT_MEASURE="RR" EFFECT_SIZE="0.9742649130247357" ESTIMABLE="YES" EVENTS_1="177" EVENTS_2="173" I2="45.27696850896991" I2_Q="0.0" ID="CMP-002.02" LOG_CI_END="0.06736039545185596" LOG_CI_START="-0.09000627097242402" LOG_EFFECT_SIZE="-0.01132293776028401" METHOD="MH" MODIFIED="2022-02-22 22:33:59 +0800" MODIFIED_BY="[Empty name]" NO="2" P_CHI2="0.12040724265176339" P_Q="1.0" P_Z="0.7779059896691596" Q="0.0" RANDOM="NO" SCALE="90.6846710050417" SORT_BY="STUDY" STUDIES="5" SUBGROUPS="NO" SUBGROUP_TEST="YES" SWAP_EVENTS="NO" TAU2="0.0" TOTALS="YES" TOTAL_1="773" TOTAL_2="744" WEIGHT="100.00000000000001" Z="0.2820489334064106">
<NAME>Leucopenia</NAME>
<GROUP_LABEL_1>other platinum drugs</GROUP_LABEL_1>
<GROUP_LABEL_2>cisplatin</GROUP_LABEL_2>
<GRAPH_LABEL_1>other platinum drugs</GRAPH_LABEL_1>
<GRAPH_LABEL_2>cisplatin</GRAPH_LABEL_2>
<DICH_DATA CI_END="2.119091954244548" CI_START="0.4366307791041141" EFFECT_SIZE="0.9619047619047619" ESTIMABLE="YES" EVENTS_1="11" EVENTS_2="11" LOG_CI_END="0.3261498025600268" LOG_CI_START="-0.35988565313461784" LOG_EFFECT_SIZE="-0.01686792528729549" MODIFIED="2022-02-21 23:27:32 +0800" MODIFIED_BY="[Empty name]" ORDER="137" O_E="0.0" SE="0.40298062260530887" STUDY_ID="STD-Imjai-2007" TOTAL_1="105" TOTAL_2="101" VAR="0.1623933821953624" WEIGHT="6.335332108943639"/>
<DICH_DATA CI_END="1.4797752763270178" CI_START="0.7225124092178208" EFFECT_SIZE="1.034" ESTIMABLE="YES" EVENTS_1="47" EVENTS_2="45" LOG_CI_END="0.17019576697509095" LOG_CI_START="-0.1411546894592435" LOG_EFFECT_SIZE="0.014520538757923713" MODIFIED="2022-02-21 23:27:02 +0800" MODIFIED_BY="[Empty name]" ORDER="138" O_E="0.0" SE="0.18288879931914373" STUDY_ID="STD-Linquan-2018" TOTAL_1="200" TOTAL_2="198" VAR="0.03344831291639803" WEIGHT="25.55136228758839"/>
<DICH_DATA CI_END="1.4265353020117522" CI_START="0.655483409402179" EFFECT_SIZE="0.9669902912621359" ESTIMABLE="YES" EVENTS_1="36" EVENTS_2="30" LOG_CI_END="0.15428252347238083" LOG_CI_START="-0.18343829603532782" LOG_EFFECT_SIZE="-0.014577886281473497" MODIFIED="2022-02-21 23:27:11 +0800" MODIFIED_BY="[Empty name]" ORDER="139" O_E="0.0" SE="0.1983788811238462" STUDY_ID="STD-Liu-2018" TOTAL_1="103" TOTAL_2="83" VAR="0.0393541804759491" WEIGHT="18.77155099672757"/>
<DICH_DATA CI_END="0.9956010097723818" CI_START="0.4756258434341457" EFFECT_SIZE="0.6881377551020408" ESTIMABLE="YES" EVENTS_1="39" EVENTS_2="56" LOG_CI_END="-0.0019146715869970366" LOG_CI_START="-0.322734555744021" LOG_EFFECT_SIZE="-0.162324613665509" MODIFIED="2022-02-21 23:26:53 +0800" MODIFIED_BY="[Empty name]" ORDER="140" O_E="0.0" SE="0.18845118803787472" STUDY_ID="STD-Lv--2021" TOTAL_1="252" TOTAL_2="249" VAR="0.035513850272886414" WEIGHT="31.82771527872567"/>
<DICH_DATA CI_END="2.0723110456688505" CI_START="0.972135993956622" EFFECT_SIZE="1.4193548387096775" ESTIMABLE="YES" EVENTS_1="44" EVENTS_2="31" LOG_CI_END="0.3164549418450109" LOG_CI_START="-0.012272976541181362" LOG_EFFECT_SIZE="0.15209098265191479" MODIFIED="2022-02-21 23:27:22 +0800" MODIFIED_BY="[Empty name]" ORDER="141" O_E="0.0" SE="0.193096406489489" STUDY_ID="STD-Zhan-2020" TOTAL_1="113" TOTAL_2="113" VAR="0.03728622219915397" WEIGHT="17.514039328014753"/>
</DICH_OUTCOME>
<DICH_OUTCOME CHI2="10.17799467739414" CI_END="2.691135817023353" CI_START="0.9771499429137219" CI_STUDY="95" CI_TOTAL="95" DF="5" EFFECT_MEASURE="RR" EFFECT_SIZE="1.6216174672152006" ESTIMABLE="YES" EVENTS_1="88" EVENTS_2="56" I2="50.87440936567533" I2_Q="0.0" ID="CMP-002.03" LOG_CI_END="0.42993561641679806" LOG_CI_START="-0.010038789010485126" LOG_EFFECT_SIZE="0.2099484137031565" METHOD="MH" MODIFIED="2022-02-22 22:34:29 +0800" MODIFIED_BY="[Empty name]" NO="3" P_CHI2="0.07034616100925983" P_Q="1.0" P_Z="0.061411095527696954" Q="0.0" RANDOM="YES" SCALE="100.0" SORT_BY="STUDY" STUDIES="6" SUBGROUPS="NO" SUBGROUP_TEST="YES" SWAP_EVENTS="NO" TAU2="0.18951307737229164" TOTALS="YES" TOTAL_1="886" TOTAL_2="854" WEIGHT="100.00000000000001" Z="1.8705239413637282">
<NAME>Thrombocytopenia</NAME>
<GROUP_LABEL_1>other platinum drugs</GROUP_LABEL_1>
<GROUP_LABEL_2>cisplatin</GROUP_LABEL_2>
<GRAPH_LABEL_1>other platinum drugs</GRAPH_LABEL_1>
<GRAPH_LABEL_2>cisplatin</GRAPH_LABEL_2>
<DICH_DATA CI_END="6.699245084574546" CI_START="0.13811418440348316" EFFECT_SIZE="0.9619047619047619" ESTIMABLE="YES" EVENTS_1="2" EVENTS_2="2" LOG_CI_END="0.8260258662716685" LOG_CI_START="-0.8597617168462593" LOG_EFFECT_SIZE="-0.01686792528729549" MODIFIED="2022-02-21 23:29:43 +0800" MODIFIED_BY="[Empty name]" ORDER="142" O_E="0.0" SE="0.9902399711065902" STUDY_ID="STD-Imjai-2007" TOTAL_1="105" TOTAL_2="101" VAR="0.9805752003771806" WEIGHT="5.7083606231386295"/>
<DICH_DATA CI_END="8.405850074420597" CI_START="0.8817676004661433" EFFECT_SIZE="2.7225" ESTIMABLE="YES" EVENTS_1="11" EVENTS_2="4" LOG_CI_END="0.9245816397221793" LOG_CI_START="-0.05464586286655405" LOG_EFFECT_SIZE="0.4349678884278126" MODIFIED="2022-02-21 23:29:14 +0800" MODIFIED_BY="[Empty name]" ORDER="143" O_E="0.0" SE="0.5752030822749352" STUDY_ID="STD-Linquan-2018" TOTAL_1="200" TOTAL_2="198" VAR="0.3308585858585859" WEIGHT="12.835606398762975"/>
<DICH_DATA CI_END="5.8139805275613305" CI_START="1.005195815244935" EFFECT_SIZE="2.4174757281553396" ESTIMABLE="YES" EVENTS_1="18" EVENTS_2="6" LOG_CI_END="0.7644735728787114" LOG_CI_START="0.002250671902416676" LOG_EFFECT_SIZE="0.3833621223905641" MODIFIED="2022-02-21 23:29:24 +0800" MODIFIED_BY="[Empty name]" ORDER="144" O_E="0.0" SE="0.44773350509768667" STUDY_ID="STD-Liu-2018" TOTAL_1="103" TOTAL_2="83" VAR="0.2004652915870602" WEIGHT="17.127323928567378"/>
<DICH_DATA CI_END="3.353017261120302" CI_START="0.7796891009109138" EFFECT_SIZE="1.6168831168831168" ESTIMABLE="YES" EVENTS_1="18" EVENTS_2="11" LOG_CI_END="0.5254357891550363" LOG_CI_START="-0.10807853663648975" LOG_EFFECT_SIZE="0.20867862625927325" MODIFIED="2022-02-21 23:28:55 +0800" MODIFIED_BY="[Empty name]" ORDER="145" O_E="0.0" SE="0.37212945091643096" STUDY_ID="STD-Lv--2021" TOTAL_1="252" TOTAL_2="249" VAR="0.1384803282393644" WEIGHT="20.364085789607167"/>
<DICH_DATA CI_END="1.311459750208147" CI_START="0.47137376830092825" EFFECT_SIZE="0.7862491490810075" ESTIMABLE="YES" EVENTS_1="21" EVENTS_2="26" LOG_CI_END="0.11775496627159643" LOG_CI_START="-0.32663458939578316" LOG_EFFECT_SIZE="-0.10443981156209337" MODIFIED="2022-02-21 23:29:04 +0800" MODIFIED_BY="[Empty name]" ORDER="146" O_E="0.0" SE="0.26103662476279665" STUDY_ID="STD-Tang-2016" TOTAL_1="113" TOTAL_2="110" VAR="0.06814011946755309" WEIGHT="25.923551239509663"/>
<DICH_DATA CI_END="5.915940789756618" CI_START="1.117699641181029" EFFECT_SIZE="2.5714285714285716" ESTIMABLE="YES" EVENTS_1="18" EVENTS_2="7" LOG_CI_END="0.7720238186699095" LOG_CI_START="0.048325111508189016" LOG_EFFECT_SIZE="0.41017446508904926" MODIFIED="2022-02-21 23:29:35 +0800" MODIFIED_BY="[Empty name]" ORDER="147" O_E="0.0" SE="0.4251042029531708" STUDY_ID="STD-Zhan-2020" TOTAL_1="113" TOTAL_2="113" VAR="0.18071358336845061" WEIGHT="18.041072020414195"/>
</DICH_OUTCOME>
<DICH_OUTCOME CHI2="14.20093458769071" CI_END="0.7729848231568964" CI_START="0.11811263115686034" CI_STUDY="95" CI_TOTAL="95" DF="4" EFFECT_MEASURE="RR" EFFECT_SIZE="0.30215769278206606" ESTIMABLE="YES" EVENTS_1="26" EVENTS_2="77" I2="71.83283976628428" I2_Q="0.0" ID="CMP-002.04" LOG_CI_END="-0.11182903296902104" LOG_CI_START="-0.9277036557447212" LOG_EFFECT_SIZE="-0.5197663443568712" METHOD="MH" MODIFIED="2022-02-22 22:35:10 +0800" MODIFIED_BY="[Empty name]" NO="4" P_CHI2="0.006680622666114022" P_Q="1.0" P_Z="0.012515907009009368" Q="0.0" RANDOM="YES" SCALE="100.0" SORT_BY="STUDY" STUDIES="5" SUBGROUPS="NO" SUBGROUP_TEST="YES" SWAP_EVENTS="NO" TAU2="0.7704753112865318" TOTALS="YES" TOTAL_1="783" TOTAL_2="771" WEIGHT="100.0" Z="2.497254570438032">
<NAME>Anemia</NAME>
<GROUP_LABEL_1>other platinum drugs</GROUP_LABEL_1>
<GROUP_LABEL_2>cisplatin</GROUP_LABEL_2>
<GRAPH_LABEL_1>other platinum drugs</GRAPH_LABEL_1>
<GRAPH_LABEL_2>cisplatin</GRAPH_LABEL_2>
<DICH_DATA CI_END="0.5894552952338579" CI_START="0.03203444439251405" EFFECT_SIZE="0.13741496598639455" ESTIMABLE="YES" EVENTS_1="2" EVENTS_2="14" LOG_CI_END="-0.22954912656457926" LOG_CI_START="-1.4943828040385254" LOG_EFFECT_SIZE="-0.8619659653015523" MODIFIED="2022-02-21 23:31:45 +0800" MODIFIED_BY="[Empty name]" ORDER="148" O_E="0.0" SE="0.742969563175876" STUDY_ID="STD-Imjai-2007" TOTAL_1="105" TOTAL_2="101" VAR="0.552003771805752" WEIGHT="17.367337421833714"/>
<DICH_DATA CI_END="1.3580567784754074" CI_START="0.020047026333143116" EFFECT_SIZE="0.165" ESTIMABLE="YES" EVENTS_1="1" EVENTS_2="6" LOG_CI_END="0.13291792757561882" LOG_CI_START="-1.6979500391478062" LOG_EFFECT_SIZE="-0.7825160557860937" MODIFIED="2022-02-21 23:31:25 +0800" MODIFIED_BY="[Empty name]" ORDER="149" O_E="0.0" SE="1.0754609065959404" STUDY_ID="STD-Linquan-2018" TOTAL_1="200" TOTAL_2="198" VAR="1.1566161616161619" WEIGHT="11.918448497302181"/>
<DICH_DATA CI_END="0.4122360804309201" CI_START="0.05198093257595307" EFFECT_SIZE="0.14638447971781304" ESTIMABLE="YES" EVENTS_1="4" EVENTS_2="27" LOG_CI_END="-0.3848539998292332" LOG_CI_START="-1.284155933204432" LOG_EFFECT_SIZE="-0.8345049665168327" MODIFIED="2022-02-21 23:31:06 +0800" MODIFIED_BY="[Empty name]" ORDER="150" O_E="0.0" SE="0.5282544072809567" STUDY_ID="STD-Lv--2021" TOTAL_1="252" TOTAL_2="249" VAR="0.279052718811755" WEIGHT="21.884065799776725"/>
<DICH_DATA CI_END="0.7733581324716118" CI_START="0.15010111392000133" EFFECT_SIZE="0.3407079646017699" ESTIMABLE="YES" EVENTS_1="7" EVENTS_2="20" LOG_CI_END="-0.11161934316122846" LOG_CI_START="-0.8236160847886097" LOG_EFFECT_SIZE="-0.4676177139749191" MODIFIED="2022-02-21 23:31:15 +0800" MODIFIED_BY="[Empty name]" ORDER="151" O_E="0.0" SE="0.41823041047263626" STUDY_ID="STD-Tang-2016" TOTAL_1="113" TOTAL_2="110" VAR="0.17491667624410984" WEIGHT="24.294621461065145"/>
<DICH_DATA CI_END="2.6644330773426588" CI_START="0.5404526810019065" EFFECT_SIZE="1.2" ESTIMABLE="YES" EVENTS_1="12" EVENTS_2="10" LOG_CI_END="0.4256048165244641" LOG_CI_START="-0.2672423244292145" LOG_EFFECT_SIZE="0.07918124604762482" MODIFIED="2022-02-21 23:32:07 +0800" MODIFIED_BY="[Empty name]" ORDER="152" O_E="0.0" SE="0.4069818402448511" STUDY_ID="STD-Zhan-2020" TOTAL_1="113" TOTAL_2="113" VAR="0.16563421828908553" WEIGHT="24.535526820022234"/>
</DICH_OUTCOME>
</COMPARISON>
<COMPARISON ID="CMP-003" MODIFIED="2022-02-22 22:48:41 +0800" MODIFIED_BY="[Empty name]" NO="3">
<NAME>Acute Nonhematologic3-4</NAME>
<DICH_OUTCOME CHI2="3.458090492068609" CI_END="1.351429849144911" CI_START="0.5126199302083183" CI_STUDY="95" CI_TOTAL="95" DF="4" EFFECT_MEASURE="RR" EFFECT_SIZE="0.8323279852018087" ESTIMABLE="YES" EVENTS_1="28" EVENTS_2="33" I2="0.0" I2_Q="0.0" ID="CMP-003.01" LOG_CI_END="0.13079350699369385" LOG_CI_START="-0.290204512839186" LOG_EFFECT_SIZE="-0.07970550292274611" METHOD="MH" MODIFIED="2022-02-22 22:36:15 +0800" MODIFIED_BY="[Empty name]" NO="1" P_CHI2="0.4842796277595869" P_Q="1.0" P_Z="0.4580020049376289" Q="0.0" RANDOM="NO" SCALE="100.0" SORT_BY="STUDY" STUDIES="5" SUBGROUPS="NO" SUBGROUP_TEST="YES" SWAP_EVENTS="NO" TAU2="0.0" TOTALS="YES" TOTAL_1="773" TOTAL_2="741" WEIGHT="100.00000000000001" Z="0.7421408545353622">
<NAME>Xerostomia</NAME>
<GROUP_LABEL_1>other platinum drugs</GROUP_LABEL_1>
<GROUP_LABEL_2>cisplatin</GROUP_LABEL_2>
<GRAPH_LABEL_1>other platinum drugs</GRAPH_LABEL_1>
<GRAPH_LABEL_2>cisplatin</GRAPH_LABEL_2>
<DICH_DATA CI_END="1.9608471994649896" CI_START="0.005829883038635181" EFFECT_SIZE="0.1069182389937107" ESTIMABLE="YES" EVENTS_1="0" EVENTS_2="4" LOG_CI_END="0.29244375225283575" LOG_CI_START="-2.234340158137191" LOG_EFFECT_SIZE="-0.9709482029421775" MODIFIED="2022-02-21 23:44:58 +0800" MODIFIED_BY="[Empty name]" ORDER="153" O_E="0.0" SE="1.4842453767451809" STUDY_ID="STD-Imjai-2007" TOTAL_1="105" TOTAL_2="101" VAR="2.202984338389444" WEIGHT="13.364552486482982"/>
<DICH_DATA CI_END="2.5062383782892788" CI_START="0.4731876306233456" EFFECT_SIZE="1.089" ESTIMABLE="YES" EVENTS_1="11" EVENTS_2="10" LOG_CI_END="0.39902237609631186" LOG_CI_START="-0.32496661658476195" LOG_EFFECT_SIZE="0.03702787975577494" MODIFIED="2022-02-21 23:44:37 +0800" MODIFIED_BY="[Empty name]" ORDER="154" O_E="0.0" SE="0.4252747181041754" STUDY_ID="STD-Linquan-2018" TOTAL_1="200" TOTAL_2="198" VAR="0.18085858585858586" WEIGHT="29.285072292157434"/>
<DICH_DATA CI_END="82.97863673877583" CI_START="0.19654663222506136" EFFECT_SIZE="4.038461538461538" ESTIMABLE="YES" EVENTS_1="2" EVENTS_2="0" LOG_CI_END="1.9189662955002995" LOG_CI_START="-0.7065343933020591" LOG_EFFECT_SIZE="0.6062159510991201" MODIFIED="2022-02-21 23:44:46 +0800" MODIFIED_BY="[Empty name]" ORDER="155" O_E="0.0" SE="1.5422321010405189" STUDY_ID="STD-Liu-2018" TOTAL_1="103" TOTAL_2="83" VAR="2.3784798534798535" WEIGHT="1.611925149357687"/>
<DICH_DATA CI_END="1.522458447222729" CI_START="0.37500842633117415" EFFECT_SIZE="0.7556022408963585" ESTIMABLE="YES" EVENTS_1="13" EVENTS_2="17" LOG_CI_END="0.18254544817641188" LOG_CI_START="-0.4259589736909018" LOG_EFFECT_SIZE="-0.12170676275724493" MODIFIED="2022-02-21 23:44:17 +0800" MODIFIED_BY="[Empty name]" ORDER="156" O_E="0.0" SE="0.3574385095503275" STUDY_ID="STD-Lv--2021" TOTAL_1="252" TOTAL_2="249" VAR="0.12776228810955959" WEIGHT="49.832320738963844"/>
<DICH_DATA CI_END="6.789624429189175" CI_START="0.13956699619620305" EFFECT_SIZE="0.9734513274336283" ESTIMABLE="YES" EVENTS_1="2" EVENTS_2="2" LOG_CI_END="0.8318457517706602" LOG_CI_START="-0.8552172684210496" LOG_EFFECT_SIZE="-0.0116857583251947" MODIFIED="2022-02-21 23:44:26 +0800" MODIFIED_BY="[Empty name]" ORDER="157" O_E="0.0" SE="0.9909891691572451" STUDY_ID="STD-Tang-2016" TOTAL_1="113" TOTAL_2="110" VAR="0.982059533386967" WEIGHT="5.906129333038065"/>
</DICH_OUTCOME>
<DICH_OUTCOME CHI2="2.929841536919138" CI_END="1.8080138123580736" CI_START="0.5752527695317032" CI_STUDY="95" CI_TOTAL="95" DF="3" EFFECT_MEASURE="RR" EFFECT_SIZE="1.0198357480058027" ESTIMABLE="YES" EVENTS_1="24" EVENTS_2="22" I2="0.0" I2_Q="0.0" ID="CMP-003.02" LOG_CI_END="0.25720174395349277" LOG_CI_START="-0.24014128176068228" LOG_EFFECT_SIZE="0.00853023109640524" METHOD="MH" MODIFIED="2022-02-22 22:37:08 +0800" MODIFIED_BY="[Empty name]" NO="2" P_CHI2="0.40256935420888984" P_Q="1.0" P_Z="0.9463961698345534" Q="0.0" RANDOM="NO" SCALE="100.0" SORT_BY="STUDY" STUDIES="4" SUBGROUPS="NO" SUBGROUP_TEST="YES" SWAP_EVENTS="NO" TAU2="0.0" TOTALS="YES" TOTAL_1="573" TOTAL_2="543" WEIGHT="100.00000000000001" Z="0.06723305591648664">
<NAME>Dermatitis</NAME>
<GROUP_LABEL_1>other platinum drugs</GROUP_LABEL_1>
<GROUP_LABEL_2>cisplatin</GROUP_LABEL_2>
<GRAPH_LABEL_1>other platinum drugs</GRAPH_LABEL_1>
<GRAPH_LABEL_2>cisplatin</GRAPH_LABEL_2>
<DICH_DATA CI_END="5.588184885758867" CI_START="0.29435461977661714" EFFECT_SIZE="1.2825396825396826" ESTIMABLE="YES" EVENTS_1="4" EVENTS_2="3" LOG_CI_END="0.7472707663642204" LOG_CI_START="-0.5311291437222114" LOG_EFFECT_SIZE="0.10807081132100449" MODIFIED="2022-02-21 23:46:46 +0800" MODIFIED_BY="[Empty name]" ORDER="158" O_E="0.0" SE="0.7509384353663846" STUDY_ID="STD-Imjai-2007" TOTAL_1="105" TOTAL_2="101" VAR="0.5639085337105139" WEIGHT="13.58830688345388"/>
<DICH_DATA CI_END="7.8457036346897935" CI_START="0.588555335228199" EFFECT_SIZE="2.1488673139158574" ESTIMABLE="YES" EVENTS_1="8" EVENTS_2="3" LOG_CI_END="0.8946318989694315" LOG_CI_START="-0.23021269908306596" LOG_EFFECT_SIZE="0.3322095999431828" MODIFIED="2022-02-21 23:46:37 +0800" MODIFIED_BY="[Empty name]" ORDER="159" O_E="0.0" SE="0.6607392849665981" STUDY_ID="STD-Liu-2018" TOTAL_1="103" TOTAL_2="83" VAR="0.43657640269817133" WEIGHT="14.762759623815896"/>
<DICH_DATA CI_END="1.4399038025754294" CI_START="0.23072662954313178" EFFECT_SIZE="0.5763888888888888" ESTIMABLE="YES" EVENTS_1="7" EVENTS_2="12" LOG_CI_END="0.15833347861872832" LOG_CI_START="-0.6369022780570799" LOG_EFFECT_SIZE="-0.23928439971917578" MODIFIED="2022-02-21 23:46:18 +0800" MODIFIED_BY="[Empty name]" ORDER="160" O_E="0.0" SE="0.46712541995185203" STUDY_ID="STD-Lv--2021" TOTAL_1="252" TOTAL_2="249" VAR="0.2182061579651941" WEIGHT="53.63719699145388"/>
<DICH_DATA CI_END="4.412955484152145" CI_START="0.3355204247064948" EFFECT_SIZE="1.2168141592920354" ESTIMABLE="YES" EVENTS_1="5" EVENTS_2="4" LOG_CI_END="0.6447295465080148" LOG_CI_START="-0.4742810371422913" LOG_EFFECT_SIZE="0.08522425468286174" MODIFIED="2022-02-21 23:46:28 +0800" MODIFIED_BY="[Empty name]" ORDER="161" O_E="0.0" SE="0.6573123560279138" STUDY_ID="STD-Tang-2016" TOTAL_1="113" TOTAL_2="110" VAR="0.432059533386967" WEIGHT="18.01173650127636"/>
</DICH_OUTCOME>
<DICH_OUTCOME CHI2="6.807591356349172" CI_END="1.0615932577709515" CI_START="0.7772200944238763" CI_STUDY="95" CI_TOTAL="95" DF="5" EFFECT_MEASURE="RR" EFFECT_SIZE="0.9083455356000212" ESTIMABLE="YES" EVENTS_1="211" EVENTS_2="227" I2="26.552583163842563" I2_Q="0.0" ID="CMP-003.03" LOG_CI_END="0.02595815164031865" LOG_CI_START="-0.10945597957947081" LOG_EFFECT_SIZE="-0.041748913969576085" METHOD="MH" MODIFIED="2022-02-22 22:38:09 +0800" MODIFIED_BY="[Empty name]" NO="3" P_CHI2="0.23534781928896675" P_Q="1.0" P_Z="0.226841511272581" Q="0.0" RANDOM="NO" SCALE="100.0" SORT_BY="STUDY" STUDIES="6" SUBGROUPS="NO" SUBGROUP_TEST="YES" SWAP_EVENTS="NO" TAU2="0.0" TOTALS="YES" TOTAL_1="886" TOTAL_2="854" WEIGHT="100.00000000000001" Z="1.2085351364285408">
<NAME>Mucositis</NAME>
<GROUP_LABEL_1>other platinum drugs</GROUP_LABEL_1>
<GROUP_LABEL_2>cisplatin</GROUP_LABEL_2>
<GRAPH_LABEL_1>other platinum drugs</GRAPH_LABEL_1>
<GRAPH_LABEL_2>cisplatin</GRAPH_LABEL_2>
<DICH_DATA CI_END="40.45469817213701" CI_START="0.5717882055614533" EFFECT_SIZE="4.809523809523809" ESTIMABLE="YES" EVENTS_1="5" EVENTS_2="1" LOG_CI_END="1.606968965299343" LOG_CI_START="-0.24276480720189633" LOG_EFFECT_SIZE="0.6821020790487233" MODIFIED="2022-02-21 23:49:16 +0800" MODIFIED_BY="[Empty name]" ORDER="162" O_E="0.0" SE="1.0865427742970732" STUDY_ID="STD-Imjai-2007" TOTAL_1="105" TOTAL_2="101" VAR="1.1805752003771806" WEIGHT="0.4445869050892021"/>
<DICH_DATA CI_END="1.0887353803170543" CI_START="0.49180192422287566" EFFECT_SIZE="0.7317391304347826" ESTIMABLE="YES" EVENTS_1="34" EVENTS_2="46" LOG_CI_END="0.03692233629102656" LOG_CI_START="-0.30820977637456476" LOG_EFFECT_SIZE="-0.13564372004176906" MODIFIED="2022-02-21 23:48:47 +0800" MODIFIED_BY="[Empty name]" ORDER="163" O_E="0.0" SE="0.20273231141127926" STUDY_ID="STD-Linquan-2018" TOTAL_1="200" TOTAL_2="198" VAR="0.041100390090159915" WEIGHT="20.162266152789087"/>
<DICH_DATA CI_END="2.5884339474914153" CI_START="0.5234152044224529" EFFECT_SIZE="1.163969795037756" ESTIMABLE="YES" EVENTS_1="13" EVENTS_2="9" LOG_CI_END="0.41303708698988423" LOG_CI_START="-0.2811536659130571" LOG_EFFECT_SIZE="0.06594171053841355" MODIFIED="2022-02-21 23:48:56 +0800" MODIFIED_BY="[Empty name]" ORDER="164" O_E="0.0" SE="0.4077710845548345" STUDY_ID="STD-Liu-2018" TOTAL_1="103" TOTAL_2="83" VAR="0.16627725739902602" WEIGHT="4.347117489485111"/>
<DICH_DATA CI_END="1.2609541560299051" CI_START="0.8219175797755255" EFFECT_SIZE="1.018037518037518" ESTIMABLE="YES" EVENTS_1="102" EVENTS_2="99" LOG_CI_END="0.10069929740166046" LOG_CI_START="-0.08517173044454064" LOG_EFFECT_SIZE="0.007763783478559907" MODIFIED="2022-02-21 23:48:28 +0800" MODIFIED_BY="[Empty name]" ORDER="165" O_E="0.0" SE="0.10918156183328517" STUDY_ID="STD-Lv--2021" TOTAL_1="252" TOTAL_2="249" VAR="0.011920613444355474" WEIGHT="43.43427708928953"/>
<DICH_DATA CI_END="1.3214915032810846" CI_START="0.6025415307673551" EFFECT_SIZE="0.8923303834808259" ESTIMABLE="YES" EVENTS_1="33" EVENTS_2="36" LOG_CI_END="0.12106437511812479" LOG_CI_START="-0.22001301354731373" LOG_EFFECT_SIZE="-0.04947431921459448" MODIFIED="2022-02-21 23:48:38 +0800" MODIFIED_BY="[Empty name]" ORDER="166" O_E="0.0" SE="0.200350546462382" STUDY_ID="STD-Tang-2016" TOTAL_1="113" TOTAL_2="110" VAR="0.04014034146777509" WEIGHT="15.911483372196972"/>
<DICH_DATA CI_END="1.0412059973660845" CI_START="0.42685544029591216" EFFECT_SIZE="0.6666666666666666" ESTIMABLE="YES" EVENTS_1="24" EVENTS_2="36" LOG_CI_END="0.01753666098876854" LOG_CI_START="-0.3697191791001311" LOG_EFFECT_SIZE="-0.17609125905568127" MODIFIED="2022-02-21 23:49:06 +0800" MODIFIED_BY="[Empty name]" ORDER="167" O_E="0.0" SE="0.22747599741554417" STUDY_ID="STD-Zhan-2020" TOTAL_1="113" TOTAL_2="113" VAR="0.05174532940019666" WEIGHT="15.70026899115011"/>
</DICH_OUTCOME>
<DICH_OUTCOME CHI2="1.8052653524345934" CI_END="0.24793285961089023" CI_START="0.05848244118012194" CI_STUDY="95" CI_TOTAL="95" DF="2" EFFECT_MEASURE="RR" EFFECT_SIZE="0.1204147784900729" ESTIMABLE="YES" EVENTS_1="8" EVENTS_2="62" I2="0.0" I2_Q="0.0" ID="CMP-003.04" LOG_CI_END="-0.6056659104973521" LOG_CI_START="-1.2329745073065455" LOG_EFFECT_SIZE="-0.9193202089019488" METHOD="MH" MODIFIED="2022-02-22 22:39:24 +0800" MODIFIED_BY="[Empty name]" NO="4" P_CHI2="0.4055007448709652" P_Q="1.0" P_Z="9.211073057552199E-9" Q="0.0" RANDOM="NO" SCALE="100.0" SORT_BY="STUDY" STUDIES="3" SUBGROUPS="NO" SUBGROUP_TEST="YES" SWAP_EVENTS="NO" TAU2="0.0" TOTALS="YES" TOTAL_1="555" TOTAL_2="530" WEIGHT="100.0" Z="5.74465106607081">
<NAME>Nausea</NAME>
<GROUP_LABEL_1>other platinum drugs</GROUP_LABEL_1>
<GROUP_LABEL_2>cisplatin</GROUP_LABEL_2>
<GRAPH_LABEL_1>other platinum drugs</GRAPH_LABEL_1>
<GRAPH_LABEL_2>cisplatin</GRAPH_LABEL_2>
<DICH_DATA CI_END="0.6384678632275882" CI_START="0.07580647795697643" EFFECT_SIZE="0.22" ESTIMABLE="YES" EVENTS_1="4" EVENTS_2="18" LOG_CI_END="-0.19486095771798412" LOG_CI_START="-1.1202936806376034" LOG_EFFECT_SIZE="-0.6575773191777937" MODIFIED="2022-02-21 23:50:58 +0800" MODIFIED_BY="[Empty name]" ORDER="168" O_E="0.0" SE="0.5436037624088437" STUDY_ID="STD-Linquan-2018" TOTAL_1="200" TOTAL_2="198" VAR="0.29550505050505055" WEIGHT="28.097438626165726"/>
<DICH_DATA CI_END="0.33488598854123575" CI_START="0.01939031025546433" EFFECT_SIZE="0.08058252427184466" ESTIMABLE="YES" EVENTS_1="2" EVENTS_2="20" LOG_CI_END="-0.4751030227393857" LOG_CI_START="-1.712415241918811" LOG_EFFECT_SIZE="-1.0937591323290983" MODIFIED="2022-02-21 23:51:07 +0800" MODIFIED_BY="[Empty name]" ORDER="169" O_E="0.0" SE="0.7268033223402587" STUDY_ID="STD-Liu-2018" TOTAL_1="103" TOTAL_2="83" VAR="0.528243069364838" WEIGHT="34.40341693670962"/>
<DICH_DATA CI_END="0.3447074265873215" CI_START="0.019669099636747393" EFFECT_SIZE="0.08234126984126984" ESTIMABLE="YES" EVENTS_1="2" EVENTS_2="24" LOG_CI_END="-0.46254935978570294" LOG_CI_START="-1.7062155196811621" LOG_EFFECT_SIZE="-1.0843824397334325" MODIFIED="2022-02-21 23:50:49 +0800" MODIFIED_BY="[Empty name]" ORDER="170" O_E="0.0" SE="0.730535658569371" STUDY_ID="STD-Lv--2021" TOTAL_1="252" TOTAL_2="249" VAR="0.5336823484413845" WEIGHT="37.499144437124656"/>
</DICH_OUTCOME>
<DICH_OUTCOME CHI2="10.32342259620405" CI_END="0.39926963150307143" CI_START="0.05949484606226487" CI_STUDY="95" CI_TOTAL="95" DF="4" EFFECT_MEASURE="RR" EFFECT_SIZE="0.154124901503983" ESTIMABLE="YES" EVENTS_1="22" EVENTS_2="125" I2="61.253160347511" I2_Q="0.0" ID="CMP-003.05" LOG_CI_END="-0.3987337210408255" LOG_CI_START="-1.2255206548372801" LOG_EFFECT_SIZE="-0.8121271879390527" METHOD="MH" MODIFIED="2022-02-22 22:48:41 +0800" MODIFIED_BY="[Empty name]" NO="5" P_CHI2="0.03531823557508984" P_Q="1.0" P_Z="1.179136178236056E-4" Q="0.0" RANDOM="YES" SCALE="100.0" SORT_BY="STUDY" STUDIES="5" SUBGROUPS="NO" SUBGROUP_TEST="YES" SWAP_EVENTS="NO" TAU2="0.5439172068724002" TOTALS="YES" TOTAL_1="781" TOTAL_2="753" WEIGHT="100.0" Z="3.8504237891553412">
<NAME>Vomiting</NAME>
<GROUP_LABEL_1>other platinum drugs</GROUP_LABEL_1>
<GROUP_LABEL_2>cisplatin</GROUP_LABEL_2>
<GRAPH_LABEL_1>other platinum drugs</GRAPH_LABEL_1>
<GRAPH_LABEL_2>cisplatin</GRAPH_LABEL_2>
<DICH_DATA CI_END="0.6344626790976866" CI_START="0.18158949123042417" EFFECT_SIZE="0.3394285714285714" ESTIMABLE="YES" EVENTS_1="12" EVENTS_2="35" LOG_CI_END="-0.1975939192566414" LOG_CI_START="-0.7409092881535605" LOG_EFFECT_SIZE="-0.46925160370510094" MODIFIED="2022-02-21 23:54:31 +0800" MODIFIED_BY="[Empty name]" ORDER="171" O_E="0.0" SE="0.3191461371445013" STUDY_ID="STD-Linquan-2018" TOTAL_1="200" TOTAL_2="198" VAR="0.10185425685425684" WEIGHT="36.52443977939414"/>
<DICH_DATA CI_END="0.5872636830556545" CI_START="0.002099921581774062" EFFECT_SIZE="0.03511705685618729" ESTIMABLE="YES" EVENTS_1="0" EVENTS_2="11" LOG_CI_END="-0.2311668555101916" LOG_CI_START="-2.6777969229987915" LOG_EFFECT_SIZE="-1.4544818892544915" MODIFIED="2022-02-22 22:48:33 +0800" MODIFIED_BY="[Empty name]" ORDER="172" O_E="0.0" SE="1.4371626126569617" STUDY_ID="STD-Liu-2018" TOTAL_1="103" TOTAL_2="83" VAR="2.065436375218984" WEIGHT="9.039189284279011"/>
<DICH_DATA CI_END="0.49639704541643215" CI_START="0.0018062668327590075" EFFECT_SIZE="0.029943705833033896" ESTIMABLE="YES" EVENTS_1="0" EVENTS_2="16" LOG_CI_END="-0.3041708121111775" LOG_CI_START="-2.743218092652158" LOG_EFFECT_SIZE="-1.5236944523816678" MODIFIED="2022-02-22 22:48:34 +0800" MODIFIED_BY="[Empty name]" ORDER="173" O_E="0.0" SE="1.4327084460685293" STUDY_ID="STD-Lv--2021" TOTAL_1="252" TOTAL_2="249" VAR="2.0526534914361" WEIGHT="9.08368909558309"/>
<DICH_DATA CI_END="0.4883707687928814" CI_START="0.13437288096177047" EFFECT_SIZE="0.25617140195621796" ESTIMABLE="YES" EVENTS_1="10" EVENTS_2="38" LOG_CI_END="-0.31125033844514993" LOG_CI_START="-0.8716883714388599" LOG_EFFECT_SIZE="-0.5914693549420049" MODIFIED="2022-02-22 22:45:50 +0800" MODIFIED_BY="[Empty name]" ORDER="174" O_E="0.0" SE="0.32920407479351044" STUDY_ID="STD-Tang-2016" TOTAL_1="113" TOTAL_2="110" VAR="0.10837532286065123" WEIGHT="36.15929949065669"/>
<DICH_DATA CI_END="0.3182108983817527" CI_START="0.0012082160430405952" EFFECT_SIZE="0.0196078431372549" ESTIMABLE="YES" EVENTS_1="0" EVENTS_2="25" LOG_CI_END="-0.49728495031481745" LOG_CI_START="-2.9178554018810554" LOG_EFFECT_SIZE="-1.7075701760979363" MODIFIED="2022-02-22 22:48:41 +0800" MODIFIED_BY="[Empty name]" ORDER="175" O_E="0.0" SE="1.4218550652669868" STUDY_ID="STD-Zhan-2020" TOTAL_1="113" TOTAL_2="113" VAR="2.0216718266253872" WEIGHT="9.193382350087067"/>
</DICH_OUTCOME>
<DICH_OUTCOME CHI2="2.8417355235712494" CI_END="0.9791224302414315" CI_START="0.11902113154087404" CI_STUDY="95" CI_TOTAL="95" DF="2" EFFECT_MEASURE="RR" EFFECT_SIZE="0.3413740757063807" ESTIMABLE="YES" EVENTS_1="4" EVENTS_2="12" I2="29.62047370662518" I2_Q="0.0" ID="CMP-003.06" LOG_CI_END="-0.009163000276662796" LOG_CI_START="-0.9243759251885016" LOG_EFFECT_SIZE="-0.4667694627325822" METHOD="MH" MODIFIED="2022-02-22 22:40:48 +0800" MODIFIED_BY="[Empty name]" NO="6" P_CHI2="0.24150468428696392" P_Q="1.0" P_Z="0.04558565589589236" Q="0.0" RANDOM="NO" SCALE="100.0" SORT_BY="STUDY" STUDIES="3" SUBGROUPS="NO" SUBGROUP_TEST="YES" SWAP_EVENTS="NO" TAU2="0.0" TOTALS="YES" TOTAL_1="468" TOTAL_2="445" WEIGHT="100.0" Z="1.9992098256853148">
<NAME>Weight loss</NAME>
<GROUP_LABEL_1>other platinum drugs</GROUP_LABEL_1>
<GROUP_LABEL_2>cisplatin</GROUP_LABEL_2>
<GRAPH_LABEL_1>other platinum drugs</GRAPH_LABEL_1>
<GRAPH_LABEL_2>cisplatin</GRAPH_LABEL_2>
<DICH_DATA CI_END="1.643390583775135" CI_START="0.004900789854572858" EFFECT_SIZE="0.08974358974358974" ESTIMABLE="YES" EVENTS_1="0" EVENTS_2="4" LOG_CI_END="0.21574079424389997" LOG_CI_START="-2.309733919596347" LOG_EFFECT_SIZE="-1.0469965626762237" MODIFIED="2022-02-21 23:56:05 +0800" MODIFIED_BY="[Empty name]" ORDER="176" O_E="0.0" SE="1.483476348211213" STUDY_ID="STD-Liu-2018" TOTAL_1="103" TOTAL_2="83" VAR="2.200702075702076" WEIGHT="38.272366681357425"/>
<DICH_DATA CI_END="1.6794463748727266" CI_START="0.023253667736082957" EFFECT_SIZE="0.1976190476190476" ESTIMABLE="YES" EVENTS_1="1" EVENTS_2="5" LOG_CI_END="0.22516614127165424" LOG_CI_START="-1.6335085373153073" LOG_EFFECT_SIZE="-0.7041711980218266" MODIFIED="2022-02-21 23:55:57 +0800" MODIFIED_BY="[Empty name]" ORDER="177" O_E="0.0" SE="1.0917947067900255" STUDY_ID="STD-Lv--2021" TOTAL_1="252" TOTAL_2="249" VAR="1.1920156817747178" WEIGHT="38.66607903628617"/>
<DICH_DATA CI_END="4.849705704807436" CI_START="0.2061980789903841" EFFECT_SIZE="1.0" ESTIMABLE="YES" EVENTS_1="3" EVENTS_2="3" LOG_CI_END="0.6857153850649276" LOG_CI_START="-0.6857153850649276" LOG_EFFECT_SIZE="0.0" MODIFIED="2022-02-21 23:56:14 +0800" MODIFIED_BY="[Empty name]" ORDER="178" O_E="0.0" SE="0.8055852230660756" STUDY_ID="STD-Zhan-2020" TOTAL_1="113" TOTAL_2="113" VAR="0.6489675516224188" WEIGHT="23.061554282356397"/>
</DICH_OUTCOME>
<DICH_OUTCOME CHI2="0.05887371589015146" CI_END="2.0483815042794893" CI_START="0.24674489259722795" CI_STUDY="95" CI_TOTAL="95" DF="1" EFFECT_MEASURE="RR" EFFECT_SIZE="0.7109343670632268" ESTIMABLE="YES" EVENTS_1="6" EVENTS_2="7" I2="0.0" I2_Q="0.0" ID="CMP-003.07" LOG_CI_END="0.31141084574778055" LOG_CI_START="-0.607751828079996" LOG_EFFECT_SIZE="-0.14817049116610767" METHOD="MH" MODIFIED="2022-02-22 22:41:45 +0800" MODIFIED_BY="[Empty name]" NO="7" P_CHI2="0.8082850182262934" P_Q="1.0" P_Z="0.5274531093912391" Q="0.0" RANDOM="NO" SCALE="100.0" SORT_BY="STUDY" STUDIES="2" SUBGROUPS="NO" SUBGROUP_TEST="YES" SWAP_EVENTS="NO" TAU2="0.0" TOTALS="YES" TOTAL_1="135" TOTAL_2="114" WEIGHT="100.0" Z="0.6318986497739251">
<NAME>Elevation of aminotransferase</NAME>
<GROUP_LABEL_1>other platinum drugs</GROUP_LABEL_1>
<GROUP_LABEL_2>cisplatin</GROUP_LABEL_2>
<GRAPH_LABEL_1>other platinum drugs</GRAPH_LABEL_1>
<GRAPH_LABEL_2>cisplatin</GRAPH_LABEL_2>
<DICH_DATA CI_END="14.815825472151076" CI_START="0.06334284675963754" EFFECT_SIZE="0.96875" ESTIMABLE="YES" EVENTS_1="1" EVENTS_2="1" LOG_CI_END="1.170725853454479" LOG_CI_START="-1.1983024224257455" LOG_EFFECT_SIZE="-0.013788284485633297" MODIFIED="2022-02-21 23:57:35 +0800" MODIFIED_BY="[Empty name]" ORDER="179" O_E="0.0" SE="1.3915789361311384" STUDY_ID="STD-Hu-2016" TOTAL_1="32" TOTAL_2="31" VAR="1.936491935483871" WEIGHT="13.260259323619836"/>
<DICH_DATA CI_END="2.1230582746001683" CI_START="0.21240137712964224" EFFECT_SIZE="0.6715210355987055" ESTIMABLE="YES" EVENTS_1="5" EVENTS_2="6" LOG_CI_END="0.32696191502796207" LOG_CI_START="-0.6728426717814083" LOG_EFFECT_SIZE="-0.17294037837672316" MODIFIED="2022-02-21 23:57:44 +0800" MODIFIED_BY="[Empty name]" ORDER="180" O_E="0.0" SE="0.5872901634043471" STUDY_ID="STD-Liu-2018" TOTAL_1="103" TOTAL_2="83" VAR="0.3449097360315047" WEIGHT="86.73974067638017"/>
</DICH_OUTCOME>
</COMPARISON>
<COMPARISON ID="CMP-004" MODIFIED="2022-02-22 23:05:43 +0800" MODIFIED_BY="[Empty name]" NO="4">
<NAME>Grade 1-2 late toxicities</NAME>
<DICH_OUTCOME CHI2="3.5319817505674385" CI_END="1.0519735487319959" CI_START="0.8815808305787616" CI_STUDY="95" CI_TOTAL="95" DF="2" EFFECT_MEASURE="RR" EFFECT_SIZE="0.9630159473435734" ESTIMABLE="YES" EVENTS_1="278" EVENTS_2="275" I2="43.37456586012412" I2_Q="0.0" ID="CMP-004.01" LOG_CI_END="0.02200481987080262" LOG_CI_START="-0.05473786185024991" LOG_EFFECT_SIZE="-0.01636652098972366" METHOD="MH" MODIFIED="2022-02-22 23:01:57 +0800" MODIFIED_BY="[Empty name]" NO="1" P_CHI2="0.17101729674211896" P_Q="1.0" P_Z="0.4031644303321368" Q="0.0" RANDOM="NO" SCALE="100.0" SORT_BY="STUDY" STUDIES="3" SUBGROUPS="NO" SUBGROUP_TEST="YES" SWAP_EVENTS="NO" TAU2="0.0" TOTALS="YES" TOTAL_1="409" TOTAL_2="392" WEIGHT="100.0" Z="0.8359830793683984">
<NAME>Xerostomia</NAME>
<GROUP_LABEL_1>other platinum drugs</GROUP_LABEL_1>
<GROUP_LABEL_2>cisplatin</GROUP_LABEL_2>
<GRAPH_LABEL_1>other platinum drugs</GRAPH_LABEL_1>
<GRAPH_LABEL_2>cisplatin</GRAPH_LABEL_2>
<DICH_DATA CI_END="1.017289452069147" CI_START="0.7733734948470822" EFFECT_SIZE="0.886986301369863" ESTIMABLE="YES" EVENTS_1="74" EVENTS_2="73" LOG_CI_END="0.007444541468245286" LOG_CI_START="-0.11161071620257823" LOG_EFFECT_SIZE="-0.05208308736716647" MODIFIED="2022-02-22 20:18:42 +0800" MODIFIED_BY="[Empty name]" ORDER="79" O_E="0.0" SE="0.06993364768887182" STUDY_ID="STD-Imjai-2007" TOTAL_1="96" TOTAL_2="84" VAR="0.004890715079071246" WEIGHT="27.64756407614283"/>
<DICH_DATA CI_END="1.1297766411987917" CI_START="0.7917887156684802" EFFECT_SIZE="0.9458035714285714" ESTIMABLE="YES" EVENTS_1="107" EVENTS_2="112" LOG_CI_END="0.05299259119749317" LOG_CI_START="-0.10139069197233735" LOG_EFFECT_SIZE="-0.024199050387422063" MODIFIED="2022-02-22 20:18:34 +0800" MODIFIED_BY="[Empty name]" ORDER="80" O_E="0.0" SE="0.09068550474353515" STUDY_ID="STD-Linquan-2018" TOTAL_1="200" TOTAL_2="198" VAR="0.008223860770589737" WEIGHT="39.96687861217041"/>
<DICH_DATA CI_END="1.177759420883604" CI_START="0.9346098335429078" EFFECT_SIZE="1.0491642084562438" ESTIMABLE="YES" EVENTS_1="97" EVENTS_2="90" LOG_CI_END="0.07105658684056221" LOG_CI_START="-0.02936965383711165" LOG_EFFECT_SIZE="0.020843466501725277" MODIFIED="2022-02-22 20:18:23 +0800" MODIFIED_BY="[Empty name]" ORDER="81" O_E="0.0" SE="0.05899087089197439" STUDY_ID="STD-Tang-2016" TOTAL_1="113" TOTAL_2="110" VAR="0.003479922848593591" WEIGHT="32.38555731168675"/>
</DICH_OUTCOME>
<DICH_OUTCOME CHI2="1.3858745807853536" CI_END="1.0829529076724638" CI_START="0.8250738559551154" CI_STUDY="95" CI_TOTAL="95" DF="2" EFFECT_MEASURE="RR" EFFECT_SIZE="0.9452598221394601" ESTIMABLE="YES" EVENTS_1="195" EVENTS_2="196" I2="0.0" I2_Q="0.0" ID="CMP-004.02" LOG_CI_END="0.03460957169211638" LOG_CI_START="-0.08350717411901731" LOG_EFFECT_SIZE="-0.024448801213450454" METHOD="MH" MODIFIED="2022-02-22 23:02:50 +0800" MODIFIED_BY="[Empty name]" NO="2" P_CHI2="0.5001050106130608" P_Q="1.0" P_Z="0.41714761254843347" Q="0.0" RANDOM="NO" SCALE="100.0" SORT_BY="STUDY" STUDIES="3" SUBGROUPS="NO" SUBGROUP_TEST="YES" SWAP_EVENTS="NO" TAU2="0.0" TOTALS="YES" TOTAL_1="409" TOTAL_2="392" WEIGHT="100.0" Z="0.8113797838650787">
<NAME>Subcutaneous fibrosis</NAME>
<GROUP_LABEL_1>other platinum drugs</GROUP_LABEL_1>
<GROUP_LABEL_2>cisplatin</GROUP_LABEL_2>
<GRAPH_LABEL_1>other platinum drugs</GRAPH_LABEL_1>
<GRAPH_LABEL_2>cisplatin</GRAPH_LABEL_2>
<DICH_DATA CI_END="1.0811277931171444" CI_START="0.6831064702311079" EFFECT_SIZE="0.859375" ESTIMABLE="YES" EVENTS_1="55" EVENTS_2="56" LOG_CI_END="0.0338770321266064" LOG_CI_START="-0.16551160110589305" LOG_EFFECT_SIZE="-0.06581728448964333" MODIFIED="2022-02-22 20:20:49 +0800" MODIFIED_BY="[Empty name]" ORDER="82" O_E="0.0" SE="0.11712187015042266" STUDY_ID="STD-Imjai-2007" TOTAL_1="96" TOTAL_2="84" VAR="0.013717532467532469" WEIGHT="29.715360748623553"/>
<DICH_DATA CI_END="1.2236470920979117" CI_START="0.7132587607703949" EFFECT_SIZE="0.9342253521126761" ESTIMABLE="YES" EVENTS_1="67" EVENTS_2="71" LOG_CI_END="0.08765618247144656" LOG_CI_START="-0.14675288531284436" LOG_EFFECT_SIZE="-0.029548351420698917" MODIFIED="2022-02-22 20:20:39 +0800" MODIFIED_BY="[Empty name]" ORDER="83" O_E="0.0" SE="0.1376930467600918" STUDY_ID="STD-Linquan-2018" TOTAL_1="200" TOTAL_2="198" VAR="0.018959375126076827" WEIGHT="35.49764357197156"/>
<DICH_DATA CI_END="1.255941625815086" CI_START="0.8445134439496259" EFFECT_SIZE="1.0298832884442735" ESTIMABLE="YES" EVENTS_1="73" EVENTS_2="69" LOG_CI_END="0.09896945454804396" LOG_CI_START="-0.07339343243203211" LOG_EFFECT_SIZE="0.012788011058005911" MODIFIED="2022-02-22 20:20:29 +0800" MODIFIED_BY="[Empty name]" ORDER="84" O_E="0.0" SE="0.10124681302214764" STUDY_ID="STD-Tang-2016" TOTAL_1="113" TOTAL_2="110" VAR="0.010250917147141724" WEIGHT="34.7869956794049"/>
</DICH_OUTCOME>
<DICH_OUTCOME CHI2="2.1592155020575854" CI_END="1.3105828636844823" CI_START="0.6362583014774148" CI_STUDY="95" CI_TOTAL="95" DF="1" EFFECT_MEASURE="RR" EFFECT_SIZE="0.9131644029380991" ESTIMABLE="YES" EVENTS_1="95" EVENTS_2="106" I2="53.68688308105105" I2_Q="0.0" ID="CMP-004.03" LOG_CI_END="0.11746448510957204" LOG_CI_START="-0.1963665382311171" LOG_EFFECT_SIZE="-0.039451026560772526" METHOD="MH" MODIFIED="2022-02-22 23:03:37 +0800" MODIFIED_BY="[Empty name]" NO="3" P_CHI2="0.14171709784004072" P_Q="1.0" P_Z="0.6221781091622365" Q="0.0" RANDOM="YES" SCALE="100.0" SORT_BY="STUDY" STUDIES="2" SUBGROUPS="NO" SUBGROUP_TEST="YES" SWAP_EVENTS="NO" TAU2="0.03783911663364959" TOTALS="YES" TOTAL_1="313" TOTAL_2="308" WEIGHT="100.0" Z="0.4927657590327341">
<NAME>Hearing impairment</NAME>
<GROUP_LABEL_1>other platinum drugs</GROUP_LABEL_1>
<GROUP_LABEL_2>cisplatin</GROUP_LABEL_2>
<GRAPH_LABEL_1>other platinum drugs</GRAPH_LABEL_1>
<GRAPH_LABEL_2>cisplatin</GRAPH_LABEL_2>
<DICH_DATA CI_END="1.0299561170363662" CI_START="0.5972138729585647" EFFECT_SIZE="0.7842857142857143" ESTIMABLE="YES" EVENTS_1="61" EVENTS_2="77" LOG_CI_END="0.012818721273180653" LOG_CI_START="-0.22387011240151056" LOG_EFFECT_SIZE="-0.10552569556416494" MODIFIED="2022-02-22 20:22:18 +0800" MODIFIED_BY="[Empty name]" ORDER="85" O_E="0.0" SE="0.13903219252913607" STUDY_ID="STD-Linquan-2018" TOTAL_1="200" TOTAL_2="198" VAR="0.019329950559458756" WEIGHT="59.4437013955057"/>
<DICH_DATA CI_END="1.737266166172485" CI_START="0.7497629227968735" EFFECT_SIZE="1.141287763198047" ESTIMABLE="YES" EVENTS_1="34" EVENTS_2="29" LOG_CI_END="0.23986636170813674" LOG_CI_START="-0.12507604007192805" LOG_EFFECT_SIZE="0.05739516081810433" MODIFIED="2022-02-22 20:22:08 +0800" MODIFIED_BY="[Empty name]" ORDER="86" O_E="0.0" SE="0.2143689732996336" STUDY_ID="STD-Tang-2016" TOTAL_1="113" TOTAL_2="110" VAR="0.04595405671353901" WEIGHT="40.556298604494295"/>
</DICH_OUTCOME>
<DICH_OUTCOME CHI2="0.2105205228980574" CI_END="1.0674434864522593" CI_START="0.4526445839616656" CI_STUDY="95" CI_TOTAL="95" DF="1" EFFECT_MEASURE="RR" EFFECT_SIZE="0.6951061162353362" ESTIMABLE="YES" EVENTS_1="31" EVENTS_2="44" I2="0.0" I2_Q="0.0" ID="CMP-004.04" LOG_CI_END="0.028344891498815434" LOG_CI_START="-0.34424267173584683" LOG_EFFECT_SIZE="-0.15794889011851568" METHOD="MH" MODIFIED="2022-02-22 23:04:21 +0800" MODIFIED_BY="[Empty name]" NO="4" P_CHI2="0.6463597424358611" P_Q="1.0" P_Z="0.09656243275234669" Q="0.0" RANDOM="NO" SCALE="100.0" SORT_BY="STUDY" STUDIES="2" SUBGROUPS="NO" SUBGROUP_TEST="YES" SWAP_EVENTS="NO" TAU2="0.0" TOTALS="YES" TOTAL_1="313" TOTAL_2="308" WEIGHT="100.0" Z="1.6617523856285559">
<NAME>Trismus</NAME>
<GROUP_LABEL_1>other platinum drugs</GROUP_LABEL_1>
<GROUP_LABEL_2>cisplatin</GROUP_LABEL_2>
<GRAPH_LABEL_1>other platinum drugs</GRAPH_LABEL_1>
<GRAPH_LABEL_2>cisplatin</GRAPH_LABEL_2>
<DICH_DATA CI_END="1.0641164886058596" CI_START="0.4093536794742242" EFFECT_SIZE="0.66" ESTIMABLE="YES" EVENTS_1="24" EVENTS_2="36" LOG_CI_END="0.026989172686069297" LOG_CI_START="-0.38790130160233194" LOG_EFFECT_SIZE="-0.1804560644581313" MODIFIED="2022-02-22 20:23:55 +0800" MODIFIED_BY="[Empty name]" ORDER="87" O_E="0.0" SE="0.24370871833797697" STUDY_ID="STD-Linquan-2018" TOTAL_1="200" TOTAL_2="198" VAR="0.059393939393939395" WEIGHT="81.69362651318414"/>
<DICH_DATA CI_END="2.269092159024795" CI_START="0.3197366749775665" EFFECT_SIZE="0.8517699115044248" ESTIMABLE="YES" EVENTS_1="7" EVENTS_2="8" LOG_CI_END="0.35585213508419816" LOG_CI_START="-0.49520754568996106" LOG_EFFECT_SIZE="-0.06967770530288141" MODIFIED="2022-02-22 20:23:46 +0800" MODIFIED_BY="[Empty name]" ORDER="88" O_E="0.0" SE="0.4999166693001043" STUDY_ID="STD-Tang-2016" TOTAL_1="113" TOTAL_2="110" VAR="0.24991667624410985" WEIGHT="18.306373486815865"/>
</DICH_OUTCOME>
<DICH_OUTCOME CHI2="0.1988797804152966" CI_END="1.196933970208969" CI_START="0.5726628938577535" CI_STUDY="95" CI_TOTAL="95" DF="1" EFFECT_MEASURE="RR" EFFECT_SIZE="0.8279128403017544" ESTIMABLE="YES" EVENTS_1="41" EVENTS_2="49" I2="0.0" I2_Q="0.0" ID="CMP-004.05" LOG_CI_END="0.07807019287520878" LOG_CI_START="-0.24210095642727303" LOG_EFFECT_SIZE="-0.08201538177603214" METHOD="MH" MODIFIED="2022-02-22 23:04:57 +0800" MODIFIED_BY="[Empty name]" NO="5" P_CHI2="0.6556265881664247" P_Q="1.0" P_Z="0.31531456642242006" Q="0.0" RANDOM="NO" SCALE="100.0" SORT_BY="STUDY" STUDIES="2" SUBGROUPS="NO" SUBGROUP_TEST="YES" SWAP_EVENTS="NO" TAU2="0.0" TOTALS="YES" TOTAL_1="313" TOTAL_2="308" WEIGHT="100.0" Z="1.0041329133466659">
<NAME>Cranial nerve palsy</NAME>
<GROUP_LABEL_1>other platinum drugs</GROUP_LABEL_1>
<GROUP_LABEL_2>cisplatin</GROUP_LABEL_2>
<GRAPH_LABEL_1>other platinum drugs</GRAPH_LABEL_1>
<GRAPH_LABEL_2>cisplatin</GRAPH_LABEL_2>
<DICH_DATA CI_END="1.2235108321711092" CI_START="0.5802121745250143" EFFECT_SIZE="0.8425531914893617" ESTIMABLE="YES" EVENTS_1="40" EVENTS_2="47" LOG_CI_END="0.08760781866640634" LOG_CI_START="-0.2364131626868166" LOG_EFFECT_SIZE="-0.07440267201020516" MODIFIED="2022-02-22 20:25:09 +0800" MODIFIED_BY="[Empty name]" ORDER="89" O_E="0.0" SE="0.1903315283766087" STUDY_ID="STD-Linquan-2018" TOTAL_1="200" TOTAL_2="198" VAR="0.0362260906941758" WEIGHT="95.88554846240969"/>
<DICH_DATA CI_END="5.2909770372080995" CI_START="0.04477469285060057" EFFECT_SIZE="0.48672566371681414" ESTIMABLE="YES" EVENTS_1="1" EVENTS_2="2" LOG_CI_END="0.7235358767020715" LOG_CI_START="-1.3489673846804233" LOG_EFFECT_SIZE="-0.3127157539891759" MODIFIED="2022-02-22 20:25:00 +0800" MODIFIED_BY="[Empty name]" ORDER="90" O_E="0.0" SE="1.2173986747926773" STUDY_ID="STD-Tang-2016" TOTAL_1="113" TOTAL_2="110" VAR="1.482059533386967" WEIGHT="4.114451537590319"/>
</DICH_OUTCOME>
<DICH_OUTCOME CHI2="0.6634224318011861" CI_END="1.2525637197163126" CI_START="0.5067585187259369" CI_STUDY="95" CI_TOTAL="95" DF="1" EFFECT_MEASURE="RR" EFFECT_SIZE="0.7967103207648865" ESTIMABLE="YES" EVENTS_1="29" EVENTS_2="36" I2="0.0" I2_Q="0.0" ID="CMP-004.06" LOG_CI_END="0.09779982828561895" LOG_CI_START="-0.2951989419845911" LOG_EFFECT_SIZE="-0.09869955684948607" METHOD="MH" MODIFIED="2022-02-22 23:05:43 +0800" MODIFIED_BY="[Empty name]" NO="6" P_CHI2="0.4153545978095531" P_Q="1.0" P_Z="0.3248849203746258" Q="0.0" RANDOM="NO" SCALE="100.0" SORT_BY="STUDY" STUDIES="2" SUBGROUPS="NO" SUBGROUP_TEST="YES" SWAP_EVENTS="NO" TAU2="0.0" TOTALS="YES" TOTAL_1="313" TOTAL_2="308" WEIGHT="100.0" Z="0.984469119748388">
<NAME>Temporal lobe necrosis</NAME>
<GROUP_LABEL_1>other platinum drugs</GROUP_LABEL_1>
<GROUP_LABEL_2>cisplatin</GROUP_LABEL_2>
<GRAPH_LABEL_1>other platinum drugs</GRAPH_LABEL_1>
<GRAPH_LABEL_2>cisplatin</GRAPH_LABEL_2>
<DICH_DATA CI_END="1.3355207396034439" CI_START="0.5283332404179014" EFFECT_SIZE="0.84" ESTIMABLE="YES" EVENTS_1="28" EVENTS_2="33" LOG_CI_END="0.1256506366669353" LOG_CI_START="-0.2770920645431721" LOG_EFFECT_SIZE="-0.07572071393811836" MODIFIED="2022-02-22 20:27:20 +0800" MODIFIED_BY="[Empty name]" ORDER="91" O_E="0.0" SE="0.23657305629934058" STUDY_ID="STD-Linquan-2018" TOTAL_1="200" TOTAL_2="198" VAR="0.05596681096681097" WEIGHT="91.60265434841871"/>
<DICH_DATA CI_END="3.0721396695820844" CI_START="0.03427243943600461" EFFECT_SIZE="0.32448377581120946" ESTIMABLE="YES" EVENTS_1="1" EVENTS_2="3" LOG_CI_END="0.4874409562650467" LOG_CI_START="-1.465054982354761" LOG_EFFECT_SIZE="-0.4888070130448571" MODIFIED="2022-02-22 20:27:11 +0800" MODIFIED_BY="[Empty name]" ORDER="92" O_E="0.0" SE="1.1469057793560464" STUDY_ID="STD-Tang-2016" TOTAL_1="113" TOTAL_2="110" VAR="1.3153928667203003" WEIGHT="8.397345651581293"/>
</DICH_OUTCOME>
</COMPARISON>
<COMPARISON ID="CMP-005" MODIFIED="2022-02-22 23:06:40 +0800" MODIFIED_BY="[Empty name]" NO="5">
<NAME>Grade 3-4 late toxicities</NAME>
<DICH_OUTCOME CHI2="0.7799011819657843" CI_END="1.601860564399397" CI_START="0.5390178250169743" CI_STUDY="95" CI_TOTAL="95" DF="1" EFFECT_MEASURE="RR" EFFECT_SIZE="0.92921009325288" ESTIMABLE="YES" EVENTS_1="23" EVENTS_2="24" I2="0.0" I2_Q="0.0" ID="CMP-005.01" LOG_CI_END="0.20462470978353048" LOG_CI_START="-0.2683968727009978" LOG_EFFECT_SIZE="-0.031886081458733666" METHOD="MH" MODIFIED="2022-02-22 23:06:40 +0800" MODIFIED_BY="[Empty name]" NO="1" P_CHI2="0.37717140683822004" P_Q="1.0" P_Z="0.7915951217855155" Q="0.0" RANDOM="NO" SCALE="100.0" SORT_BY="STUDY" STUDIES="2" SUBGROUPS="NO" SUBGROUP_TEST="YES" SWAP_EVENTS="NO" TAU2="0.0" TOTALS="YES" TOTAL_1="296" TOTAL_2="282" WEIGHT="100.00000000000001" Z="0.2642398299839628">
<NAME>Xerostomia</NAME>
<GROUP_LABEL_1>other platinum drugs</GROUP_LABEL_1>
<GROUP_LABEL_2>Control</GROUP_LABEL_2>
<GRAPH_LABEL_1>other platinum drugs</GRAPH_LABEL_1>
<GRAPH_LABEL_2>cisplatin</GRAPH_LABEL_2>
<DICH_DATA CI_END="2.1312851037635676" CI_START="0.12932338311438613" EFFECT_SIZE="0.525" ESTIMABLE="YES" EVENTS_1="3" EVENTS_2="5" LOG_CI_END="0.32864154953082975" LOG_CI_START="-0.8883229427189159" LOG_EFFECT_SIZE="-0.2798406965940431" MODIFIED="2022-02-22 20:16:36 +0800" MODIFIED_BY="[Empty name]" ORDER="77" O_E="0.0" SE="0.7148509668188922" STUDY_ID="STD-Imjai-2007" TOTAL_1="96" TOTAL_2="84" VAR="0.5110119047619048" WEIGHT="21.832144816236976"/>
<DICH_DATA CI_END="1.891942177819855" CI_START="0.5740045294369398" EFFECT_SIZE="1.0421052631578946" ESTIMABLE="YES" EVENTS_1="20" EVENTS_2="19" LOG_CI_END="0.276907859212971" LOG_CI_START="-0.24108468059556673" LOG_EFFECT_SIZE="0.01791158930870211" MODIFIED="2022-02-22 20:16:17 +0800" MODIFIED_BY="[Empty name]" ORDER="78" O_E="0.0" SE="0.3042713819879605" STUDY_ID="STD-Linquan-2018" TOTAL_1="200" TOTAL_2="198" VAR="0.09258107389686336" WEIGHT="78.16785518376304"/>
</DICH_OUTCOME>
</COMPARISON>
<COMPARISON ID="CMP-006" MODIFIED="2022-02-22 21:02:20 +0800" MODIFIED_BY="[Empty name]" NO="6">
<NAME>OS</NAME>
<IV_OUTCOME CHI2="1.7848891955703166" CI_END="1.0933782656430482" CI_START="0.7024231257108422" CI_STUDY="95" CI_TOTAL="95" DF="2" EFFECT_SIZE="0.8763641816832141" ESTIMABLE="YES" I2="0.0" I2_Q="0.0" ID="CMP-006.01" LOG_CI_END="0.03877043666262873" LOG_CI_START="-0.15340119869181815" LOG_DATA="YES" LOG_EFFECT_SIZE="-0.05731538101459472" MODIFIED="2022-02-22 21:00:38 +0800" MODIFIED_BY="[Empty name]" NO="1" P_CHI2="0.4096531300101889" P_Q="1.0" P_Z="0.24235433729540157" Q="0.0" RANDOM="NO" SCALE="100.0" SHOW_PARTICIPANTS="NO" SORT_BY="STUDY" STUDIES="3" SUBGROUPS="NO" SUBGROUP_TEST="YES" TAU2="0.0" TOTALS="YES" TOTAL_1="0" TOTAL_2="0" WEIGHT="100.0" Z="1.1691224081181448">
<NAME>3year overall survival</NAME>
<GROUP_LABEL_1>other platinum drugs</GROUP_LABEL_1>
<GROUP_LABEL_2>Control</GROUP_LABEL_2>
<GRAPH_LABEL_1>other platinum drugs</GRAPH_LABEL_1>
<GRAPH_LABEL_2>cisplatin</GRAPH_LABEL_2>
<EFFECT_MEASURE>Hazard Ratio</EFFECT_MEASURE>
<IV_DATA CI_END="1.0509126530863808" CI_START="0.6555254599329815" EFFECT_SIZE="0.8300000001589396" ESTIMABLE="YES" ESTIMATE="-0.186329578" LOG_CI_END="0.02156662101491022" LOG_CI_START="-0.18341043609643334" LOG_EFFECT_SIZE="-0.08092190754076153" MODIFIED="2022-02-22 20:59:42 +0800" MODIFIED_BY="[Empty name]" ORDER="93" SE="0.120404538" STUDY_ID="STD-Imjai-2007" TOTAL_1="0" TOTAL_2="0" WEIGHT="87.89578813465856"/>
<IV_DATA CI_END="3.196747498655638" CI_START="0.4065382078159784" EFFECT_SIZE="1.1399999995366994" ESTIMABLE="YES" ESTIMATE="0.131028262" LOG_CI_END="0.5047083340285639" LOG_CI_START="-0.39089863170861666" LOG_EFFECT_SIZE="0.05690485115997356" MODIFIED="2022-02-22 20:59:52 +0800" MODIFIED_BY="[Empty name]" ORDER="94" SE="0.526083965" STUDY_ID="STD-Tang-2016" TOTAL_1="0" TOTAL_2="0" WEIGHT="4.604088323815525"/>
<IV_DATA CI_END="3.16280212191072" CI_START="0.6285881701786389" EFFECT_SIZE="1.4099999994499917" ESTIMABLE="YES" ESTIMATE="0.343589704" LOG_CI_END="0.5000720214919139" LOG_CI_START="-0.20163379651997068" LOG_EFFECT_SIZE="0.1492191124859717" MODIFIED="2022-02-22 20:59:32 +0800" MODIFIED_BY="[Empty name]" ORDER="95" SE="0.412185471" STUDY_ID="STD-Zhan-2020" TOTAL_1="0" TOTAL_2="0" WEIGHT="7.50012354152592"/>
</IV_OUTCOME>
<IV_OUTCOME CHI2="0.5475447112612024" CI_END="1.3512228141182692" CI_START="0.6994278466423465" CI_STUDY="95" CI_TOTAL="95" DF="2" EFFECT_SIZE="0.9721537240646423" ESTIMABLE="YES" I2="0.0" I2_Q="0.0" ID="CMP-006.02" LOG_CI_END="0.13072696927611782" LOG_CI_START="-0.15525708091673326" LOG_DATA="YES" LOG_EFFECT_SIZE="-0.012265055820307706" MODIFIED="2022-02-22 21:02:20 +0800" MODIFIED_BY="[Empty name]" NO="2" P_CHI2="0.7605051982869692" P_Q="1.0" P_Z="0.8664930105566601" Q="0.0" RANDOM="NO" SCALE="100.0" SHOW_PARTICIPANTS="NO" SORT_BY="STUDY" STUDIES="3" SUBGROUPS="NO" SUBGROUP_TEST="YES" TAU2="0.0" TOTALS="YES" TOTAL_1="0" TOTAL_2="0" WEIGHT="100.0" Z="0.16811474388145717">
<NAME>5year overall survival</NAME>
<GROUP_LABEL_1>other platinum drugs</GROUP_LABEL_1>
<GROUP_LABEL_2>Control</GROUP_LABEL_2>
<GRAPH_LABEL_1>other platinum drugs</GRAPH_LABEL_1>
<GRAPH_LABEL_2>cisplatin</GRAPH_LABEL_2>
<EFFECT_MEASURE>Hazard Ratio</EFFECT_MEASURE>
<IV_DATA CI_END="2.006871000596708" CI_START="0.6589860527231113" EFFECT_SIZE="1.1499999995685675" ESTIMABLE="YES" ESTIMATE="0.139761942" LOG_CI_END="0.30251945742542724" LOG_CI_START="-0.18112377704406257" LOG_EFFECT_SIZE="0.06069784019068232" MODIFIED="2022-02-22 21:01:52 +0800" MODIFIED_BY="[Empty name]" ORDER="96" SE="0.28409443" STUDY_ID="STD-Linquan-2018" TOTAL_1="0" TOTAL_2="0" WEIGHT="34.96498860687625"/>
<IV_DATA CI_END="1.83441715735042" CI_START="0.403179831067244" EFFECT_SIZE="0.8599999997717419" ESTIMABLE="YES" ESTIMATE="-0.15082289" LOG_CI_END="0.26349810370823495" LOG_CI_START="-0.3945012014516372" LOG_EFFECT_SIZE="-0.06550154887170115" MODIFIED="2022-02-22 21:02:03 +0800" MODIFIED_BY="[Empty name]" ORDER="97" SE="0.386512049" STUDY_ID="STD-Liu-2018" TOTAL_1="0" TOTAL_2="0" WEIGHT="18.890034667295197"/>
<IV_DATA CI_END="1.461306439349762" CI_START="0.5542985219486918" EFFECT_SIZE="0.8999999996920437" ESTIMABLE="YES" ESTIMATE="-0.105360516" LOG_CI_END="0.16474129804487586" LOG_CI_START="-0.2562562794634344" LOG_EFFECT_SIZE="-0.045757490709279265" MODIFIED="2022-02-22 21:01:43 +0800" MODIFIED_BY="[Empty name]" ORDER="98" SE="0.247296061" STUDY_ID="STD-Lv--2021" TOTAL_1="0" TOTAL_2="0" WEIGHT="46.144976725828556"/>
</IV_OUTCOME>
</COMPARISON>
<COMPARISON ID="CMP-007" MODIFIED="2022-02-22 21:05:32 +0800" MODIFIED_BY="[Empty name]" NO="7">
<NAME>PFS</NAME>
<IV_OUTCOME CHI2="0.012802269344551708" CI_END="1.6528552716873766" CI_START="0.7652903869050732" CI_STUDY="95" CI_TOTAL="95" DF="1" EFFECT_SIZE="1.124684066912892" ESTIMABLE="YES" I2="0.0" I2_Q="0.0" ID="CMP-007.01" LOG_CI_END="0.21823482728026286" LOG_CI_START="-0.11617374196951777" LOG_DATA="YES" LOG_EFFECT_SIZE="0.05103054265537255" MODIFIED="2022-02-22 21:04:00 +0800" MODIFIED_BY="[Empty name]" NO="1" P_CHI2="0.9099139252325998" P_Q="1.0" P_Z="0.5497207687805183" Q="0.0" RANDOM="NO" SCALE="100.0" SHOW_PARTICIPANTS="NO" SORT_BY="STUDY" STUDIES="2" SUBGROUPS="NO" SUBGROUP_TEST="YES" TAU2="0.0" TOTALS="YES" TOTAL_1="0" TOTAL_2="0" WEIGHT="100.0" Z="0.5981786049349619">
<NAME>3year progression-free survival</NAME>
<GROUP_LABEL_1>other platinum drugs</GROUP_LABEL_1>
<GROUP_LABEL_2>cisplatin</GROUP_LABEL_2>
<GRAPH_LABEL_1>other platinum drugs</GRAPH_LABEL_1>
<GRAPH_LABEL_2>cisplatin</GRAPH_LABEL_2>
<EFFECT_MEASURE>Hazard Ratio</EFFECT_MEASURE>
<IV_DATA CI_END="1.983083106696985" CI_START="0.6668908602678059" EFFECT_SIZE="1.1499999995685675" ESTIMABLE="YES" ESTIMATE="0.139761942" LOG_CI_END="0.297340914923212" LOG_CI_START="-0.17594523454184735" LOG_EFFECT_SIZE="0.06069784019068232" MODIFIED="2022-02-22 21:03:48 +0800" MODIFIED_BY="[Empty name]" ORDER="99" SE="0.278010627" STUDY_ID="STD-Tang-2016" TOTAL_1="0" TOTAL_2="0" WEIGHT="49.92375061680936"/>
<IV_DATA CI_END="1.8952877559217942" CI_START="0.6384254827230902" EFFECT_SIZE="1.1000000002152426" ESTIMABLE="YES" ESTIMATE="0.09531018" LOG_CI_END="0.2776751569539678" LOG_CI_START="-0.1948897864675565" LOG_EFFECT_SIZE="0.04139268524320564" MODIFIED="2022-02-22 21:03:39 +0800" MODIFIED_BY="[Empty name]" ORDER="100" SE="0.277586987" STUDY_ID="STD-Zhan-2020" TOTAL_1="0" TOTAL_2="0" WEIGHT="50.076249383190635"/>
</IV_OUTCOME>
<IV_OUTCOME CHI2="0.8979393221399536" CI_END="1.2655252976644151" CI_START="0.7756850980212298" CI_STUDY="95" CI_TOTAL="95" DF="2" EFFECT_SIZE="0.9907820721870012" ESTIMABLE="YES" I2="0.0" I2_Q="0.0" ID="CMP-007.02" LOG_CI_END="0.10227083106381013" LOG_CI_START="-0.1103145518706471" LOG_DATA="YES" LOG_EFFECT_SIZE="-0.004021860403418432" MODIFIED="2022-02-22 21:05:32 +0800" MODIFIED_BY="[Empty name]" NO="2" P_CHI2="0.6382854907982962" P_Q="1.0" P_Z="0.9408828074811322" Q="0.0" RANDOM="NO" SCALE="100.0" SHOW_PARTICIPANTS="NO" SORT_BY="STUDY" STUDIES="3" SUBGROUPS="NO" SUBGROUP_TEST="YES" TAU2="0.0" TOTALS="YES" TOTAL_1="0" TOTAL_2="0" WEIGHT="100.0" Z="0.07416033438176915">
<NAME>5year progression-free survival</NAME>
<GROUP_LABEL_1>other platinum drugs</GROUP_LABEL_1>
<GROUP_LABEL_2>cisplatin</GROUP_LABEL_2>
<GRAPH_LABEL_1>other platinum drugs</GRAPH_LABEL_1>
<GRAPH_LABEL_2>cisplatin</GRAPH_LABEL_2>
<EFFECT_MEASURE>Hazard Ratio</EFFECT_MEASURE>
<IV_DATA CI_END="1.7277553527203238" CI_START="0.7390513932969465" EFFECT_SIZE="1.1300000003115984" ESTIMABLE="YES" ESTIMATE="0.122217633" LOG_CI_END="0.23748224712113888" LOG_CI_START="-0.1313253599147853" LOG_EFFECT_SIZE="0.05307844360317678" MODIFIED="2022-02-22 21:05:08 +0800" MODIFIED_BY="[Empty name]" ORDER="101" SE="0.216639414" STUDY_ID="STD-Linquan-2018" TOTAL_1="0" TOTAL_2="0" WEIGHT="33.22515831615121"/>
<IV_DATA CI_END="1.4260906615289337" CI_START="0.44877932214774807" EFFECT_SIZE="0.8000000002513679" ESTIMABLE="YES" ESTIMATE="-0.223143551" LOG_CI_END="0.1541471359998199" LOG_CI_START="-0.3479671617430136" LOG_EFFECT_SIZE="-0.09691001287159683" MODIFIED="2022-02-22 21:05:17 +0800" MODIFIED_BY="[Empty name]" ORDER="102" SE="0.294944424" STUDY_ID="STD-Liu-2018" TOTAL_1="0" TOTAL_2="0" WEIGHT="17.925101489385334"/>
<IV_DATA CI_END="1.3909327592257936" CI_START="0.6904719111975328" EFFECT_SIZE="0.9800000003111691" ESTIMABLE="YES" ESTIMATE="-0.020202707" LOG_CI_END="0.143306135741121" LOG_CI_START="-0.16085398408033733" LOG_EFFECT_SIZE="-0.008773924169608193" MODIFIED="2022-02-22 21:04:59 +0800" MODIFIED_BY="[Empty name]" ORDER="103" SE="0.17866516" STUDY_ID="STD-Lv--2021" TOTAL_1="0" TOTAL_2="0" WEIGHT="48.84974019446345"/>
</IV_OUTCOME>
</COMPARISON>
<COMPARISON ID="CMP-008" MODIFIED="2022-02-22 21:14:55 +0800" MODIFIED_BY="[Empty name]" NO="8">
<NAME>DMFS</NAME>
<IV_OUTCOME CHI2="4.50480623369341" CI_END="1.3823280325269798" CI_START="0.6530043206454467" CI_STUDY="95" CI_TOTAL="95" DF="2" EFFECT_SIZE="0.9500874579687059" ESTIMABLE="YES" I2="55.60297388506684" I2_Q="0.0" ID="CMP-008.01" LOG_CI_END="0.1406111152606832" LOG_CI_START="-0.1850839451778082" LOG_DATA="YES" LOG_EFFECT_SIZE="-0.022236414958562475" MODIFIED="2022-02-22 21:12:31 +0800" MODIFIED_BY="[Empty name]" NO="1" P_CHI2="0.10514636454621029" P_Q="1.0" P_Z="0.7889856118125367" Q="0.0" RANDOM="YES" SCALE="100.0" SHOW_PARTICIPANTS="NO" SORT_BY="STUDY" STUDIES="3" SUBGROUPS="NO" SUBGROUP_TEST="YES" TAU2="0.06014988153968604" TOTALS="YES" TOTAL_1="0" TOTAL_2="0" WEIGHT="100.0" Z="0.2676280837995754">
<NAME>3year distant metastasis-free survival</NAME>
<GROUP_LABEL_1>other platinum drugs</GROUP_LABEL_1>
<GROUP_LABEL_2>cisplatin</GROUP_LABEL_2>
<GRAPH_LABEL_1>other platinum drugs</GRAPH_LABEL_1>
<GRAPH_LABEL_2>cisplatin</GRAPH_LABEL_2>
<EFFECT_MEASURE>Hazard Ratio</EFFECT_MEASURE>
<IV_DATA CI_END="0.9799939399351426" CI_START="0.5000030918276767" EFFECT_SIZE="0.6999999999571127" ESTIMABLE="YES" ESTIMATE="-0.356674944" LOG_CI_END="-0.008776609879816285" LOG_CI_START="-0.30102731014488643" LOG_EFFECT_SIZE="-0.15490196001235135" MODIFIED="2022-02-22 21:12:22 +0800" MODIFIED_BY="[Empty name]" ORDER="107" SE="0.171669508" STUDY_ID="STD-Imjai-2007" TOTAL_1="0" TOTAL_2="0" WEIGHT="40.840509115769066"/>
<IV_DATA CI_END="1.6802466236773912" CI_START="0.773457884473749" EFFECT_SIZE="1.1399999995366994" ESTIMABLE="YES" ESTIMATE="0.131028262" LOG_CI_END="0.2253730313933041" LOG_CI_START="-0.11156332907335705" LOG_EFFECT_SIZE="0.05690485115997356" MODIFIED="2022-02-22 21:12:31 +0800" MODIFIED_BY="[Empty name]" ORDER="108" SE="0.197918086" STUDY_ID="STD-Tang-2016" TOTAL_1="0" TOTAL_2="0" WEIGHT="36.85144276273884"/>
<IV_DATA CI_END="2.3137013956928008" CI_START="0.6538873173753229" EFFECT_SIZE="1.2299999995272788" ESTIMABLE="YES" ESTIMATE="0.207014169" LOG_CI_END="0.36430730856090543" LOG_CI_START="-0.18449708601593098" LOG_EFFECT_SIZE="0.08990511127248718" MODIFIED="2022-02-22 21:12:11 +0800" MODIFIED_BY="[Empty name]" ORDER="109" SE="0.322370418" STUDY_ID="STD-Zhan-2020" TOTAL_1="0" TOTAL_2="0" WEIGHT="22.308048121492085"/>
</IV_OUTCOME>
<IV_OUTCOME CHI2="0.07734420752378085" CI_END="1.0691147202007236" CI_START="0.5711848342478325" CI_STUDY="95" CI_TOTAL="95" DF="2" EFFECT_SIZE="0.7814487278444876" ESTIMABLE="YES" I2="0.0" I2_Q="0.0" ID="CMP-008.02" LOG_CI_END="0.029024309209689843" LOG_CI_START="-0.2432233322016274" LOG_DATA="YES" LOG_EFFECT_SIZE="-0.10709951149596882" MODIFIED="2022-02-22 21:14:55 +0800" MODIFIED_BY="[Empty name]" NO="2" P_CHI2="0.962066115991254" P_Q="1.0" P_Z="0.12305885985472076" Q="0.0" RANDOM="NO" SCALE="100.0" SHOW_PARTICIPANTS="NO" SORT_BY="STUDY" STUDIES="3" SUBGROUPS="NO" SUBGROUP_TEST="YES" TAU2="0.0" TOTALS="YES" TOTAL_1="0" TOTAL_2="0" WEIGHT="100.0" Z="1.542060634250228">
<NAME>5year distant metastasis-free survival</NAME>
<GROUP_LABEL_1>other platinum drugs</GROUP_LABEL_1>
<GROUP_LABEL_2>cisplatin</GROUP_LABEL_2>
<GRAPH_LABEL_1>other platinum drugs</GRAPH_LABEL_1>
<GRAPH_LABEL_2>cisplatin</GRAPH_LABEL_2>
<EFFECT_MEASURE>Hazard Ratio</EFFECT_MEASURE>
<IV_DATA CI_END="1.2791917486638167" CI_START="0.4397307918033512" EFFECT_SIZE="0.7500000003388356" ESTIMABLE="YES" ESTIMATE="-0.287682072" LOG_CI_END="0.10693564936127842" LOG_CI_START="-0.35681312218546646" LOG_EFFECT_SIZE="-0.12493873641209403" MODIFIED="2022-02-22 21:14:31 +0800" MODIFIED_BY="[Empty name]" ORDER="110" SE="0.272408324" STUDY_ID="STD-Linquan-2018" TOTAL_1="0" TOTAL_2="0" WEIGHT="34.46376399140209"/>
<IV_DATA CI_END="1.5251074856260867" CI_START="0.3688264635835396" EFFECT_SIZE="0.7500000003388356" ESTIMABLE="YES" ESTIMATE="-0.287682072" LOG_CI_END="0.18330045271185208" LOG_CI_START="-0.4331779255360401" LOG_EFFECT_SIZE="-0.12493873641209403" MODIFIED="2022-02-22 21:14:40 +0800" MODIFIED_BY="[Empty name]" ORDER="111" SE="0.362122451" STUDY_ID="STD-Liu-2018" TOTAL_1="0" TOTAL_2="0" WEIGHT="19.502601803328044"/>
<IV_DATA CI_END="1.3014999070929072" CI_START="0.5166346889186667" EFFECT_SIZE="0.8199999997735474" ESTIMABLE="YES" ESTIMATE="-0.198450939" LOG_CI_END="0.11444414144330357" LOG_CI_START="-0.2868164369157412" LOG_EFFECT_SIZE="-0.0861861477362188" MODIFIED="2022-02-22 21:14:20 +0800" MODIFIED_BY="[Empty name]" ORDER="112" SE="0.23570245" STUDY_ID="STD-Lv--2021" TOTAL_1="0" TOTAL_2="0" WEIGHT="46.03363420526986"/>
</IV_OUTCOME>
</COMPARISON>
<COMPARISON ID="CMP-009" MODIFIED="2022-02-22 21:19:46 +0800" MODIFIED_BY="[Empty name]" NO="9">
<NAME>LRFS</NAME>
<IV_OUTCOME CHI2="0.4353989730419589" CI_END="1.0730464867499592" CI_START="0.9679625233420944" CI_STUDY="95" CI_TOTAL="95" DF="1" EFFECT_SIZE="1.0191510118612745" ESTIMABLE="YES" I2="0.0" I2_Q="0.0" ID="CMP-009.01" LOG_CI_END="0.03061853697216525" LOG_CI_START="-0.014141456969294417" LOG_DATA="YES" LOG_EFFECT_SIZE="0.008238540001435415" MODIFIED="2022-02-22 21:18:10 +0800" MODIFIED_BY="[Empty name]" NO="1" P_CHI2="0.5093515982379786" P_Q="1.0" P_Z="0.47059991588154937" Q="0.0" RANDOM="NO" SCALE="100.0" SHOW_PARTICIPANTS="NO" SORT_BY="STUDY" STUDIES="2" SUBGROUPS="NO" SUBGROUP_TEST="YES" TAU2="0.0" TOTALS="YES" TOTAL_1="0" TOTAL_2="0" WEIGHT="100.0" Z="0.7215033008773196">
<NAME>3year local recurrence-free survival</NAME>
<GROUP_LABEL_1>other platinum drugs</GROUP_LABEL_1>
<GROUP_LABEL_2>cisplatin</GROUP_LABEL_2>
<GRAPH_LABEL_1>other platinum drugs</GRAPH_LABEL_1>
<GRAPH_LABEL_2>cisplatin</GRAPH_LABEL_2>
<EFFECT_MEASURE>Hazard Ratio</EFFECT_MEASURE>
<IV_DATA CI_END="1.0740040817834833" CI_START="0.968711401595447" EFFECT_SIZE="1.0199999996978968" ESTIMABLE="YES" ESTIMATE="0.019802627" LOG_CI_END="0.031005931915375273" LOG_CI_START="-0.013805588648798614" LOG_EFFECT_SIZE="0.008600171633288385" MODIFIED="2022-02-22 21:16:27 +0800" MODIFIED_BY="[Empty name]" ORDER="113" SE="0.026322509" STUDY_ID="STD-Tang-2016" TOTAL_1="0" TOTAL_2="0" WEIGHT="99.77016178845406"/>
<IV_DATA CI_END="2.080069088143097" CI_START="0.24234771951558381" EFFECT_SIZE="0.7099999999622109" ESTIMABLE="YES" ESTIMATE="-0.342490309" LOG_CI_END="0.3180777600113264" LOG_CI_START="-0.6155610626194057" LOG_EFFECT_SIZE="-0.14874165130403966" MODIFIED="2022-02-22 21:16:19 +0800" MODIFIED_BY="[Empty name]" ORDER="114" SE="0.548424066" STUDY_ID="STD-Zhan-2020" TOTAL_1="0" TOTAL_2="0" WEIGHT="0.22983821154594145"/>
</IV_OUTCOME>
<IV_OUTCOME CHI2="2.698621340310091" CI_END="1.6338266488614073" CI_START="0.7849007579440352" CI_STUDY="95" CI_TOTAL="95" DF="2" EFFECT_SIZE="1.1324273817956194" ESTIMABLE="YES" I2="25.888083291812045" I2_Q="0.0" ID="CMP-009.02" LOG_CI_END="0.2132059754297363" LOG_CI_START="-0.10518525153747495" LOG_DATA="YES" LOG_EFFECT_SIZE="0.05401036194613066" MODIFIED="2022-02-22 21:19:46 +0800" MODIFIED_BY="[Empty name]" NO="2" P_CHI2="0.259419221709018" P_Q="1.0" P_Z="0.5060774918917594" Q="0.0" RANDOM="NO" SCALE="100.0" SHOW_PARTICIPANTS="NO" SORT_BY="STUDY" STUDIES="3" SUBGROUPS="NO" SUBGROUP_TEST="YES" TAU2="0.0" TOTALS="YES" TOTAL_1="0" TOTAL_2="0" WEIGHT="100.0" Z="0.6649577955694761">
<NAME>5year local recurrence-free survival</NAME>
<GROUP_LABEL_1>other platinum drugs</GROUP_LABEL_1>
<GROUP_LABEL_2>cisplatin</GROUP_LABEL_2>
<GRAPH_LABEL_1>other platinum drugs</GRAPH_LABEL_1>
<GRAPH_LABEL_2>cisplatin</GRAPH_LABEL_2>
<EFFECT_MEASURE>Hazard Ratio</EFFECT_MEASURE>
<IV_DATA CI_END="3.050778362506035" CI_START="0.8602394821503736" EFFECT_SIZE="1.6199999996042458" ESTIMABLE="YES" ESTIMATE="0.482426149" LOG_CI_END="0.4844106575155635" LOG_CI_START="-0.06538062864249156" LOG_EFFECT_SIZE="0.20951501443653597" MODIFIED="2022-02-22 21:19:19 +0800" MODIFIED_BY="[Empty name]" ORDER="115" SE="0.322950123" STUDY_ID="STD-Linquan-2018" TOTAL_1="0" TOTAL_2="0" WEIGHT="33.5371752727574"/>
<IV_DATA CI_END="1.6441612644694277" CI_START="0.24912398105168812" EFFECT_SIZE="0.6399999997621885" ESTIMABLE="YES" ESTIMATE="-0.446287103" LOG_CI_END="0.2159444122517197" LOG_CI_START="-0.603584464606696" LOG_EFFECT_SIZE="-0.1938200261774882" MODIFIED="2022-02-22 21:19:28 +0800" MODIFIED_BY="[Empty name]" ORDER="116" SE="0.481395319" STUDY_ID="STD-Liu-2018" TOTAL_1="0" TOTAL_2="0" WEIGHT="15.09362873528202"/>
<IV_DATA CI_END="1.767753875972395" CI_START="0.635608845209483" EFFECT_SIZE="1.0599999998685856" ESTIMABLE="YES" ESTIMATE="0.058268908" LOG_CI_END="0.24742179814998094" LOG_CI_START="-0.19681006772812445" LOG_EFFECT_SIZE="0.02530586521092822" MODIFIED="2022-02-22 21:18:59 +0800" MODIFIED_BY="[Empty name]" ORDER="117" SE="0.260943997" STUDY_ID="STD-Lv--2021" TOTAL_1="0" TOTAL_2="0" WEIGHT="51.36919599196058"/>
</IV_OUTCOME>
</COMPARISON>
<COMPARISON ID="CMP-010" MODIFIED="2022-02-22 23:28:25 +0800" MODIFIED_BY="[Empty name]" NO="10">
<NAME>IC</NAME>
<DICH_OUTCOME CHI2="1.3842801326220837" CI_END="1.6167211938404276" CI_START="0.9676270114524357" CI_STUDY="95" CI_TOTAL="95" DF="1" EFFECT_MEASURE="RR" EFFECT_SIZE="1.250753012048193" ESTIMABLE="YES" EVENTS_1="53" EVENTS_2="42" I2="27.760286633182098" I2_Q="0.0" ID="CMP-010.01" LOG_CI_END="0.20863513158445574" LOG_CI_START="-0.014292016745664098" LOG_EFFECT_SIZE="0.09717155741939583" METHOD="MH" MODIFIED="2022-02-22 23:19:22 +0800" MODIFIED_BY="[Empty name]" NO="1" P_CHI2="0.23937362654127026" P_Q="1.0" P_Z="0.08751494153957762" Q="0.0" RANDOM="NO" SCALE="100.0" SORT_BY="STUDY" STUDIES="2" SUBGROUPS="NO" SUBGROUP_TEST="YES" SWAP_EVENTS="NO" TAU2="0.0" TOTALS="YES" TOTAL_1="82" TOTAL_2="81" WEIGHT="100.0" Z="1.7086546370893447">
<NAME>IC-PR</NAME>
<GROUP_LABEL_1>other platinum drugs</GROUP_LABEL_1>
<GROUP_LABEL_2>cisplatin</GROUP_LABEL_2>
<GRAPH_LABEL_1>other platinum drugs</GRAPH_LABEL_1>
<GRAPH_LABEL_2>cisplatin</GRAPH_LABEL_2>
<DICH_DATA CI_END="1.4742403524070342" CI_START="0.8584929844944063" EFFECT_SIZE="1.125" ESTIMABLE="YES" EVENTS_1="36" EVENTS_2="32" LOG_CI_END="0.16856829438771212" LOG_CI_START="-0.06626324949294951" LOG_EFFECT_SIZE="0.05115252244738129" MODIFIED="2022-02-22 23:19:22 +0800" MODIFIED_BY="[Empty name]" ORDER="120" O_E="0.0" SE="0.1379412113103904" STUDY_ID="STD-Cao-2011" TOTAL_1="50" TOTAL_2="50" VAR="0.019027777777777772" WEIGHT="75.90361445783132"/>
<DICH_DATA CI_END="3.016156105160301" CI_START="0.8992231075124852" EFFECT_SIZE="1.646875" ESTIMABLE="YES" EVENTS_1="17" EVENTS_2="10" LOG_CI_END="0.47945381526645636" LOG_CI_START="-0.046132541481175064" LOG_EFFECT_SIZE="0.21666063689264065" MODIFIED="2022-02-22 23:19:13 +0800" MODIFIED_BY="[Empty name]" ORDER="121" O_E="0.0" SE="0.3087320276479842" STUDY_ID="STD-Hu-2016" TOTAL_1="32" TOTAL_2="31" VAR="0.09531546489563567" WEIGHT="24.096385542168672"/>
</DICH_OUTCOME>
<DICH_OUTCOME CHI2="1.3842801326220837" CI_END="1.7473568721425212" CI_START="0.8823920974618508" CI_STUDY="95" CI_TOTAL="95" DF="1" EFFECT_MEASURE="RR" EFFECT_SIZE="1.2417140956855641" ESTIMABLE="YES" EVENTS_1="53" EVENTS_2="42" I2="27.760286633182098" I2_Q="0.0" ID="CMP-010.02" LOG_CI_END="0.24238161235224195" LOG_CI_START="-0.054338390010385644" LOG_EFFECT_SIZE="0.09402161117092815" METHOD="MH" MODIFIED="2022-02-22 23:20:41 +0800" MODIFIED_BY="[Empty name]" NO="2" P_CHI2="0.23937362654127026" P_Q="1.0" P_Z="0.21419717056079002" Q="0.0" RANDOM="YES" SCALE="100.0" SORT_BY="STUDY" STUDIES="2" SUBGROUPS="NO" SUBGROUP_TEST="YES" SWAP_EVENTS="NO" TAU2="0.02196991822948921" TOTALS="YES" TOTAL_1="82" TOTAL_2="81" WEIGHT="100.0" Z="1.2421068360483287">
<NAME>IC-CR</NAME>
<GROUP_LABEL_1>other platinum drugs</GROUP_LABEL_1>
<GROUP_LABEL_2>cisplatin</GROUP_LABEL_2>
<GRAPH_LABEL_1>other platinum drugs</GRAPH_LABEL_1>
<GRAPH_LABEL_2>cisplatin</GRAPH_LABEL_2>
<DICH_DATA CI_END="1.4742403524070342" CI_START="0.8584929844944063" EFFECT_SIZE="1.125" ESTIMABLE="YES" EVENTS_1="36" EVENTS_2="32" LOG_CI_END="0.16856829438771212" LOG_CI_START="-0.06626324949294951" LOG_EFFECT_SIZE="0.05115252244738129" MODIFIED="2022-02-22 23:20:41 +0800" MODIFIED_BY="[Empty name]" ORDER="122" O_E="0.0" SE="0.1379412113103904" STUDY_ID="STD-Cao-2011" TOTAL_1="50" TOTAL_2="50" VAR="0.019027777777777772" WEIGHT="74.09849730496113"/>
<DICH_DATA CI_END="3.016156105160301" CI_START="0.8992231075124852" EFFECT_SIZE="1.646875" ESTIMABLE="YES" EVENTS_1="17" EVENTS_2="10" LOG_CI_END="0.47945381526645636" LOG_CI_START="-0.046132541481175064" LOG_EFFECT_SIZE="0.21666063689264065" MODIFIED="2022-02-22 23:20:32 +0800" MODIFIED_BY="[Empty name]" ORDER="123" O_E="0.0" SE="0.3087320276479842" STUDY_ID="STD-Hu-2016" TOTAL_1="32" TOTAL_2="31" VAR="0.09531546489563567" WEIGHT="25.901502695038868"/>
</DICH_OUTCOME>
<DICH_OUTCOME CHI2="0.36728011458626725" CI_END="2.1211479773958772" CI_START="0.5329216877255041" CI_STUDY="95" CI_TOTAL="95" DF="1" EFFECT_MEASURE="RR" EFFECT_SIZE="1.0632054176072234" ESTIMABLE="YES" EVENTS_1="15" EVENTS_2="14" I2="0.0" I2_Q="0.0" ID="CMP-010.03" LOG_CI_END="0.3265709672080947" LOG_CI_START="-0.27333660539644156" LOG_EFFECT_SIZE="0.02661718090582659" METHOD="MH" MODIFIED="2022-02-22 23:22:00 +0800" MODIFIED_BY="[Empty name]" NO="3" P_CHI2="0.544490850501621" P_Q="1.0" P_Z="0.8619263604493128" Q="0.0" RANDOM="NO" SCALE="100.0" SORT_BY="STUDY" STUDIES="2" SUBGROUPS="NO" SUBGROUP_TEST="YES" SWAP_EVENTS="NO" TAU2="0.0" TOTALS="YES" TOTAL_1="145" TOTAL_2="144" WEIGHT="100.0" Z="0.17392251182599208">
<NAME>Leucopenia</NAME>
<GROUP_LABEL_1>other platinum drugs</GROUP_LABEL_1>
<GROUP_LABEL_2>cisplatin</GROUP_LABEL_2>
<GRAPH_LABEL_1>other platinum drugs</GRAPH_LABEL_1>
<GRAPH_LABEL_2>cisplatin</GRAPH_LABEL_2>
<DICH_DATA CI_END="2.9852451779193965" CI_START="0.1768340739014849" EFFECT_SIZE="0.7265625" ESTIMABLE="YES" EVENTS_1="3" EVENTS_2="4" LOG_CI_END="0.47498000549714203" LOG_CI_START="-0.7524340476850085" LOG_EFFECT_SIZE="-0.13872702109393326" MODIFIED="2022-02-22 23:21:39 +0800" MODIFIED_BY="[Empty name]" ORDER="124" O_E="0.0" SE="0.7209890906367477" STUDY_ID="STD-Hu-2016" TOTAL_1="32" TOTAL_2="31" VAR="0.5198252688172043" WEIGHT="28.89390519187359"/>
<DICH_DATA CI_END="2.6644330773426588" CI_START="0.5404526810019065" EFFECT_SIZE="1.2" ESTIMABLE="YES" EVENTS_1="12" EVENTS_2="10" LOG_CI_END="0.4256048165244641" LOG_CI_START="-0.2672423244292145" LOG_EFFECT_SIZE="0.07918124604762482" MODIFIED="2022-02-22 23:21:48 +0800" MODIFIED_BY="[Empty name]" ORDER="125" O_E="0.0" SE="0.4069818402448511" STUDY_ID="STD-Zhan-2020" TOTAL_1="113" TOTAL_2="113" VAR="0.16563421828908553" WEIGHT="71.10609480812641"/>
</DICH_OUTCOME>
<DICH_OUTCOME CHI2="0.23749392820364806" CI_END="2.088901792320605" CI_START="0.21766897498124413" CI_STUDY="95" CI_TOTAL="95" DF="1" EFFECT_MEASURE="RR" EFFECT_SIZE="0.6743063932448734" ESTIMABLE="YES" EVENTS_1="4" EVENTS_2="6" I2="0.0" I2_Q="0.0" ID="CMP-010.04" LOG_CI_END="0.3199180225289803" LOG_CI_START="-0.6622034678566807" LOG_EFFECT_SIZE="-0.17114272266385022" METHOD="MH" MODIFIED="2022-02-22 23:23:24 +0800" MODIFIED_BY="[Empty name]" NO="4" P_CHI2="0.626022045491536" P_Q="1.0" P_Z="0.49455655598382087" Q="0.0" RANDOM="NO" SCALE="100.0" SORT_BY="STUDY" STUDIES="2" SUBGROUPS="NO" SUBGROUP_TEST="YES" SWAP_EVENTS="NO" TAU2="0.0" TOTALS="YES" TOTAL_1="145" TOTAL_2="144" WEIGHT="100.0" Z="0.6830795902970309">
<NAME>Thrombocytopenia</NAME>
<GROUP_LABEL_1>other platinum drugs</GROUP_LABEL_1>
<GROUP_LABEL_2>cisplatin</GROUP_LABEL_2>
<GRAPH_LABEL_1>other platinum drugs</GRAPH_LABEL_1>
<GRAPH_LABEL_2>cisplatin</GRAPH_LABEL_2>
<DICH_DATA CI_END="2.6210827121018188" CI_START="0.22915148660774817" EFFECT_SIZE="0.775" ESTIMABLE="YES" EVENTS_1="4" EVENTS_2="5" LOG_CI_END="0.41848072596095537" LOG_CI_START="-0.6398773209483347" LOG_EFFECT_SIZE="-0.1106982974936897" MODIFIED="2022-02-22 23:23:02 +0800" MODIFIED_BY="[Empty name]" ORDER="126" O_E="0.0" SE="0.621684755711342" STUDY_ID="STD-Hu-2016" TOTAL_1="32" TOTAL_2="31" VAR="0.38649193548387095" WEIGHT="77.20144752714113"/>
<DICH_DATA CI_END="8.096645231891669" CI_START="0.013723104808082538" EFFECT_SIZE="0.3333333333333333" ESTIMABLE="YES" EVENTS_1="0" EVENTS_2="1" LOG_CI_END="0.90830511035099" LOG_CI_START="-1.8625476197903148" LOG_EFFECT_SIZE="-0.47712125471966244" MODIFIED="2022-02-22 23:23:13 +0800" MODIFIED_BY="[Empty name]" ORDER="127" O_E="0.0" SE="1.6276126096272245" STUDY_ID="STD-Zhan-2020" TOTAL_1="113" TOTAL_2="113" VAR="2.649122807017544" WEIGHT="22.798552472858866"/>
</DICH_OUTCOME>
<DICH_OUTCOME CHI2="0.29991535204263775" CI_END="0.7977210274509277" CI_START="0.2809086655763207" CI_STUDY="95" CI_TOTAL="95" DF="1" EFFECT_MEASURE="RR" EFFECT_SIZE="0.47337801947641334" ESTIMABLE="YES" EVENTS_1="17" EVENTS_2="35" I2="0.0" I2_Q="0.0" ID="CMP-010.05" LOG_CI_END="-0.09814896005413985" LOG_CI_START="-0.5514348633120195" LOG_EFFECT_SIZE="-0.32479191168307975" METHOD="MH" MODIFIED="2022-02-22 23:25:33 +0800" MODIFIED_BY="[Empty name]" NO="5" P_CHI2="0.5839355821610251" P_Q="1.0" P_Z="0.004973625547918472" Q="0.0" RANDOM="NO" SCALE="100.0" SORT_BY="STUDY" STUDIES="2" SUBGROUPS="NO" SUBGROUP_TEST="YES" SWAP_EVENTS="NO" TAU2="0.0" TOTALS="YES" TOTAL_1="163" TOTAL_2="160" WEIGHT="100.0" Z="2.8087370235583613">
<NAME>Anemia</NAME>
<GROUP_LABEL_1>other platinum drugs</GROUP_LABEL_1>
<GROUP_LABEL_2>cisplatin</GROUP_LABEL_2>
<GRAPH_LABEL_1>other platinum drugs</GRAPH_LABEL_1>
<GRAPH_LABEL_2>cisplatin</GRAPH_LABEL_2>
<DICH_DATA CI_END="15.548273108710726" CI_START="0.06431582420814068" EFFECT_SIZE="1.0" ESTIMABLE="YES" EVENTS_1="1" EVENTS_2="1" LOG_CI_END="1.1916821605007981" LOG_CI_START="-1.1916821605007981" LOG_EFFECT_SIZE="0.0" MODIFIED="2022-02-22 23:25:21 +0800" MODIFIED_BY="[Empty name]" ORDER="128" O_E="0.0" SE="1.4" STUDY_ID="STD-Cao-2011" TOTAL_1="50" TOTAL_2="50" VAR="1.96" WEIGHT="2.820285822688757"/>
<DICH_DATA CI_END="0.7806605826766748" CI_START="0.2688118211672347" EFFECT_SIZE="0.45809474232170744" ESTIMABLE="YES" EVENTS_1="16" EVENTS_2="34" LOG_CI_END="-0.10753774859507396" LOG_CI_START="-0.5705516368279762" LOG_EFFECT_SIZE="-0.33904469271152504" MODIFIED="2022-02-22 23:25:05 +0800" MODIFIED_BY="[Empty name]" ORDER="129" O_E="0.0" SE="0.2719766499037176" STUDY_ID="STD-Tang-2016" TOTAL_1="113" TOTAL_2="110" VAR="0.07397129809284937" WEIGHT="97.17971417731124"/>
</DICH_OUTCOME>
<DICH_OUTCOME CHI2="5.192353896691595" CI_END="0.48598440710704116" CI_START="0.12093555658115529" CI_STUDY="95" CI_TOTAL="95" DF="3" EFFECT_MEASURE="RR" EFFECT_SIZE="0.2424310103168586" ESTIMABLE="YES" EVENTS_1="9" EVENTS_2="38" I2="42.222736360256455" I2_Q="0.0" ID="CMP-010.06" LOG_CI_END="-0.31337766492702074" LOG_CI_START="-0.9174459923014028" LOG_EFFECT_SIZE="-0.6154118286142117" METHOD="MH" MODIFIED="2022-02-22 23:28:25 +0800" MODIFIED_BY="[Empty name]" NO="6" P_CHI2="0.15824215836544864" P_Q="1.0" P_Z="6.50945409003801E-5" Q="0.0" RANDOM="NO" SCALE="100.0" SORT_BY="STUDY" STUDIES="4" SUBGROUPS="NO" SUBGROUP_TEST="YES" SWAP_EVENTS="NO" TAU2="0.0" TOTALS="YES" TOTAL_1="308" TOTAL_2="304" WEIGHT="100.0" Z="3.993538363405162">
<NAME>Vomiting</NAME>
<GROUP_LABEL_1>other platinum drugs</GROUP_LABEL_1>
<GROUP_LABEL_2>cisplatin</GROUP_LABEL_2>
<GRAPH_LABEL_1>other platinum drugs</GRAPH_LABEL_1>
<GRAPH_LABEL_2>cisplatin</GRAPH_LABEL_2>
<DICH_DATA CI_END="0.9628306644915527" CI_START="0.016228191078907096" EFFECT_SIZE="0.125" ESTIMABLE="YES" EVENTS_1="1" EVENTS_2="8" LOG_CI_END="-0.016450086648564448" LOG_CI_START="-1.7897298873353225" LOG_EFFECT_SIZE="-0.9030899869919435" MODIFIED="2022-02-22 23:28:07 +0800" MODIFIED_BY="[Empty name]" ORDER="130" O_E="0.0" SE="1.041633332799983" STUDY_ID="STD-Cao-2011" TOTAL_1="50" TOTAL_2="50" VAR="1.085" WEIGHT="20.659819397532228"/>
<DICH_DATA CI_END="3.6054711670681683" CI_START="0.11568548883546195" EFFECT_SIZE="0.6458333333333334" ESTIMABLE="YES" EVENTS_1="2" EVENTS_2="3" LOG_CI_END="0.5569620268603984" LOG_CI_START="-0.9367211139430274" LOG_EFFECT_SIZE="-0.1898795435413145" MODIFIED="2022-02-22 23:27:11 +0800" MODIFIED_BY="[Empty name]" ORDER="131" O_E="0.0" SE="0.8773968707587259" STUDY_ID="STD-Hu-2016" TOTAL_1="32" TOTAL_2="31" VAR="0.7698252688172043" WEIGHT="7.870407389536086"/>
<DICH_DATA CI_END="1.1398944113246168" CI_START="0.1770841352805987" EFFECT_SIZE="0.44928522804629" ESTIMABLE="YES" EVENTS_1="6" EVENTS_2="13" LOG_CI_END="0.0568646244041415" LOG_CI_START="-0.7518203449009171" LOG_EFFECT_SIZE="-0.3474778602483878" MODIFIED="2022-02-22 23:27:24 +0800" MODIFIED_BY="[Empty name]" ORDER="132" O_E="0.0" SE="0.4750255540249499" STUDY_ID="STD-Tang-2016" TOTAL_1="113" TOTAL_2="110" VAR="0.2256492769767106" WEIGHT="34.023850554904534"/>
<DICH_DATA CI_END="0.5711624640922658" CI_START="0.0020818256045282858" EFFECT_SIZE="0.034482758620689655" ESTIMABLE="YES" EVENTS_1="0" EVENTS_2="14" LOG_CI_END="-0.2432403414511565" LOG_CI_START="-2.681555654346756" LOG_EFFECT_SIZE="-1.462397997898956" MODIFIED="2022-02-22 23:27:58 +0800" MODIFIED_BY="[Empty name]" ORDER="133" O_E="0.0" SE="1.432278484650334" STUDY_ID="STD-Zhan-2020" TOTAL_1="113" TOTAL_2="113" VAR="2.051421657592257" WEIGHT="37.445922658027165"/>
</DICH_OUTCOME>
</COMPARISON>
</ANALYSES_AND_DATA>
<FIGURES MODIFIED="2022-02-21 22:35:58 +0800" MODIFIED_BY="[Empty name]"/>
<FEEDBACK/>
<APPENDICES/>
<EXTENSIONS/>
</COCHRANE_REVIEW>
