# Supplementary material for: Comparing the efficacy and safety of cisplatin and other platinum-based chemotherapies in locally advanced nasopharyngeal carcinoma: a systematic review and meta-analysis
Source: BMC Cancer. 2022 Jun 6;22:616. doi: 10.1186/s12885-022-09712-z (PMC9169397; doi:10.1186/s12885-022-09712-z)
Supplement: Supplementary file 1 — Additional file 1. [file 12885_2022_9712_MOESM1_ESM.zip › Supplementary material/retrieval results/2.xls]

## Sheet: Sheet1
	Carcinoma, Nasopharyngeal':ab,ti OR 'Carcinomas, Nasopharyngeal':ab,ti OR 'Nasopharyngeal Carcinomas':ab,ti
	TS=(nanotub* AND carbon) NOT AU=Smalley RE
	Nasopharyngeal carcinoma OR Carcinoma, Nasopharyngeal OR Carcinomas, Nasopharyngeal OR Nasopharyngeal Carcinomas
	(Carcinoma, Nasopharyngeal):ab,ti,kw OR (Carcinomas, Nasopharyngeal):ab,ti,kw OR (Nasopharyngeal Carcinomas):ab,ti,kw			randomized controlled trial OR	randomized controlled trial OR Randomized OR placebo OR RCT OR
				Randomized OR
				placebo OR
				RCT OR

## Sheet: Sheet2
	heart attack':ab,ti
	cis-Diamminedichloroplatinum(II)':ab,ti OR 'Platinum Diamminodichloride':ab,ti OR 'Diamminodichloride, Platinum':ab,ti OR 'cis-Platinum':ab,ti OR 'Dichlorodiammineplatinum':ab,ti OR 'cis-Diamminedichloroplatinum':ab,ti OR 'cis-Dichlorodiammineplatinum(II)':ab,ti OR 'NSC-119875':ab,ti OR 'Platino':ab,ti OR 'Platinol':ab,ti OR 'Biocisplatinum':ab,ti OR 'Platidiam':ab,ti
	Cisplatin OR cis-Diamminedichloroplatinum(II) OR Platinum Diamminodichloride OR Diamminodichloride, Platinum OR cis-Platinum OR cis Platinum OR Dichlorodiammineplatinum OR cis-Diamminedichloroplatinum OR cis Diamminedichloroplatinum OR cis-Dichlorodiammineplatinum(II) OR NSC-119875 OR Platino OR Platinol OR Biocisplatinum OR Platidiam
	(cis-Diamminedichloroplatinum(II)):ab,ti,kw OR (Platinum Diamminodichloride):ab,ti,kw OR (Diamminodichloride, Platinum):ab,ti,kw OR (cis-Platinum):ab,ti,kw OR (cis Platinum):ab,ti,kw OR (Dichlorodiammineplatinum):ab,ti,kw OR (cis-Diamminedichloroplatinum):ab,ti,kw OR (cis-Dichlorodiammineplatinum(II)):ab,ti,kw OR (NSC-119875):ab,ti,kw OR (cis Diamminedichloroplatinum):ab,ti,kw OR (Platino):ab,ti,…
						Cisplatin OR cis-Diamminedichloroplatinum(II) OR Platinum Diamminodichloride OR Diamminodichloride, Platinum OR cis-Platinum OR cis Platinum OR Dichlorodiammineplatinum OR cis-Diamminedichloroplatinum OR cis Diamminedichloroplatinum OR cis-Dichlorodiammineplatinum(II) OR NSC-119875 OR Platino OR Platinol OR Biocisplatinum OR Platidiam OR
		OR		OR		Cisplatin OR
		OR		OR		cis-Diamminedichloroplatinum(II) OR
		OR		OR		Platinum Diamminodichloride OR
		OR		OR		Diamminodichloride, Platinum OR
		OR		OR		cis-Platinum OR
		OR		OR		cis Platinum OR
		OR		OR		Dichlorodiammineplatinum OR
		OR		OR		cis-Diamminedichloroplatinum OR
		OR		OR		cis Diamminedichloroplatinum OR
		OR		OR		cis-Dichlorodiammineplatinum(II) OR
		OR		OR		NSC-119875 OR
		OR		OR		Platino OR
		OR		OR		Platinol OR
		OR		OR		Biocisplatinum OR
		OR		OR		Platidiam OR

## Sheet: Sheet3
	heart attack':ab,ti
	randomized controlled trial':ab,ti OR 'Randomized ':ab,ti OR 'placebo':ab,ti OR 'RCT':ab,ti
	randomized controlled trial OR Randomized OR placebo OR RCT
	(randomized controlled trial ):ab,ti,kw OR (Randomized):ab,ti,kw OR (placebo ):ab,ti,kw OR (RCT):ab,ti,kw
randomized controlled trial
Randomized
placebo
RCT		72
		351
		520
		322
		1265

## Sheet: Sheet4
[1].	Tang, Q.N., et al., Effect of Concurrent Chemoradiotherapy With Nedaplatin vs Cisplatin on the Long-term Outcomes of Survival and Toxic Effects Among Patients With Stage II to IVB Nasopharyngeal Carcinoma: A 5-Year Follow-up Secondary Analysis of a Randomized Clinical Trial. JAMA Netw Open, 2021. 4(12): p. e2138470.
[2].	Wu, Q., et al., Hematological Toxicities of Concurrent Chemoradiotherapies in Head and Neck Cancers: Comparison Among Cisplatin, Nedaplatin, Lobaplatin, and Nimotuzumab. FRONTIERS IN ONCOLOGY, 2021. 11(762366).
[3].	Lv, X., et al., Induction chemotherapy with lobaplatin and fluorouracil versus cisplatin and fluorouracil followed by chemoradiotherapy in patients with stage III-IVB nasopharyngeal carcinoma: an open-label, non-inferiority, randomised, controlled, phase 3 trial. LANCET ONCOLOGY, 2021. 22(5): p. 716-726.
[5].	Zhan, Z., et al., Clinical value of nedaplatin-based chemotherapy combined with radiotherapy for locoregional advanced nasopharyngeal carcinoma: a retrospective, propensity score-matched analysis. JOURNAL OF CANCER, 2020. 11(23): p. 6782-6789.
[6].	ChiCTR, A prospective, parallel-controlled, randomized, open-label, multicenter, phase III clinical trial of lobaplatin vs cisplatin combined with IMRT concurrent chemoradiotherapy for locally advanced and low-risk nasopharyngeal carcinoma. 2019.
[8].	Tang, L., et al., Concurrent chemoradiotherapy with nedaplatin versus cisplatin in stage II-IVB nasopharyngeal carcinoma: an open-label, non-inferiority, randomised phase 3 trial. LANCET ONCOLOGY, 2018. 19(4): p. 461-473.
[9].	Liu, T., et al., Neoadjuvant Chemotherapy with Fluorouracil plus Nedaplatin or Cisplatin for Locally Advanced Nasopharyngeal Carcinoma: a Retrospective Study. JOURNAL OF CANCER, 2018. 9(20): p. 3676-3682.
[12].	Liu, K., et al., Comparison between lobaplatin and cisplatin plus 5-fluorouracil combined with intensity-modulated radiotherapy for locoregionally advanced nasopharyngeal carcinoma: A multicenter randomized phase III clinical trial. JOURNAL OF CLINICAL ONCOLOGY, 2018. 36S(15).
[13].	Ke, L., et al., Safety and efficacy of lobaplatin combined with 5-fluorouracil as first-line induction chemotherapy followed by lobaplatinradiotherapy in locally advanced nasopharyngeal carcinoma: preliminary results of a prospective phase II trial. BMC CANCER, 2017. 17(134).
[14].	Hu, Y., et al., Clinical efficacy and safety of gemcitabine plus nedaplatin in the treatment of advanced nasopharyngeal carcinoma. 2016. 12(8): p. C252‐C255.
[16].	Tang, C., et al., Comparison between nedaplatin and cisplatin plus docetaxel combined with intensity-modulated radiotherapy for locoregionally advanced nasopharyngeal carcinoma: a multicenter randomized phase II clinical trial. AMERICAN JOURNAL OF CANCER RESEARCH, 2016. 6(9): p. 2064-2075.
[17].	(摘要排除)Jin, T., X. Chen and J. Liu, Evaluation of the efficacy and safety of a neoadjuvant gemcitabine and nedaplatin regimen followed by radiotherapy or concurrent chemoradiotherapy in locoregionally advanced nasopharyngeal carcinoma. ONCOLOGY LETTERS, 2015. 10(2): p. 1123-1130.
[18].	！！！！Xu, J., et al., Concurrent chemoradiotherapy with nedaplatin plus paclitaxel or fluorouracil for locoregionally advanced nasopharyngeal carcinoma: Survival and toxicity. HEAD AND NECK-JOURNAL FOR THE SCIENCES AND SPECIALTIES OF THE HEAD AND NECK, 2014. 36(10): p. 1474-1480.
[21].	Cao, K., et al., Nedaplatin or cisplatin combined with 5-fluorouracil for treatment of stage III-IVa nasopharyngeal carcinoma: a randomized controlled study. 2011. 33(1): p. 50‐52.
[22].	！！！Luo, J.H., et al., Clinical study of inductive chemotherapy with docetaxel plus nedaplatin followed by concurrent nedaplatin with radiotherapy for advanced nasopharyngeal carcinoma. Tumor, 2011. 31(6): p. 532-537.
[23].	！！！Zheng, J., et al., Induction Chemotherapy with Nedaplatin with 5-FU Followed by Intensity-modulated Radiotherapy Concurrent with Chemotherapy for Locoregionally Advanced Nasopharyngeal Carcinoma. JAPANESE JOURNAL OF CLINICAL ONCOLOGY, 2010. 40(5): p. 425-431.
