# Supplementary material for: Comparing the efficacy and safety of cisplatin and other platinum-based chemotherapies in locally advanced nasopharyngeal carcinoma: a systematic review and meta-analysis
Source: BMC Cancer. 2022 Jun 6;22:616. doi: 10.1186/s12885-022-09712-z (PMC9169397; doi:10.1186/s12885-022-09712-z)
Supplement: Supplementary file 1 — Additional file 1. [file 12885_2022_9712_MOESM1_ESM.zip › Supplementary material/retrieval results/citation-export-Cochrane322.ris]

Record #1 of 322
Provider: John Wiley & Sons, Ltd.
Content: text/plain; charset="UTF-8"

TY  -  JOUR
AN  -  CN-01172695
AU  -  Daoud, J
AU  -  Auperin, A
AU  -  Tao, YG
AU  -  Lang, P
AU  -  Sun, XS
AU  -  Racadot, S
AU  -  Thariat, J
AU  -  Alfonsi, M
AU  -  Tuchais, C
AU  -  Moussai, A
AU  -  et al.
TI  -  A randomized trial of concomitant cisplatin-RT +/- induction TPF in locally advanced nasopharyngeal carcinomas
JA  -  Radiotherapy and oncology.
PY  -  2015
VL  -  114
CC  -  ENT
SP  -  7
C3  -  EMBASE 72213076
M3  -  Journal: Conference Abstract
KW  -  *cisplatin
KW  -  *nasopharynx carcinoma
KW  -  *neck
KW  -  *oncology
KW  -  Arm
KW  -  Chemotherapy
KW  -  Classification
KW  -  Distant metastasis
KW  -  Docetaxel
KW  -  Fluorouracil
KW  -  Follow up
KW  -  Fractionation
KW  -  Human
KW  -  Induction chemotherapy
KW  -  Intensity modulated radiation therapy
KW  -  Meta analysis
KW  -  Neoplasm
KW  -  Overall survival
KW  -  Patient
KW  -  Progression free survival
KW  -  Radiotherapy
KW  -  Randomization
KW  -  Side effect
KW  -  Survival time
KW  -  Telecommunication
KW  -  Toxicity
AB  -  Background : Concomitant radio‐chemotherapy CT/RT is a standard treatment in locally advanced nasopharyngeal carcinomas (NPC). The potential added value of induction chemotherapy before CT/RT remains to be studied and was tested in the current randomized trial. Methods: Patients with locally advanced stage II‐IVA NPC were randomized to induction taxotere‐cisplatin‐5FU (TPF) 2 cycles and a third cycle in case of tumor response followed by concomitant CT/RT (40 mg/m2 of cisplatin weekly) versus the same CT/RT without induction TPF. Radiotherapy delivered 70 Gy in 7 weeks with conventional fractionation in both arms. The primary endpoint was Progression Free Survival (PFS). The study was designed to detect a HR of 0.53, corresponding to a 17% absolute difference in 3‐year PFS rate between the 2 arms, from 58% to 75%, with 85% power and alpha two‐sided error rate of 0.05. The inclusion of 260 patients was required (88 events required). The secondary endpoints were overall survival (OS), time to locoregional progression, time to distant metastasis, tumor response (RECIST), acute and late toxicity (NCI‐CTC V3 and RTOG classification). The randomization was performed by minimization on center, N stage (N0‐1 vs N2‐3), RT type (IMRT vs not IMRT). The follow‐up period duration must be of at least 3 years. Results: Due to poor accrual, an early stopping of the trial was done after the inclusion 83 patients. 42 patients and 41 patients were randomized respectively in the induction‐ CT/RT and in the CT/RT arm, between January 2009 and July 2012 by 8 centers. Full results will be presented at the meeting, including side effects along with the PFS, loco‐regional and distant progression rates, and overall survival and tumor response rates by treatment arms. The tumor response rate after induction CT will be given for the induction‐CT/RT arm. Conclusions: Despite the early stopping, this randomized trial is one of the very few trials evaluating the effect of induction chemotherapy before concomitant CT/RT in locally advanced NPC. This will provide important EBM level 2 results that could be later potentially integrated in future metaanalysis of randomized trials.
UR  -  https://www.cochranelibrary.com/central/doi/10.1002/central/CN-01172695/full
ER  -  


Record #2 of 322
Provider: John Wiley & Sons, Ltd.
Content: text/plain; charset="UTF-8"

TY  -  JOUR
AN  -  CN-01452640
AU  -  Patel, PN
AU  -  Goyal, S
AU  -  Suryanarayana, U
AU  -  Anand, A
AU  -  Panchal, H
AU  -  Patel, A
AU  -  Parikh, S
TI  -  Results of patients of locally advanced nasopharyngeal carcinoma treated with neoadjuvant chemotherapy or upfront concurrent chemoradiotherapy: a regional cancer centre experience
JA  -  Annals of oncology
PY  -  2017
VL  -  28
SP  -  x107‐
C3  -  EMBASE 620035096
M3  -  Journal: Conference Abstract
KW  -  *chemoradiotherapy
KW  -  *nasopharynx carcinoma
KW  -  *neoadjuvant chemotherapy
KW  -  Adjuvant chemotherapy
KW  -  Adult
KW  -  Cancer prognosis
KW  -  Cancer survival
KW  -  Disease free survival
KW  -  Drug combination
KW  -  Drug therapy
KW  -  Female
KW  -  Follow up
KW  -  Human
KW  -  Major clinical study
KW  -  Male
KW  -  Metastasis
KW  -  Overall survival
KW  -  Radiotherapy
KW  -  Randomized controlled trial
DO  -  10.1093/annonc/mdx665.025
AB  -  Background: Nasopharyngeal carcinomas are highly responsive tumors both to chemotherapy and radiotherapy despite majority of tumors present in very advanced stage. Concurrent chemoradiotherapy (CCRT) is the standard of care in locally advanced nasopharyngeal carcinomas. We analyzed the results of 230 patients of locally advanced nasopharyngeal carcinoma treated with neoadjuvant chemotherapy or upfront CCRT at our centre and correlate prognostic factors like 5 year disease free survival (DFS) and 5 year overall survival (OS). Methods: From 2008‐2011, 230 histopathologically proven locally advanced nasophar‐yngeal carcinoma patients were enrolled. These patients either received neoadjuvant chemotherapy or upfront CCRT. Neoadjuvant chemotherapy consisted of 3 cycles of Cisplatin and 5 fluorouracil or paclitaxel and carboplatin followed by CCRT with weekly cisplatin. Patients treated with upfront CCRT were given weekly cisplatin along with radiotherapy followed by 3 cycles of adjuvant chemotherapy consisting of either Cisplatin and 5 fluorouracil or paclitaxel and carboplatin. Results: 206 patients were analyzedas 24 patients (10%) data were untraceable. 158 patients (77%) received neoadjuvant chemotherapy. Median follow up was 74 months. 5 year DFS and OS were analyzed in both groups. Out of the 158 patients receiving neoadju‐vant chemotherapy5yearDFS was seenin93 patients (59%) and5yearOSwas seen in 115 patients (73%) and out of the 48 patients receiving upfront CCRT 5 year DFS was seen in 30 patients (63%) and 5 year OS was seen in 33 patients (69%). Patients treated with neoadjuvant chemotherapy had comparatively better 5 year OS because of chemotherapy started earlier whereas patients treated with upfront CCRT had comparatively better 5 year DFSasboth chemotherapy and radiotherapy started together. Conclusions: Both the treatments however had similar efficacy in results. Neoadjuvant chemotherapy yields favorable outcomes in debulking disease and increasing overall survival probably by delaying late metastasis. However the number of patients treated with upfront CCRT was small thus further randomized trial would be advocated for better results.
UR  -  https://www.cochranelibrary.com/central/doi/10.1002/central/CN-01452640/full
ER  -  


Record #3 of 322
Provider: John Wiley & Sons, Ltd.
Content: text/plain; charset="UTF-8"

TY  -  JOUR
AN  -  CN-01009764
AU  -  Zhang, L
AU  -  Liang, W
AU  -  Huang, Y
AU  -  Zhao, L
AU  -  Zhao, H
AU  -  Wu, X
AU  -  Qin, T
TI  -  A dose-finding study of nanoparticle albumin-bound paclitaxel plus cisplatin in patients with metastatic nasophyngeal carcinomas
JA  -  Journal of clinical oncology
PY  -  2014
VL  -  32
IS  -  15
C3  -  EMBASE 71525857
M3  -  Journal: Conference Abstract
KW  -  *carcinoma
KW  -  *dose calculation
KW  -  *human
KW  -  *oncology
KW  -  *patient
KW  -  *society
KW  -  Anemia
KW  -  Chemoradiotherapy
KW  -  Chemotherapy
KW  -  Clinical feature
KW  -  Fatigue
KW  -  Histology
KW  -  Leukopenia
KW  -  Metastasis
KW  -  Nasopharynx carcinoma
KW  -  Neutropenia
KW  -  Optimal drug dose
KW  -  Patient history of chemotherapy
KW  -  Randomized controlled trial
KW  -  Toxicity
AB  -  Background: Nanoparticle albumin‐bound paclitaxel (Abraxane, ABX), is a novel formulation of paclitaxel that has proved superior efficacy compared with conventional paclitaxel in the treatment of several metastatic cancers. We undertook this trial to determine the optimal dose and to preliminarily aseess efficacy of ABX plus cisplatin (DDP) in nasopharyngeal carcinoma (NPC). Methods: This was an open��label, nonrandomized study. Patients with metastatic NPC who were previously untreated or failed the standard treatment (radiochemotherapy or first‐line chemotherapy) were enrolled sequentially into three cohorts (23 patients/cohort, N=69) to receive DDP 75 mg/m2 q3w plus ABX 260mg/m2 q3w (cohort 1), or 140mg/m2 d1, 8 q3w (cohort 2) or weekly ABX 100mg/m2 (cohort 3), respectively. Recruitment of any cohort would be deceased if more than one third of patients experienced dose‐limiting toxicities (DLTs). Results: All clinical features were balanced among cohorts, including sex, age, histology, proportion of patients with different previous treatments, etc. All cohorts completed recruitment since DLT occured only in one case from cohort 1 and cohort 3 repspetively. The most common grade 3‐4 adverse events were neutropenia (50.9%), leukocytopenia (43.6%), anemia (10.9%), fatigue (5.5%) and vomitting (5.5%). The proportion of patients experienced grade 3‐4 toxicity is 65.5%, not differing in each cohort (cohort 1, 63.6%; cohort 2, 61.1%; cohort 3, 73.3%; P=0.74). The objecive response rates (ORR) were similar among all cohorts (70.0%, 66.7%, 66.7%, P=0.97). Notably, we observed that patients who had received not any prior chemotherapy (23.6%) had a significantly higher ORR than those who had ever experienced (100% vs. 56.8%, P=0.004), without difference in grade 3‐4 toxicity (P=0.314). Conclusions: ABX‐DDP is a safe and efficacious regimen for advanced NPC patients. ABX 260mg/m2 q3w, 140mg/m2 d1, 8 q3w or weekly ABX 100mg/m2 showed equivalent response and toxicity. Taking convenience into consideration, we determined ABX 260mg/m2 q3w as the standard dosage in the upcoming phase III randomized controlled trial.
UR  -  https://www.cochranelibrary.com/central/doi/10.1002/central/CN-01009764/full
ER  -  


Record #4 of 322
Provider: John Wiley & Sons, Ltd.
Content: text/plain; charset="UTF-8"

TY  -  JOUR
AN  -  CN-01650997
AU  -  Fang, W
AU  -  Yang, Y
AU  -  Ma, Y
AU  -  Hong, S
AU  -  Lin, L
AU  -  He, X
AU  -  Xiong, J
AU  -  Li, P
AU  -  Zhao, H
AU  -  Huang, Y
AU  -  et al.
TI  -  Camrelizumab (SHR-1210) alone or in combination with gemcitabine plus cisplatin for nasopharyngeal carcinoma: results from two single-arm, phase 1 trials
JA  -  Lancet oncology
PY  -  2018
VL  -  19
IS  -  10
SP  -  1338‐1350
C3  -  PUBMED 30213452,EMBASE 2001193021
M3  -  Article
KW  -  *camrelizumab
KW  -  *cisplatin
KW  -  *gemcitabine
KW  -  *nasopharynx carcinoma
KW  -  Adult
KW  -  Adverse drug reaction
KW  -  Aged
KW  -  Alanine aminotransferase
KW  -  Anemia
KW  -  Antineoplastic activity
KW  -  Article
KW  -  Aspartate aminotransferase
KW  -  Bilirubin glucuronide
KW  -  Cancer patient
KW  -  Cancer recurrence
KW  -  China
KW  -  Cohort analysis
KW  -  Complication
KW  -  Death
KW  -  Drug combination
KW  -  Drug safety
KW  -  Drug therapy
KW  -  Edema
KW  -  Endogenous compound
KW  -  Female
KW  -  Follow up
KW  -  Funding
KW  -  Histopathology
KW  -  Human
KW  -  Hypochloremia
KW  -  Hyponatremia
KW  -  Major clinical study
KW  -  Male
KW  -  Metastasis
KW  -  Monotherapy
KW  -  Multicenter study
KW  -  Natural science
KW  -  Neutropenia
KW  -  Oncology
KW  -  Pharmacokinetics
KW  -  Phase 1 clinical trial
KW  -  Platinum
KW  -  Randomized controlled trial
KW  -  Rash
KW  -  Relapse
KW  -  River
KW  -  Side effect
KW  -  Stomatitis
KW  -  Thrombocytopenia
KW  -  Young adult
DO  -  10.1016/S1470-2045%2818%2930495-9
AB  -  Background: Platinum‐based doublet chemotherapy regimens, preferentially gemcitabine plus cisplatin, are generally considered the first‐line standard of care for patients with recurrent or metastatic nasopharyngeal carcinoma. However, no consensus has been reached regarding treatment following progression after first‐line therapy. Camrelizumab (SHR‐1210) is a humanised anti‐programmed death‐1 (anti PD‐1) antibody. We present safety and preliminary antitumour activity of camrelizumab alone as second‐line therapy in patients with recurrent or metastatic nasopharyngeal carcinoma and combined with gemcitabine and cisplatin as first‐line therapy in this patient population. Methods: We report the results from two single‐arm, phase 1 trials. Both trials included patients aged 18‐70 years with histologically or cytologically confirmed nasopharyngeal carcinoma and confirmed metastatic disease or locoreginal recurrence, and an Eastern Cooperative Oncology Group performance status of 0 or 1. Patients who received at least one previous line of treatment were enrolled at five academic hospitals in China into the dose‐escalation and expansion trial to receive camrelizumab monotherapy intravenously at escalating doses of 1 mg/kg, 3 mg/kg, and 10 mg/kg, and a bridging dose of 200 mg per dose once every 2 weeks (monotherapy trial). Treatment‐naive patients were enrolled from a single centre in China to receive six cycles of camrelizumab 200 mg (day 1), gemcitabine 1 g/m2 (days 1 and 8), and cisplatin 80 mg/m2 (day 1) every 3 weeks followed by camrelizumab 200 mg maintenance once every 3 weeks (combination trial). The primary endpoint of both trials was the safety and tolerability of the study treatment. Analyses were done per protocol. Both trials are registered with ClinicalTrials.gov, number NCT02721589 (camrelizumab monotherapy trial) and NCT03121716 (camrelizumab combination trial). Both trials are ongoing, but are no longer enrolling patients. Findings: In the camrelizumab monotherapy trial, between March 31, 2016, and Sept 20, 2017, 121 patients were assessed for eligibility, of whom 93 patients were enrolled across the dose‐escalation and expansion cohorts and received at least one dose of camrelizumab (safety population). 15 (16%) of 93 patients had treatment‐related adverse events of grade 3 or 4, the most common of which were elevated conjugated bilirubin concentration (three [3%] of 93 patients), stomatitis, anaemia, and increased concentrations of aspartate aminotransferase, alanine aminotransferase, and total bilirubin, each of which occurred in two (2%) patients. Eight (9%) patients had a treatment‐related serious adverse event. No dose‐limiting toxic effects were observed during the dose‐escalation phase. 31 (34%; 95% CI 24‐44) of 91 evaluable patients on camrelizumab monotherapy had an overall response with a median follow‐up of 9.9 months (IQR 8.1‐11.7). In the camrelizumab combination trial, between April 18, 2017, and Aug 15, 2017, 24 patients were assessed for eligibility, of whom 23 patients were enrolled and treated (safety population). 20 (87%) of 23 patients had grade 3 or 4 treatment‐related adverse events: neutropenia (13 [57%] of 23 patients), anaemia (11 [48%] patients), leucopenia (11 [48%] patients), thrombocytopenia (seven [30%] patients), oedema (two [9%] patients), hyponatraemia (two [9%] patients), hypochloraemia (one [4%] patients), and rash (one [4%] patient). Two patients had treatment‐related serious adverse events. No treatment‐related deaths occurred in these trials. 20 (91% [95% CI 72‐97]) of 22 evaluable patients had an overall response with a median follow‐up time of 10.2 months (IQR 9.7‐10.8). Interpretation: Camrelizumab is a well tolerated, potential treatment option for patients with recurrent or metastatic nasopharyngeal carcinoma. The combination of camrelizumab plus gemcitabine and cisplatin has a manageable toxicity profile and promising preliminary antitumour activity for this disease in treatment‐naive patients. Randomised controlled trials are needed to further establish the role of immune checkpoint inhibition for nasopharyngeal carcinomas. Funding: Hengrui Medicine Co, Chinese National Natural Science Foundation project, Science and Technology Program of Guangdong, Pearl River Nova Program of Guangzhou. Copyright © 2018 Elsevier Ltd
UR  -  https://www.cochranelibrary.com/central/doi/10.1002/central/CN-01650997/full
ER  -  


Record #5 of 322
Provider: John Wiley & Sons, Ltd.
Content: text/plain; charset="UTF-8"

TY  -  JOUR
AN  -  CN-01893962
AU  -  ChiCTR-IIR-17013112,
TI  -  Many west los platinum vs. cisplatin plus he induction chemotherapy plus los platinum VS cisplatin chemoradiation in the treatment of locally advanced nasopharyngeal carcinoma efficacy and safety of prospective, multicenter, randomized, controlled phase II clinical study
JA  -  https://trialsearch.who.int/Trial2.aspx?TrialID=ChiCTR-IIR-17013112
PY  -  2017
C3  -  ICTRP ChiCTR‐IIR‐17013112
AB  -  INTERVENTION: 1:los platinum;2:cisplatin plus he induction chemotherapy plus los platinum;3:cisplatin chemoradiotherapy; CONDITION: Nasopharyngeal carcinoma PRIMARY OUTCOME: ORR; SECONDARY OUTCOME: OS;PFS;DMFS;LRFS;NRFS; INCLUSION CRITERIA: 1. Between the ages of 18 and 60, male and female; 2. Pathologically confirmed differentiated non‐keratinized and undifferentiated non‐keratinized carcinomas [according to the pathology of the World Health Organization]; 3. The clinical stage is t3‐4n0‐2m0, and T3N0 (except T3N0) (except T3N0) (appendix I); 4. Initial treatment of untreated tumor treatment; 5. There are measurable lesions or observable imaging data such as CT and MRI; 6. ECOG PS 0 or 1; 7. The expected survival time is greater than 12 months; 8. The baseline laboratory inspection meets the following criteria: Bone marrow function: WBC is greater than or equal to 4.0 x 10^9/L, and the ANC is greater than or equal to 2.0 x 10^9/ L, and PLT is greater than 100 x 10^9/L Hb is greater than 90g/L. Liver function: total bilirubin is less than or equal to ULN, AST, ALT is less than or equal to ULN x 2.5, alkaline phosphatase is less than or equal to ULN x 5; Renal fun
UR  -  https://www.cochranelibrary.com/central/doi/10.1002/central/CN-01893962/full
ER  -  


Record #6 of 322
Provider: John Wiley & Sons, Ltd.
Content: text/plain; charset="UTF-8"

TY  -  JOUR
AN  -  CN-00481764
AU  -  Plataniotis, GA
AU  -  Theofanopoulou, ME
AU  -  Kalogera-Fountzila, A
AU  -  Haritanti, A
AU  -  Ciuleanou, E
AU  -  Ghilezan, N
AU  -  Zamboglou, N
AU  -  Dimitriadis, A
AU  -  Sofroniadis, I
AU  -  Fountzilas, G
TI  -  Prognostic impact of tumor volumetry in patients with locally advanced head-and-neck carcinoma (non-nasopharyngeal) treated by radiotherapy alone or combined radiochemotherapy in a randomized trial
JA  -  International journal of radiation oncology, biology, physics
PY  -  2004
VL  -  59
IS  -  4
CC  -  ENT
SP  -  1018‐1026
C3  -  PUBMED 15234035
M3  -  Clinical Trial; Journal Article; Randomized Controlled Trial
KW  -  Adult
KW  -  Aged
KW  -  Antineoplastic Combined Chemotherapy Protocols [therapeutic use]
KW  -  Carcinoma, Squamous Cell [*diagnostic imaging, drug therapy, radiotherapy, *therapy]
KW  -  Combined Modality Therapy
KW  -  Female
KW  -  Head and Neck Neoplasms [*diagnostic imaging, drug therapy, radiotherapy, *therapy]
KW  -  Humans
KW  -  Male
KW  -  Middle Aged
KW  -  Prognosis
KW  -  Radiography
KW  -  Radiotherapy Dosage
KW  -  Remission Induction
DO  -  10.1016/j.ijrobp.2004.01.021
AB  -  PURPOSE: Tumor volume (TV) is one of the main reported factors determining the outcome of treatment in head‐and‐neck carcinomas. In this study, the prognostic impact of TV was explored in the context of a randomized trial with the patients assigned to receive standard radiotherapy (RT) alone or RT plus platinum compounds (RT alone, RT plus cisplatin, or RT plus carboplatin). METHODS AND MATERIALS: The tumor outlines were traced and digitized on each pretreatment CT slice for each of the 101 patients studied. Taking into account the magnification factor of the scan and CT slice thickness, a computer with specifically designed software calculated the TV in cubic centimeters. RESULTS: The median overall survival for the whole group of patients was 21.6 months (95% confidence interval, 13.0‐30.2) and the 3‐year survival rate was 40%. The addition of platinum compounds to RT (Groups 2 and 3) significantly improved the survival rate (RT alone vs. RT plus cisplatin, hazard ratio 0.36, p = 0.002; RT alone vs. RT plus carboplatin, hazard ratio 0.53, p = 0.029). In univariate analysis, the most significant parameters for survival were treatment group, total gross tumor volume (TGTV), complete response, nodal GTV, primary GTV, and performance status. In multivariate analysis, treatment group, TGTV, gender, and primary site were independent prognostic factors for survival. A prognostic threshold of 22.8 cm(3) was detected for TGTV. Patients with a TGTV of <22.8 cm(3) were more likely to achieve a complete response and had a median survival of 45.3 months, and those with a TGTV >22.8 cm(3) had a median survival of 12.3 months (log‐rank test, p = 0.0102). CONCLUSION: The prognostic significance of the TGTV was confirmed and a cutoff value of 22.8 cm(3) derived. Our data indicated that locally advanced head‐and‐neck carcinomas should not be treated by standard (once‐daily) RT alone. Tumor size and disease subsite should be taken into account in future randomized trials to increase their statistical power.
UR  -  https://www.cochranelibrary.com/central/doi/10.1002/central/CN-00481764/full
ER  -  


Record #7 of 322
Provider: John Wiley & Sons, Ltd.
Content: text/plain; charset="UTF-8"

TY  -  JOUR
AN  -  CN-02291272
AU  -  NCT04992988,
TI  -  Concurrent Chemoradiotherapy With or Without Toripalimab for Local-regional Recurrent Nasopharyngeal Carcinoma: a Phase 2, Multicentre, Randomised Controlled Trial
JA  -  https://clinicaltrials.gov/show/NCT04992988
PY  -  2021
CC  -  ENT
CC  -  Oral Health
C3  -  CTgov NCT04992988
KW  -  Carcinoma
KW  -  Cisplatin
KW  -  Nasopharyngeal Carcinoma
AB  -  This is a phase 2 multicentre, randomised controlled trial to study the effectiveness and toxicity of PD‐1 antibody Toripalimab combined with concurrent cisplatin chemoradiotherapy versus cisplatin concurrent chemoradiotherapy alone in treating patients with locoregionally recurrent nasopharyngeal carcinoma.
UR  -  https://www.cochranelibrary.com/central/doi/10.1002/central/CN-02291272/full
ER  -  


Record #8 of 322
Provider: John Wiley & Sons, Ltd.
Content: text/plain; charset="UTF-8"

TY  -  JOUR
AN  -  CN-02268456
AU  -  NCT04890522,
TI  -  An Open-label, Multicentre, Phase II/III RCT of PFLL Versus GP Combined With JS001 as the First-line Therapy for mNPC
JA  -  https://clinicaltrials.gov/show/NCT04890522
PY  -  2021
CC  -  ENT
C3  -  CTgov NCT04890522
KW  -  Carcinoma
KW  -  Fluorouracil
KW  -  Gemcitabine
KW  -  Nasopharyngeal Carcinoma
AB  -  The treatment of distant metastasis is a key challenge for nasopharyngeal carcinoma because of poor outcomes, among which, chemotherapy is the cornerstone. However, many studies reported the use of different chemotherapy regimens to prolong the survival of metastatic nasopharyngeal carcinoma, while few of them focused on how to reduce the side effects of chemotherapy or improve the life quality of patients. Blocking the immune checkpoint is one of the effective strategies of tumor immunotherapy. Thus, we sought to find a proper chemotherapy regimen combined with PD‐1 antibody JS001.
UR  -  https://www.cochranelibrary.com/central/doi/10.1002/central/CN-02268456/full
ER  -  


Record #9 of 322
Provider: John Wiley & Sons, Ltd.
Content: text/plain; charset="UTF-8"

TY  -  JOUR
AN  -  CN-02001291
AU  -  NCT04136886,
TI  -  Concurrent Chemotherapy for Recurrent T3/T4 Nasopharyngeal Carcinoma
JA  -  https://clinicaltrials.gov/show/NCT04136886
PY  -  2019
C3  -  CTgov NCT04136886
KW  -  Carcinoma
KW  -  Cisplatin
KW  -  Nasopharyngeal Carcinoma
AB  -  Locally T3/T4 recurrent nasopharyngeal carcinoma (NPC) may be salvaged by intensity modulated‐radiotherapy (IMRT), but local control is not good enough and late toxicities is usually severe The aim of this phase III randomized controlled study is to address the efficacy of concurrent chemotherapy (cisplatin) with IMRT to improve local control and lower the occurrence of severe late toxicities compared with IMRT alone for locally T3/T4 recurrent NPC patients.
UR  -  https://www.cochranelibrary.com/central/doi/10.1002/central/CN-02001291/full
ER  -  


Record #10 of 322
Provider: John Wiley & Sons, Ltd.
Content: text/plain; charset="UTF-8"

TY  -  JOUR
AN  -  CN-01926522
AU  -  NCT03924986,
TI  -  A Study Tislelizumab (BGB A317) Combined With Gemcitabine Plus Cisplatin Versus Placebo Combined With Gemcitabine Plus Cisplatin in Recurrent or Metastatic Nasopharyngeal Cancer
JA  -  https://clinicaltrials.gov/show/NCT03924986
PY  -  2019
C3  -  CTgov NCT03924986
KW  -  Cisplatin
KW  -  Gemcitabine
KW  -  Nasopharyngeal Carcinoma
KW  -  Nasopharyngeal Neoplasms
AB  -  This is a Phase 3, Multicenter, Double‐Blind, Randomized, Placebo‐controlled Study to Compare the Efficacy and Safety of Tislelizumab (BGB A317) Combined With Gemcitabine Plus Cisplatin Versus Placebo Combined With Gemcitabine Plus Cisplatin as First Line Treatment for Recurrent or Metastatic Nasopharyngeal Cancer.
UR  -  https://www.cochranelibrary.com/central/doi/10.1002/central/CN-01926522/full
ER  -  


Record #11 of 322
Provider: John Wiley & Sons, Ltd.
Content: text/plain; charset="UTF-8"

TY  -  JOUR
AN  -  CN-02163402
AU  -  NCT04538547,
TI  -  Randomized Trial to Evaluate Accelerated Radiotherapy in Locally Advanced Carcinoma of Nasopharynx
JA  -  https://clinicaltrials.gov/show/NCT04538547
PY  -  2020
CC  -  Oral Health
CC  -  ENT
C3  -  CTgov NCT04538547
KW  -  Carcinoma
KW  -  Nasopharyngeal Carcinoma
AB  -  The study is designed as a two arm prospective randomized controlled trial which will be carried out in the Department of Radiotherapy and Otolaryngology at PGIMER, Chandigarh. Inclusion criteria 1. Histopathologically proven non keratinizing nasopharangeal cancers. 2. Karnofsky performance status more than 70 3. Stage T3‐4, N0‐3 patients (as per AJCC 8th edition). 4. Patients willing for informed consent and regular follow up Exclusion Criteria 1. Keratinizing squamous cell carcinoma 2. Age >70 years 3. Patients who have received previous chemoradiotherapy. 4. Patients with uncontrolled co‐ morbid conditions like hypertension , diabetes or any renal impairment Randomization Patients will be randomized into the two study groups using computer generated randomization table given below.Total number of patients to be recruited will be 120 and will be divided into • Study Group A (N= 60): Accelerated Chemoradiotherapy followed by 3 cycles of Adjuvant chemotherapy. Patients will be treated with radiotherapy for 6 days per week from Monday to Saturday • Control Group B (N=60) : Concurrent Chemoradiotherapy followed by 3 cycles adjuvant chemotherapy. Patients will be treated with radiotherapy for 5 days per week from Monday to Friday. Treatment Protocol Clinical evaluation All patients enrolled in the study will undergo a full clinical examination including a complete head and neck check up Investigations All patients enrolled in the study will undergo the following investigations 1. Complete Haemogram, Liver Function test & Kidney Function Tests, Blood Sugar 2. Chest X Ray PA View 3. X Ray Soft tissue neck 4. ECG 5. CECT Head and Neck/ Contrast enhanced MRI head and neck 6. Biopsy from primary tumor and FNAC from neck nodes RADIOTHERAPY Chemoradiotherapy treatment protocol For radiotherapy planning patients will be immobilized using S type thermoplastic cast & will undergo a planning CT scan with 3mm slice thickness. The images will be transferred to Eclipse treatment planning system. All patients will be planned with 6MV photons using 4 arcs with SIB Rapid Arc technique using the dose prescription given below. PTV70: 70 Gy in 33 fractions PTV59.4 : 59.4 Gy in 33 fractions PTV50.4: 54 Gy in 33fractions Concurrent chemotherapy will be given using Cisplatin injection 40mg/m.sq weekly or 100mg/m.sq 3 weekly along with radiotherapy in both the groups. Patients will undergo will undergo a repeat treatment planning CT scan at the 16th radiotherapy fraction and will be evaluated for adaptive re‐planning. CHEMOTHERAPY Concurrent : Inj. CDDP 100mg/m2 D1 q 3weekly along with XRT Adjuvant: Inj. CDDP 80mg/ m2 D1 q 3 weekly x 3 cycles Inj. 5‐ FU 1gm/ m2 D1‐4 Patients weight will be monitored weekly during treatment.patients will be reviewed at 16th fraction of treatment. Patients with a weight loss more than 10 % or a decrease of neck diameter by more than 10% will be evaluated for need for adaptive re‐planning.Where indicated patients will be replanned . Toxicity & Response Evaluation Patients will be evlautaed weekly for dermatological, mucositis,Dysphagia, haemtological ,gastrointestinal & constitutional toxicity using Common Terminology Criteria for adverse effects (CTCAE v3). Overall Response will be evaluated at end of treatment using Response evaluation criteria for solid Tumors (RECIST ). Follow up All patients included in the study will be followed up 2 monthly intervals during the first year, at 3 monthly intervals during the 2‐3 years and 6 monthly intervals thereafter. At each visit a full clinical examination, toxicity grading and disease status will be evaluated. Statistics Assuming a significance level of 0.05 and power of 80% a minimum of 110 patients need to be recruited to detect a difference of about 25% in failure free survival including a drop out rate of 10%.For statistical analysis data will be entered into SPSSv 20.Treatment toxicity will be compared between the treatment groups using independent 't' test. Pearson correlation test and logistic regression analysis will be used to evaluate prognostic variables.Survival analysis will be done using Kaplan Meir analysis. A p value <0.05 will be considered as statistically significant.
UR  -  https://www.cochranelibrary.com/central/doi/10.1002/central/CN-02163402/full
ER  -  


Record #12 of 322
Provider: John Wiley & Sons, Ltd.
Content: text/plain; charset="UTF-8"

TY  -  JOUR
AN  -  CN-01625852
AU  -  NCT03601975,
TI  -  Gemcitabine and Cisplatin With/Without Anlotinib in Advanced Nasopharyngeal Carcinoma
JA  -  https://clinicaltrials.gov/show/NCT03601975
PY  -  2018
CC  -  Oral Health
C3  -  CTgov NCT03601975
KW  -  Carcinoma
KW  -  Cisplatin
KW  -  Gemcitabine
KW  -  Nasopharyngeal Neoplasms
AB  -  This is a Phase III randomized controlled multi‐center trial comparing anlotinib plus Gemcitabine/Cisplatin with placebo plus Gemcitabine/Cisplatin in previous untreated patients with recurrent/metastatic Nasopharyngeal Carcinoma, in order to verify the efficacy and security of anlotinib in mNPC patients.
UR  -  https://www.cochranelibrary.com/central/doi/10.1002/central/CN-01625852/full
ER  -  


Record #13 of 322
Provider: John Wiley & Sons, Ltd.
Content: text/plain; charset="UTF-8"

TY  -  JOUR
AN  -  CN-02125647
AU  -  NCT04436965,
TI  -  Effect of Standard Nutrition Therapy on Nutritional Status and Prognosis in Locoregionally Advanced Nasopharyngeal Carcinoma Patients With Malnutrition
JA  -  https://clinicaltrials.gov/show/NCT04436965
PY  -  2020
CC  -  Oral Health
CC  -  ENT
C3  -  CTgov NCT04436965
KW  -  Carcinoma
KW  -  Cisplatin
KW  -  Malnutrition
KW  -  Nasopharyngeal Carcinoma
AB  -  This is a multicenter, randomized controlled, phase III clinical trial. The purpose of this study is to evaluate the efficacy of standard nutrition treatment versus conventional nutrition treatment in local advanced nasopharyngeal carcinoma patients.
UR  -  https://www.cochranelibrary.com/central/doi/10.1002/central/CN-02125647/full
ER  -  


Record #14 of 322
Provider: John Wiley & Sons, Ltd.
Content: text/plain; charset="UTF-8"

TY  -  JOUR
AN  -  CN-02129697
AU  -  NCT04448522,
TI  -  Reduced vs Conventional Dosage Intensity-modulated Radiotherapy for Chemotherapy-sensitive Stage II-III Nasopharyngeal Carcinoma
JA  -  https://clinicaltrials.gov/show/NCT04448522
PY  -  2020
CC  -  ENT
C3  -  CTgov NCT04448522
KW  -  Carcinoma
KW  -  Nasopharyngeal Carcinoma
AB  -  Through multicenter, open‐label, randomised clinical trials, patients with NPC staged as II‐III with CR/PR according to RECIST criteria and EBV DNA decreased to 0 copies/mL after 3 cycles of GP induction chemotherapy will be randomized into experimental group to receive IMRT of reduced dose (prescribed dose, 63.6 Gy, 2.12 Gy per fractions, 30 fractions) and control group to receive IMRT of conventional dose (prescribed dose, 69.96 Gy, 2.13 Gy per time, 33 fractions). Two cycles of cisplatin chemotherapy will be performed during IMRT. The efficacy, toxicity, and quality of life of patients between the two groups will be compared.
UR  -  https://www.cochranelibrary.com/central/doi/10.1002/central/CN-02129697/full
ER  -  


Record #15 of 322
Provider: John Wiley & Sons, Ltd.
Content: text/plain; charset="UTF-8"

TY  -  JOUR
AN  -  CN-02290955
AU  -  NCT04974398,
TI  -  A Study of Penpulimab (AK105) in the First-line Treatment of Recurrent or Metastatic Nasopharyngeal Carcinoma
JA  -  https://clinicaltrials.gov/show/NCT04974398
PY  -  2021
CC  -  ENT
C3  -  CTgov NCT04974398
KW  -  Carcinoma
KW  -  Cisplatin
KW  -  Gemcitabine
KW  -  Nasopharyngeal Carcinoma
AB  -  This study is a randomized, double‐blind, multi‐center phase III clinical study to compare the efficacy and safety of penpulimab combined with chemotherapy and placebo combined with chemotherapy in the first‐line treatment of recurrent or metastatic nasopharyngeal carcinoma.
UR  -  https://www.cochranelibrary.com/central/doi/10.1002/central/CN-02290955/full
ER  -  


Record #16 of 322
Provider: John Wiley & Sons, Ltd.
Content: text/plain; charset="UTF-8"

TY  -  JOUR
AN  -  CN-02133927
AU  -  NCT04447612,
TI  -  Concurrent Chemoradiation and Durvalumab for Locoregionally Advanced Nasopharyngeal Carcinoma
JA  -  https://clinicaltrials.gov/show/NCT04447612
PY  -  2020
CC  -  Oral Health
CC  -  ENT
C3  -  CTgov NCT04447612
KW  -  Carcinoma
KW  -  Durvalumab
KW  -  Gemcitabine
KW  -  Nasopharyngeal Carcinoma
AB  -  Nasopharyngeal carcinoma (NPC) of the undifferentiated histology is endemic in southern China and southeast Asia including Hong Kong, Taiwan, Singapore and Malaysia, with a peak annual incidence of up to 30 per 100,000 persons. According to global cancer registry, NPC ranked 11th most common among all malignancies in China in 2008 with an incidence of 2.8/100,000 person‐years in men and 1.9/100,000 person‐years in females. It is highly associated with prior infection with Epstein‐Barr virus and thus it is a highly immune‐related malignancy. Treatment strategy is mainly based on the disease stage according to the American Joint Committee on Cancer (AJCC)/Union for International Cancer Control (UICC) staging system. In general, stage I‐II diseases are treated with radiation therapy alone while stage III‐IV diseases are treated with concurrent chemoradiation with or without adjunct chemotherapy (induction or adjuvant). Intensive pretreatment workup including blood hematology and biochemistry, dedicated head and neck imaging with computed tomography and magnetic resonance imaging and positron‐emission tomography with integrated computed tomography (PET‐CT) and plasma Epstein‐Barr virus (EBV) deoxyribonucleic acid (DNA) are essential in high‐risk locoregionally advanced diseases to confirm non‐metastatic diseases, since the treatment protocol and overall prognosis between locoregionally advanced (stage III‐IVA) disease differ significantly from metastatic disease. Despite intensive radical treatment in the contemporary radiotherapy era with concurrent chemoradiation with or without adjunct chemotherapy, between 15% and 30% of these patients with stage III‐IVA disease develop metastatic diseases at distant sites. Further systemic chemotherapy following radical concurrent chemoradiation may not bring survival benefits, attributed by the compromised physique following intensive radical concurrent chemoradiation and the prolonged treatment‐related toxicities brought by adjuvant chemotherapy. The recent Hong Kong NPC Study Group NPC‐0502 study failed to show survival benefit in patients with post‐treatment detectable plasma EBV DNA after a further 6 cycles of adjuvant chemotherapy compared to those who just observed after radical concurrent chemoradiation. On the other hand, induction chemotherapy followed by concurrent chemoradiation may be the more preferred regimen due to the perceived efficacy of eradication of tumor micro‐metastasis and early shrinkage of primary tumor and bulky neck nodes, which allow a more radical radiotherapy dose and better coverage of both the primary tumor and neck nodes. Very recently, a China multi‐centre phase III randomised‐controlled trial demonstrated an improvement in recurrence‐free survival and overall survival (OS) with induction chemotherapy gemcitabine plus cisplatin followed by concurrent chemoradiation versus concurrent chemoradiation alone. Nevertheless, new treatment strategies must be developed to improve treatment outcomes of these high‐risk patients with stage III‐IVA disease, which has become the major research focus in the past decade. A recent meta‐analysis demonstrated that induction chemotherapy followed by concurrent chemoradiation improved overall survival compared to concurrent chemoradiation in the era of modern radiotherapy with intensity‐modulated radiation therapy (IMRT). Immune checkpoint inhibitors are now comprehensively and extensively tested in combination with radiotherapy (RT) as well (NCT01935921, NCT01860430). It has been recently known that RT increases the expression of the major histocompatibility complex (MHC). In turn, the MHC class‐I restricted tumor antigen‐specific cells elicited by RT will upregulate interferons in the tumors. This radiation‐induced local inflammation and tumor‐specific effector T cells will provide an additional mechanism for tumor control by modification of the tumor vasculature. In addition, RT will increase dendritic cell surface antigen presentation to T cells and production of cytokines leading to recruitment and activation of leucocytes from peripheral blood and extravasation to tumor parenchyma. These are part of the mechanisms of abscopal effect, a phenomenon where the tumors at the sites far away from the irradiated sites also regress after localized radiotherapy. Having learnt from the pivotal PACIFIC trial on the use of consolidation therapy with durvalumab (anti‐PD‐L1 monoclonal antibody) which confirmed the efficacy and safety of combination of chemoradiation and immunotherapy for stage III non‐small‐cell lung cancer, it is prime time to consider incorporation of immune checkpoint inhibitors into concurrent chemoradiation for other solid tumors like head and neck squamous cell carcinoma and NPC. In concurrent +/‐ adjuvant setting for locoregionally advanced NPC, there are at least two clinical trials on immune checkpoint inhibitors for locoregionally advanced disease. The first one is a phase II single‐arm study using nivolumab in combination with concurrent chemoradiation with or without by adjuvant nivolumab for up to 3 months at different dose schedules (NCT03267498). A phase III multi‐center randomized‐controlled trial (RCT) in China on the use of a locally‐manufactured PD‐1 monoclonal antibody (SHR‐1210) every 4 weeks for 12 cycles starting at 4‐6 weeks after concurrent chemoradiation for stage III‐IVA NPC versus no adjuvant therapy is currently under way (NCT03427827). It is highly expected and eagerly awaited that immunotherapy with immune checkpoint inhibitors will bring a new insight on the adjuvant treatment for NPC. In view of the above with promising synergy between radiation therapy and immune checkpoint inhibitors, the investigators propose a phase II RCT on adding durvalumab in combination with induction chemotherapy followed by concurrent chemoradiation and adjuvant durvalumab for previously untreated locoregionally advanced NPC. In parallel, the investigators will also perform collateral tumor and serum biomarker studies which will be correlated with the treatment response. The investigators will collect fresh tumour biopsies at pretreatment, then serially after induction chemotherapy and after concurrent chemoradiation to investigate the change in microenvironment of the tumour and the surrounding inflammatory cells before and after durvalumab. In addition, the investigators will also measure the change in number and intensity of PD‐L1‐positive circulating tumour cells before and after durvalumab and evaluate their correlation with treatment response.
UR  -  https://www.cochranelibrary.com/central/doi/10.1002/central/CN-02133927/full
ER  -  


Record #17 of 322
Provider: John Wiley & Sons, Ltd.
Content: text/plain; charset="UTF-8"

TY  -  JOUR
AN  -  CN-01008202
AU  -  Chan, ATC
AU  -  Ngan, RKC
AU  -  Hui, EP
AU  -  Leung, SF
AU  -  Poon, P
AU  -  Sin, VC
AU  -  Tung, SY
AU  -  Cheng, ACK
AU  -  Yau, TK
AU  -  Lee, V
AU  -  et al.
TI  -  A multicenter randomized controlled trial (RCT) of adjuvant chemotherapy (CT) in nasopharyngeal carcinoma (NPC) with residual plasma EBV DNA (EBV DNA) following primary radiotherapy (RT) or chemoradiotherapy (CRT)
JA  -  Journal of clinical oncology
PY  -  2012
VL  -  30
IS  -  15
C3  -  EMBASE 71004186
M3  -  Journal: Conference Abstract
KW  -  *Epstein Barr virus
KW  -  *adjuvant chemotherapy
KW  -  *chemoradiotherapy
KW  -  *human
KW  -  *nasopharynx carcinoma
KW  -  *oncology
KW  -  *plasma
KW  -  *radiotherapy
KW  -  *randomized controlled trial
KW  -  *society
KW  -  Arm
KW  -  Biopsy
KW  -  Cancer staging
KW  -  DNA screening
KW  -  Distant metastasis
KW  -  Electrocorticography
KW  -  Follow up
KW  -  Hazard ratio
KW  -  Minimal residual disease
KW  -  Patient
KW  -  Patient compliance
KW  -  Positron emission tomography
KW  -  Randomization
KW  -  Recurrence free survival
KW  -  Risk
KW  -  Safety
KW  -  Staging
KW  -  Stratification
KW  -  Survival
KW  -  Therapy
KW  -  Toxicity
AB  -  Background: The benefit of adjuvant CT in NPC is unclear. Administering CT after full‐dose CRT presents challenges in treatment compliance and toxicity. Post‐RT EBV DNA predicts poor survival and may be a biomarker of subclinical residual disease. We conducted a biomarker driven RCT using EBV DNA to select high risk NPC patients (pts) for adjuvant CT while sparing low risk pts from unnecessary toxicity. Methods: Biopsy proven NPC, AJCC stage IIB‐IVB, detectable EBV DNA at 6‐8 wks post‐RT, no persistent locoregional disease or distant metastasis, ECOG 0 or 1, adequate organ function. Randomised with stratification for primary therapy (RT Vs CRT) and tumor stage (II/III Vs IV) to arm A (adjuvant cisplatin 40 mg/m2 and gemcitabine 1000mg/m2, both given on D1+8 q3w x 6 cycles) or arm B (clinical follow‐up). EBV DNA and PET scan were performed before and 6 months after randomization. Primary endpoint was relapse free survival and secondary endpoints included toxicity of adjuvant CT. With a hazard ratio of 2, 100 pts were required with a power of 0.8 and an alpha at 0.05. This safety analysis was approved by DMSC. Results: From 9/2006 to 12/2011, 514 pts consented for EBV DNA screening, 95 with detectable EBV DNA consented for adjuvant study. After work‐up, 74 were eligible for randomization (37 to arm A; 37 to arm B). The two arms were well balanced in baseline characteristics. 80% received prior neoadjuvant and/or concurrent CT. Staging: IIB (36.5%), III (29.7%), IVA (18.9%), IVB (14.8%). Five pts refused adjuvant CT after randomization. Overall 65% and 57% completed 5 and 6 cycles respectively. Mean dose intensity (DI): 84% for cisplatin (22.5 mg/m2/wk, range 0.0‐26.7), 92% for gemcitabine (612.8 mg/m2/wk, range 333.3‐777.8). Treatment related adverse events above CTC G2 were summarized in Table. Conclusions: Delivery of 6 cycles of adjuvant CT is feasible with acceptable toxicity after full dose RT or CRT. (Table Presented).
UR  -  https://www.cochranelibrary.com/central/doi/10.1002/central/CN-01008202/full
ER  -  


Record #18 of 322
Provider: John Wiley & Sons, Ltd.
Content: text/plain; charset="UTF-8"

TY  -  JOUR
AN  -  CN-00849921
AU  -  Chan, ATC
AU  -  Ngan, RKC
AU  -  Hui, EP
AU  -  Leung, SF
AU  -  Poon, P
AU  -  Sin, VC
AU  -  Tung, SY
AU  -  Cheng, ACK
AU  -  Yau, TK
AU  -  Lee, V
AU  -  et al.
TI  -  A multicenter randomized controlled trial (RCT) of adjuvant chemotherapy (CT) in nasopharyngeal carcinoma (NPC) with residual plasma EBV DNA (EBV DNA) following primary radiotherapy (RT) or chemoradiotherapy (CRT)
JA  -  Journal of clinical oncology
PY  -  2012
VL  -  30
IS  -  15
CC  -  ENT
C3  -  EMBASE 71004186
M3  -  Journal: Conference Abstract
KW  -  *Epstein Barr virus
KW  -  *adjuvant chemotherapy
KW  -  *chemoradiotherapy
KW  -  *human
KW  -  *nasopharynx carcinoma
KW  -  *oncology
KW  -  *plasma
KW  -  *radiotherapy
KW  -  *randomized controlled trial
KW  -  *society
KW  -  Arm
KW  -  Biopsy
KW  -  Cancer staging
KW  -  DNA screening
KW  -  Distant metastasis
KW  -  Electrocorticography
KW  -  Follow up
KW  -  Hazard ratio
KW  -  Minimal residual disease
KW  -  Patient
KW  -  Patient compliance
KW  -  Positron emission tomography
KW  -  Randomization
KW  -  Recurrence free survival
KW  -  Risk
KW  -  Safety
KW  -  Staging
KW  -  Stratification
KW  -  Survival
KW  -  Therapy
KW  -  Toxicity
AB  -  Background: The benefit of adjuvant CT in NPC is unclear. Administering CT after full‐dose CRT presents challenges in treatment compliance and toxicity. Post‐RT EBV DNA predicts poor survival and may be a biomarker of subclinical residual disease. We conducted a biomarker driven RCT using EBV DNA to select high risk NPC patients (pts) for adjuvant CT while sparing low risk pts from unnecessary toxicity. Methods: Biopsy proven NPC, AJCC stage IIB‐IVB, detectable EBV DNA at 6‐8 wks post‐RT, no persistent locoregional disease or distant metastasis, ECOG 0 or 1, adequate organ function. Randomised with stratification for primary therapy (RT Vs CRT) and tumor stage (II/III Vs IV) to arm A (adjuvant cisplatin 40 mg/m2 and gemcitabine 1000mg/m2, both given on D1+8 q3w x 6 cycles) or arm B (clinical follow‐up). EBV DNA and PET scan were performed before and 6 months after randomization. Primary endpoint was relapse free survival and secondary endpoints included toxicity of adjuvant CT. With a hazard ratio of 2, 100 pts were required with a power of 0.8 and an alpha at 0.05. This safety analysis was approved by DMSC. Results: From 9/2006 to 12/2011, 514 pts consented for EBV DNA screening, 95 with detectable EBV DNA consented for adjuvant study. After work‐up, 74 were eligible for randomization (37 to arm A; 37 to arm B). The two arms were well balanced in baseline characteristics. 80% received prior neoadjuvant and/or concurrent CT. Staging: IIB (36.5%), III (29.7%), IVA (18.9%), IVB (14.8%). Five pts refused adjuvant CT after randomization. Overall 65% and 57% completed 5 and 6 cycles respectively. Mean dose intensity (DI): 84% for cisplatin (22.5 mg/m2/wk, range 0.0‐26.7), 92% for gemcitabine (612.8 mg/m2/wk, range 333.3‐777.8). Treatment related adverse events above CTC G2 were summarized in Table. Conclusions: Delivery of 6 cycles of adjuvant CT is feasible with acceptable toxicity after full dose RT or CRT. (Table Presented).
UR  -  https://www.cochranelibrary.com/central/doi/10.1002/central/CN-00849921/full
ER  -  


Record #19 of 322
Provider: John Wiley & Sons, Ltd.
Content: text/plain; charset="UTF-8"

TY  -  JOUR
AN  -  CN-01415572
AU  -  Chan, ATC
AU  -  Hui, EP
AU  -  Ngan, RKC
AU  -  Tung, SY
AU  -  Cheng, ACK
AU  -  Ng, WT
AU  -  Lee, VHF
AU  -  Ma, B
AU  -  Cheng, HC
AU  -  Wong, FCS
AU  -  et al.
TI  -  A multicenter randomized controlled trial (RCT) of adjuvant chemotherapy (CT) in nasopharyngeal carcinoma (NPC) with residual plasma EBV DNA (EBV DNA) following primary radiotherapy (RT) or chemoradiation (CRT)
JA  -  Journal of clinical oncology
PY  -  2017
VL  -  35
IS  -  15 Suppl
CC  -  Oral Health
CC  -  ENT
SP  -  6002
DO  -  10.1200/JCO.2017.35.15_suppl.6002
AB  -  Background: The benefit of adjuvant CT in NPC is unclear. Post‐RT EBV DNA predicts poor survival and may be a biomarker of subclinical residual disease. We conducted a biomarker driven RCT using post‐RT EBV DNA to select high risk NPC patients (pts) for adjuvant CT while sparing low risk pts from unnecessary toxicity. Methods: Eligible pts had biopsy proven NPC of AJCC (6th Ed) stage IIB‐IVB, detectable EBV DNA ( > 0 copy/ml) at 6‐8 weeks post‐RT, no persistent locoregional disease or distant metastasis, ECOG 0 or 1, and adequate organ function. Pts were randomized with stratification for primary therapy (RT Vs CRT) and tumor stage (II/III Vs IV) to arm A (adjuvant cisplatin 40 mg/m2 and gemcitabine 1000 mg/m2, both given on D1+8 q3w x 6 cycles) or arm B (clinical follow‐up). Primary endpoint was relapse free survival (RFS). With a hazard ratio (HR) of 2, 100 pts were required with a power of 0.8 and an alpha at 0.05. Results: From 9/2006 to 7/2015, 789 pts consented for EBV DNA screening, 218 (27.6%) pts had detectable EBV DNA, and 104 (13.2%) pts were randomized (arm A: 52; arm B: 52). The two arms were well balanced in baseline characteristics. 84.6% received prior neoadjuvant and/or concurrent CT and all received curative RT. Staging distribution: IIB 27.9%, III 37.5%, IVA 19.2%, IVB 15.4%. 8 pts refused adjuvant CT after randomization. Overall 69% and 50% completed 3 and 6 cycles of adjuvant CT respectively. After median follow up of 6.5 years (yr), the 3‐yr and 5‐yr survival outcomes were summarized in Table. Conclusions: In NPC pts who had residual EBV DNA after curative RT/CRT, adjuvant CT with cisplatin‐gemcitabine did not improve survival. Clinical trial information: NCT00370890.
UR  -  https://www.cochranelibrary.com/central/doi/10.1002/central/CN-01415572/full
ER  -  


Record #20 of 322
Provider: John Wiley & Sons, Ltd.
Content: text/plain; charset="UTF-8"

TY  -  JOUR
AN  -  CN-02079217
AU  -  NCT04223024,
TI  -  Concurrent Chemoradiotherapy With Nimotuzumab for High Risk Nasopharyngeal Carcinoma
JA  -  https://clinicaltrials.gov/show/NCT04223024
PY  -  2020
CC  -  Oral Health
CC  -  ENT
C3  -  CTgov NCT04223024
KW  -  Carcinoma
KW  -  Cisplatin
KW  -  Nasopharyngeal Carcinoma
KW  -  Nimotuzumab
AB  -  Currently, although NCCN(National Comprehensive Cancer Network) guidelines recommend induction chemotherapy combined with concurrent chemoradiotherapy as IIA level‐evidenced treatment for locally advanced nasopharyngeal carcinoma (stage II‐IVa),there is still about 20‐30% of patients with locally advanced nasopharyngeal carcinoma experienced recurrence and metastasis after radical treatment. Our previous results showed that patients with plasma Epstein‐Barr virus(EBV) DNA> 0 copy/mL or stable disease/progressive disease(SD/PD) after induction chemotherapy had a significantly higher risk of disease progression than patients with plasma EBV DNA=0 copy/mL and complete response/partial response(CR/PR),according to Response Evaluation Criteria in Solid Tumors (RECIST). As for these high‐risk patients, the urgent clinical problem to be solved is whether increased treatment intensity during concurrent chemoradiotherapy can improve their survival rates. Epidermal growth factor (EGFR) is an important therapeutic target for nasopharyngeal carcinoma.Multiple retrospective studies have shown that chemoradiotherapy combined with the EGFR blocker nimotuzumab improved the survival rate of patients with locally advanced nasopharyngeal carcinoma compared with chemoradiotherapy alone. However, phase II randomized clinical trial about the incorporation of nimotuzumab into concurrent chemoradiotherapy is still limited. This is the first phase II randomized clinical trial of concurrent chemoradiotherapy with or without Nimotuzumab for high risk locally advanced NPC patients, determining whether concurrent chemoradiotherapy combined with nimotuzumab can improve the survival rate of high‐risk patients and may provide new evidence for individualized comprehensive treatment of locally advanced nasopharyngeal carcinoma.
UR  -  https://www.cochranelibrary.com/central/doi/10.1002/central/CN-02079217/full
ER  -  


Record #21 of 322
Provider: John Wiley & Sons, Ltd.
Content: text/plain; charset="UTF-8"

TY  -  JOUR
AN  -  CN-01625982
AU  -  NCT03612219,
TI  -  Adjuvant Treatment of Apatinib in Nasopharyngeal Carcinoma
JA  -  https://clinicaltrials.gov/show/NCT03612219
PY  -  2018
CC  -  Oral Health
CC  -  ENT
C3  -  CTgov NCT03612219
KW  -  Carcinoma
KW  -  Cisplatin
KW  -  Nasopharyngeal Neoplasms
AB  -  PRIMARY OBJECTIVES: Ⅰ.To determine if adjuvant apatinib after IMRT with concurrent chemotherapy is better to only obeservation after IMRT with concurrent chemotherapy for progression‐free survival in High‐risk metastasis of nasopharyngeal carcinoma. SECONDARY OBJECTIVES: Ⅰ.To explore the adjuvant medication regimen of local advanced nasopharyngeal carcinoma after IMRT with concurrent chemotherapy. Ⅱ.Provide high‐level evidence‐based medical evidence for the new individualized treatment strategy of nasopharyngeal carcinoma patients. OUTLINE: Patients are randomized to one of the two treatment arms. ARM 1: treat with apatinib(the dose was 250 mg,orally,qd,28 days for an observation period,Six cycles) for adjuvant treatment of local advanced nasopharyngeal carcinoma after IMRT with concurrent chemotherapy. ARM 2:only obeservation after IMRT with concurrent chemotherapy. IMRT: GTVnx 69.69Gy, GTVnd 60‐68Gy, PTV1 59.4Gy and PTV2 54Gy in 33 fractions, 5 days/week. Concurrent chemotherapy:Cisplatin 80mg/m2(D1‐3), 3‐week chemotherapy for 3 cycles. After completion of study therapy, patients are followed up every 3‐4 months for 2 years, then every 6 months for 3 years.
UR  -  https://www.cochranelibrary.com/central/doi/10.1002/central/CN-01625982/full
ER  -  


Record #22 of 322
Provider: John Wiley & Sons, Ltd.
Content: text/plain; charset="UTF-8"

TY  -  JOUR
AN  -  CN-02335948
AU  -  NCT05097209,
TI  -  Camrelizumab Combined With Induction Chemotherapy and Intensity Modulated Radiotherapy for the Treatment of Locally Advanced Nasopharyngeal Carcinoma
JA  -  https://clinicaltrials.gov/show/NCT05097209
PY  -  2021
C3  -  CTgov NCT05097209
KW  -  Carcinoma
KW  -  Cisplatin
KW  -  Gemcitabine
KW  -  Nasopharyngeal Carcinoma
AB  -  Objectives:To investigate the clinical efficacy of camrelizumab in the treatment of locoregionally‐advanced nasopharyngeal carcinoma (LANPC). Outline:Patients with stage III‐IVA (AJCC 8th, included T1‐2N2‐3 and/or T3‐4N0‐3 M0) locoregionally‐advanced nasopharyngeal carcinoma will be randomized in a 1:1 ratio to experimental arm and active comparator arm. Patients in experimental arm will receive induction chemotherapy with gemcitabine (1g/m2, d1 & 8 of every cycle) and cisplatin (80mg/m2, d1 of every cycle), every 3 weeks for 3 cycles before radiation. Definitive intensity‐modulated radiotherapy (IMRT) of 6996cGy in 33 fractions will be given. Camrelizumab 200mg will be given every 3 weeks for 3 cycles started on day 1 of induction chemotherapy and every 2 weeks for 9 cycles thereafter. Patients in active comparator arm will receive induction chemotherapy with gemcitabine (1g/m2, d1 & 8 of every cycle) and cisplatin (80mg/m2, d1 of every cycle), every 3 weeks for 3 cycles before radiation. Definitive intensity‐modulated radiotherapy (IMRT) of 6996cGy in 33 fractions will be given. Concurrent cisplatin of 100mg/m2 will be administered every 3 weeks for 2 cycles during IMRT.
UR  -  https://www.cochranelibrary.com/central/doi/10.1002/central/CN-02335948/full
ER  -  


Record #23 of 322
Provider: John Wiley & Sons, Ltd.
Content: text/plain; charset="UTF-8"

TY  -  JOUR
AN  -  CN-01609994
AU  -  NCT03574324,
TI  -  TPF Induction Chemotherapy vs PF Adjuvant Chemotherapy Combined With Concurrent Chemoradiotherapy in the Treatment of Locally Advanced NPC
JA  -  https://clinicaltrials.gov/show/NCT03574324
PY  -  2018
CC  -  ENT
CC  -  Oral Health
C3  -  CTgov NCT03574324
KW  -  Carcinoma
KW  -  Cisplatin
KW  -  Nasopharyngeal Neoplasms
AB  -  Through randomized controlled phase III multicenter clinical trials, TPF induction chemotherapy vs. PF regimen adjuvant chemotherapy concurrently Radiotherapy and chemotherapy for the treatment of locally advanced nasopharyngeal carcinoma: the efficacy, toxicity and quality of life, and further improvement Survival rate and improve the quality of life.
UR  -  https://www.cochranelibrary.com/central/doi/10.1002/central/CN-01609994/full
ER  -  


Record #24 of 322
Provider: John Wiley & Sons, Ltd.
Content: text/plain; charset="UTF-8"

TY  -  JOUR
AN  -  CN-01625887
AU  -  NCT03604965,
TI  -  GP Induction Chemotherapy us TPF Adjuvant Chemotherapy Combined With DDP Concurrent Chemoradiotherapy in the Treatment of Locally Advanced NPC
JA  -  https://clinicaltrials.gov/show/NCT03604965
PY  -  2018
CC  -  Oral Health
CC  -  ENT
C3  -  CTgov NCT03604965
KW  -  Carcinoma
KW  -  Cisplatin
KW  -  Nasopharyngeal Neoplasms
AB  -  Through randomized controlled phase III multicenter clinical trials, GP induction chemotherapy vs TPF regimen adjuvant chemotherapy combined with DDP concurrent chemoradiotherapy for the treatment of locally advanced nasopharyngeal carcinoma: the efficacy, toxicity and quality of life, and further improvement Survival rate and improve the quality of life.
UR  -  https://www.cochranelibrary.com/central/doi/10.1002/central/CN-01625887/full
ER  -  


Record #25 of 322
Provider: John Wiley & Sons, Ltd.
Content: text/plain; charset="UTF-8"

TY  -  JOUR
AN  -  CN-02205749
AU  -  NCT04636632,
TI  -  Fosaprepitant for the Prevention of Nausea and Emesis During Concurrent Chemoradiotherapy for Nasopharyngeal Carcinoma
JA  -  https://clinicaltrials.gov/show/NCT04636632
PY  -  2020
CC  -  ENT
C3  -  CTgov NCT04636632
KW  -  Aprepitant
KW  -  Carcinoma
KW  -  Fosaprepitant
KW  -  Nasopharyngeal Carcinoma
AB  -  Scheme: Eligible fosaprepitant sensitive (complete response [defined as no emesis and no use of rescue antiemetics] during the overall phase [0 to 120 hours] of all cycles of cisplatin‐based induction chemotherapy) NPC patients will be randomized to 2 arms at 1:1 ratio. ‐ Weekly Arm: fosaprepitant 150mg/m2 weekly in concurrent with radiotherapy during concurrent chemoradiotherapy. ‐ Triweekly Arm: fosaprepitant 150mg/m2 triweekly in concurrent with chemotherapy during concurrent chemoradiotherapy.
UR  -  https://www.cochranelibrary.com/central/doi/10.1002/central/CN-02205749/full
ER  -  


Record #26 of 322
Provider: John Wiley & Sons, Ltd.
Content: text/plain; charset="UTF-8"

TY  -  JOUR
AN  -  CN-01931554
AU  -  NCT03925090,
TI  -  Phase II Trial of Toripalimab Combined With CCRT in Patients With Locoregionally Advanced NPC
JA  -  https://clinicaltrials.gov/show/NCT03925090
PY  -  2019
CC  -  ENT
C3  -  CTgov NCT03925090
KW  -  Antibodies
KW  -  Carcinoma
KW  -  Cisplatin
KW  -  Nasopharyngeal Carcinoma
AB  -  Nasopharyngeal carcinoma (NPC) is endemic in Southern China and Southeast Asia. For locoregionally advanced NPC, especially for the high risk NPC (EB virus DNA ≥ 1500 copies/ml), the incidence of treatment failure is still high. Although concurrent chemoradiotherapy (CCRT) can improve the treatment outcomes of these patients, approximately 25% of locoregionally advanced NPCs develop relapse and metastasis. Adjuvant chemotherapy or inducing chemotherapy addition to CCRT did not significantly improve patient survival compared to CCRT alone. Hence, there is an urgent need for novel therapies to improve disease‐free survival and reduce treatment‐related toxicity in patients. Accumulating evidence shows that PD‐1 antibody is especially effective for treating cancer patients. This is a Phase II trial to study the effectiveness and security of cisplatin CCRT plus PD‐1 antibody Toripalimab versus cisplatin CCRT plus placebo with IMRT in treating patients with locoregionally advanced high risk NPC.
UR  -  https://www.cochranelibrary.com/central/doi/10.1002/central/CN-01931554/full
ER  -  


Record #27 of 322
Provider: John Wiley & Sons, Ltd.
Content: text/plain; charset="UTF-8"

TY  -  JOUR
AN  -  CN-02134117
AU  -  NCT04456322,
TI  -  Radiotherapy Plus Nimotuzumab or Cisplatin in Nasopharyngeal Carcinoma
JA  -  https://clinicaltrials.gov/show/NCT04456322
PY  -  2020
CC  -  Oral Health
CC  -  ENT
C3  -  CTgov NCT04456322
KW  -  Carcinoma
KW  -  Cisplatin
KW  -  Nasopharyngeal Carcinoma
KW  -  Nimotuzumab
AB  -  Currently, NCCN (National Comprehensive Cancer Network) guidelines recommend induction chemotherapy combined with concurrent chemoradiotherapy as IIA level‐evidenced treatment for locally advanced nasopharyngeal carcinoma (stage II‐IVa). However, although induction chemotherapy combined with cisplatin based concurrent radiotherapy (CCRT) can significantly improve the survival of patients, the side effects during radiotherapy are more serious. Previous studies have demonstrated that with a cut‐off point of 1500 copies/mL, NPC patients could be segregated into a low‐risk subgroup and a high‐risk subgroup. Besides, our previous results showed that patients with plasma Epstein‐Barr virus (EBV) DNA= 0 copy/mL and complete response/partial response (CR/PR) after induction chemotherapy had a significantly lower risk of disease progression than patients with plasma EBV DNA>0 copy/mL and stable disease /progressive disease (SD/PD),according to Response Evaluation Criteria in Solid Tumors (RECIST). As for these low‐risk and chemotheray sensitive patients, it can be considered to reduce the current standard treatment intensity without affecting the survival rate of patients, which reduces the side effects of patients and improve the their life qualities. Epidermal growth factor (EGFR) is an important therapeutic target for nasopharyngeal carcinoma. A retrospective study suggested that there was no significant difference in the 3‐year overall survival between NPC patients who received nimotuzumab / cetuximab plus radiotherapy and those who received standard CCRT. Besides, in terms of hepatorenal toxicity, anti‐EGFR drugs showed better safety compared with traditional cisplatin chemotherapy. Up to now, randomized clinical trial about the application of nimotuzumab after IC is still limited. This is a phase III randomized clinical trial of definitive radiotherapy plus EGFR blocker nimotuzumab versus radiotherapy plus cisplatin for NPC patients with favorable response after IC, determining whether radiotherapy combined with nimotuzumab was non‐inferior to CCRT after IC and may provide new evidence for individualized comprehensive treatment of locoregionally advanced NPC.
UR  -  https://www.cochranelibrary.com/central/doi/10.1002/central/CN-02134117/full
ER  -  


Record #28 of 322
Provider: John Wiley & Sons, Ltd.
Content: text/plain; charset="UTF-8"

TY  -  JOUR
AN  -  CN-02277814
AU  -  NCT04898374,
TI  -  Induction Versus Adjuvant Gemcitabine/Cisplatin in Locally Advanced Non-metastatic Nasopharyngeal Carcinoma
JA  -  https://clinicaltrials.gov/show/NCT04898374
PY  -  2021
CC  -  ENT
C3  -  CTgov NCT04898374
KW  -  Carcinoma
KW  -  Cisplatin
KW  -  Gemcitabine
KW  -  Nasopharyngeal Carcinoma
AB  -  Background Nasopharyngeal carcinoma (NPC) is one of the cancers which shows significant geographic prevalence variation. Worldwide, there were 130,000 new cases in 2018.As a non‐endemic region, only 35 new cases were diagnosed in Kuwait in the same year. Nevertheless, it accounts for 1.3% of cancer related mortality in Kuwait. Radical radiotherapy (RT) is the mainstay treatment of NPC for decades. A high cure rate can be achieved for patients with early‐stage. The breakthrough in the management of NPC came with the intergroup study 009 which showed significant improved progression free survival with adding chemotherapy (CTH) to the radiation. As compared to RT alone, concurrent chemoradiation (CRT), showed significant improvement in 10‐year overall survival and progression free survival in meta‐analysis of nasopharyngeal carcinoma (MAC‐NPC) collaborative group. Addition of systemic therapy to concurrent CRT was the proposed solution to treatment failures; whether in the induction (ICT) or adjuvant (ACT) settings. However, ICT or ACT in NPC remains controversial; largely due to inconsistent results of several prospective randomized trials. The above‐mentioned MAC‐NPC group reviewed six clinical trials in which CRT followed by ACT was compared with RT alone (administrated without concurrent or adjuvant chemotherapy). Overall survival (OS) was significantly improved compared with RT alone (10‐year overall survival 57% versus 43.1%, HR 0.65, 95% CI 0.56‐0.76), as well as 10‐year progression‐free survival; PFS (53.2% versus 38.5%). However, this was not consistent in endemic areas with high prevalence of Epstein‐Barr virus (EBV); which is known causative for NPC. Chen et al reported in a Chinese phase III trial 508 patients with advanced NPC randomized to ACT (cisplatin plus fluorouracil) vs observation following CRT with weekly cisplatin. There was no improvement in the five‐year failure‐free rate with ACT compared with CRT alone (five‐year rate 75% versus 71%, HR 0.88, 95% CI 0.64‐1.22) Later, from the same endemic region, Sun Yat‐sen university conducted a multi center phase III clinical trial in which 480 patients, stage III to IVB, node‐positive NPC were randomly assigned to ICT followed by CRT versus CRT alone. This study showed improvement of recurrence‐free survival (RFS) and distant RFS. Another reason for reluctancy to adopt ICT or ACT in the management of advanced NPC, is the morbidity of current chemotherapy regimens. The high toxicity profile with some of these regimens was the real obstacle toward the use of them. In previous studies, the back bone for adjuvant or induction chemotherapy in NPC has been platinum and 5‐fluoruracil, with or without a taxane. This regimen was poorly tolerated, with only 40‐60 % of patients could complete their preplanned course of treatment in many trials. Recently, in multicenter randomized trial, Zhang and his group compared gemcitabine and cisplatin as ICT plus CRT with CRT alone. The 3‐year RFS was 85.3% in the induction group and 76.5% in the standard‐therapy group (HR 0.51; 95% CI, 0.34 to 0.77; P=0.001). Overall survival at 3 years was 94.6% and 90.3%, respectively (HR 0.43; 95% CI, 0.24 to 0.77). What is more important is that 96.7% of the experimental arm completed 3 cycles of ICT. On behalf of the Nasopharyngeal Cancer Portal Group of Investigators, Bossi colleagues from Europe, Kuwait, Jordan, Turkey and USA, assessed the impact of treatment intensity within a large retrospective multicenter cohort, nasopharyngeal cancer in non‐endemic areas. Our group shared in this pooled analysis and the data showed a higher rate of death and recurrence with non‐intensive treatment, (defined as no "added" systemic treatment to CRT). Ongoing Phase 3 Trials exploring ICT or ACT in NPC: There are multiple phase 3 trials ongoing to refine the ICT or ACT approach. Sun Yat‐sen University is conducting a study comparing TPF with PF as ICT regimen in stage IVa‐b NPC (NCT02940925). They also explore the effect of triple combination of ICT, CRT and ACT in high risk NPC (NCT02621970). Another comparison between induction TPF vs adjuvant PF is recruiting (NCT03306121). Fudan University also from China exploring maintenance gemcitabine after radical treatment in N3 disease (NCT03403829). Jiangxi Provincial Cancer Hospital testing adding neoadjuvant and adjuvant PD‐1 inhibitor to ICT‐CRT (NCT04557020) Another promising strategy to control the distant failures in locally advanced NPC, is to employ immunotherapy in the primary treatment. There are many ongoing trials exploring this strategy, mainly in China. However, the validity in endemic vs non‐endemic regions should be taken with caution. Aim of the study In our proposal we are trying to compare the efficacy and tolerability of ICT followed by CRT with CRT followed ACT in locally advanced NPC
UR  -  https://www.cochranelibrary.com/central/doi/10.1002/central/CN-02277814/full
ER  -  


Record #29 of 322
Provider: John Wiley & Sons, Ltd.
Content: text/plain; charset="UTF-8"

TY  -  JOUR
AN  -  CN-02033597
AU  -  NCT01540136,
TI  -  Concurrent Chemoradiotherapy With Nedaplatin Versus Cisplatin in Nasopharyngeal Carcinoma
JA  -  https://clinicaltrials.gov/show/NCT01540136
PY  -  2012
CC  -  ENT
CC  -  Oral Health
C3  -  CTgov NCT01540136
KW  -  Carcinoma
KW  -  Cisplatin
KW  -  Nasopharyngeal Neoplasms
KW  -  Nedaplatin
AB  -  Nasopharyngeal carcinoma (NPC) is endemic in Southern China and Southeast Asia. Several prospective randomized trials have demonstrated that concurrent chemoradiotherapy was superior to radiotherapy alone in the treatment of locoregionally advanced NPC. Cisplatin‐based chemotherapy has been shown to have higher response rates in NPC than noncisplatin regimens. However, the patients' compliance was unsatisfactory because the obvious gastrointestinal toxicity of cisplatin. Nedaplatin is the new second generation platinum and it has slight gastrointestinal reaction. Our trial is in order to study the effectiveness of nedaplatin or cisplatin with intensity‐modulated radiation therapy (IMRT) chemoradiotherapy in treating patients with locoregionally advanced NPC.
UR  -  https://www.cochranelibrary.com/central/doi/10.1002/central/CN-02033597/full
ER  -  


Record #30 of 322
Provider: John Wiley & Sons, Ltd.
Content: text/plain; charset="UTF-8"

TY  -  JOUR
AN  -  CN-02125652
AU  -  NCT04437329,
TI  -  Nedaplatin Versus Cisplatin in Treatment for Nasopharyngeal Carcinoma
JA  -  https://clinicaltrials.gov/show/NCT04437329
PY  -  2020
CC  -  Oral Health
CC  -  ENT
C3  -  CTgov NCT04437329
KW  -  Carcinoma
KW  -  Cisplatin
KW  -  Docetaxel
KW  -  Fluorouracil
KW  -  Nasopharyngeal Carcinoma
KW  -  Nedaplatin
AB  -  This is a prospective, parallel, randomized, open labeled, phase III, non‐inferiority clinical trial to compare the effectiveness and toxicity of nedaplatin versus cisplatin in induction chemotherapy combined with concurrent chemoradiotherapy for locoregionally advanced nasopharyngeal carcinoma patients in endemic area ‐ nedaplatin, docetaxel and fluorouracil as induction chemotherapy regimen combined with nedaplatin as concurrent chemoradiotherapy (DNF‐N) versus cisplatin, docetaxel and fluorouracil as induction chemotherapy regimen combined with cisplatin as concurrent chemoradiotherapy (DPF‐P). All patients will receive radical intense modulate radiation therapy (IMRT). The primary endpoint is progress free survival (PFS).
UR  -  https://www.cochranelibrary.com/central/doi/10.1002/central/CN-02125652/full
ER  -  


Record #31 of 322
Provider: John Wiley & Sons, Ltd.
Content: text/plain; charset="UTF-8"

TY  -  JOUR
AN  -  CN-01625811
AU  -  NCT03598218,
TI  -  Hypofractionated Versus Conventionally Fractionated Radiotherapy for Initial Distant Metastases Nasopharyngeal Carcinoma
JA  -  https://clinicaltrials.gov/show/NCT03598218
PY  -  2018
CC  -  Oral Health
CC  -  ENT
C3  -  CTgov NCT03598218
KW  -  Carcinoma
KW  -  Nasopharyngeal Neoplasms
KW  -  Neoplasm Metastasis
AB  -  PRIMARY OBJECTIVES: I. To determine if hypofractionated with a smaller total dose radiation is not inferior to standard‐dose radiation in progression‐free survival for initial distant metastases nasopharyngeal carcinoma . SECONDARY OBJECTIVES: I. To evaluate if hypofractionated with a low total dose radiation is not inferior to standard‐dose radiation in overall survival and locoregional failure‐free survival for initial distant metastases nasopharyngeal carcinoma II. To evaluate if hypofractionated with a low total dose radiation with chemotherapy decrease treatment‐related toxicities OUTLINE: Patients are randomized to one of the two treatment arms ARM 1: Patients receive hypofractionated with a low total dose radiation with induced chemotherapy and adjuvant chemotherapy.Hypofractionated dose IMRT: GTVnx 60Gy, GTVnd 60Gy, PTV1 50Gy and PTV2 45Gy in 25 fractions, 5 days/week. Induced chemotherapy: Paclitaxel 135mg/m2 D1+Cisplatin 75mg/m2 D1(or D1‐3), 3‐week chemotherapy for 3 cycles. After radiation, patients receive adjuvant chemotherapy Paclitaxel 135mg/m2 D1+Cisplatin 75mg/m2 D1(or D1‐3), 3‐week chemotherapy for 3 cycles. ARM 2: Patients receive standard‐dose radiation with concurrent chemotherapy. Standard‐dose IMRT: GTVnx 69.69Gy, GTVnd 60‐68Gy, PTV1 59.4Gy and PTV2 54Gy in 33 fractions, 5 days/week. Induced chemotherapy: Paclitaxel 135mg/m2 D1+Cisplatin 75mg/m2 D1(or D1‐3), 3‐week chemotherapy for 3 cycles. After radiation, patients receive adjuvant chemotherapy Paclitaxel 135mg/m2 D1+Cisplatin 75mg/m2 D1(or D1‐3), 3‐week chemotherapy for 3 cycles. After completion of study therapy, patients are followed up every 3‐4 months for 2 years, then every 6 months for 3 years.
UR  -  https://www.cochranelibrary.com/central/doi/10.1002/central/CN-01625811/full
ER  -  


Record #32 of 322
Provider: John Wiley & Sons, Ltd.
Content: text/plain; charset="UTF-8"

TY  -  JOUR
AN  -  CN-01648254
AU  -  NCT03707509,
TI  -  Phase III Study of Camrelizumab in Combination With Chemotherapy in Recurrent/Metastatic Nasopharyngeal Carcinoma
JA  -  https://clinicaltrials.gov/show/NCT03707509
PY  -  2018
C3  -  CTgov NCT03707509
KW  -  Carcinoma
KW  -  Cisplatin
KW  -  Gemcitabine
KW  -  Nasopharyngeal Neoplasms
AB  -  In this study, eligible subject will be randomized into study arm or control arm to accept study treatment. Treatment cycles of chemotherapy will be at most 6 weeks which will be decided by investigators. Progression‐free survival (PFS) determined by the Independent Review Committee (IRC) will be the primary outcome measures.
UR  -  https://www.cochranelibrary.com/central/doi/10.1002/central/CN-01648254/full
ER  -  


Record #33 of 322
Provider: John Wiley & Sons, Ltd.
Content: text/plain; charset="UTF-8"

TY  -  JOUR
AN  -  CN-02164913
AU  -  NCT04557020,
TI  -  Adding Neoadjuvant and Adjuvant PD-1 Inhibitor to Neoadjuvant Chemotherapy Plus Concurrent Chemoradiotherapy in the Treatment of High-risk Nasopharyngeal Carcinoma
JA  -  https://clinicaltrials.gov/show/NCT04557020
PY  -  2020
C3  -  CTgov NCT04557020
KW  -  Antibodies
KW  -  Carcinoma
KW  -  Cisplatin
KW  -  Gemcitabine
KW  -  Nasopharyngeal Carcinoma
AB  -  This is a randomized clinical trial comparing neoadjuvant and adjuvant PD‐1 inhibitor Toripalimab plus neoadjuvant chemotherapy and concurrent chemoradiotherapy versus neoadjuvant chemotherapy and concurrent chemoradiotherapy alone in high‐risk nasopharyngeal carcinoma
UR  -  https://www.cochranelibrary.com/central/doi/10.1002/central/CN-02164913/full
ER  -  


Record #34 of 322
Provider: John Wiley & Sons, Ltd.
Content: text/plain; charset="UTF-8"

TY  -  JOUR
AN  -  CN-00874667
AU  -  Zhong, WH
AU  -  Tang, QF
AU  -  Hu, LY
AU  -  Feng, HX
TI  -  Mepilex Lite dressings for managing acute radiation dermatitis in nasopharyngeal carcinoma patients: a systematic controlled clinical trial
JA  -  Medical oncology (Northwood, London, England)
PY  -  2013
VL  -  30
IS  -  4
CC  -  ENT
CC  -  Wounds
SP  -  761
C3  -  PUBMED 24186620,EMBASE 52847009
M3  -  Journal Article; Randomized Controlled Trial
KW  -  *nasopharynx carcinoma/dt [Drug Therapy]
KW  -  *nasopharynx carcinoma/rt [Radiotherapy]
KW  -  *radiation dermatitis/th [Therapy]
KW  -  *wound dressing
KW  -  Adult
KW  -  Article
KW  -  Bandages
KW  -  Body image
KW  -  Cancer patient
KW  -  Carcinoma
KW  -  Chemoradiotherapy
KW  -  Cisplatin/cb [Drug Combination]
KW  -  Cisplatin/dt [Drug Therapy]
KW  -  Cisplatin/iv [Intravenous Drug Administration]
KW  -  Comparative effectiveness
KW  -  Computer assisted radiotherapy
KW  -  Controlled study
KW  -  Female
KW  -  Fluorouracil/cb [Drug Combination]
KW  -  Fluorouracil/dt [Drug Therapy]
KW  -  Human
KW  -  Humans
KW  -  Intensity modulated radiation therapy
KW  -  Major clinical study
KW  -  Male
KW  -  Middle Aged
KW  -  Moisture
KW  -  Multiple cycle treatment
KW  -  Nasopharyngeal Carcinoma
KW  -  Nasopharyngeal Neoplasms [*radiotherapy]
KW  -  Neck
KW  -  Pain
KW  -  Priority journal
KW  -  Radiodermatitis [*therapy]
KW  -  Radiotherapy [adverse effects]
KW  -  Randomized controlled trial
KW  -  Skin exfoliation
KW  -  Sleep disorder
KW  -  Spine mobility
KW  -  Wound Healing
KW  -  Wound care
KW  -  Wound healing
DO  -  10.1007/s12032-013-0761-y
AB  -  More than 60% nasopharyngeal carcinoma patients receiving the radical radiotherapy treatment will develop moist desquamation skin reaction at some time during the course of treatment. The purpose of this study was to compare the effectiveness of Mepilex Lite dressings and the usual care in the healing of postirradiation dermatitis in nasopharyngeal carcinoma patients. This was a randomized controlled trial, and a sample of 88 nasopharyngeal carcinoma patients who had developed radiation dermatitis was assessed. Comparisons were made regarding parameters related to wound healing, including healing time and wound pain, and also regarding the impact of wound on the patient, including restriction of neck movement, sleep problem, and disturbance in body image. The results showed that radiation‐induced dermatitis in the study group (Mepilex Lite, 43 patients) healed in a median of 16 days, which was significantly different from the healing time in the control group (median 23 days, 45 patients; P = 0.009). No statistically significant differences were detected between the 2 groups with respect to neck mobility and appearance disturbance. However, Mepilex significantly improved patients' sleep (P = 0.005). The researchers conclude that Mepilex Lite dressing provides a promising alternative to radiation dermatitis of nasopharyngeal carcinoma patients and is worthy of further research.
UR  -  https://www.cochranelibrary.com/central/doi/10.1002/central/CN-00874667/full
ER  -  


Record #35 of 322
Provider: John Wiley & Sons, Ltd.
Content: text/plain; charset="UTF-8"

TY  -  JOUR
AN  -  CN-02021739
AU  -  NCT01536223,
TI  -  Efficacy Study of Neoadjuvant Chemotherapy With Chemoradiation Therapy for Nasopharyngeal Carcinoma
JA  -  https://clinicaltrials.gov/show/NCT01536223
PY  -  2012
CC  -  Oral Health
C3  -  CTgov NCT01536223
KW  -  Carcinoma
KW  -  Cisplatin
KW  -  Docetaxel
KW  -  Fluorouracil
KW  -  Nasopharyngeal Neoplasms
AB  -  For locally advanced nasopharyngeal carcinoma patients(UICC7th stageIII to IVb),the investigators randomised assign to either 3 cycles of cisplatin plus 5‐fluorouracil plus (PF) or 3 cycles of docetaxel plus cisplatin and 5‐fluorouracil(TPF) neoadjuvant chemotherapy. 21 days a cycle. After the neoadjuvant chemotherapy ,the patients will receive the intensity modulated radiotherapy(IMRT) with 2 cycles of concurrent chemotherapy of cisplatin 80mg/m2.
UR  -  https://www.cochranelibrary.com/central/doi/10.1002/central/CN-02021739/full
ER  -  


Record #36 of 322
Provider: John Wiley & Sons, Ltd.
Content: text/plain; charset="UTF-8"

TY  -  JOUR
AN  -  CN-01648704
AU  -  NCT03700476,
TI  -  Neoadjuvant and Concurrent PD-1 Blockade Combined With Definitive Chemoradiation in Nasopharyngeal Carcinoma
JA  -  https://clinicaltrials.gov/show/NCT03700476
PY  -  2018
CC  -  Oral Health
CC  -  ENT
C3  -  CTgov NCT03700476
KW  -  Antibodies
KW  -  Cisplatin
KW  -  Gemcitabine
KW  -  Nasopharyngeal Neoplasms
AB  -  This trial plans to enroll 420 patients with stage III‐IVA (AJCC 8th, except T3N0‐1 or T4N0) locoregionally‐advanced nasopharyngeal carcinoma (LANPC). Patients will be randomized in a 1:1 ratio to receive 3 cycles of induction chemotherapy with gemcitabine and cisplatin and concurrent cisplatin‐radiation or the same regimen plus Sintilimab. All patients will receive intensity‐modulated radiotherapy (IMRT). Sintilimab will begin on day 1 of induction chemotherapy and continue every 3 weeks for 6 cycles, including 3 cycles before and 3 cycles concurrent with IMRT.
UR  -  https://www.cochranelibrary.com/central/doi/10.1002/central/CN-01648704/full
ER  -  


Record #37 of 322
Provider: John Wiley & Sons, Ltd.
Content: text/plain; charset="UTF-8"

TY  -  JOUR
AN  -  CN-02249193
AU  -  NCT04766359,
TI  -  Paclitaxel (Albumin-bound) Combined With Radiotherapy for the Treatment of Early Stage Nasopharyngeal Carcinoma
JA  -  https://clinicaltrials.gov/show/NCT04766359
PY  -  2021
CC  -  Oral Health
C3  -  CTgov NCT04766359
KW  -  Albumin‐Bound Paclitaxel
KW  -  Carcinoma
KW  -  Cisplatin
KW  -  Nasopharyngeal Carcinoma
KW  -  Paclitaxel
AB  -  This trial is a prospective, parallel controlled, randomized, open, multi‐center phase III clinical trial. The trial will enroll 364 patients with nasopharyngeal carcinoma who are staged T1‐2N0‐1M0 (except T1N0M0) (UICC 8th edition) . This experiment was participated by multiple centers of Nanjing Gulou Hospital, Jiangsu Provincial People's Hospital, Jiangsu Cancer Hospital, Nanjing Military Region General Hospital, Jiangsu Provincial Hospital of Traditional Chinese Medicine, and Zhongda Hospital. Each center competes for admission of cases. The subjects will be randomly assigned (using the random number table method according to the order of entry) to the experimental group to receive albumin‐bound paclitaxel combined with IMRT concurrent radiotherapy, or the control group to receive cisplatin combined with IMRT concurrent radiotherapy.
UR  -  https://www.cochranelibrary.com/central/doi/10.1002/central/CN-02249193/full
ER  -  


Record #38 of 322
Provider: John Wiley & Sons, Ltd.
Content: text/plain; charset="UTF-8"

TY  -  JOUR
AN  -  CN-01926742
AU  -  NCT03932266,
TI  -  Endostar Combined With Induction Chemotherapy and Concurrent Chemoradiotherapy for Locoregional Nasopharyngeal Carcinoma
JA  -  https://clinicaltrials.gov/show/NCT03932266
PY  -  2019
CC  -  Oral Health
CC  -  ENT
C3  -  CTgov NCT03932266
KW  -  Carcinoma
KW  -  Cisplatin
KW  -  Docetaxel
KW  -  Endostar protein
KW  -  Endostatins
KW  -  Nasopharyngeal Carcinoma
AB  -  This study was a multicenter, prospective, randomized controlled clinical trial. A set of unified standards were used, including the clinical research program, inclusion criteria, exclusion criteria, chemoradiotherapy regimen and evaluation criteria. A total of 73 patients with pathologically confirmed locoregionally advanced nasopharyngeal carcinoma would be enrolled. Patients were randomly divided into two groups, with 48 patients in the combination group and 25 patients in the control group. The combination group was treated with Induction and Concurrent Chemoradiotherapy combined with Endostar. The control group was treated with Induction and Concurrent Chemoradiotherapy. The short term efficacy and side effects of these treatments would be evaluated. The 1‐year, 3‐year progression‐free survival and overall survival would be analyzed. This data of this study might provide an alternative option for the treatment of Locoregionally advanced nasopharyngeal carcinoma with higher efficacy and low toxicity.
UR  -  https://www.cochranelibrary.com/central/doi/10.1002/central/CN-01926742/full
ER  -  


Record #39 of 322
Provider: John Wiley & Sons, Ltd.
Content: text/plain; charset="UTF-8"

TY  -  JOUR
AN  -  CN-02272089
AU  -  NCT04907370,
TI  -  PD-1 Blockade Combined With De-intensification Radical Chemoradiotherapy in Nasopharyngeal Carcinoma
JA  -  https://clinicaltrials.gov/show/NCT04907370
PY  -  2021
C3  -  CTgov NCT04907370
KW  -  Antibodies
KW  -  Antibodies, Blocking
KW  -  Carcinoma
KW  -  Cisplatin
KW  -  Gemcitabine
KW  -  Nasopharyngeal Carcinoma
AB  -  This phase 3, multi‐center, randomized controlled trial plans to enroll 494 patients with newly‐diagnosed, pathologically‐proven, untreated locoregionally advanced nasopharyngeal carcinoma (LANPC) at high‐risk of distant metastasis (T4N1 and T1‐4N2‐3, according to American Joint Committee on Cancer [AJCC]/Union for International Cancer Control [UICC] 8th edition clinical staging system). Patients will receive 3 cycles of induction chemotherapy (IC; gemcitabine‐cisplatin regimen) followed by 1) experimental arm (de‐intensification group): intensity‐modulated radiotherapy (IMRT) alone or 2) control arm (standard group): 2 cycles of concurrent cisplatin plus IMRT (CCRT). For both of the two arms, toripalimab will be adopted on day 1 of the first cycle IC and continue every 3 weeks for 6 cycles till the end of IMRT, with the first and last 3 cycles of toripalimab administrated along with IC and CCRT/IMRT, respectively. After three weeks of the completion of IMRT, adjuvant toripalimab will be used every 3 weeks for 11 cycles, and therefore the entire treatment process is expected to last for one year.
UR  -  https://www.cochranelibrary.com/central/doi/10.1002/central/CN-02272089/full
ER  -  


Record #40 of 322
Provider: John Wiley & Sons, Ltd.
Content: text/plain; charset="UTF-8"

TY  -  JOUR
AN  -  CN-02253347
AU  -  NCT04823468,
TI  -  Effect of Oral Nutritional Supplements on Body Weight Loss of Patients With Nasopharyngeal Carcinoma
JA  -  https://clinicaltrials.gov/show/NCT04823468
PY  -  2021
CC  -  Oral Health
C3  -  CTgov NCT04823468
KW  -  Body Weight
KW  -  Carcinoma
KW  -  Cisplatin
KW  -  Nasopharyngeal Carcinoma
KW  -  Weight Loss
AB  -  Concurrent chemoradiotherapy(CCRT) is the principal treatment for nasopharyngeal carcinoma(NPC). Studies have shown that malnutrition is very common in patients with NPC after chemoradiotherapy. Malnutrition can lead to weight loss, treatment interruption, prolonged stay in hospital, increased treatment costs, reduced tolerance to anti‐tumor therapy, reduced quality of life and shortened survival time. Nutritional intervention can improve the nutritional status, reduce treatment‐related toxicity and improve the survival of patients with NPC. The first choice of nutritional intervention is oral nutritional supplements(ONS). Some retrospective studies with small samples have found that early nutritional intervention can reduce weight loss and severe oral mucositis in patients with NPC, compared with late nutritional intervention. Therefore, we proposed the hypothesis that ONS from the beginning of radiotherapy can reduce the nutritional impairment, treatment‐related toxicity and treatment costs of patients with NPC, and improve their quality of life. The aim of this multicenter randomized controlled clinical trial is to evaluate the efficacy and cost utility of ONS from the beginning to the end of radiotherapy.
UR  -  https://www.cochranelibrary.com/central/doi/10.1002/central/CN-02253347/full
ER  -  


Record #41 of 322
Provider: John Wiley & Sons, Ltd.
Content: text/plain; charset="UTF-8"

TY  -  JOUR
AN  -  CN-02304401
AU  -  Mai, HQ
AU  -  Chen, QY
AU  -  Chen, D
AU  -  Hu, C
AU  -  Yang, K
AU  -  Wen, J
AU  -  Li, J
AU  -  Shi, YR
AU  -  Jin, F
AU  -  Xu, R
AU  -  et al.
TI  -  Toripalimab or placebo plus chemotherapy as first-line treatment in advanced nasopharyngeal carcinoma: a multicenter randomized phase 3 trial
JA  -  Nature medicine
PY  -  2021
VL  -  27
IS  -  9
SP  -  1536‐1543
C3  -  PUBMED 34341578,EMBASE 2013336962
M3  -  Clinical Trial, Phase III; Journal Article; Multicenter Study; Randomized Controlled Trial; Research Support, Non‐U.S. Gov't
KW  -  *advanced cancer
KW  -  *cancer chemotherapy
KW  -  *nasopharynx carcinoma
KW  -  Adult
KW  -  Aged
KW  -  Antibodies, Monoclonal, Humanized [*administration & dosage, adverse effects]
KW  -  Antineoplastic Agents, Immunological [administration & dosage]
KW  -  Antineoplastic Combined Chemotherapy Protocols [*administration & dosage, adverse effects]
KW  -  Article
KW  -  B7‐H1 Antigen [antagonists & inhibitors, genetics]
KW  -  Cancer patient
KW  -  Cancer recurrence
KW  -  Cancer survival
KW  -  Cisplatin [administration & dosage, adverse effects]
KW  -  Clinical trial
KW  -  Controlled study
KW  -  Deoxycytidine [administration & dosage, adverse effects, analogs & derivatives]
KW  -  Double blind procedure
KW  -  Drug combination
KW  -  Drug safety
KW  -  Drug therapy
KW  -  Drug withdrawal
KW  -  Female
KW  -  Gene expression
KW  -  Human
KW  -  Humans
KW  -  Immune‐related gene
KW  -  Incidence
KW  -  Major clinical study
KW  -  Male
KW  -  Metastasis
KW  -  Middle Aged
KW  -  Monotherapy
KW  -  Mortality
KW  -  Multicenter study
KW  -  Nasopharyngeal Carcinoma [*drug therapy, immunology, pathology]
KW  -  Neoplasm Recurrence, Local [*drug therapy, immunology, pathology]
KW  -  Patient history of chemotherapy
KW  -  Pharmacokinetics
KW  -  Phase 3 clinical trial
KW  -  Progression free survival
KW  -  Progression‐Free Survival
KW  -  Protein expression
KW  -  Randomized controlled trial
KW  -  Recurrent disease
KW  -  Response evaluation criteria in solid tumors
DO  -  10.1038/s41591-021-01444-0
AB  -  Gemcitabine‐cisplatin (GP) chemotherapy is the standard first‐line systemic treatment for recurrent or metastatic nasopharyngeal carcinoma (RM‐NPC). In this international, double‐blind, phase 3 trial (ClinicalTrials.gov identifier: NCT03581786), 289 patients with RM‐NPC and no previous chemotherapy for recurrent or metastatic disease were randomized (1/1) to receive either toripalimab, a monoclonal antibody against human programmed death‐1 (PD‐1), or placebo in combination with GP every 3 weeks for up to six cycles, followed by monotherapy with toripalimab or placebo. The primary endpoint was progression‐free survival (PFS) as assessed by a blinded independent review committee according to RECIST v.1.1. At the prespecified interim PFS analysis, a significant improvement in PFS was detected in the toripalimab arm compared to the placebo arm: median PFS of 11.7 versus 8.0 months, hazard ratio (HR) = 0.52 (95% confidence interval (CI): 0.36–0.74), P = 0.0003. An improvement in PFS was observed across key subgroups, including PD‐L1 expression. As of 18 February 2021, a 40% reduction in risk of death was observed in the toripalimab arm compared to the placebo arm (HR = 0.603 (95% CI: 0.364–0.997)). The incidence of grade ≥3 adverse events (AEs) (89.0 versus 89.5%), AEs leading to discontinuation of toripalimab/placebo (7.5 versus 4.9%) and fatal AEs (2.7 versus 2.8%) was similar between the two arms; however, immune‐related AEs (39.7 versus 18.9%) and grade ≥3 infusion reactions (7.5 versus 0.7%) were more frequent in the toripalimab arm. In conclusion, the addition of toripalimab to GP chemotherapy as a first‐line treatment for patients with RM‐NPC provided superior PFS compared to GP alone, and with a manageable safety profile.
UR  -  https://www.cochranelibrary.com/central/doi/10.1002/central/CN-02304401/full
ER  -  


Record #42 of 322
Provider: John Wiley & Sons, Ltd.
Content: text/plain; charset="UTF-8"

TY  -  JOUR
AN  -  CN-02180868
AU  -  NCT04458909,
TI  -  Testing the Addition of an Anti-cancer Immune Therapy Drug (Nivolumab) to the Usual Chemotherapy Treatment (Cisplatin or Carboplatin With Gemcitabine) for Recurrent or Metastatic Nasopharyngeal Cancer
JA  -  https://clinicaltrials.gov/show/NCT04458909
PY  -  2020
CC  -  Oral Health
CC  -  ENT
C3  -  CTgov NCT04458909
KW  -  Carboplatin
KW  -  Carcinoma
KW  -  Carcinoma, Squamous Cell
KW  -  Cisplatin
KW  -  Gemcitabine
KW  -  Nasopharyngeal Carcinoma
KW  -  Nivolumab
AB  -  PRIMARY OBJECTIVE: I. To determine if adding nivolumab to platinum‐gemcitabine as first‐line treatment improves overall survival (OS) for patients with recurrent and/or metastatic nasopharyngeal carcinoma (NPC). SECONDARY OBJECTIVES: I. To compare patterns of failure (local‐regional relapse and distant metastasis) between treatment arms. II. To determine if adding nivolumab to platinum‐gemcitabine as first‐line treatment improves the objective tumor response based on Response Evaluation Criteria in Solid Tumors (RECIST) 1.1. III. To determine if adding nivolumab to platinum‐gemcitabine as first‐line treatment improves progression free survival (PFS) for patients with recurrent and/or metastatic NPC. IV. To evaluate the toxicity based on Common Terminology Criteria for Adverse Events (CTCAE) version (v)5.0. V. To characterize patient‐reported symptomatic toxicities measured by Patient Reported Outcomes (PRO)‐CTCAE. VI. To assess quality of life (QOL), as measured by European Organization for Research and Treatment of Cancer (EORTC) Quality of Life Questionnaire (QLQ)‐Core (C)30, between the two arms (primary PRO). VII. To assess fatigue, as measured by Multidimensional Fatigue Inventory (MFI‐20), between the two arms (secondary PRO). VIII. To determine if a subset of patients based on an optimal cutoff point of PD‐L1 Combined Positive Score (CPS)/Tumor Proportion Score (TPS) is more likely to benefit in terms of PFS from adding nivolumab to platinum‐gemcitabine as first‐line treatment. EXPLORATORY OBJECTIVES: I. To determine if a subset of patients based on an optimal cutoff point of PD‐L1 CPS/TPS is more likely to benefit in terms of overall survival (OS) from adding nivolumab to platinum‐gemcitabine as first‐line treatment. II. To determine changes in QOL as measured by EORTC QLQ‐C30, and in fatigue as measured by MFI‐20, between and within arms over time (exploratory PRO). III. To collect blood and tissue specimens for future translational research. OUTLINE: Patients are randomized to 1 of 2 arms. ARM I: Patients receive nivolumab intravenously (IV) over 30 minutes on day 1, gemcitabine IV over 30 minutes on days 1 and 8, and cisplatin IV over 30‐60 minutes or carboplatin IV over 30‐60 minutes on day 1. Treatment repeats every 21 days for 6 cycles in the absence of disease progression or unacceptable toxicity. After 4 weeks, patients then receive nivolumab IV over 60 minutes on day 1. Treatment repeats every 28 days for up to 24 cycles in the absence of disease progression or unacceptable toxicity. ARM II: Patients receive gemcitabine and cisplatin or carboplatin as in Arm I. After completion of study treatment, patients are followed up every 4 months for 2 years, every 6 months for 3 years, and then annually.
UR  -  https://www.cochranelibrary.com/central/doi/10.1002/central/CN-02180868/full
ER  -  


Record #43 of 322
Provider: John Wiley & Sons, Ltd.
Content: text/plain; charset="UTF-8"

TY  -  JOUR
AN  -  CN-02301434
AU  -  Yang, G
AU  -  Feng, D
AU  -  Li, F
AU  -  Luo, B
AU  -  Zhu, J
AU  -  Yang, Q
AU  -  Zheng, L
AU  -  Dong, Q
AU  -  Chen, M
AU  -  Xu, Z
AU  -  et al.
TI  -  A randomized, controlled phase II trial of maxillofacial and oral massage in attenuating severe radiotherapy-induced oral mucositis and lipid metabolite changes in nasopharyngeal carcinoma
JA  -  Radiotherapy and oncology
PY  -  2021
VL  -  163
SP  -  76‐82
C3  -  PUBMED 34343545,EMBASE 2014142494
M3  -  Clinical Trial, Phase II; Journal Article; Randomized Controlled Trial; Research Support, Non‐U.S. Gov't
KW  -  *chemoradiotherapy
KW  -  *massage
KW  -  *nasopharynx carcinoma
KW  -  *oral mucositis
KW  -  Adult
KW  -  Article
KW  -  Cancer patient
KW  -  Chemoradiotherapy
KW  -  Cisplatin [therapeutic use]
KW  -  Controlled study
KW  -  Drug safety
KW  -  Female
KW  -  Human
KW  -  Humans
KW  -  Incidence
KW  -  Intensity modulated radiation therapy
KW  -  Lipids [therapeutic use]
KW  -  Major clinical study
KW  -  Male
KW  -  Massage
KW  -  Mouth hygiene
KW  -  Nasopharyngeal Carcinoma [radiotherapy]
KW  -  Nasopharyngeal Neoplasms [radiotherapy]
KW  -  Phase 2 clinical trial
KW  -  Radiotherapy
KW  -  Randomized controlled trial
KW  -  Stomatitis [etiology]
DO  -  10.1016/j.radonc.2021.07.024
AB  -  Purpose: This randomized controlled phase II study investigated the efficacy, safety and underlying mechanism of maxillofacial and oral massage (MOM) in nasopharyngeal carcinoma (NPC) patients receiving intensity‐modulated radiotherapy. Methods: A total of 158 NPC patients were randomly assigned 1:1 to routine oral care and medication (the control group) or that with additional MOM (the treatment group). The primary endpoint was the incidence of severe radiotherapy‐induced oral mucositis (SRTOM). In addition, the time of initiation and duration of RTOM and SRTOM, adverse events, dynamic changes of lipid metabolites in peripheral blood were analyzed. Results: Seventy‐six patients in the treatment group and seventy‐nine in the control group completed the trial. The incidence of SRTOM in the treatment group was lower than the control (26.3% vs. 46.8%, P = 0.008). The median initiation time to RTOM and SRTOM was significantly longer in the treatment group than the control (RTOM:12 vs 10 days, hazard ratio [HR] 0.52, P < 0.001; SRTOM: 28.5 vs 19 days, HR 0.5579, P = 0.002). While the median duration time of RTOM and SRTOM in the treatment group was shorter (RTOM: 20.7 vs 24.7 days, P = 0.001; SRTOM: 8.05 vs 13.08 days, P < 0.001). Only 1.3% of patients obtained grade 3 or higher adverse events during MOM. The anti‐inflammatory lipids increased significantly after MOM, especially with 10.6 Gy or higher. Conclusion: MOM significantly attenuated the incidence of SRTOM in NPC patients. The adverse events of MOM were slight and tolerant. MOM enhanced anti‐inflammatory lipid metabolites, which might be an underlying mechanism.
UR  -  https://www.cochranelibrary.com/central/doi/10.1002/central/CN-02301434/full
ER  -  


Record #44 of 322
Provider: John Wiley & Sons, Ltd.
Content: text/plain; charset="UTF-8"

TY  -  JOUR
AN  -  CN-01670349
AU  -  Jiang, C
AU  -  Wang, H
AU  -  Xia, C
AU  -  Dong, Q
AU  -  Chen, E
AU  -  Qiu, Y
AU  -  Su, Y
AU  -  Xie, H
AU  -  Zeng, L
AU  -  Kuang, J
AU  -  et al.
TI  -  A randomized, double-blind, placebo-controlled trial of probiotics to reduce the severity of oral mucositis induced by chemoradiotherapy for patients with nasopharyngeal carcinoma
JA  -  Cancer
PY  -  2019
VL  -  125
IS  -  7
CC  -  Oral Health
CC  -  Complementary Medicine
CC  -  ENT
SP  -  1081‐1090
C3  -  PUBMED 30521105,EMBASE 625381742
M3  -  Journal Article; Randomized Controlled Trial; Research Support, Non‐U.S. Gov't
KW  -  Adult
KW  -  Antineoplastic Agents [adverse effects]
KW  -  Bifidobacterium longum
KW  -  Chemoradiotherapy [*adverse effects]
KW  -  Cisplatin [adverse effects]
KW  -  DNA, Bacterial [analysis]
KW  -  Double‐Blind Method
KW  -  Enterococcus faecium
KW  -  Female
KW  -  Gastrointestinal Microbiome [genetics]
KW  -  High‐Throughput Nucleotide Sequencing
KW  -  Humans
KW  -  Lactobacillus
KW  -  Male
KW  -  Middle Aged
KW  -  Nasopharyngeal Carcinoma [*therapy]
KW  -  Nasopharyngeal Neoplasms [*therapy]
KW  -  Probiotics [*therapeutic use]
KW  -  Radiotherapy, Intensity‐Modulated [adverse effects]
KW  -  Sequence Analysis, DNA
KW  -  Severity of Illness Index
KW  -  Stomatitis [*prevention & control]
DO  -  10.1002/cncr.31907
AB  -  BACKGROUND: The objective of this study was to evaluate the effect of a probiotic combination on the severity of oral mucositis (OM), which is a common, unpreventable complication induced by radiochemotherapy in patients with nasopharyngeal carcinoma who undergo concurrent radiochemotherapy (CCRT). METHODS: Eligible patients (n = 99) with locally advanced nasopharyngeal carcinoma who were undergoing CCRT were randomly assigned (2:1) to receive a probiotic combination or placebo during radiochemotherapy, and the incidence of severe OM (grade 3 or higher) was the primary endpoint. RESULTS: Patients taking the probiotic combination showed a significant reduction in the severity of OM. The incidences of grade 0, 1, 2, and 3 OM in the placebo group and the probiotic combination group were 0% and 12.07%, 0% and 55.17%, 54.29% and 17.24%, and 45.71% and 15.52%, respectively. Furthermore, CCRT greatly lowered the number of immune cells, whereas the probiotic combination markedly lowered the reduction rates of CD4+ T cells (76.59% vs 52.85%; P < .05), CD8+ T cells (62.94% vs 29.76%; P < .05), and CD3+ T cells (69.72% vs 45.49%; P < .05) in an A‐CCRT‐P (after treatment with radiotherapy plus chemotherapy plus the probiotic combination) group. High‐throughput sequencing results indicated that CCRT had obviously disturbed the intestinal diversity of patients in an A‐CCRT (after treatment with radiotherapy plus chemotherapy plus a placebo) group, whereas the probiotic combination distinctly restored the microbial diversity in the A‐CCRT‐P group toward that of healthy people and a B‐CCRT‐P (before the treatment of radiotherapy plus chemotherapy plus the probiotic combination) group. CONCLUSIONS: A probiotic combination significantly enhances the immune response of patients and reduces the severity of OM through modification of gut microbiota.
UR  -  https://www.cochranelibrary.com/central/doi/10.1002/central/CN-01670349/full
ER  -  


Record #45 of 322
Provider: John Wiley & Sons, Ltd.
Content: text/plain; charset="UTF-8"

TY  -  JOUR
AN  -  CN-01474471
AU  -  Li, W-F
AU  -  Chen, L
AU  -  Sun, Y
AU  -  Ma, J
TI  -  Induction chemotherapy for locoregionally advanced nasopharyngeal carcinoma
JA  -  Chinese journal of cancer
PY  -  2016
VL  -  35
IS  -  1
CC  -  ENT
CC  -  Oral Health
SP  -  94
C3  -  EMBASE 614891476
M3  -  Journal: Article
KW  -  *chemoradiotherapy
KW  -  *induction chemotherapy
KW  -  *pathology
KW  -  *standards
KW  -  Antineoplastic agent/dt [Drug Therapy]
KW  -  Clinical trial (topic)
KW  -  Human
KW  -  Nasopharyngeal Neoplasms/th [Therapy]
AB  -  The value of adding induction chemotherapy (IC) to concurrent chemoradiotherapy (CCRT) for the treatment of locoregionally advanced nasopharyngeal carcinoma (NPC) remains unclear. In our recent article entitled "Induction chemotherapy plus concurrent chemoradiotherapy versus concurrent chemoradiotherapy alone in locoregionally advanced nasopharyngeal carcinoma: a phase 3, multicentre, randomised controlled trial" published in the Lancet Oncology, we reported the results of a phase III, multicenter, randomized controlled trial comparing cisplatin, 5‐fluorouracil, and docetaxel (TPF) IC plus CCRT versus CCRT alone in patients with T3‐4N1/TxN2‐3M0 NPC (ClinicalTrials.gov registration number NCT01245959). The IC‐plus‐CCRT group showed significantly higher 3‐year failure‐free survival, overall survival, and distant failure‐free survival rates than the CCRT‐alone group, with an acceptable toxicity profile. Our study suggests that adding TPF IC to CCRT could increase survival rates and reduce distant failure in patients with locoregionally advanced NPC. However, long‐term follow‐up is required to assess the eventual efficacy and toxicity of this strategy, and a more accurate method to determine prognosis is needed to enable better tailoring of treatment strategy for individual patients.
UR  -  https://www.cochranelibrary.com/central/doi/10.1002/central/CN-01474471/full
ER  -  


Record #46 of 322
Provider: John Wiley & Sons, Ltd.
Content: text/plain; charset="UTF-8"

TY  -  JOUR
AN  -  CN-01702457
AU  -  NCT03837808,
TI  -  Radiotherapy Plus Concurrent Nimotuzumab or Cisplatin in Stage II-III Nasopharyngeal Carcinoma
JA  -  https://clinicaltrials.gov/show/NCT03837808
PY  -  2019
CC  -  ENT
C3  -  CTgov NCT03837808
KW  -  Carcinoma
KW  -  Cisplatin
KW  -  Head and Neck Neoplasms
KW  -  Nasopharyngeal Diseases
KW  -  Nasopharyngeal Neoplasms
KW  -  Neoplasms
AB  -  Scheme: Eligible stage II and III NPC patients will first be stratified by institution, then randomized to 2 arms at 1:1 ratio. ‐ Arm Cisplatin: cisplatin 40mg/m2/week in concurrent with IMRT ‐ Arm nimotuzumab: nimotuzumab 200mg/week in concurrent with IMRT
UR  -  https://www.cochranelibrary.com/central/doi/10.1002/central/CN-01702457/full
ER  -  


Record #47 of 322
Provider: John Wiley & Sons, Ltd.
Content: text/plain; charset="UTF-8"

TY  -  JOUR
AN  -  CN-02305507
AU  -  Zhang, L
AU  -  Yang, Y
AU  -  Qu, S
AU  -  Li, J-G
AU  -  Hu, C
AU  -  Xu, M
AU  -  Li, W
AU  -  Zhou, T
AU  -  Shen, L
AU  -  Wu, H
AU  -  et al.
TI  -  Camrelizumab versus placebo combined with gemcitabine and cisplatin for recurrent or metastatic nasopharyngeal carcinoma: a randomized, doubleblind, phase 3 trial
JA  -  Journal of clinical oncology
PY  -  2021
VL  -  39
IS  -  15 SUPPL
C3  -  EMBASE 635587579
M3  -  Journal: Conference Abstract
KW  -  *cancer recurrence
KW  -  *drug tolerability
KW  -  *nasopharynx carcinoma
KW  -  Adult
KW  -  Adverse drug reaction
KW  -  Anemia
KW  -  Antineoplastic activity
KW  -  Cancer chemotherapy
KW  -  Cancer patient
KW  -  Cancer survival
KW  -  Clinical trial
KW  -  Comparative effectiveness
KW  -  Conference abstract
KW  -  Controlled study
KW  -  Disease control
KW  -  Double blind procedure
KW  -  Drug combination
KW  -  Drug safety
KW  -  Drug therapy
KW  -  Female
KW  -  Follow up
KW  -  Human
KW  -  Leukopenia
KW  -  Maintenance therapy
KW  -  Major clinical study
KW  -  Male
KW  -  Maturity
KW  -  Multicenter study
KW  -  Neutrophil count
KW  -  Overall response rate
KW  -  Overall survival
KW  -  Pharmacokinetics
KW  -  Phase 1 clinical trial
KW  -  Phase 3 clinical trial
KW  -  Platelet count
KW  -  Progression free survival
KW  -  Randomized controlled trial
KW  -  Side effect
DO  -  10.1200/JCO.2021.39.15_suppl.6000
AB  -  Background: Camrelizumab plus gemcitabine and cisplatin (GP) showed promising preliminary anticancer activity as first line (1L) therapy in patients (pts) with recurrent or metastatic nasopharyngeal carcinoma (R/M NPC) in a phase 1 trial (W Fang et al; Lancet Oncol 2018). Here, we compared the efficacy and safety of camrelizumab with placebo plus GP as 1L therapy for pts with R/M NPC in a phase 3 trial. Methods: Eligible pts with previously untreated R/M NPC were randomized (1:1) to receive either camrelizumab (200 mg on day 1) plus gemcitabine (1000 mg/m2 on days 1, 8) and cisplatin (80 mg/m2 on day 1) or placebo plus the same chemotherapy regimens intravenously Q3W for a maximum of 6 cycles, followed by maintenance therapy with camrelizumab or placebo. The primary end point was progression‐free survival (PFS) per independent review committee (IRC). Secondary end points included investigator‐assessed PFS, objective response rate (ORR), disease control rate (DCR), duration of response (DOR), overall survival (OS) and tolerability. This trial is registered with ClinicalTrials.gov, number NCT03707509. Results: From Nov 2018 to Nov 2019, 263 pts from 28 centers were randomized to camrelizumab plus GP (n = 134, camrelizumab arm) or placebo plus GP (n = 129, placebo arm). At data cutoff on Dec 31, 2020 (67.7% maturity), 178 IRC‐assessed PFS events occurred, and the median follow‐up was 15.6 months (range 1.3‐25.5). The median PFS per IRC was 10.8 months (95% CI 8.5‐13.6) in the camrelizumab arm and 6.9 (95% CI 5.9‐7.9) in the placebo arm (HR 0.51 [95% CI 0.37‐0.69]; one‐sided P < 0.0001). Investigator‐assessed PFS showed similar results. IRC‐assessed ORR was 88.1% (95% CI 81.3‐93.0) in the camrelizumab arm and 80.6% (95% CI 72.7‐87.1) in the placebo arm, with a median DOR of 9.9 (95% CI 7.7‐12.5) and 5.7 months (95% CI 5.2‐6.9; HR 0.48 [95% CI 0.34‐0.68]), respectively. The DCR was 96.3% (95% CI 91.5‐98.8) in the camrelizumab arm and 94.6% (95% CI 89.1‐97.8) in the placebo arm. 18‐ month PFS rate was 34.8% (95% CI 25.7‐44.1) vs 12.7% (95% CI 6.8‐20.5), respectively. OS benefit was observed in the camrelizumab arm vs placebo arm (median not reached vs 22.6 months; HR 0.67 [95% CI 0.41‐1.11]). Grade ≥3 treatment‐related adverse events (TRAEs) occurred in 93% of pts in the camrelizumab arm and 90% in the placebo arm. The most common grade ≥3 TRAEs were decreased white blood cell count (66% vs 70%), decreased neutrophil count (64% vs 65%), decreased platelet count (40% vs 40%), and anemia (39% vs 43%). None of the differences were statistically significant. The safety profile was as expected, with no new signals observed. Conclusions: Addition of camrelizumab to GP significantly prolonged PFS as 1L therapy for R/M NPC, with a manageable safety profile. These data suggest that first line treatment with camrelizumab plus GP could be a standard of care for R/M NPC.
UR  -  https://www.cochranelibrary.com/central/doi/10.1002/central/CN-02305507/full
ER  -  


Record #48 of 322
Provider: John Wiley & Sons, Ltd.
Content: text/plain; charset="UTF-8"

TY  -  JOUR
AN  -  CN-02024535
AU  -  NCT02089204,
TI  -  Hypoxia Imaging -Guided Radiotherapy of Nasopharyngeal Carcinoma
JA  -  https://clinicaltrials.gov/show/NCT02089204
PY  -  2014
CC  -  Oral Health
CC  -  ENT
C3  -  CTgov NCT02089204
KW  -  Anoxia
KW  -  Carcinoma
KW  -  Deoxyglucose
KW  -  Fluorides
KW  -  Nasopharyngeal Neoplasms
AB  -  Study Design Patients with previously untreated Stages III~IVA (AJCC 6th Edition) of locally advanced NPC, Karnofsky performance status≥70, and good bone marrow, liver and kidney functions (white blood count ≥ 4.0×109/L, platelets ≥ 100×109/L, albumin ≥30 g/L , creatinine ≤100μmol/L) were enrolled on this study. Patients younger than 18, those with a prior (within 5 years) or synchronous malignancy were excluded. Pretreatment evaluations consisted of a history and physical, dental and laboratory studies. The clinical stage was determined based on all information provided by examinations including contrast enhanced CT and magnetic resonance imaging (MRI) of head and neck, Chest X‐ray, liver sonography, bone scan, and 18F‐FDG‐PET. All tumors were histologically confirmed except those of distant sites. Patients who met the eligibility criteria were randomized 1:1:1 into the three treatment arms: conventional chemoradiotherapy (group A), FDG PET/CT ‐guided dose escalation chemoradiotherapy (group B) and FMISO PET/CT ‐guided dose escalation chemoradiotherapy (group C). All patients were given concurrent chemoradiotherapy within two weeks of diagnosis. Radiotherapy was delivered using the simultaneous modulated accelerated radiation therapy (SMART) IMRT technique in the dose‐escalation treatment arms. Concurrent chemotherapy consisted of cisplatin (20mg / m2 ,iv, d1‐ 4) and docetaxel (75mg / m2, d1, d8) administered on the 1st and 4th week of treatment. All patients received adjuvant chemotherapy that ranged from 2 to 4 cycles. Follow‐up and statistical analysis Planned patient assessment included physical examination and fiberoptic nasopharyngoscopy every 3 months to 3 years starting at 4 weeks post‐treatment. A contrast‐enhanced CT or MRI of the head and neck is also obtained at each follow up. After 3 years, the patients were followed yearly thereafter. Suspected recurrences were histologically proven. To assess for distant metastasis, CT of the chest and bone scan were obtained every half a year. During every follow‐up visit, treatment toxicity were assessed. Radiotherapy‐related toxicities were graded according to the Acute and the Late Radiation Morbidity Scoring Criteria of the Radiation Therapy Oncology Group (RTOG) and the European Organization for Research and Treatment of Cancer (EORTC). Chemotherapy‐related toxicities (except nausea or alopecia) were graded by the criteria of the WHO. All events were measured from the date of randomization. OS was defined as the time from the date of radiotherapy to death or the latest date known to be alive. Durations were calculated from the end of treatment. The Kaplan‐Meier method was used to calculate the actuarial rates of local control, DFS and OS. The χ2 test was used for comparing incidence rates and categorical variables and Student's t‐test was used for comparing the means of continuous variables.
UR  -  https://www.cochranelibrary.com/central/doi/10.1002/central/CN-02024535/full
ER  -  


Record #49 of 322
Provider: John Wiley & Sons, Ltd.
Content: text/plain; charset="UTF-8"

TY  -  JOUR
AN  -  CN-01305095
AU  -  Sun, Y
AU  -  Li, WF
AU  -  Chen, NY
AU  -  Zhang, N
AU  -  Hu, GQ
AU  -  Xie, FY
AU  -  Sun, Y
AU  -  Chen, XZ
AU  -  Li, JG
AU  -  Zhu, XD
AU  -  et al.
TI  -  Induction chemotherapy plus concurrent chemoradiotherapy versus concurrent chemoradiotherapy alone in locoregionally advanced nasopharyngeal carcinoma: a phase 3, multicentre, randomised controlled trial
JA  -  The lancet. Oncology
PY  -  2016
VL  -  17
IS  -  11
CC  -  ENT
CC  -  Oral Health
SP  -  1509‐1520
C3  -  PUBMED 27686945
M3  -  Clinical Trial, Phase III; Comparative Study; Journal Article; Multicenter Study; Randomized Controlled Trial
KW  -  Adult
KW  -  Antineoplastic Combined Chemotherapy Protocols [*therapeutic use]
KW  -  Carcinoma
KW  -  Chemoradiotherapy [adverse effects]
KW  -  Cisplatin [administration & dosage]
KW  -  Docetaxel
KW  -  Female
KW  -  Fluorouracil [administration & dosage]
KW  -  Humans
KW  -  Induction Chemotherapy [adverse effects]
KW  -  Male
KW  -  Middle Aged
KW  -  Nasopharyngeal Carcinoma
KW  -  Nasopharyngeal Neoplasms [mortality, *therapy]
KW  -  Taxoids [administration & dosage]
DO  -  10.1016/S1470-2045(16)30410-7
AB  -  BACKGROUND: The value of adding cisplatin, fluorouracil, and docetaxel (TPF) induction chemotherapy to concurrent chemoradiotherapy in locoregionally advanced nasopharyngeal carcinoma is unclear. We aimed to compare TPF induction chemotherapy plus concurrent chemoradiotherapy with concurrent chemoradiotherapy alone in a suitably powered trial. METHODS: We did an open‐label, phase 3, multicentre, randomised controlled trial at ten institutions in China. Patients with previously untreated, stage III‐IVB (except T3‐4N0) nasopharyngeal carcinoma, aged 18‐59 years without severe comorbidities were enrolled. Eligible patients were randomly assigned (1:1) to receive induction chemotherapy plus concurrent chemoradiotherapy or concurrent chemoradiotherapy alone (three cycles of 100 mg/m2 cisplatin every 3 weeks, concurrently with intensity‐modulated radiotherapy). Induction chemotherapy was three cycles of intravenous docetaxel (60 mg/m2 on day 1), intravenous cisplatin (60 mg/m2 on day 1), and continuous intravenous fluorouracil (600 mg/m2 per day from day 1 to day 5) every 3 weeks before concurrent chemoradiotherapy. Randomisation was by a computer‐generated random number code with a block size of four, stratified by treatment centre and disease stage (III or IV). Treatment allocation was not masked. The primary endpoint was failure‐free survival calculated from randomisation to locoregional failure, distant failure, or death from any cause; required sample size was 476 patients (238 per group). We did efficacy analyses in our intention‐to‐treat population. The follow‐up is ongoing; in this report, we present the 3‐year survival results and acute toxic effects. This trial is registered with ClinicalTrials.gov, number NCT01245959. FINDINGS: Between March 1, 2011, and Aug 22, 2013, 241 patients were assigned to induction chemotherapy plus concurrent chemoradiotherapy and 239 to concurrent chemoradiotherapy alone. After a median follow‐up of 45 months (IQR 38‐49), 3‐year failure‐free survival was 80% (95% CI 75‐85) in the induction chemotherapy plus concurrent chemoradiotherapy group and 72% (66‐78) in the concurrent chemoradiotherapy alone group (hazard ratio 0·68, 95% CI 0·48‐0·97; p=0·034). The most common grade 3 or 4 adverse events during treatment in the 239 patients in the induction chemotherapy plus concurrent chemoradiotherapy group versus the 238 patients in concurrent chemoradiotherapy alone group were neutropenia (101 [42%] vs 17 [7%]), leucopenia (98 [41%] vs 41 [17%]), and stomatitis (98 [41%] vs 84 [35%]). INTERPRETATION: Addition of TPF induction chemotherapy to concurrent chemoradiotherapy significantly improved failure‐free survival in locoregionally advanced nasopharyngeal carcinoma with acceptable toxicity. Long‐term follow‐up is required to determine long‐term efficacy and toxicities. FUNDING: Shenzhen Main Luck Pharmaceuticals Inc, Sun Yat‐sen University Clinical Research 5010 Program (2007037), National Science and Technology Pillar Program during the Twelfth Five‐year Plan Period (2014BAI09B10), Health & Medical Collaborative Innovation Project of Guangzhou City (201400000001), Planned Science and Technology Project of Guangdong Province (2013B020400004), and The National Key Research and Development Program of China (2016YFC0902000).
UR  -  https://www.cochranelibrary.com/central/doi/10.1002/central/CN-01305095/full
ER  -  


Record #50 of 322
Provider: John Wiley & Sons, Ltd.
Content: text/plain; charset="UTF-8"

TY  -  JOUR
AN  -  CN-01968534
AU  -  Yang, Q
AU  -  Cao, SM
AU  -  Guo, L
AU  -  Hua, YJ
AU  -  Huang, PY
AU  -  Zhang, XL
AU  -  Lin, M
AU  -  You, R
AU  -  Zou, X
AU  -  Liu, YP
AU  -  et al.
TI  -  Induction chemotherapy followed by concurrent chemoradiotherapy versus concurrent chemoradiotherapy alone in locoregionally advanced nasopharyngeal carcinoma: long-term results of a phase III multicentre randomised controlled trial
JA  -  European journal of cancer (Oxford, England : 1990)
PY  -  2019
VL  -  119
CC  -  ENT
CC  -  Oral Health
SP  -  87‐96
C3  -  PUBMED 31425966
M3  -  Clinical Trial, Phase III; Journal Article; Multicenter Study; Randomized Controlled Trial; Research Support, Non‐U.S. Gov't
KW  -  Adult
KW  -  Aged
KW  -  Antineoplastic Combined Chemotherapy Protocols [*therapeutic use]
KW  -  Chemoradiotherapy [methods]
KW  -  Cisplatin [administration & dosage]
KW  -  Female
KW  -  Fluorouracil [administration & dosage]
KW  -  Humans
KW  -  Induction Chemotherapy [methods]
KW  -  Kaplan‐Meier Estimate
KW  -  Male
KW  -  Middle Aged
KW  -  Nasopharyngeal Carcinoma [*therapy]
KW  -  Nasopharyngeal Neoplasms [*therapy]
KW  -  Young Adult
DO  -  10.1016/j.ejca.2019.07.007
AB  -  BACKGROUND: Initial 3‐year results from our clinical trial in locoregionally advanced nasopharyngeal carcinoma (NPC) patients showed that induction chemotherapy (IC) with cisplatin and fluorouracil resulted in improved disease‐free survival (DFS) with a marginally significant effect on distant metastasis‐free survival (DMFS), but the effect of IC on locoregional relapse‐free survival and overall survival (OS) did not differ significantly. Here, we present 5‐year follow‐up results. PATIENTS AND METHODS: Our trial was a randomised, open‐label phase III trial comparing IC followed by concurrent chemoradiotherapy (CCRT) versus CCRT alone in patients with stage III‐IVB (except T3N0‐1) NPC. The IC followed by CCRT group received cisplatin (80 mg/m(2) d1) and fluorouracil (800 mg/m(2) d1‐5) every 3 weeks for two cycles before CCRT. Both groups were treated with 80 mg/m(2) cisplatin every 3 weeks concurrently with radiotherapy. The primary end‐points were DFS and DMFS. We did efficacy analyses in the 476 randomised patients (intention‐to‐treat population). RESULTS: After a median follow‐up of 82.6 months, the 5‐year DFS rate was 73.4% (95% confidence interval [CI] 67.7‐79.1) in the IC followed by CCRT group and 63.1% (95% CI 56.8‐69.4) in the CCRT alone group (p = 0.007). The 5‐year DMFS rate was also significantly higher in the IC followed by CCRT group (82.8%, 95% CI 77.9‐87.7) than in the CCRT alone group (73.1%, 95% CI 67.2‐79.0, p = 0.014). Our updated analysis revealed an OS benefit of IC: the 5‐year OS rate was 80.8% in the IC followed by CCRT group versus 76.8% in the CCRT alone group (p = 0.040). The proportion of patients with eye damage was significantly higher in the CCRT alone group than the IC followed by CCRT group (16.4% [39/238] versus 9.7% [23/238], p = 0.029). CONCLUSION: IC followed by CCRT provides long‐term DFS, DMFS and OS benefits compared with CCRT alone in locoregionally advanced NPC and, therefore, can be recommended for these patients.
UR  -  https://www.cochranelibrary.com/central/doi/10.1002/central/CN-01968534/full
ER  -  


Record #51 of 322
Provider: John Wiley & Sons, Ltd.
Content: text/plain; charset="UTF-8"

TY  -  JOUR
AN  -  CN-01340882
AU  -  Chen, L
AU  -  Hu, CS
AU  -  Chen, XZ
AU  -  Hu, GQ
AU  -  Cheng, ZB
AU  -  Sun, Y
AU  -  Li, WX
AU  -  Chen, YY
AU  -  Xie, FY
AU  -  Liang, SB
AU  -  et al.
TI  -  Adjuvant chemotherapy in patients with locoregionally advanced nasopharyngeal carcinoma: long-term results of a phase 3 multicentre randomised controlled trial
JA  -  European journal of cancer (Oxford, England : 1990)
PY  -  2017
VL  -  75
CC  -  ENT
SP  -  150‐158
C3  -  PUBMED 28235726,EMBASE 614480474
M3  -  Clinical Trial, Phase III; Comparative Study; Journal Article; Multicenter Study; Randomized Controlled Trial
KW  -  *adjuvant chemotherapy
KW  -  *advanced cancer/dt [Drug Therapy]
KW  -  *advanced cancer/rt [Radiotherapy]
KW  -  *cancer adjuvant therapy
KW  -  *cisplatin/ae [Adverse Drug Reaction]
KW  -  *cisplatin/ct [Clinical Trial]
KW  -  *cisplatin/do [Drug Dose]
KW  -  *cisplatin/dt [Drug Therapy]
KW  -  *cisplatin/iv [Intravenous Drug Administration]
KW  -  *fluorouracil/ae [Adverse Drug Reaction]
KW  -  *fluorouracil/ct [Clinical Trial]
KW  -  *fluorouracil/do [Drug Dose]
KW  -  *fluorouracil/dt [Drug Therapy]
KW  -  *fluorouracil/iv [Intravenous Drug Administration]
KW  -  *nasopharynx carcinoma
KW  -  *nasopharynx carcinoma/dt [Drug Therapy]
KW  -  *nasopharynx carcinoma/rt [Radiotherapy]
KW  -  Adjuvant
KW  -  Adjuvant therapy
KW  -  Adolescent
KW  -  Adult
KW  -  Advanced cancer/dt [Drug Therapy]
KW  -  Aged
KW  -  Anemia/si [Side Effect]
KW  -  Antineoplastic Combined Chemotherapy Protocols [*therapeutic use]
KW  -  Article
KW  -  Bone necrosis/si [Side Effect]
KW  -  Brain damage/si [Side Effect]
KW  -  Brain necrosis/si [Side Effect]
KW  -  Cancer mortality
KW  -  Cancer radiotherapy
KW  -  Cancer survival
KW  -  Carcinoma [mortality, *therapy]
KW  -  Chemoradiotherapy
KW  -  Chemoradiotherapy [methods, mortality]
KW  -  Chemotherapy, Adjuvant [methods, mortality]
KW  -  China
KW  -  China [epidemiology]
KW  -  Cisplatin
KW  -  Cisplatin [administration & dosage]
KW  -  Clinical trial
KW  -  Confidence interval
KW  -  Conformal radiotherapy
KW  -  Controlled clinical trial
KW  -  Controlled study
KW  -  Cranial neuropathy/si [Side Effect]
KW  -  Dermatitis/si [Side Effect]
KW  -  Diarrhea/si [Side Effect]
KW  -  Disease‐Free Survival
KW  -  Distant failure free survival
KW  -  Drug dose reduction
KW  -  Drug fatality/si [Side Effect]
KW  -  Drug therapy
KW  -  Dysphagia/si [Side Effect]
KW  -  Esophagitis/si [Side Effect]
KW  -  Eye injury/si [Side Effect]
KW  -  Failure free survival
KW  -  Female
KW  -  Fluorouracil
KW  -  Fluorouracil [administration & dosage]
KW  -  Follow up
KW  -  Hazard ratio
KW  -  Head and neck disease/si [Side Effect]
KW  -  Hearing impairment/si [Side Effect]
KW  -  Human
KW  -  Humans
KW  -  Intensity modulated radiation therapy
KW  -  Leukopenia/si [Side Effect]
KW  -  Long term survival
KW  -  Major clinical study
KW  -  Male
KW  -  Middle Aged
KW  -  Mucosa inflammation/si [Side Effect]
KW  -  Multicenter study
KW  -  Multiple cycle treatment
KW  -  Nasopharyngeal Carcinoma
KW  -  Nasopharyngeal Neoplasms [mortality, *therapy]
KW  -  Nasopharynx carcinoma/dt [Drug Therapy]
KW  -  Nausea/si [Side Effect]
KW  -  Neck malformation/si [Side Effect]
KW  -  Neurotoxicity/si [Side Effect]
KW  -  Neutropenia/si [Side Effect]
KW  -  Odynophagia/si [Side Effect]
KW  -  Otitis/si [Side Effect]
KW  -  Ototoxicity/si [Side Effect]
KW  -  Overall survival
KW  -  Peripheral neuropathy/si [Side Effect]
KW  -  Phase 3 clinical trial
KW  -  Priority journal
KW  -  Radiotherapy
KW  -  Randomized controlled trial
KW  -  Registration
KW  -  Stomatitis/si [Side Effect]
KW  -  Temporal lobe necrosis/si [Side Effect]
KW  -  Therapeutic index
KW  -  Thrombocytopenia/si [Side Effect]
KW  -  Tissue injury/si [Side Effect]
KW  -  Toxicity
KW  -  Treatment Outcome
KW  -  Treatment failure
KW  -  Treatment refusal
KW  -  Trismus/si [Side Effect]
KW  -  Vomiting/si [Side Effect]
KW  -  Xerostomia/si [Side Effect]
KW  -  Young Adult
DO  -  10.1016/j.ejca.2017.01.002
AB  -  AIM OF THE STUDY: Previous results from our trial showed that adjuvant cisplatin and fluorouracil chemotherapy did not significantly improve survival after concurrent chemoradiotherapy (CCRT) in locoregionally advanced nasopharyngeal carcinoma (NPC) at 2 years. Here, we present the data of long‐term survival and late toxicities to further assess the ultimate therapeutic index of adjuvant chemotherapy (AC). METHODS: Patients with stage III‐IVB (except T3‐4N0) NPC were randomly assigned to receive CCRT plus AC or CCRT only at seven institutions in China. Patients in both groups received cisplatin 40 mg/m2 weekly up to 7 weeks concurrently with radiotherapy. The CCRT plus AC group subsequently received adjuvant cisplatin 80 mg/m2 and fluorouracil 800 mg/m2/d for 120 h every 4 weeks for three cycles. The primary end‐point was failure‐free survival. RESULTS: Two hundred and fifty‐one patients were randomised to the CCRT plus AC group and 257 to the CCRT only group. After a median follow‐up of 68.4 months, estimated 5‐year failure‐free survival rate was 75% in the CCRT plus AC group and 71% in the CCRT only group (hazard ratio 0.88, 95% confidence interval 0.64‐1.22; p = 0.45). 66 (27%) of 249 patients in the CCRT plus AC group and 53 (21%) of 254 patients in the CCRT only group developed one or more late grade 3‐4 toxicities (p = 0.14). CONCLUSION: Adjuvant cisplatin and fluorouracil chemotherapy still failed to demonstrate significant survival benefit after CCRT in locoregionally advanced NPC based on the long‐term follow‐up data, and addition of adjuvant cisplatin and fluorouracil did not significantly increase late toxicities. REGISTRATION NUMBER: NCT00677118.
UR  -  https://www.cochranelibrary.com/central/doi/10.1002/central/CN-01340882/full
ER  -  


Record #52 of 322
Provider: John Wiley & Sons, Ltd.
Content: text/plain; charset="UTF-8"

TY  -  JOUR
AN  -  CN-01958885
AU  -  Zhang, Y
AU  -  Sun, Y
AU  -  Ma, J
TI  -  Induction gemcitabine and cisplatin in locoregionally advanced nasopharyngeal carcinoma
JA  -  Cancer communications
PY  -  2019
VL  -  39
IS  -  1
CC  -  ENT
C3  -  PUBMED 31238975,EMBASE 628244910
M3  -  Journal: Review
KW  -  *advanced cancer /drug therapy /radiotherapy
KW  -  *induction chemotherapy
KW  -  *nasopharynx carcinoma /drug therapy
KW  -  Adult
KW  -  Anemia /side effect
KW  -  Cancer chemotherapy
KW  -  Cancer staging
KW  -  Chemoradiotherapy
KW  -  Clinical trial
KW  -  Controlled study
KW  -  Distant recurrence free survival
KW  -  Drug efficacy
KW  -  Drug safety
KW  -  Follow up
KW  -  Histology
KW  -  Karnofsky Performance Status
KW  -  Leukopenia /side effect
KW  -  Local recurrence free survival
KW  -  Major clinical study
KW  -  Middle aged
KW  -  Multiple cycle treatment
KW  -  Nausea /side effect
KW  -  Neutropenia /side effect
KW  -  Overall survival
KW  -  Patient compliance
KW  -  Phase 3 clinical trial
KW  -  Randomized controlled trial
KW  -  Recurrence free survival
KW  -  Review
KW  -  Vomiting /side effect
DO  -  10.1186/s40880-019-0385-5
AB  -  The standard of care for patients with locoregionally advanced nasopharyngeal carcinoma is concurrent platinum‐based chemoradiotherapy. Existing literature have demonstrated that the addition of gemcitabine and cisplatin as induction chemotherapy in locoregionally advanced nasopharyngeal carcinoma may have promising efficacy but were from phase 2 clinical trials. Stronger evidence‐based data in forms of phase 3 clinical trial investigating the survival benefits of adding gemcitabine and cisplatin induction chemotherapy for such patients have been urgently warranted. In one of our recent studies published in the New England Journal of Medicine, "Gemcitabine and cisplatin induction chemotherapy in nasopharyngeal carcinoma", 480 locoregionally advanced nasopharyngeal carcinoma patients from 12 hospitals across China were randomly assigned in a 1:1 ratio to receive either chemoradiotherapy alone or gemcitabine plus cisplatin and chemoradiotherapy. Our findings evinced that, as compared to chemoradiotherapy alone, the addition of induction chemotherapy comprising of gemcitabine plus cisplatin to concurrent cisplatin‐radiotherapy to patients with locoregionally advanced nasopharyngeal carcinoma was safe, demonstrated improved recurrence‐free survival, overall survival, and distant recurrence‐free survival, and marginally superior locoregional recurrence‐free survival.
UR  -  https://www.cochranelibrary.com/central/doi/10.1002/central/CN-01958885/full
ER  -  


Record #53 of 322
Provider: John Wiley & Sons, Ltd.
Content: text/plain; charset="UTF-8"

TY  -  JOUR
AN  -  CN-00986428
AU  -  Lu, H
AU  -  Ni, F
AU  -  Liu, L
AU  -  Wang, Q
AU  -  Si, X
TI  -  Nimotuzumab concurrent radiotherapy and cisplatin chemotherapy in advanced nasopharyngeal carcinoma
JA  -  Anti-tumor pharmacy
PY  -  2014
VL  -  4
IS  -  1
CC  -  ENT
SP  -  50‐53
C3  -  EMBASE 372558772
M3  -  Journal: Article
KW  -  *advanced cancer /drug therapy /drug therapy /radiotherapy
KW  -  *chemoradiotherapy
KW  -  *nasopharynx carcinoma /drug therapy /drug therapy /radiotherapy
KW  -  Article
KW  -  Cancer patient
KW  -  Controlled study
KW  -  Drug effect
KW  -  Drug safety
KW  -  ECG abnormality /side effect
KW  -  Erythrocyte
KW  -  Fever /side effect
KW  -  Gastrointestinal symptom /side effect
KW  -  Hair loss /side effect
KW  -  Human
KW  -  Major clinical study
KW  -  Neutropenia /side effect
KW  -  Randomized controlled trial
KW  -  Therapy effect
KW  -  Thrombocytopenia /side effect
DO  -  10.3969/j.issn.2095-1264.2014.010
AB  -  Objective: To investigate the effect of nimotuzumab with concurrent cisplatin radiochemotherapy on advanced nasopharyngeal carcinoma. Method: A total of 54 patients with advanced nasopharyngeal carcinoma in our hospital between 2009 and 2012 were randomly divided into control group and observation group, and each group had 27 cases. The control group were treated with concurrent cisplatin radiochemotherapy, and the observation group were treated with nimotuzumab combined with concurrent cisplatin radiochemotherapy. After treatment, the therapeutic effect of two groups were observed and evaluated. Result: The total effective rate was 74.1% in the control group and 96.3% in the observation group, which was significantly higher in observation group. The difference was statistically significant (P<0.05). During the treatment group, the incidence of adverse reactions such as ECG abnormalities, gastrointestinal reactions, hair loss, fever, neutropenia, red blood cells, thrombocytopenia was significantly lower in observation group than in the control group (P<0.05). Conclusion: Nimotuzumab combined with concurrent cisplatin chemoradiotherapy had significantly better effect on the locally advanced nasopharyngeal carcinoma than concurrent chemoradiotherapy, and had fewer side effects. It was safe and worthy of clinical application.
UR  -  https://www.cochranelibrary.com/central/doi/10.1002/central/CN-00986428/full
ER  -  


Record #54 of 322
Provider: John Wiley & Sons, Ltd.
Content: text/plain; charset="UTF-8"

TY  -  JOUR
AN  -  CN-01973947
AU  -  ChiCTR1900022288,
TI  -  Induction chemotherapy with GP versus TPF in III-IVA nasopharyngeal carcinoma: a randomized controlled trial
JA  -  https://trialsearch.who.int/Trial2.aspx?TrialID=ChiCTR1900022288
PY  -  2019
CC  -  ENT
CC  -  Oral Health
C3  -  ICTRP ChiCTR1900022288
AB  -  INTERVENTION: experimental group:gemcitabine + cisplatin;control group:docetaxel + cisplatin + fluorouracil; CONDITION: nasopharyngeal carcinoma PRIMARY OUTCOME: 3‐year failure free survival(FFS); SECONDARY OUTCOME: 3‐year overall survival(OS);3‐year Distant metastasis‐free survival (DMFS);3‐year Locoregional failure‐free survival(LRFS);cost‐effectiveness;quality of life;toxicity; INCLUSION CRITERIA: 1. In the newly diagnosed patient. 2. Pathologically confirmed as non‐keratinizing nasopharyngeal carcinoma (differentiated or undifferentiated, ie WHO type II or III). 3. III, IVA patients (AJCC version 8 staging, except T3N0 and T4N0). 4. Aged = 18 and < 70 years. 5. Functional status: Karnofsky scale (KPS) > 70. 6. White blood cells (WBC) = 4 Ã— 10^9/L, hemoglobin (HGB) = 90 g / L, platelets (PLT) = 100 Ã— 10^9 / L (or within the normal range of the laboratory). 7. Liver function: alanine aminotransferase (ALT), aspartate aminotransferase (AST) = 1.5 times the upper limit of normal (ULN); Total bilirubin = 1.5 Ã— ULN. 8. Renal function: creatinine clearance = 60ml / min or serum creatinine = 1.5 Ã— ULN. 9. The patient has signed an informed consent form.
UR  -  https://www.cochranelibrary.com/central/doi/10.1002/central/CN-01973947/full
ER  -  


Record #55 of 322
Provider: John Wiley & Sons, Ltd.
Content: text/plain; charset="UTF-8"

TY  -  JOUR
AN  -  CN-02000085
AU  -  Li, WF
AU  -  Chen, NY
AU  -  Zhang, N
AU  -  Hu, GQ
AU  -  Xie, FY
AU  -  Sun, Y
AU  -  Chen, XZ
AU  -  Li, JG
AU  -  Zhu, XD
AU  -  Hu, CS
AU  -  et al.
TI  -  Concurrent chemoradiotherapy with/without induction chemotherapy in locoregionally advanced nasopharyngeal carcinoma: long-term results of phase 3 randomized controlled trial
JA  -  International journal of cancer
PY  -  2019
VL  -  145
IS  -  1
CC  -  Oral Health
CC  -  ENT
SP  -  295‐305
C3  -  PUBMED 30613964
M3  -  Clinical Trial, Phase III; Journal Article; Multicenter Study; Randomized Controlled Trial; Research Support, Non‐U.S. Gov't
KW  -  Adolescent
KW  -  Adult
KW  -  Chemoradiotherapy
KW  -  Disease‐Free Survival
KW  -  Female
KW  -  Humans
KW  -  Male
KW  -  Middle Aged
KW  -  Nasopharyngeal Carcinoma [*drug therapy, *radiotherapy]
KW  -  Nasopharyngeal Neoplasms [*drug therapy, *radiotherapy]
KW  -  Neoplasm Staging
KW  -  Nomograms
KW  -  Prognosis
KW  -  Reproducibility of Results
KW  -  Young Adult
DO  -  10.1002/ijc.32099
AB  -  To report long‐term results of a randomized controlled trial that compared cisplatin/fluorouracil/docetaxel (TPF) induction chemotherapy (IC) plus concurrent chemoradiotherapy (CCRT) with CCRT alone in locoregionally advanced nasopharyngeal carcinoma (NPC). Patients with stage III‐IVB (except T3‐4 N0) NPC were randomly assigned to receive IC plus CCRT (n = 241) or CCRT alone (n = 239). IC included three cycles of docetaxel (60 mg/m2 d1), cisplatin (60 mg/m2 d1), and fluorouracil (600 mg/m2 /d civ d1‐5) every 3 weeks. Patients from both groups received intensity‐modulated radiotherapy concurrently with three cycles of 100 mg/m2 cisplatin every 3 weeks. After a median follow‐up of 71.5 months, the IC plus CCRT group showed significantly better 5‐year failure‐free survival (FFS, 77.4% vs. 66.4%, p = 0.019), overall survival (OS, 85.6% vs. 77.7%, p = 0.042), distant failure‐free survival (88% vs. 79.8%, p = 0.030), and locoregional failure‐free survival (90.7% vs. 83.8%, p = 0.044) compared to the CCRT alone group. Post hoc subgroup analyses revealed that beneficial effects on FFS were primarily observed in patients with N1, stage IVA, pretreatment lactate dehydrogenase ≥170 U/l, or pretreatment plasma Epstein‐Barr virus DNA ≥6000 copies/mL. Two nomograms were further developed to predict the potential FFS and OS benefit of TPF IC. The incidence of grade 3 or 4 late toxicities was 8.8% (21/239) in the IC plus CCRT group and 9.2% (22/238) in the CCRT alone group. Long‐term follow‐up confirmed that TPF IC plus CCRT significantly improved survival in locoregionally advanced NPC with no marked increase in late toxicities and could be an option of treatment for these patients.
UR  -  https://www.cochranelibrary.com/central/doi/10.1002/central/CN-02000085/full
ER  -  


Record #56 of 322
Provider: John Wiley & Sons, Ltd.
Content: text/plain; charset="UTF-8"

TY  -  JOUR
AN  -  CN-01043419
AU  -  Liu, S
AU  -  Han, F
AU  -  Chen, C
AU  -  Zeng, L
AU  -  Sun, X
AU  -  Lu, T
TI  -  Concurrent chemotherapy with different dose regimens of cisplatin for nasopharyngeal carcinoma using intensity-modulated radiation therapy: a phase II prospective randomized controlled trial
JA  -  Zhonghua zhong liu za zhi [Chinese journal of oncology]
PY  -  2014
VL  -  36
IS  -  10
CC  -  ENT
SP  -  778‐782
C3  -  PUBMED 25567311
M3  -  Clinical Trial, Phase II; Journal Article; Randomized Controlled Trial
KW  -  Anemia
KW  -  Antineoplastic Agents [administration & dosage, therapeutic use]
KW  -  Antineoplastic Combined Chemotherapy Protocols [*therapeutic use]
KW  -  Carcinoma
KW  -  Chemoradiotherapy
KW  -  China
KW  -  Cisplatin [administration & dosage, therapeutic use]
KW  -  Humans
KW  -  Nasopharyngeal Carcinoma
KW  -  Nasopharyngeal Neoplasms [*therapy]
KW  -  Neoplasm Staging
KW  -  Prospective Studies
KW  -  Radiotherapy, Intensity‐Modulated
KW  -  Remission Induction
AB  -  OBJECTIVE: To explore the acute toxic effects and early curative efficacy of concurrent chemotherapy with different doses of cisplatin for Chinese nasopharyngeal carcinoma (NPC) patients using intensity‐modulated radiation therapy (IMRT). METHODS: Eighty‐eight untreated stage II/III nasopharyngeal cancer patients receiving IMRT and concurrent cisplatin were randomized into two groups receiving different doses of cisplatin. The standard group (DDP 100 mg/m² q3w, n = 44) and the study group (DDP 80 mg/m² q3w, n = 44). The acute toxic effects and 3‐month therapeutic efficacy (early curative efficacy) in patients of the two groups who completed treatment were compared and analyzed. RESULTS: During the treatment, grade III‐IV acute toxic effects were observed in more patients of the standard group compared with that in the study group (72.7% vs. 59.1%), but the difference was statistically not significant (P = 0.18). Significant difference was only seen in upper gastrointestinal reaction (P = 0.01) and anemia (P = 0.03) among the non‐hematological and hematological adverse events. No significant differences in other adverse events were found between the two groups (P < 0.05). Three months after the completion of radiotherapy, 80 cases of the whole group achieved complete remission (CR) in the nasopharynx and neck MRI. In both the standard group and study group, 40 patients had CR and 4 patients had residual disease, respectively, showing a non‐significant difference (P = 0.51) between the two groups. CONCLUSIONS: During the IMRT course, patients received cisplatin 80 mg/m² q3w, experienced less grade III‐IV acute toxic effects. Concurrent chemoradiotherapy with cisplatin 80 mg/m² q3w or 100 mg/m² q3w, demonstrate similar early curative efficacy in II/III stage NPC patients in endemic regions of China.
UR  -  https://www.cochranelibrary.com/central/doi/10.1002/central/CN-01043419/full
ER  -  


Record #57 of 322
Provider: John Wiley & Sons, Ltd.
Content: text/plain; charset="UTF-8"

TY  -  JOUR
AN  -  CN-01787424
AU  -  Li, XY
AU  -  Chen, QY
AU  -  Sun, XS
AU  -  Liu, SL
AU  -  Yan, JJ
AU  -  Guo, SS
AU  -  Liu, LT
AU  -  Xie, HJ
AU  -  Tang, QN
AU  -  Liang, YJ
AU  -  et al.
TI  -  Ten-year outcomes of survival and toxicity for a phase III randomised trial of concurrent chemoradiotherapy versus radiotherapy alone in stage II nasopharyngeal carcinoma
JA  -  European journal of cancer (Oxford, England : 1990)
PY  -  2019
VL  -  110
CC  -  ENT
CC  -  Oral Health
SP  -  24‐31
C3  -  PUBMED 30739837,EMBASE 2001542960
M3  -  Clinical Trial, Phase III; Comparative Study; Journal Article; Randomized Controlled Trial; Research Support, Non‐U.S. Gov't
KW  -  *cancer radiotherapy
KW  -  *cancer survival
KW  -  *chemoradiotherapy
KW  -  *nasopharynx carcinoma /drug therapy /radiotherapy
KW  -  Adolescent
KW  -  Adult
KW  -  Aged
KW  -  Antineoplastic Agents [therapeutic use]
KW  -  Article
KW  -  Brain injury /side effect
KW  -  Cancer specific survival
KW  -  Cancer staging
KW  -  Chemoradiotherapy [methods, mortality]
KW  -  Cisplatin [therapeutic use]
KW  -  Controlled study
KW  -  Cranial neuropathy /side effect
KW  -  Dental caries
KW  -  Disease‐Free Survival
KW  -  Distant metastasis free survival
KW  -  Endocrine disease /side effect
KW  -  European
KW  -  Eye injury /side effect
KW  -  Female
KW  -  Follow up
KW  -  Hearing impairment /side effect
KW  -  Human
KW  -  Humans
KW  -  Local recurrence free survival
KW  -  Major clinical study
KW  -  Male
KW  -  Middle Aged
KW  -  Nasopharyngeal Carcinoma [mortality, radiotherapy, *therapy]
KW  -  Nasopharyngeal Neoplasms [mortality, radiotherapy, *therapy]
KW  -  Neoplasm Recurrence, Local [mortality]
KW  -  Otitis /side effect
KW  -  Overall survival
KW  -  Priority journal
KW  -  Progression free survival
KW  -  Randomized controlled trial
KW  -  Second cancer /side effect
KW  -  Skin fibrosis /side effect
KW  -  Treatment Outcome
KW  -  Treatment outcome
KW  -  Trismus /side effect
KW  -  Xerostomia /side effect
KW  -  Young Adult
DO  -  10.1016/j.ejca.2018.10.020
AB  -  Purpose: Our previous results showed survival benefits of concurrent chemoradiotherapy (CCRT) in treating stage II nasopharyngeal carcinoma (NPC) compared with radiotherapy (RT) alone. Here, we present the updated 10‐year survival results and late toxicity profile to assess the ultimate effectiveness of concurrent chemotherapy. Methods: Patients with stage II NPC were randomly assigned to RT arm (n = 114) or to CCRT arm (n = 116) with a concurrent weekly cisplatin regimen. The primary end‐point was overall survival (OS). Results: With a median follow‐up of 125 months, significant improvements in OS (83.6% vs 65.8%, P = 0.001), progression‐free survival (76.7% vs 64.0%, P = 0.014), cancer‐specific survival (86.2% vs 71.9%, P = 0.002), distant‐metastasis free survival (94.0% vs 83.3%, P = 0.007) were observed in CCRT arm. In point of locoregional‐relapse free survival, the impact of CCRT was not remarkable. The findings were in accordance with our previous report. The survival benefits earned by CCRT mainly reflected in T2N1 population. Although CCRT brought more acute toxic effects (P = 0.001), as presented in previous report, the late toxicities and treatment‐associated deaths events were comparable between two arms. Conclusions: Ten‐year outcomes confirmed that CCRT could improve the OS of stage II patients without adding late toxicities compared with conventional RT.
UR  -  https://www.cochranelibrary.com/central/doi/10.1002/central/CN-01787424/full
ER  -  


Record #58 of 322
Provider: John Wiley & Sons, Ltd.
Content: text/plain; charset="UTF-8"

TY  -  JOUR
AN  -  CN-02027428
AU  -  NCT00201396,
TI  -  A Multicenter Trial Comparing Induction C/T Followed by CCRT v.s. CCRT Alone in Stage IV Nasopharyngeal Carcinoma
JA  -  https://clinicaltrials.gov/show/NCT00201396
PY  -  2005
CC  -  ENT
CC  -  Oral Health
C3  -  CTgov NCT00201396
KW  -  Carcinoma
KW  -  Cisplatin
KW  -  Epirubicin
KW  -  Fluorouracil
KW  -  Mitomycin
KW  -  Mitomycins
KW  -  Nasopharyngeal Neoplasms
AB  -  Rationale of induction chemotherapy: Distant metastasis is the major cause of treatment failure and deaths in patients with loco‐regionally advanced NPC. Concurrent chemoradiotherapy may prolong survivals for patients with advanced NPC, but it is still flawed by high incidence of distant metastasis. Induction chemotherapy with MEPFL has been shown to reduce the incidence of distant metastasis in a Phase II study. Induction chemotherapy plus concurrent chemoradiotherapy may improve the survival of patients with advanced NPC. Objectives: Investigate the effect of induction MEPFL chemotherapy followed by concurrent chemoradiotherapy (CCRT) on the disease control and survival in treatment of patients with advanced NPC. Study design: This is a randomized, multi‐center Phase III study. Patients will be randomized to CCRT with or without the MEPFL induction chemotherapy. Type and number of patients: Patients with stage IVA (T4) and/or IVB (N3) but without distant metastasis will be enrolled. A total of up to 480 patients will be randomized to detect an improvement of median overall survival from 5.8 to 8.7 years, with an a=0.05 and power of 0.8 using a two‐sided logrank test with one interim analysis. Treatment schedule: Induction chemotherapy and CCRT: Arm A: Weekly cisplatin concurrently with radiotherapy Arm B: Induction MEPFL three cycles followed with weekly cisplatin concurrently with radiotherapy. Study endpoints: The primary endpoint is the disease‐free survival that will be calculated as the duration between the date of randomization and the date of recurrence of NPC at any site including persistent disease after +induction chemotherapy/CCRT, or death from any cause (failed), or the date of withdrawal (last contact date, censored), or the scheduled data analysis date (censored).( revised 8/27/2004)
UR  -  https://www.cochranelibrary.com/central/doi/10.1002/central/CN-02027428/full
ER  -  


Record #59 of 322
Provider: John Wiley & Sons, Ltd.
Content: text/plain; charset="UTF-8"

TY  -  JOUR
AN  -  CN-00199228
AU  -  Dosen, D
AU  -  Mrsic-Krmpotic, Z
AU  -  Krajina, Z
AU  -  Turic, M
AU  -  Smalcelj, J
AU  -  Janusic, R
TI  -  Combined therapy of undifferentiated carcinoma of nasopharyngeal type
JA  -  Radiology and oncology
PY  -  1997
VL  -  31
IS  -  2
CC  -  SR-CANCER
CC  -  ENT
SP  -  181‐185
C3  -  EMBASE 27297657
M3  -  Journal: Conference Paper
KW  -  *anaplastic carcinoma /drug therapy /radiotherapy
KW  -  *nasopharynx carcinoma /drug therapy /radiotherapy
KW  -  Adolescent
KW  -  Adult
KW  -  Aged
KW  -  Cancer recurrence
KW  -  Cancer survival
KW  -  Clinical protocol
KW  -  Clinical trial
KW  -  Conference paper
KW  -  Controlled clinical trial
KW  -  Controlled study
KW  -  Dose response
KW  -  Drug efficacy
KW  -  Human
KW  -  Intravenous drug administration
KW  -  Major clinical study
KW  -  Multimodality cancer therapy
KW  -  Randomized controlled trial
AB  -  From November 1989 to October 1993, 339 patients with stage IV undifferentiated carcinoma of nasopharyngeal type (UCNT) were enrolled in a randomized trial comparing neoadjuvant chemotherapy (cisplatin, epirubicin, bleomycin ‐ BEC) plus radiotherapy (171 patients) vs. radiotherapy alone (168 patients). All patient characteristics were well‐balanced in both arms. The overall response rate assessed clinically by the investigator at the end of chemotherapy was 91% (WHO) with 47% CR and 44% PR. Three months after the completion of radiotherapy, a CR (clinical + CT scan) was observed in 55% of the combined treatment group, compared to 34% in the radiotherapy‐alone group (p<0.01). Tumor recurrence or progression was observed in 55/171 patients in the chemotherapy arm (32.7%), compared to 92/168 patients in the radiotherapy‐alone arm (54.7%) (p<0.01). In conclusion, the addition of BEC type chemotherapy, preceding radiotherapy, has changed the proportion of UCNT patients continuously disease free but the overall survival data are not yet mature.
UR  -  https://www.cochranelibrary.com/central/doi/10.1002/central/CN-00199228/full
ER  -  


Record #60 of 322
Provider: John Wiley & Sons, Ltd.
Content: text/plain; charset="UTF-8"

TY  -  JOUR
AN  -  CN-00849688
AU  -  Chen, L
AU  -  Hu, CS
AU  -  Chen, XZ
AU  -  Hu, GQ
AU  -  Cheng, ZB
AU  -  Sun, Y
AU  -  Li, WX
AU  -  Chen, YY
AU  -  Xie, FY
AU  -  Liang, SB
AU  -  et al.
TI  -  Concurrent chemoradiotherapy plus adjuvant chemotherapy versus concurrent chemoradiotherapy alone in patients with locoregionally advanced nasopharyngeal carcinoma: a phase 3 multicentre randomised controlled trial
JA  -  The lancet. Oncology
PY  -  2012
VL  -  13
IS  -  2
CC  -  ENT
CC  -  Oral Health
SP  -  163‐171
C3  -  PUBMED 22154591
M3  -  Clinical Trial, Phase III; Journal Article; Multicenter Study; Randomized Controlled Trial; Research Support, Non‐U.S. Gov't
KW  -  Aged
KW  -  Antineoplastic Combined Chemotherapy Protocols
KW  -  Carcinoma
KW  -  Chemoradiotherapy [*methods]
KW  -  Chemotherapy, Adjuvant [*methods]
KW  -  China
KW  -  Cisplatin [administration & dosage, adverse effects]
KW  -  Disease‐Free Survival
KW  -  Female
KW  -  Fluorouracil [administration & dosage, adverse effects]
KW  -  Follow‐Up Studies
KW  -  Humans
KW  -  Kaplan‐Meier Estimate
KW  -  Male
KW  -  Middle Aged
KW  -  Nasopharyngeal Carcinoma
KW  -  Nasopharyngeal Neoplasms [*epidemiology, *therapy]
KW  -  Neoplasm Staging
KW  -  Young Adult
DO  -  10.1016/S1470-2045(11)70320-5
AB  -  BACKGROUND: The effect of the addition of adjuvant chemotherapy to concurrent chemoradiotherapy in locoregionally advanced nasopharyngeal carcinoma is unclear. We aimed to assess the contribution of adjuvant chemotherapy to concurrent chemoradiotherapy versus concurrent chemoradiotherapy alone. METHODS: We did an open‐label phase 3 multicentre randomised controlled trial at seven institutions in China. Randomisation was by a computer‐generated random number code. Patients were stratified by treatment centre and randomly assigned in blocks of four. Treatment allocation was not masked. We randomly assigned patients with non‐metastatic stage III or IV (except T3‐4N0) nasopharyngeal carcinoma to receive concurrent chemoradiotherapy plus adjuvant chemotherapy or concurrent chemoradiotherapy alone. Patients in both groups received 40 mg/m(2) cisplatin weekly up to 7 weeks, concurrently with radiotherapy. Radiotherapy was given as 2·0‐2·27 Gy per fraction with five daily fractions per week for 6‐7 weeks to a total dose of 66 Gy or greater to the primary tumour and 60‐66 Gy to the involved neck area. The concurrent chemoradiotherapy plus adjuvant chemotherapy group subsequently received 80 mg/m(2) adjuvant cisplatin and 800 mg/m(2) per day fluorouracil for 120 h every 4 weeks for three cycles. Our primary endpoint was failure‐free survival. We did efficacy analyses in our intention‐to‐treat population. Our trial is ongoing; in this report we present the 2 year survival results and acute toxic effects. This trial is registered with ClinicalTrials.gov, number NCT00677118. FINDINGS: 251 patients were assigned to the concurrent chemoradiotherapy plus adjuvant chemotherapy group and 257 to the concurrent chemoradiotherapy alone group. After a median follow‐up of 37·8 months (range 1·3‐61·0), the estimated 2 year failure‐free survival rate was 86% (95% CI 81‐90) in the concurrent chemoradiotherapy plus adjuvant chemotherapy group and 84% (78‐88) in concurrent chemoradiotherapy only group (hazard ratio 0·74, 95% CI 0·49‐1·10; p=0·13). Stomatitis was the most commonly reported grade 3 or 4 adverse event during both radiotherapy (76 of 249 patients in the concurrent chemoradiotherapy plus adjuvant chemotherapy group and 82 of 254 in the concurrent chemoradiotherapy alone group) and adjuvant chemotherapy (43 [21%] of 205 patients treated with adjuvant chemotherapy). INTERPRETATION: Adjuvant cisplatin and fluorouracil chemotherapy did not significantly improve failure‐free survival after concurrent chemoradiotherapy in locoregionally advanced nasopharyngeal carcinoma. Longer follow‐up is needed to fully assess survival and late toxic effects, but such regimens should not, at present, be used outside well‐designed clinical trials. FUNDING: Sun Yat‐sen University Clinical Research 5010 Programme (No 2007037), Science Foundation of Key Hospital Clinical Programme of Ministry of Health PR China (No 2010‐178), and Guangdong Province Universities and Colleges Pearl River Scholar Funded Scheme (2010).
UR  -  https://www.cochranelibrary.com/central/doi/10.1002/central/CN-00849688/full
ER  -  


Record #61 of 322
Provider: John Wiley & Sons, Ltd.
Content: text/plain; charset="UTF-8"

TY  -  JOUR
AN  -  CN-01341179
AU  -  Cao, SM
AU  -  Yang, Q
AU  -  Guo, L
AU  -  Mai, HQ
AU  -  Mo, HY
AU  -  Cao, KJ
AU  -  Qian, CN
AU  -  Zhao, C
AU  -  Xiang, YQ
AU  -  Zhang, XP
AU  -  et al.
TI  -  Neoadjuvant chemotherapy followed by concurrent chemoradiotherapy versus concurrent chemoradiotherapy alone in locoregionally advanced nasopharyngeal carcinoma: a phase III multicentre randomised controlled trial
JA  -  European journal of cancer (Oxford, England : 1990)
PY  -  2017
VL  -  75
CC  -  ENT
SP  -  14‐23
C3  -  PUBMED 28214653,EMBASE 614460916
M3  -  Clinical Trial, Phase III; Journal Article; Multicenter Study; Randomized Controlled Trial
KW  -  *advanced cancer/di [Diagnosis]
KW  -  *advanced cancer/dt [Drug Therapy]
KW  -  *advanced cancer/pc [Prevention]
KW  -  *advanced cancer/rt [Radiotherapy]
KW  -  *cancer adjuvant therapy
KW  -  *cancer combination chemotherapy
KW  -  *chemoradiotherapy
KW  -  *cisplatin/ae [Adverse Drug Reaction]
KW  -  *cisplatin/cb [Drug Combination]
KW  -  *cisplatin/ct [Clinical Trial]
KW  -  *cisplatin/dt [Drug Therapy]
KW  -  *cisplatin/iv [Intravenous Drug Administration]
KW  -  *cisplatin/pd [Pharmacology]
KW  -  *distant metastasis
KW  -  *fluorouracil/ae [Adverse Drug Reaction]
KW  -  *fluorouracil/cb [Drug Combination]
KW  -  *fluorouracil/ct [Clinical Trial]
KW  -  *fluorouracil/dt [Drug Therapy]
KW  -  *fluorouracil/iv [Intravenous Drug Administration]
KW  -  *fluorouracil/pd [Pharmacology]
KW  -  *nasopharynx carcinoma
KW  -  *nasopharynx carcinoma/di [Diagnosis]
KW  -  *nasopharynx carcinoma/dt [Drug Therapy]
KW  -  *nasopharynx carcinoma/pc [Prevention]
KW  -  *nasopharynx carcinoma/rt [Radiotherapy]
KW  -  *neoadjuvant therapy
KW  -  Adolescent
KW  -  Adult
KW  -  Advanced cancer/dt [Drug Therapy]
KW  -  Aftercare
KW  -  Aged
KW  -  Allergic reaction/si [Side Effect]
KW  -  Anemia/si [Side Effect]
KW  -  Antiemetic agent
KW  -  Antineoplastic Combined Chemotherapy Protocols [*therapeutic use]
KW  -  Article
KW  -  Bone scintiscanning
KW  -  Cancer control
KW  -  Cancer staging
KW  -  Carcinoma [*therapy]
KW  -  Chemoradiotherapy [adverse effects, *methods]
KW  -  Chemotherapy, Adjuvant [methods]
KW  -  Cisplatin
KW  -  Cisplatin [administration & dosage, adverse effects]
KW  -  Comparative study
KW  -  Continuous infusion
KW  -  Controlled clinical trial
KW  -  Controlled study
KW  -  Dexamethasone/cb [Drug Combination]
KW  -  Diarrhea/si [Side Effect]
KW  -  Disease free survival
KW  -  Disease‐Free Survival
KW  -  Distant metastasis free survival
KW  -  Echography
KW  -  External beam radiotherapy
KW  -  Feasibility Studies
KW  -  Feasibility study
KW  -  Female
KW  -  Fluorouracil
KW  -  Fluorouracil [administration & dosage, adverse effects]
KW  -  Follow up
KW  -  Human
KW  -  Humans
KW  -  Infusions, Intravenous
KW  -  Intensity modulated radiation therapy
KW  -  Kaplan‐Meier Estimate
KW  -  Leukopenia/si [Side Effect]
KW  -  Liver toxicity/si [Side Effect]
KW  -  Local recurrence free survival
KW  -  Log rank test
KW  -  Major clinical study
KW  -  Male
KW  -  Middle Aged
KW  -  Mucosa inflammation/si [Side Effect]
KW  -  Multicenter study
KW  -  Multiple cycle treatment
KW  -  Nasopharyngeal Carcinoma
KW  -  Nasopharyngeal Neoplasms [*therapy]
KW  -  Nasopharynx carcinoma/dt [Drug Therapy]
KW  -  Nausea/si [Side Effect]
KW  -  Neoplasm Metastasis
KW  -  Nephrotoxicity/si [Side Effect]
KW  -  Neurotoxicity/si [Side Effect]
KW  -  Neutropenia
KW  -  Neutropenia [chemically induced]
KW  -  Neutropenia/si [Side Effect]
KW  -  Nuclear magnetic resonance imaging
KW  -  Oncological parameters
KW  -  Ototoxicity/si [Side Effect]
KW  -  Overall survival
KW  -  Phase 3 clinical trial
KW  -  Priority journal
KW  -  Prophylaxis
KW  -  Radiotherapy
KW  -  Randomized controlled trial
KW  -  Serotonin 3 antagonist/cb [Drug Combination]
KW  -  Side effect/si [Side Effect]
KW  -  Skin manifestation/si [Side Effect]
KW  -  Statistical significance
KW  -  Survival rate
KW  -  Thorax radiography
KW  -  Thrombocytopenia/si [Side Effect]
KW  -  Toxicity
KW  -  Toxicity/si [Side Effect]
KW  -  Treatment Outcome
KW  -  Treatment duration
KW  -  Vomiting/si [Side Effect]
KW  -  Weight reduction
KW  -  Xerostomia/si [Side Effect]
KW  -  Young Adult
DO  -  10.1016/j.ejca.2016.12.039
AB  -  BACKGROUND: The role of neoadjuvant chemotherapy (NACT) for locoregionally advanced nasopharyngeal carcinoma (NPC) is unclear. We aimed to evaluate the feasibility and efficacy of NACT followed by concurrent chemoradiotherapy (CCRT) versus CCRT alone in locoregionally advanced NPC. METHODS: Patients with stage III‐IVB (excluding T3N0‐1) NPC were randomly assigned to receive NACT followed by CCRT (investigational arm) or CCRT alone (control arm). Both arms were treated with 80 mg/m2 cisplatin every 3 weeks concurrently with radiotherapy. The investigational arm received cisplatin (80 mg/m2 d1) and fluorouracil (800 mg/m2 civ d1‐5) every 3 weeks for two cycles before CCRT. The primary end‐point was disease‐free survival (DFS) and distant metastasis‐free survival (DMFS). Secondary end‐point was overall survival (OS). Survival curves for the time‐to‐event endpoints were analyzed by the Kaplan‐Meier method and compared using the log‐rank test. The P value was calculated using the 5‐year endpoints. RESULTS: Four hundred seventy six patients were randomly assigned to the investigational (n = 238) and control arms (n = 238). The investigational arm achieved higher 3‐year DFS rate (82.0%, 95% CI = 0.77‐0.87) than the control arm (74.1%, 95% CI = 0.68‐0.80, P = 0.028). The 3‐year DMFS rate was 86.0% for the investigational arm versus 82.0% for the control arm, with marginal statistical significance (P = 0.056). However, there were no statistically significant differences in OS or locoregional relapse‐free survival (LRRFS) rates between two arms (OS: 88.2% versus 88.5%, P = 0.815; LRRFS: 94.3% versus 90.8%, P = 0.430). The most common grade 3‐4 toxicity during NACT was neutropenia (16.0%). During CCRT, the investigational arm experienced statistically significantly more grade 3‐4 toxicities (P < 0.001). CONCLUSION: NACT improved tumour control compared with CCRT alone in locoregionally advanced NPC, particularly at distant sites. However, there was no early gain in OS. Longer follow‐up is needed to determine the eventual therapeutic efficacy.
UR  -  https://www.cochranelibrary.com/central/doi/10.1002/central/CN-01341179/full
ER  -  


Record #62 of 322
Provider: John Wiley & Sons, Ltd.
Content: text/plain; charset="UTF-8"

TY  -  JOUR
AN  -  CN-02295283
AU  -  Xu, R-H
AU  -  Mai, H-Q
AU  -  Chen, Q-Y
AU  -  Chen, D
AU  -  Hu, C
AU  -  Yang, K
AU  -  Wen, J
AU  -  Li, J-G
AU  -  Shi, Y
AU  -  Jin, F
AU  -  et al.
TI  -  JUPITER-02: randomized, double-blind, phase III study of toripalimab or placebo plus gemcitabine and cisplatin as firstline treatment for recurrent or metastatic nasopharyngeal carcinoma (NPC)
JA  -  Journal of clinical oncology
PY  -  2021
VL  -  39
IS  -  18 SUPPL
CC  -  ENT
C3  -  EMBASE 635409629
M3  -  Journal: Conference Abstract
KW  -  *cancer recurrence
KW  -  *nasopharynx carcinoma
KW  -  Adult
KW  -  Advanced cancer
KW  -  Cancer chemotherapy
KW  -  Cancer survival
KW  -  Clinical trial
KW  -  Conference abstract
KW  -  Controlled study
KW  -  Double blind procedure
KW  -  Drug combination
KW  -  Drug safety
KW  -  Drug therapy
KW  -  Drug withdrawal
KW  -  ECOG Performance Status
KW  -  Female
KW  -  Human
KW  -  Immune‐related gene
KW  -  Incidence
KW  -  Major clinical study
KW  -  Male
KW  -  Monotherapy
KW  -  Patient history of chemotherapy
KW  -  Pharmacokinetics
KW  -  Phase 3 clinical trial
KW  -  Progression free survival
KW  -  Randomized controlled trial
KW  -  Response evaluation criteria in solid tumors
KW  -  Treatment duration
DO  -  10.1200/JCO.2021.39.15_suppl.LBA2
AB  -  Background: Gemcitabine‐cisplatin (GP) chemotherapy is the standard 1 line treatment for locally advanced, recurrent or metastatic (r/m) NPC. Toripalimab, a humanized IgG4K monoclonal antibody specific for PD‐1, provided durable responses in patients (pts) with r/m NPC as monotherapy in the ≥2 line setting (POLARIS‐02 study). The results of JUPITER‐02, a randomized, placebo‐controlled, double‐blinded Phase III trial of toripalimab in combination with GP chemotherapy as first‐line treatment for r/m NPC are summarized. Methods: Pts with advanced NPC with no prior chemotherapy in the r/m setting were randomized (1:1) to receive toripalimab 240 mg or placebo d1 in combination with gemcitabine 1000 mg/m d1, d8 and cisplatin 80 mg/m d1 every 3 weeks (Q3W) for up to 6 cycles, followed by monotherapy with toripalimab or placebo Q3W until disease progression, intolerable toxicity, or completion of 2 years of treatment. Stratification factors were ECOG PS (0 vs. 1) and extent of disease (recurrent vs. primary metastatic) at enrollment. Progression‐free survival (PFS) and response were assessed by independent review committee (IRC) per RECIST v1.1. The primary endpoint was PFS by IRC in the ITT population. Secondary end points included ORR, DOR and OS. There was one prespecified interim analysis of PFS at 130 PFS events with a planned final analysis at 200 PFS events. Results: 289 pts were randomized: 146 to the toripalimab arm and 143 to the placebo arm. By May 30, 2020 as the interim analysis cutoff date, the median treatment duration was 39 weeks in the toripalimab arm and 36 weeks in the placebo arm. A significant improvement in PFS was detected for the toripalimab arm compared to the placebo arm (HR = 0.52 [95% CI: 0.36‐0.74] two‐sided p = 0.0003), with median PFS of 11.7 vs. 8.0 months. The 1‐year PFS rates were 49% and 28% respectively. An improvement in PFS was observed across relevant subgroups, including all PD‐L1 subgroups. The ORR was 77.4% vs. 66.4% (P = 0.033) and the median DOR was 10.0 vs. 5.7 months (HR = 0.50 [95% CI: 0.33‐ 0.78]). As of Jan 15, 2021, OS was not mature, with 25 deaths in the toripalimab arm and 35 in the placebo arm (HR = 0.68 [95% CI: 0.41‐1.14], P = 0.14). The incidence of Grade ≥3 adverse events (AEs) (89.0% vs 89.5%); AEs leading to discontinuation of toripalimab/placebo (7.5% vs 4.9%); and fatal AEs (2.7% vs 2.8%) were similar between two arms; however, immune‐related (irAEs) (39.7% vs. 18.9%) and Grade ≥3 irAEs (7.5% vs. 0.7%) were more frequent in the toripalimab arm. Conclusions: The addition of toripalimab to GP chemotherapy as 1 ‐line treatment for pts with advanced NPC provided superior PFS and ORR and longer DOR than GP alone with a manageable safety profile. These results support the use of toripalimab with GP chemotherapy as the new standard care for this population.
UR  -  https://www.cochranelibrary.com/central/doi/10.1002/central/CN-02295283/full
ER  -  


Record #63 of 322
Provider: John Wiley & Sons, Ltd.
Content: text/plain; charset="UTF-8"

TY  -  JOUR
AN  -  CN-02263738
AU  -  Lv, X
AU  -  Cao, X
AU  -  Xia, WX
AU  -  Liu, KY
AU  -  Qiang, MY
AU  -  Guo, L
AU  -  Qian, CN
AU  -  Cao, KJ
AU  -  Mo, HY
AU  -  Li, XM
AU  -  et al.
TI  -  Induction chemotherapy with lobaplatin and fluorouracil versus cisplatin and fluorouracil followed by chemoradiotherapy in patients with stage III-IVB nasopharyngeal carcinoma: an open-label, non-inferiority, randomised, controlled, phase 3 trial
JA  -  The lancet. Oncology
PY  -  2021
VL  -  22
IS  -  5
CC  -  Oral Health
CC  -  ENT
SP  -  716‐726
C3  -  PUBMED 33857411,EMBASE 634815921
M3  -  Clinical Trial, Phase III; Journal Article; Randomized Controlled Trial; Research Support, Non‐U.S. Gov't
KW  -  *cancer patient
KW  -  *cancer staging
KW  -  *chemoradiotherapy
KW  -  *induction chemotherapy
KW  -  *nasopharynx carcinoma
KW  -  Adult
KW  -  Advanced cancer
KW  -  Adverse drug reaction
KW  -  Antineoplastic Combined Chemotherapy Protocols [*therapeutic use]
KW  -  Article
KW  -  Cancer center
KW  -  Cancer survival
KW  -  Cervical lymph node
KW  -  Chemoradiotherapy
KW  -  China
KW  -  Clinical assessment
KW  -  Clinical trial
KW  -  Clinical trial registry
KW  -  Comparative effectiveness
KW  -  Computer
KW  -  Controlled study
KW  -  Cyclobutanes [administration & dosage, adverse effects]
KW  -  Drug efficacy
KW  -  Drug therapy
KW  -  Eligibility
KW  -  Female
KW  -  Fluorouracil [administration & dosage, adverse effects]
KW  -  Follow up
KW  -  Human
KW  -  Humans
KW  -  Induction Chemotherapy
KW  -  Intensity modulated radiation therapy
KW  -  International cooperation
KW  -  Karnofsky Performance Status
KW  -  Kidney
KW  -  Liver function
KW  -  Major clinical study
KW  -  Male
KW  -  Middle Aged
KW  -  Mucosa inflammation
KW  -  Multicenter study
KW  -  Nasopharyngeal Carcinoma [mortality, pathology, *therapy]
KW  -  Nasopharyngeal Neoplasms [mortality, pathology, *therapy]
KW  -  Neoplasm Staging
KW  -  Neutropenia
KW  -  Organoplatinum Compounds [administration & dosage, adverse effects]
KW  -  Phase 3 clinical trial
KW  -  Primary tumor
KW  -  Progression free survival
KW  -  Radiation dose
KW  -  Radiotherapy
KW  -  Radiotherapy Dosage
KW  -  Randomization
KW  -  Randomized controlled trial
KW  -  Side effect
KW  -  Sun
KW  -  Teacher
KW  -  Young adult
DO  -  10.1016/S1470-2045(21)00075-9
AB  -  BACKGROUND: Cisplatin‐based induction chemotherapy plus concurrent chemoradiotherapy in the treatment of patients with locoregionally advanced nasopharyngeal carcinoma has been recommended in the National Comprehensive Cancer Network Guidelines. However, cisplatin is associated with poor patient compliance and has notable side‐effects. Lobaplatin, a third‐generation platinum drug, has shown promising antitumour activity against several malignancies with less toxicity. In this study, we aimed to evaluate the efficacy of lobaplatin‐based induction chemotherapy plus concurrent chemoradiotherapy over a cisplatin‐based regimen in patients with locoregional, advanced nasopharyngeal carcinoma. METHODS: In this open‐label, non‐inferiority, randomised, controlled, phase 3 trial done at five hospitals in China, patients aged 18‐60 years with previously untreated, non‐keratinising stage III‐IVB nasopharyngeal carcinoma; Karnofsky performance‐status score of at least 70; and adequate haematological, renal, and hepatic function were randomly assigned (1:1) to receive intravenously either lobaplatin‐based (lobaplatin 30 mg/m2 on days 1 and 22, and fluorouracil 800 mg/m2 on days 1‐5 and 22‐26 for two cycles) or cisplatin‐based (cisplatin 100 mg/m2 on days 1 and 22, and fluorouracil 800 mg/m2 on days 1‐5 and 22‐26 for two cycles) induction chemotherapy, followed by concurrent lobaplatin‐based (two cycles of intravenous lobaplatin 30 mg/m2 every 3 weeks plus intensity‐modulated radiotherapy) or cisplatin‐based (two cycles of intravenous cisplatin 100 mg/m2 every 3 weeks plus intensity‐modulated radiotherapy) chemoradiotherapy. Total radiation doses of 68‐70 Gy (for the sum of the volumes of the primary tumour and enlarged retropharyngeal nodes), 62‐68 Gy (for the volume of clinically involved gross cervical lymph nodes), 60 Gy (for the high‐risk target volume), and 54 Gy (for the low‐risk target volume), were administered in 30‐32 fractions, 5 days per week. Randomisation was done centrally at the clinical trial centre of Sun Yat‐sen University Cancer Centre by means of computer‐generated random number allocation with a block design (block size of four) stratified according to disease stage and treatment centre. Treatment assignment was known to both clinicians and patients. The primary endpoint was 5‐year progression‐free survival, analysed in both the intention‐to‐treat and per‐protocol populations. If the upper limit of the 95% CI for the difference in 5‐year progression‐free survival between the lobaplatin‐based and cisplatin‐based groups did not exceed 10%, non‐inferiority was met. Adverse events were analysed in all patients who received at least one cycle of induction chemotherapy. This trial is registered with the Chinese Clinical Trial Registry, ChiCTR‐TRC‐13003285 and is closed. FINDINGS: From June 7, 2013, to June 16, 2015, 515 patients were assessed for eligibility and 502 patients were enrolled: 252 were randomly assigned to the lobaplatin‐based group and 250 to the cisplatin‐based group. After a median follow‐up of 75·3 months (IQR 69·9‐81·1) in the intention‐to‐treat population, 5‐year progression‐free survival was 75·0% (95% CI 69·7‐80·3) in the lobaplatin‐based group and 75·5% (70·0 to 81·0) in the cisplatin‐based group (hazard ratio [HR] 0·98, 95% CI 0·69‐1·39; log‐rank p=0·92), with a difference of 0·5% (95% CI ‐7·1 to 8·1; pnon‐inferiority=0·0070). In the per‐protocol population, the 5‐year progression‐free survival was 74·8% (95% CI 69·3 to 80·3) in the lobaplatin‐based group and 76·4% (70·9 to 81·9) in the cisplatin‐based group (HR 1·04, 95% CI 0·73 to 1·49; log‐rank p=0·83), with a difference of 1·6% (‐6·1 to 9·3; pnon‐inferiority=0·016). 63 (25%) of 252 patients in the lobaplatin‐based group and 63 (25%) of 250 patients in the cisplatin‐based group had a progression‐free survival event in the intention‐to‐treat population; 62 (25%) of 246 patients in the lobaplatin‐based group and 58 (25%) of 237 patients in the cisplatin‐based group had a progression‐free survival event in the per‐protocol population. The most common grade 3‐4 adverse events were mucositis (102 [41%] of 252 in the lobaplatin‐based group vs 99 [40%] of 249 in the cisplatin‐based group), leucopenia (39 [16%] vs 56 [23%]), and neutropenia (25 [10%] vs 59 [24%]). No treatment‐related deaths were reported. INTERPRETATION: Lobaplatin‐based induction chemotherapy plus concurrent chemoradiotherapy resulted in non‐inferior survival and fewer toxic effects than cisplatin‐based therapy. The results of our trial indicate that lobaplatin‐based induction chemotherapy plus concurrent chemoradiotherapy might be a promising alternative regimen to cisplatin‐based treatment in patients with locoregional, advanced nasopharyngeal carcinoma. FUNDING: National Science and Technology Pillar Program, International Cooperation Project of Science and Technology Program of Guangdong Province, Planned Science and Technology Project of Guangdong Province, and Cultivation Foundation for the Junior Teachers at Sun Yat‐sen University. TRANSLATION: For the Chinese translation of the abstract see Supplementary Materials section.
UR  -  https://www.cochranelibrary.com/central/doi/10.1002/central/CN-02263738/full
ER  -  


Record #64 of 322
Provider: John Wiley & Sons, Ltd.
Content: text/plain; charset="UTF-8"

TY  -  JOUR
AN  -  CN-02296245
AU  -  Yang, Y
AU  -  Qu, S
AU  -  Li, J
AU  -  Hu, C
AU  -  Xu, M
AU  -  Li, W
AU  -  Zhou, T
AU  -  Shen, L
AU  -  Wu, H
AU  -  Lang, J
AU  -  et al.
TI  -  Camrelizumab versus placebo in combination with gemcitabine and cisplatin as first-line treatment for recurrent or metastatic nasopharyngeal carcinoma (CAPTAIN-1st): a multicentre, randomised, double-blind, phase 3 trial
JA  -  The lancet. Oncology
PY  -  2021
VL  -  22
IS  -  8
CC  -  ENT
SP  -  1162‐1174
C3  -  PUBMED 34174189
M3  -  Clinical Trial, Phase III; Journal Article; Multicenter Study; Randomized Controlled Trial; Research Support, Non‐U.S. Gov't
KW  -  Adult
KW  -  Aged
KW  -  Antibodies, Monoclonal, Humanized [*therapeutic use]
KW  -  Antineoplastic Combined Chemotherapy Protocols [*therapeutic use]
KW  -  Cisplatin [therapeutic use]
KW  -  Deoxycytidine [analogs & derivatives, therapeutic use]
KW  -  Double‐Blind Method
KW  -  Female
KW  -  Humans
KW  -  Male
KW  -  Middle Aged
KW  -  Nasopharyngeal Carcinoma [*drug therapy]
KW  -  Nasopharyngeal Neoplasms [*drug therapy]
DO  -  10.1016/S1470-2045(21)00302-8
AB  -  BACKGROUND: The addition of camrelizumab to gemcitabine and cisplatin showed promising activity as first‐line therapy in patients with recurrent or metastatic nasopharyngeal carcinoma in a phase 1 trial. We therefore compared camrelizumab plus gemcitabine and cisplatin with placebo plus gemcitabine and cisplatin in a randomised phase 3 trial. METHODS: In this randomised, double‐blind, phase 3 trial done at 28 hospitals in China, patients were eligible if they were aged 18‐75 years, had an Eastern Cooperative Oncology Group (ECOG) performance status of 0‐1, and had previously untreated recurrent or metastatic nasopharyngeal carcinoma. Patients were randomly assigned (1:1; using an interactive web‐response system with a block size of four) to receive either camrelizumab (200 mg on day 1) or matching placebo intravenously, plus gemcitabine and cisplatin (gemcitabine 1000 mg/m2 on days 1 and 8; cisplatin 80 mg/m2 on day 1) intravenously every 3 weeks for four to six cycles, followed by maintenance therapy with camrelizumab or placebo, until radiographic progression, unacceptable toxicity, start of new anticancer treatment, investigator decision, or withdrawal of consent. Stratification factors used in randomisation were liver metastases, previous radical concurrent chemoradiotherapy, and ECOG performance status. The allocation sequence was generated by an independent randomisation group. The primary endpoint was progression‐free survival per independent review committee. The significance threshold for independent review committee‐assessed progression‐free survival was p=0·0086 (one‐sided) at the interim analysis. Efficacy and safety analyses included all patients who received at least one dose of study drug. This trial is registered with ClinicalTrials.gov, NCT03707509, and is closed for enrolment but is ongoing. FINDINGS: Between Nov 13, 2018, and Nov 29, 2019, 343 patients were screened and 263 were eligible and were randomly assigned to the camrelizumab group (n=134) or placebo group (n=129). At the prespecified interim analysis (June 15, 2020), independent review committee‐assessed progression‐free survival was significantly longer in the camrelizumab group (median 9·7 months [95% CI 8·3‐11·4]) than in the placebo group (median 6·9 months [5·9‐7·3]; hazard ratio 0·54 [95% CI 0·39‐0·76]; one‐sided p=0·0002). As of Dec 31, 2020, the most common grade 3 or worse adverse events of any cause were decreased white blood cell count (89 [66%] of 134 patients in the camrelizumab group vs 90 [70%] of 129 patients in the placebo group), decreased neutrophil count (86 [64%] vs 85 [66%]), anaemia (53 [40%] vs 57 [44%]), and decreased platelet count (53 [40%] vs 52 [40%]). Serious adverse events were reported in 59 (44%) of 134 patients in the camrelizumab group and 48 (37%) of 129 patients in the placebo group. Treatment‐related deaths occurred in five (4%) patients in the camrelizumab group (two unknown cause of death, one multiple organ dysfunction syndrome, one pharyngeal haemorrhage, and one arrhythmia) and one (<1%) patient in the placebo group (unknown cause of death). INTERPRETATION: Our findings suggest that camrelizumab plus gemcitabine and cisplatin could be a new standard of care for patients with recurrent or metastatic nasopharyngeal carcinoma in the first‐line setting. Longer follow‐up is needed to confirm this conclusion. FUNDING: Jiangsu Hengrui Pharmaceuticals (formerly Jiangsu Hengrui Medicine). TRANSLATION: For the Chinese translation of the abstract see Supplementary Materials section.
UR  -  https://www.cochranelibrary.com/central/doi/10.1002/central/CN-02296245/full
ER  -  


Record #65 of 322
Provider: John Wiley & Sons, Ltd.
Content: text/plain; charset="UTF-8"

TY  -  JOUR
AN  -  CN-01987528
AU  -  Yang, Y
AU  -  Huang, Y
AU  -  Fang, W
AU  -  Ma, Y
AU  -  Cai, Q
AU  -  Li, Z-M
AU  -  Zhao, H
AU  -  Zhao, Y
AU  -  Zhou, T
AU  -  Hong, S
AU  -  et al.
TI  -  A multicenter, randomized, double-blind, placebo-controlled phase III study of anlotinib or placebo in combination with gemcitabine and cisplatin (GP) as first-line treatment for recurrent or metastatic nasopharyngeal carcinoma (R/M NPC)
JA  -  Journal of clinical oncology
PY  -  2019
VL  -  37
CC  -  ENT
C3  -  EMBASE 629324720
M3  -  Journal: Conference Abstract
KW  -  *cancer recurrence
KW  -  *nasopharynx carcinoma
KW  -  Adult
KW  -  Antiangiogenic therapy
KW  -  Antineoplastic activity
KW  -  Cancer patient
KW  -  Cancer radiotherapy
KW  -  Comparative effectiveness
KW  -  Conference abstract
KW  -  Controlled study
KW  -  Double blind procedure
KW  -  Drug combination
KW  -  Drug safety
KW  -  Drug therapy
KW  -  Female
KW  -  Gene overexpression
KW  -  Human
KW  -  Maintenance therapy
KW  -  Major clinical study
KW  -  Male
KW  -  Metastasis
KW  -  Multicenter study
KW  -  Pharmacokinetics
KW  -  Phase 1 clinical trial
KW  -  Phase 3 clinical trial
KW  -  Professional standard
KW  -  Protein expression
KW  -  Quality of life
KW  -  Radiotherapy
KW  -  Randomized controlled trial
KW  -  Response evaluation criteria in solid tumors
KW  -  Treatment failure
DO  -  10.1200/JCO.2019.37.15-suppl.TP6089
AB  -  Background: GP is the standard first‐line chemotherapy for R/M NPC. However, the outcome of patients who are refractory to first‐line chemotherapy is poor. There remains an unmet need for more effective first‐line treatment. Overexpression of vascular endothelial growth factor (VEGF) is common in NPC and the higher expression is related to lower OS. This feature makes NPC potentially suitable for antiangiogenic treatment. Anlotinib is a novel multitarget tyrosine kinase inhibitor that targets VEGFR 1 to 3, fibroblast growth factor receptor 1 to 4, and platelet‐derived growth factor receptor a and p. Our phase I study of anlotinib in R/M NPC patients who failed from standard treatment had shown a manageable safety profile and promising antitumor activity with an ORR of 25%. This phase 3 trial aims to compare the efficacy and safety of anlotinib versus placebo in combination with GP in patients with R/M NPC in the first‐line setting. Methods: Key eligibility criteria of this study are that the patient has metastatic disease after curative radiotherapy, or is primarily metastatic; has an ECOG PS of 0 or 1; has adequate organ function; and has at least 1 measurable lesion according to RECIST 1.1. Eligible patients will be randomized in a 1:1 ratio to receive intravenous gemcitabine at 1 g/m2 on days 1 and 8, cisplatin at 75 mg/rm on day 1, plus anlotinib or placebo 12 mg daily orally on days 1 ‐14 every 3 weeks for a maximum of 6 cycles followed by anlotinib or placebo 12 mg daily on days 1‐14 every 3 weeks as maintenance therapy. The primary endpoint is PFS. Secondary endpoints include OS, ORR, quality of life and safety profile. Independent Data Monitoring Committee and Independent Review Committee will be used in this study. We assume that the median PFS will be 10 mos in anlotinib group and 7 mos in placebo group. To detect a 3‐month improvement of PFS in anlotinib group at a two‐sided significant level of 0.05 and power of 0.8, allowing for a dropout rate of 10%, a total of 336 patients will be enrolled. From August 2018, 58 patients have been enrolled.
UR  -  https://www.cochranelibrary.com/central/doi/10.1002/central/CN-01987528/full
ER  -  


Record #66 of 322
Provider: John Wiley & Sons, Ltd.
Content: text/plain; charset="UTF-8"

TY  -  JOUR
AN  -  CN-01255955
AU  -  Wang, J
AU  -  Zheng, J
AU  -  Tang, T
AU  -  Zhu, F
AU  -  Yao, Y
AU  -  Xu, J
AU  -  Wang, AZ
AU  -  Zhang, L
TI  -  A Randomized Pilot Trial Comparing Position Emission Tomography (PET)-Guided Dose Escalation Radiotherapy to Conventional Radiotherapy in Chemoradiotherapy Treatment of Locally Advanced Nasopharyngeal Carcinoma
JA  -  PloS one
PY  -  2015
VL  -  10
IS  -  4
CC  -  ENT
CC  -  Oral Health
SP  -  e0124018
C3  -  PUBMED 25915944,EMBASE 604006396
M3  -  Comparative Study; Journal Article; Randomized Controlled Trial; Research Support, Non‐U.S. Gov't
KW  -  *chemoradiotherapy
KW  -  *computer assisted emission tomography
KW  -  *conventional radiotherapy
KW  -  *image guided radiotherapy
KW  -  *nasopharynx carcinoma/dt [Drug Therapy]
KW  -  *nasopharynx carcinoma/rt [Radiotherapy]
KW  -  *radiotherapy
KW  -  Adult
KW  -  Advanced cancer
KW  -  Aged
KW  -  Article
KW  -  Bone marrow suppression/co [Complication]
KW  -  Cancer control
KW  -  Cancer radiotherapy
KW  -  Carcinoma
KW  -  Chemoradiotherapy
KW  -  Chemotherapy, Adjuvant
KW  -  Cisplatin/cb [Drug Combination]
KW  -  Cisplatin/dt [Drug Therapy]
KW  -  Cisplatin/iv [Intravenous Drug Administration]
KW  -  Computer assisted tomography
KW  -  Controlled study
KW  -  Disease free survival
KW  -  Docetaxel/cb [Drug Combination]
KW  -  Docetaxel/dt [Drug Therapy]
KW  -  Docetaxel/iv [Intravenous Drug Administration]
KW  -  Female
KW  -  Hearing impairment/co [Complication]
KW  -  Human
KW  -  Humans
KW  -  Intensity modulated radiation therapy
KW  -  Major clinical study
KW  -  Male
KW  -  Middle Aged
KW  -  Mucosa inflammation/co [Complication]
KW  -  Nasopharyngeal Carcinoma
KW  -  Nasopharyngeal Neoplasms [drug therapy, *pathology, *radiotherapy]
KW  -  Nausea and vomiting/co [Complication]
KW  -  Overall survival
KW  -  Pilot Projects
KW  -  Pilot study
KW  -  Positron‐Emission Tomography [*methods]
KW  -  Progression free survival
KW  -  Radiotherapy, Computer‐Assisted [adverse effects, *methods]
KW  -  Randomized controlled trial
KW  -  Skin exfoliation/co [Complication]
KW  -  Skin fibrosis/co [Complication]
KW  -  Survival Analysis
KW  -  Survival rate
KW  -  Tomography, X‐Ray Computed [adverse effects, *methods]
KW  -  Treatment Outcome
KW  -  Tumor volume
KW  -  Xerostomia/co [Complication]
KW  -  Young Adult
DO  -  10.1371/journal.pone.0124018
AB  -  BACKGROUND: This pilot trial is designed to determine whether PET/CT‐guided radiotherapy dose escalation can improve local control while minimizing toxicity for the treatment of locally advanced nasopharyngeal carcinoma. METHODS: 67 patients were randomized into the three treatment arms: conventional chemoradiotherapy (group A), CT‐guided dose escalation chemoradiotherapy (group B) and PET/CT‐guided dose escalation chemoradiotherapy (group C). Radiotherapy was delivered using the simultaneous modulated accelerated radiation therapy (SMART) technique in the dose‐escalation treatment arms. Patients received concurrent and adjuvant chemotherapy. RESULTS: The use of PET/CT significantly changed the treatment volume delineation of the gross tumor volume. 3‐year local progression‐free (LPF) survival rates of three groups were 83.3%, 90.9% and 100%, respectively. The 3‐year regional progression‐free survival (RPFS) rates were 95.8%, 95.5% and 100%, respectively. The 3‐year disease free survival (DFS) rates were 79.2%, 86.4% and 95.2%, respectively. The 3‐year overall survival (OS) rates were 83.3%, 90.9% and 95.2%, respectively. The 3‐year disease‐free survival (DFS) rates were 79.2%, 86.4% and 95.2%, respectively. No patient had grade 4 late toxicity. CONCLUSIONS: PET/CT‐guided dose escalation radiotherapy is well‐tolerated and appears to be superior to conventional chemoradiotherapy for locally advanced NPC. TRIAL REGISTRATION: ClinicalTrials.gov NCT02089204.
UR  -  https://www.cochranelibrary.com/central/doi/10.1002/central/CN-01255955/full
ER  -  


Record #67 of 322
Provider: John Wiley & Sons, Ltd.
Content: text/plain; charset="UTF-8"

TY  -  JOUR
AN  -  CN-01990949
AU  -  Zhang, Y
AU  -  Chen, L
AU  -  Hu, GQ
AU  -  Zhang, N
AU  -  Zhu, XD
AU  -  Yang, KY
AU  -  Jin, F
AU  -  Shi, M
AU  -  Chen, YP
AU  -  Hu, WH
AU  -  et al.
TI  -  Gemcitabine and Cisplatin Induction Chemotherapy in Nasopharyngeal Carcinoma
JA  -  New England journal of medicine
PY  -  2019
VL  -  381
IS  -  12
CC  -  Oral Health
CC  -  ENT
SP  -  1124‐1135
C3  -  PUBMED 31150573
M3  -  Clinical Trial, Phase III; Journal Article; Multicenter Study; Randomized Controlled Trial; Research Support, Non‐U.S. Gov't
KW  -  Adolescent
KW  -  Adult
KW  -  Antineoplastic Combined Chemotherapy Protocols [*therapeutic use]
KW  -  Chemoradiotherapy
KW  -  Cisplatin [*administration & dosage, adverse effects]
KW  -  Deoxycytidine [administration & dosage, adverse effects, *analogs & derivatives]
KW  -  Female
KW  -  Humans
KW  -  Induction Chemotherapy [adverse effects]
KW  -  Leukopenia [chemically induced]
KW  -  Male
KW  -  Middle Aged
KW  -  Nasopharyngeal Carcinoma [*drug therapy, therapy]
KW  -  Survival Analysis
KW  -  Young Adult
DO  -  10.1056/NEJMoa1905287
AB  -  BACKGROUND: Platinum‐based concurrent chemoradiotherapy is the standard of care for patients with locoregionally advanced nasopharyngeal carcinoma. Additional gemcitabine and cisplatin induction chemotherapy has shown promising efficacy in phase 2 trials. METHODS: In a parallel‐group, multicenter, randomized, controlled, phase 3 trial, we compared gemcitabine and cisplatin as induction chemotherapy plus concurrent chemoradiotherapy with concurrent chemoradiotherapy alone. Patients with locoregionally advanced nasopharyngeal carcinoma were randomly assigned in a 1:1 ratio to receive gemcitabine (at a dose of 1 g per square meter of body‐surface area on days 1 and 8) plus cisplatin (80 mg per square meter on day 1), administered every 3 weeks for three cycles, plus chemoradiotherapy (concurrent cisplatin at a dose of 100 mg per square meter every 3 weeks for three cycles plus intensity‐modulated radiotherapy) or chemoradiotherapy alone. The primary end point was recurrence‐free survival (i.e., freedom from disease recurrence [distant metastasis or locoregional recurrence] or death from any cause) in the intention‐to‐treat population. Secondary end points included overall survival, treatment adherence, and safety. RESULTS: A total of 480 patients were included in the trial (242 patients in the induction chemotherapy group and 238 in the standard‐therapy group). At a median follow‐up of 42.7 months, the 3‐year recurrence‐free survival was 85.3% in the induction chemotherapy group and 76.5% in the standard‐therapy group (stratified hazard ratio for recurrence or death, 0.51; 95% confidence interval [CI], 0.34 to 0.77; P = 0.001). Overall survival at 3 years was 94.6% and 90.3%, respectively (stratified hazard ratio for death, 0.43; 95% CI, 0.24 to 0.77). A total of 96.7% of the patients completed three cycles of induction chemotherapy. The incidence of acute adverse events of grade 3 or 4 was 75.7% in the induction chemotherapy group and 55.7% in the standard‐therapy group, with a higher incidence of neutropenia, thrombocytopenia, anemia, nausea, and vomiting in the induction chemotherapy group. The incidence of grade 3 or 4 late toxic effects was 9.2% in the induction chemotherapy group and 11.4% in the standard‐therapy group. CONCLUSIONS: Induction chemotherapy added to chemoradiotherapy significantly improved recurrence‐free survival and overall survival, as compared with chemoradiotherapy alone, among patients with locoregionally advanced nasopharyngeal carcinoma. (Funded by the Innovation Team Development Plan of the Ministry of Education and others; ClinicalTrials.gov number, NCT01872962.).
UR  -  https://www.cochranelibrary.com/central/doi/10.1002/central/CN-01990949/full
ER  -  


Record #68 of 322
Provider: John Wiley & Sons, Ltd.
Content: text/plain; charset="UTF-8"

TY  -  JOUR
AN  -  CN-02300577
AU  -  Miao, J
AU  -  Wang, L
AU  -  Tan, SH
AU  -  Li, J-G
AU  -  Yi, J
AU  -  Zhang, Y
AU  -  Gong, X
AU  -  Yanqun, X
AU  -  Chen, Q-Y
AU  -  Chen, M
AU  -  et al.
TI  -  Adjuvant capecitabine in locoregionally advanced nasopharyngeal carcinoma: a multicenter randomized controlled phase III trial
JA  -  Journal of clinical oncology
PY  -  2021
VL  -  39
IS  -  15, Suppl
CC  -  Oral Health
C3  -  EMBASE 635587950
AB  -  Background: We conducted a multicenter, randomized controlled phase III clinical trial (NCT02143388) to investigate the efficacy and toxicity of adjuvant capecitabine (AC) in addition to concurrent cisplatin and radiotherapy (CCRT) compared to CCRT alone in high‐risk locoregionally advanced nasopharyngeal carcinoma (LANPC) patients. Method(s): Eligibility criteria included AJCC/UICC 7th ed TNM stage III‐IVb and one of the following features: T3‐4N2 or T1‐4N3 or pre‐treatment plasma EBV DNA concentration of >20,000 copy/ml or gross primary tumor volume (GTVnx) of >30 cm or a maximum standard uptake value (SUVmax) of >10.0 by 18FDG PET‐CT within the primary tumor or multiple neck node metastases, with any larger than 4 cm. All patients were randomly assigned in a 1:1 ratio to receive CCRT (3‐weekly cisplatin at 100 mg/m2 for 2‐3 cycles) followed by AC (1000 mg/m2 bi‐daily for 14 days every 21‐ day cycle for 8 cycles), or CCRT alone. The prescribed radiation doses were 68‐72 Gy/30‐32 fractions to the PTVnx, 60‐68 Gy/30‐32 fractions to PTVnd, 60‐64Gy/30‐32 fractions to PTVhigh‐risk , 54‐58Gy/30‐32 fractions to PTVlow‐risk . Primary end point was failure‐free survival (FFS). Result(s): Between Mar 2014 to Jul 2018, 180 patients were recruited (90 patients in CCRT+AC arm and 90 in CCRT alone arm). All patients completed RT and >=2 cycles of concurrent cisplatin in both treatment arms (cumulative dose intensities for cisplatin were 200 mg/m2 in both arms). 85 (94.4%) patients went on to receive AC, with 71 (78.9%) patients completing 8 cycles; 19 (22.4%) patients had dose reduction of AC. With a median follow‐up of 44.8 mo, the 3‐y FFS was significantly superior in the CCRT+AC arm than the CCRT arm for the intention‐to‐treat cohort (87.7% vs 73.3%; HR: 0.52 [95% CI: 0.29‐0.77], P = 0.037). 3‐year overall, distant metastasis‐free and locoregional relapse‐free survival were 92.6% vs 88.9% (HR [95% CI]: 0.66 [0.28‐1.59]), 88.8% vs. 81.1% (HR: 0.67 [0.33‐1.33]) and 91.5% vs 80.0% (HR: 0.50 [0.25‐1.00]), respectively. Incidences of G3‐4 acute toxicities were 57.8% (52 of 90) in CCRT+AC arm and 51.1% (46 of 90) in CCRT alone arm, with a higher incidence of hand foot syndrome (3.5% vs 0%), xerostomia (11.1% vs 3.3%), mucositis (23.3% vs 16.7%), and anemia (5.6% vs 2.2%) in the CCRT+AC arm. G3‐4 late toxicities occurred in 13.3% (12 of 90) and 9.0% (8 of 89), respectively. Conclusion(s): The addition of capecitabine to CCRT conferred a superior disease control than CCRT alone in high‐risk LANPC. Survivals in ITT and PP set.
UR  -  https://www.cochranelibrary.com/central/doi/10.1002/central/CN-02300577/full
ER  -  


Record #69 of 322
Provider: John Wiley & Sons, Ltd.
Content: text/plain; charset="UTF-8"

TY  -  JOUR
AN  -  CN-00959485
AU  -  Xu, T
AU  -  Zhu, G
AU  -  He, X
AU  -  Ying, H
AU  -  Hu, C
TI  -  A phase III randomized study comparing neoadjuvant chemotherapy with concurrent chemotherapy combined with radiotherapy for locoregionally advanced nasopharyngeal carcinoma: updated long-term survival outcomes
JA  -  Oral oncology
PY  -  2014
VL  -  50
IS  -  2
CC  -  Oral Health
CC  -  ENT
SP  -  71‐76
C3  -  PUBMED 24315404,EMBASE 52899443
M3  -  Clinical Trial, Phase III; Journal Article; Randomized Controlled Trial
KW  -  *adjuvant chemotherapy
KW  -  *advanced cancer/dt [Drug Therapy]
KW  -  *advanced cancer/rt [Radiotherapy]
KW  -  *cancer radiotherapy
KW  -  *cisplatin/ae [Adverse Drug Reaction]
KW  -  *cisplatin/cb [Drug Combination]
KW  -  *cisplatin/dt [Drug Therapy]
KW  -  *fluorouracil/ae [Adverse Drug Reaction]
KW  -  *fluorouracil/cb [Drug Combination]
KW  -  *fluorouracil/dt [Drug Therapy]
KW  -  *long term survival
KW  -  *nasopharynx carcinoma/dt [Drug Therapy]
KW  -  *nasopharynx carcinoma/rt [Radiotherapy]
KW  -  Adjuvant therapy
KW  -  Adolescent
KW  -  Adult
KW  -  Aged
KW  -  Article
KW  -  Cancer staging
KW  -  Carcinoma
KW  -  Chemoradiotherapy [methods]
KW  -  Chemotherapy induced emesis/si [Side Effect]
KW  -  Chemotherapy, Adjuvant [methods]
KW  -  Combined Modality Therapy [*methods]
KW  -  Controlled study
KW  -  Disease‐Free Survival
KW  -  External beam radiotherapy
KW  -  Female
KW  -  Follow up
KW  -  Human
KW  -  Humans
KW  -  Intermethod comparison
KW  -  Major clinical study
KW  -  Male
KW  -  Metastasis free survival
KW  -  Middle Aged
KW  -  Mucosa inflammation/co [Complication]
KW  -  Mucosa inflammation/si [Side Effect]
KW  -  Multiple cycle treatment
KW  -  Nasal biopsy
KW  -  Nasopharyngeal Carcinoma
KW  -  Nasopharyngeal Neoplasms [*mortality, therapy]
KW  -  Neoadjuvant Therapy [methods]
KW  -  Overall survival
KW  -  Patient assessment
KW  -  Phase 3 clinical trial
KW  -  Priority journal
KW  -  Radiation dose
KW  -  Randomized controlled trial
KW  -  Survival Rate
KW  -  Time Factors
KW  -  Treatment Outcome
KW  -  Vomiting/co [Complication]
KW  -  Young Adult
DO  -  10.1016/j.oraloncology.2013.11.002
AB  -  OBJECTIVE: To determine whether concurrent chemoradiotherapy (CCRT) can improve survival rates compared to the neoadjuvant chemotherapy (NACT) regimen in locoregionally advanced nasopharyngeal carcinoma (NPC) patients. MATERIALS AND METHODS: A total of 338 patients with biopsy‐proven NPC were randomly assigned to receive NACT followed by radical radiotherapy (RT) then adjuvant chemotherapy (AC) or CCRT followed by AC. RESULTS: With a median follow‐up of 60 months, the 5‐year overall survival (OS) rate did not differ significantly between two groups (75.5% vs 79.4% in CCRT and NACT group respectively, P=0.47, HR=0.84, 95%CI 0.53‐1.33). Metastasis‐free survival (MFS) rate was significantly improved by the CCRT (79.0% vs 86.9%, P=0.05, HR=0.59, 95%CI 0.35‐1.00). Subgroup analysis indicated that the benefit of CCRT was derived from N0/N1 tumors (78.0% vs 93.5%, P=0.05, HR=0.35, 95%CI 0.12‐0.99). Higher rates of mucositis (52.4% vs. 35.9% P=0.02) and vomiting (13.7% vs. 4.7% P=0.00) were noted in the CCRT arm. Late toxicities were similar in two groups. CONCLUSIONS: The updated results demonstrated no significant survival benefit of CCRT over NACT in patients with locoregionally advanced NPC. CCRT only showed significant MFS efficacy in T3‐4N0‐1 populations.
UR  -  https://www.cochranelibrary.com/central/doi/10.1002/central/CN-00959485/full
ER  -  


Record #70 of 322
Provider: John Wiley & Sons, Ltd.
Content: text/plain; charset="UTF-8"

TY  -  JOUR
AN  -  CN-02324035
AU  -  Hong, S
AU  -  Zhang, Y
AU  -  Yu, G
AU  -  Peng, P
AU  -  Peng, J
AU  -  Jia, J
AU  -  Wu, X
AU  -  Huang, Y
AU  -  Yang, Y
AU  -  Lin, Q
AU  -  et al.
TI  -  Gemcitabine Plus Cisplatin Versus Fluorouracil Plus Cisplatin as First-Line Therapy for Recurrent or Metastatic Nasopharyngeal Carcinoma: final Overall Survival Analysis of GEM20110714 Phase III Study
JA  -  Journal of clinical oncology
PY  -  2021
VL  -  39
IS  -  29
SP  -  3273‐3282
C3  -  PUBMED 34379443,EMBASE 635871897
M3  -  Clinical Trial, Phase III; Journal Article; Randomized Controlled Trial; Research Support, Non‐U.S. Gov't
KW  -  *cancer recurrence
KW  -  *cancer survival
KW  -  *nasopharynx carcinoma
KW  -  *overall survival
KW  -  Adult
KW  -  Advanced cancer
KW  -  Adverse drug reaction
KW  -  Aged
KW  -  Antineoplastic Combined Chemotherapy Protocols [*therapeutic use]
KW  -  Article
KW  -  Cancer chemotherapy
KW  -  Cancer patient
KW  -  Cisplatin [administration & dosage]
KW  -  Clinical trial
KW  -  Controlled study
KW  -  Deoxycytidine [administration & dosage, analogs & derivatives]
KW  -  Drug combination
KW  -  Drug therapy
KW  -  Female
KW  -  Fluorouracil [administration & dosage]
KW  -  Follow up
KW  -  Human
KW  -  Humans
KW  -  Intravenous drug administration
KW  -  Major clinical study
KW  -  Male
KW  -  Middle Aged
KW  -  Nasopharyngeal Carcinoma [*drug therapy, mortality]
KW  -  Nasopharyngeal Neoplasms [*drug therapy, mortality]
KW  -  Neoplasm Recurrence, Local [*drug therapy, mortality]
KW  -  Phase 3 clinical trial
KW  -  Probability
KW  -  Progression free survival
KW  -  Randomized controlled trial
KW  -  Side effect
KW  -  Young Adult
DO  -  10.1200/JCO.21.00396
AB  -  PURPOSE: GEM20110714 (ClinicalTrials.gov identifier: NCT01528618), the first randomized, phase III study of systemic chemotherapy in recurrent or metastatic nasopharyngeal carcinoma (NPC), reported significant progression‐free survival improvement with gemcitabine plus cisplatin (GP) versus fluorouracil plus cisplatin (FP; hazard ratio, 0.55; 95% CI, 0.44 to 0.68; P < .001). Data from the final analysis of overall survival (OS) are presented here. METHODS: From February 2012 to October 2015, 362 patients were randomly assigned to receive either GP (gemcitabine 1 g/m2 once daily on days 1 and 8 and cisplatin 80 mg/m2 once daily on day 1; n = 181) or FP (fluorouracil 4 g/m2 in continuous intravenous infusion over 96 hours and cisplatin 80 mg/m2 once daily on day 1; n = 181) once every 21 days. The primary end point was progression‐free survival, which has been previously reported; OS was a secondary end point. RESULTS: After a median follow‐up time of 69.5 months with GP and 69.7 months with FP, 148 (81.8%) and 166 (91.7%) deaths occurred in the GP and FP arms, respectively. The estimated hazard ratio for OS was 0.72 (95% CI, 0.58 to 0.90; two‐sided P = .004). The median OS was 22.1 months (95% CI, 19.2 to 25.0 months) with GP versus 18.6 months (95% CI, 15.4 to 21.7 months) with FP. The OS probabilities at 1, 3, and 5 years were 79.9% versus 71.8%, 31.0% versus 20.4%, and 19.2% versus 7.8%, respectively. Poststudy therapy was administered in 51.9% and 55.2% of patients in the GP and FP arms, respectively. CONCLUSION: Among patients with previously untreated advanced nasopharyngeal carcinoma, those who receive GP have longer OS than those receive FP. Gemcitabine plus cisplatin should be considered a preferred front‐line option for these patients.
UR  -  https://www.cochranelibrary.com/central/doi/10.1002/central/CN-02324035/full
ER  -  


Record #71 of 322
Provider: John Wiley & Sons, Ltd.
Content: text/plain; charset="UTF-8"

TY  -  JOUR
AN  -  CN-01953539
AU  -  Zhang, Y
AU  -  Chen, L
AU  -  Hu, G-Q
AU  -  Zhang, N
AU  -  Zhu, X-D
AU  -  Yang, K-Y
AU  -  Jin, F
AU  -  Shi, M
AU  -  Chen, Y-P
AU  -  Hu, W-H
AU  -  et al.
TI  -  Gemcitabine and cisplatin induction chemotherapy in nasopharyngeal carcinoma
JA  -  New England journal of medicine
PY  -  2019
C3  -  EMBASE 628048483
AB  -  BACKGROUND: Platinum‐based concurrent chemoradiotherapy is the standard of care for patients with locoregionally advanced nasopharyngeal carcinoma. Additional gemcitabine and cisplatin induction chemotherapy has shown promising efficacy in phase 2 trials. METHOD(S): In a parallel‐group, multicenter, randomized, controlled, phase 3 trial, we compared gemcitabine and cisplatin as induction chemotherapy plus concurrent chemoradiotherapy with concurrent chemoradiotherapy alone. Patients with locoregionally advanced nasopharyngeal carcinoma were randomly assigned in a 1:1 ratio to receive gemcitabine (at a dose of 1 g per square meter of body‐surface area on days 1 and 8) plus cisplatin (80 mg per square meter on day 1), administered every 3 weeks for three cycles, plus chemoradiotherapy (concurrent cisplatin at a dose of 100 mg per square meter every 3 weeks for three cycles plus intensity‐modulated radiotherapy) or chemoradiotherapy alone. The primary end point was recurrence‐free survival (i.e., freedom from disease recurrence [distant metastasis or locoregional recurrence] or death from any cause) in the intention‐to‐treat population. Secondary end points included overall survival, treatment adherence, and safety. RESULT(S): A total of 480 patients were included in the trial (242 patients in the induction chemotherapy group and 238 in the standard‐therapy group). At a median follow‐up of 42.7 months, the 3‐year recurrence‐free survival was 85.3% in the induction chemotherapy group and 76.5% in the standard‐therapy group (stratified hazard ratio for recurrence or death, 0.51; 95% confidence interval [CI], 0.34 to 0.77; P=0.001). Overall survival at 3 years was 94.6% and 90.3%, respectively (stratified hazard ratio for death, 0.43; 95% CI, 0.24 to 0.77). A total of 96.7% of the patients completed three cycles of induction chemotherapy. The incidence of acute adverse events of grade 3 or 4 was 75.7% in the induction chemotherapy group and 55.7% in the standard‐therapy group, with a higher incidence of neutropenia, thrombocytopenia, anemia, nausea, and vomiting in the induction chemotherapy group. The incidence of grade 3 or 4 late toxic effects was 9.2% in the induction chemotherapy group and 11.4% in the standard‐therapy group. CONCLUSION(S): Induction chemotherapy added to chemoradiotherapy significantly improved recurrence‐free survival and overall survival, as compared with chemoradiotherapy alone, among patients with locoregionally advanced nasopharyngeal carcinoma. (Funded by the Innovation Team Development Plan of the Ministry of Education and others; ClinicalTrials.gov number, NCT01872962.). Copyright © 2019 Massachusetts Medical Society.
UR  -  https://www.cochranelibrary.com/central/doi/10.1002/central/CN-01953539/full
ER  -  


Record #72 of 322
Provider: John Wiley & Sons, Ltd.
Content: text/plain; charset="UTF-8"

TY  -  JOUR
AN  -  CN-01574208
AU  -  NCT03518489,
TI  -  Appaconitine Patch for Oral Mucositis Pain Caused by Chemoradiotherapy in Patients With Nasopharyngeal Cancer
JA  -  https://clinicaltrials.gov/show/NCT03518489
PY  -  2018
CC  -  Oral Health
CC  -  ENT
C3  -  CTgov NCT03518489
KW  -  Aconitine
KW  -  Lappaconitine
KW  -  Mucositis
KW  -  Nasopharyngeal Neoplasms
KW  -  Stomatitis
AB  -  This is a randomized, single ‐center study conducted in China to evaluate Lappaconitine Adhesive Patch in the reduction severity of radiation induced oral mucositis pain in patients receiving solo radiation therapy or chemoradiation therapy for nasopharyngeal carcinoma. Patients will reveive daily fractions of IMRT (2.0 ‐ 2.2 Gy) to a total of 60 ‐ 72 Gy over approximately 7 weeks, plus cisplatin administered 80 ‐ 100 mg/m2 once every three weeks for 3 doses or 30 ‐ 40 mg/m2 once weekly for 6‐7 doses (investigator's choice). Patients in both arms received Intensity Modulated Radiation Therapy(IMRT) :All target volumes were outlined slice by slice on the axial contrast‐enhanced CT with MR fusion images in the treatment planning system. The target volumes were defined in accordance with the International Commission on Radiation Units and Measurements Reports 50 and 62. The prescribed dose is 68‐72 Gy to PTVnx (Planning target volume of the primary tumor), 64‐68 Gy to GTVnd (Gross tumor volume of the cervical lymph node), 60‐ 64Gy to PTVnd and PTV1 (Planning target volume 1), and 54‐58 Gy to PTV2 (Planning target volume 2) in 30‐32 fractions. Patients will be randomized equally to 1 of 2 treatment arms: Arm A: Lappaconitine Adhesive Patch per day, concurrent with stardard care for oral mucositis Arm B: stardard care for oral mucositis All patients will be assessed weekly for oral mucositis per WHO grading criteria until the completion of IMRT, and once weekly thereafter (if necessary) for 7 weeks, or until oral mucositis resolves to ≤ Grade 1. Approximately 200 patients will be enrolled to ensure that roughly 80 patients per arm complete treatments for primary endpoint analysis.
UR  -  https://www.cochranelibrary.com/central/doi/10.1002/central/CN-01574208/full
ER  -  


Record #73 of 322
Provider: John Wiley & Sons, Ltd.
Content: text/plain; charset="UTF-8"

TY  -  JOUR
AN  -  CN-02138843
AU  -  Al-Rajhi, NM
AU  -  Khalil, EM
AU  -  Ahmad, S
AU  -  Soudy, H
AU  -  AlGhazi, M
AU  -  Fatani, DM
AU  -  Memon, M
AU  -  Abouzied, M
AU  -  Khafaga, YM
TI  -  Low-dose fractionated radiation with induction docetaxel and cisplatin followed by concurrent cisplatin and radiation therapy in locally advanced nasopharyngeal cancer: a randomized phase II-III trial
JA  -  Hematology/oncology and stem cell therapy
PY  -  2021
VL  -  14
IS  -  3
CC  -  Oral Health
CC  -  ENT
SP  -  199‐205
C3  -  PUBMED 32504593,EMBASE 2006842509
M3  -  Clinical Trial, Phase II; Clinical Trial, Phase III; Journal Article; Multicenter Study; Randomized Controlled Trial
KW  -  *advanced cancer
KW  -  *chemoradiotherapy
KW  -  *nasopharynx carcinoma
KW  -  Adult
KW  -  Aged
KW  -  Antineoplastic Combined Chemotherapy Protocols [*administration & dosage]
KW  -  Article
KW  -  Cancer patient
KW  -  Cancer staging
KW  -  Cancer survival
KW  -  Chemoradiotherapy
KW  -  Cisplatin [administration & dosage]
KW  -  Clinical trial
KW  -  Controlled study
KW  -  Disease‐Free Survival
KW  -  Distant metastasis free survival
KW  -  Docetaxel [administration & dosage]
KW  -  Dose Fractionation, Radiation
KW  -  Drug combination
KW  -  Drug therapy
KW  -  Female
KW  -  Human
KW  -  Humans
KW  -  Induction chemotherapy
KW  -  Kidney
KW  -  Liver function
KW  -  Low drug dose
KW  -  Major clinical study
KW  -  Male
KW  -  Middle Aged
KW  -  Nasopharyngeal Carcinoma [mortality, therapy]
KW  -  Nasopharyngeal Neoplasms [mortality, therapy]
KW  -  Overall survival
KW  -  Phase 2 clinical trial
KW  -  Prospective study
KW  -  Radiotherapy
KW  -  Randomized controlled trial
KW  -  Survival Rate
KW  -  Young adult
DO  -  10.1016/j.hemonc.2020.05.005
AB  -  Objective/Background: To evaluate the efficacy and outcome of adding low‐dose fractionated radiotherapy (LDFRT) to induction chemotherapy plus concurrent chemoradiation in locally advanced nasopharyngeal carcinoma (LANPC). Methods: A single‐institute, phase II–III, prospectively controlled randomized clinical trial was performed at King Faisal Specialist Hospital and Research Centre. Patients aged 18–70 years with WHO type II and III, stage III–IVB nasopharyngeal carcinoma, Eastern Cooperative Oncology Group performance score of 0–2, with adequate hematological, renal, and hepatic function were eligible. In total, 108 patients were enrolled in this trial. All patients received two cycles of induction docetaxel and cisplatin (75 mg/m2 each) chemotherapy on Days 1 and 22, followed by concurrent chemoradiation therapy. Radiation therapy consisted of 70 Gy in 33 fractions, with concurrent cisplatin 25 mg/m2 for 4 days on Days 43 and 64. Patients were randomly assigned to either adding LDFRT (0.5 Gy twice daily 6 hours apart for 2 days) to induction chemotherapy in the experimental arm (54 patients) or induction chemotherapy alone in the control arm (54 patients). Results: There was no significant difference in the post‐induction response rates (RRs) or in toxicity between the two treatment arms. The 3‐year overall survival (OS), locoregional control (LRC), and distant metastases‐free survival (DMFS) rates for experimental arm and control arm were 94% versus 93% (p = .8), 84.8% versus 87.5% (p = .58), and 84.1% versus 91.6% (p = .25), respectively. Conclusion: The results showed no benefit from adding LDFRT to induction chemotherapy in terms of RR, OS, LRC, and DMFS.
UR  -  https://www.cochranelibrary.com/central/doi/10.1002/central/CN-02138843/full
ER  -  


Record #74 of 322
Provider: John Wiley & Sons, Ltd.
Content: text/plain; charset="UTF-8"

TY  -  JOUR
AN  -  CN-02022186
AU  -  NCT00410826,
TI  -  Cisplatin and Radiation Therapy With or Without Erlotinib Hydrochloride in Treating Patients With Stage III or Stage IV Head and Neck Cancer
JA  -  https://clinicaltrials.gov/show/NCT00410826
PY  -  2006
CC  -  Oral Health
C3  -  CTgov NCT00410826
KW  -  Carcinoma
KW  -  Carcinoma, Squamous Cell
KW  -  Cisplatin
KW  -  Erlotinib Hydrochloride
KW  -  Laryngeal Diseases
KW  -  Laryngeal Neoplasms
KW  -  Nasopharyngeal Neoplasms
KW  -  Oropharyngeal Neoplasms
AB  -  PRIMARY OBJECTIVES: I. Compare the complete response rate in patients with locally advanced head and neck cancer, treated with cisplatin, radiotherapy and erlotinib (erlotinib hydrochloride) versus cisplatin and radiotherapy alone. SECONDARY OBJECTIVES: I. Evaluate whether the addition of erlotinib increases the acute and long term toxicities of cisplatin and radiotherapy, in patients with locally advanced head and neck cancer. II. Compare the disease‐free and overall survivals of patients with locally advanced head and neck cancer treated with cisplatin and radiotherapy, with and without erlotinib. III. Evaluate whether the symptomatic improvement observed in the first week of erlotinib alone predicts for complete response and long term disease control. IV. Correlate epidermal growth factor receptor (EGFR), p16 and excision repair cross‐complementing 1 (ERCC‐1) expression with response outcome to therapy with cisplatin and radiation with and without erlotinib. V. Identify other molecular correlates that may be relevant in the pathogenesis of squamous cell carcinoma of head and neck (SCCHN) or response to therapy. OUTLINE: Patients are randomized to 1 of 2 treatment arms. ARM I: Patients receive cisplatin intravenously (IV) on days 1, 22, and 43 and undergo 3‐dimensional conformal or intensity modulated radiotherapy once daily, 5 days per week, on days 1‐47. Patients also receive erlotinib hydrochloride orally (PO) once daily (QD) on days ‐7 to 47. ARM II: Patients receive cisplatin and undergo radiotherapy as in Arm I. Within 10‐14 weeks after completion of study treatment, patients with N2 or N3 disease at the time of screening undergo a neck dissection. After completion of study treatment, patients are followed up periodically for 5 years.
UR  -  https://www.cochranelibrary.com/central/doi/10.1002/central/CN-02022186/full
ER  -  


Record #75 of 322
Provider: John Wiley & Sons, Ltd.
Content: text/plain; charset="UTF-8"

TY  -  JOUR
AN  -  CN-02075194
AU  -  Lu, Y
AU  -  Chen, D
AU  -  Liang, J
AU  -  Gao, J
AU  -  Luo, Z
AU  -  Wang, R
AU  -  Liu, W
AU  -  Huang, C
AU  -  Ning, X
AU  -  Liu, M
AU  -  et al.
TI  -  Administration of nimotuzumab combined with cisplatin plus 5-fluorouracil as induction therapy improves treatment response and tolerance in patients with locally advanced nasopharyngeal carcinoma receiving concurrent radiochemotherapy: a multicenter randomized controlled study
JA  -  BMC cancer
PY  -  2019
VL  -  19
IS  -  1
CC  -  ENT
CC  -  Oral Health
SP  -  1262
C3  -  PUBMED 31888551,EMBASE 630362620
M3  -  Journal Article; Multicenter Study; Randomized Controlled Trial
KW  -  *chemoradiotherapy
KW  -  *drug response
KW  -  *drug tolerance
KW  -  *nasopharynx carcinoma /drug therapy /radiotherapy
KW  -  Adolescent
KW  -  Adult
KW  -  Aged
KW  -  Anemia /side effect
KW  -  Antibodies, Monoclonal, Humanized [*therapeutic use]
KW  -  Antineoplastic Combined Chemotherapy Protocols [*therapeutic use]
KW  -  Article
KW  -  Cancer staging
KW  -  Cervical lymph node
KW  -  Chemoradiotherapy
KW  -  Cisplatin [therapeutic use]
KW  -  Continuous infusion
KW  -  Controlled study
KW  -  Disease assessment
KW  -  Docetaxel [therapeutic use]
KW  -  Drug Tolerance
KW  -  Drug efficacy
KW  -  Drug safety
KW  -  Female
KW  -  Fluorouracil [therapeutic use]
KW  -  Follow up
KW  -  Gastrointestinal disease /side effect
KW  -  Human
KW  -  Humans
KW  -  Induction Chemotherapy
KW  -  Intensity modulated radiation therapy
KW  -  Leukopenia /side effect
KW  -  Lymphatic Metastasis [*therapy]
KW  -  Major clinical study
KW  -  Male
KW  -  Middle Aged
KW  -  Middle aged
KW  -  Multicenter study
KW  -  Multiple cycle treatment
KW  -  Nasopharyngeal Carcinoma [*therapy]
KW  -  Nasopharyngeal Neoplasms [*therapy]
KW  -  Neoplasm Staging
KW  -  Neutropenia /side effect
KW  -  Oral mucositis /side effect
KW  -  Protein expression
KW  -  Radiation dermatitis /side effect
KW  -  Randomized controlled trial
KW  -  Rash /side effect
KW  -  Retrospective study
KW  -  Therapy effect
KW  -  Young Adult
DO  -  10.1186/s12885-019-6459-6
AB  -  Background: Nimotuzumab (NTZ) is an anti‐EGFR monoclonal antibody. However,the effect of targeted drugs combined with induction therapy in locally advanced nasopharyngeal carcinoma remains unclear. The aim of this study is to investigate the safety and efficacy of NTZ combined with cisplatin plus 5‐fluorouracil (PF) as induction regimen in locally advanced nasopharyngeal carcinoma (NPC) patients receiving concurrent radiochemotherapy. Methods: This was a multicenter randomized controlled study performed in eight Guangxi hospitals in 2015‐2017. Eligible patients with NPC were randomized into nimotuzumab/PF (NPF group) and docetaxel/PF (DPF group) regimens, respectively, as induction therapy. After 2 cycles of induction therapy, all patients received cisplatin and concurrent intensity modulated radiation therapy (IMRT). Then, the two groups were compared for safety and efficacy. Results: A total of 118 patients with stage III‐IVa NPC were assessed, with 58 and 60 in the NPF and DPF groups, respectively. Compared with DPF treatment, NPF induction therapy showed a more pronounced effect on cervical lymph nodes (P = 0.036), with higher response rate (RR) (81% vs 60%). Compared with the DPF group, the NPF group showed significantly reduced leukopenia, neutropenia and gastrointestinal reactions (all P < 0.05); rash only appeared in the NPF group, but all cases were grade 1. During concurrent treatment with radiotherapy and chemotherapy, the NPF group showed better tolerance to radiotherapy and chemotherapy; neutropenia, anemia, gastrointestinal reactions, oral mucositis and radiation dermatitis in the NPF group were significantly reduced (P < 0.05). The expression rate of EGFR was 94.9% (112/118). Compared with the DPF group, patients with EGFR expression in the NPF group showed better response (77.8% vs 63.0%, P = 0.033). Conclusion: For locally advanced NPC patients receiving follow‐up cisplatin and IMRT, nimotuzumab/PF for induction therapy has better lymph node response rate and milder adverse reactions than the DPF regimen. In addition, the patients have better tolerance in subsequent concurrent radiotherapy and chemotherapy; however, long‐term efficacy needs further follow‐up evaluation. Trial registration: The registration number of the clinical trial is ChiCTR‐OIC‐16008201 and retrospectively registered on March 31, 2016.
UR  -  https://www.cochranelibrary.com/central/doi/10.1002/central/CN-02075194/full
ER  -  


Record #76 of 322
Provider: John Wiley & Sons, Ltd.
Content: text/plain; charset="UTF-8"

TY  -  JOUR
AN  -  CN-00489832
AU  -  Feng, ZF
AU  -  Pan, HL
AU  -  Song, HS
AU  -  Liu, ZM
AU  -  Huang, Y
TI  -  Radiotherapy with concurrent chemotherapy for treatment of advanced nasopharyngeal carcinoma
JA  -  Di 1 jun yi da xue xue bao [Academic journal of the first medical college of PLA]
PY  -  2004
VL  -  24
IS  -  6
CC  -  ENT
SP  -  694‐696
C3  -  PUBMED 15201093
M3  -  Clinical Trial; English Abstract; Journal Article; Randomized Controlled Trial
KW  -  Adult
KW  -  Aged
KW  -  Antineoplastic Combined Chemotherapy Protocols [adverse effects]
KW  -  Combined Modality Therapy
KW  -  Female
KW  -  Humans
KW  -  Male
KW  -  Middle Aged
KW  -  Nasopharyngeal Neoplasms [*therapy]
KW  -  Prospective Studies
KW  -  Radiotherapy [adverse effects]
AB  -  OBJECTIVE: To evaluate the effect of radiotherapy combined with concurrent chemotherapy for the treatment of advanced nasopharyngeal carcinoma. METHODS: From February 2001 to August 2003, 80 cases of nasopharyngeal carcinoma (stage III and IVa) were randomized into two groups to receive radiotherapy with concurrent chemotherapy (Group A, n=40) consisted of leucovorin (CF, 100 mg/m(2), days 1‐5), 5‐fluorouracil (5‐Fu, 500 mg/m(2), days 1‐5), cisplatin (DDP, 60 mg/m(2), day 1) for one course followed by another 4 weeks later, or radiotherapy alone (Group B, n=40). In all cases, the radiotherapy followed the same protocol, with the nasopharyngeal (NP) total dose (DT) of 66‐76 Gy given in 6.6‐7.6 weeks, and cervical lymphnode (LN) DT of 60‐72 Gy completed in 6.0‐7.2 weeks. RESULTS: All patients completed the treatment course, and the complete response rates of the primary lesions and cervical nodes in A and B groups were 77.5% and 60.0% (P>0.05) and 92.5% vs 70.0% (P<0.05), respectively, which were 92.5% vs 72.5% (P<0.05) and 100% vs 85.0% (P<0.05), respectively, 3 months after treatment. No obvious toxicity was observed in the two groups except for vomiting and leukopenia. CONCLUSION: Radiotherapy with concurrent chemotherapy can improve the elimination rate of advanced nasopharyngeal carcinoma, and can be completed in shorter treatment course in comparison with neoadjuvant chemotherapy before radiotherapy, eligible for clinical practice in the treatment of advanced nasopharyngeal carcinoma.
UR  -  https://www.cochranelibrary.com/central/doi/10.1002/central/CN-00489832/full
ER  -  


Record #77 of 322
Provider: John Wiley & Sons, Ltd.
Content: text/plain; charset="UTF-8"

TY  -  JOUR
AN  -  CN-00755033
AU  -  Cai, Z-W
AU  -  Liu, H-F
AU  -  Gan, T-Q
AU  -  Lan, D
TI  -  Gemcitabine combined with cisplatin in treatment of lung metastases from nasopharyngeal carcinoma
JA  -  Chinese journal of cancer prevention and treatment
PY  -  2009
VL  -  16
IS  -  16
SP  -  1256‐1258+1264
C3  -  EMBASE 355383502
M3  -  Journal: Article
KW  -  *lung metastasis /drug therapy /complication /drug therapy
KW  -  *nasopharynx carcinoma
KW  -  Adult
KW  -  Aged
KW  -  Article
KW  -  Cancer combination chemotherapy
KW  -  Clinical trial
KW  -  Controlled clinical trial
KW  -  Controlled study
KW  -  Drug efficacy
KW  -  Female
KW  -  Human
KW  -  Leukopenia /side effect
KW  -  Major clinical study
KW  -  Male
KW  -  Multiple cycle treatment
KW  -  Nausea /side effect
KW  -  Randomized controlled trial
KW  -  Survival rate
KW  -  Survival time
KW  -  Thrombocytopenia /side effect
KW  -  Vomiting /side effect
AB  -  OBJECTIVE: To evaluate the efficacy and toxicity of GP regimen(gemcitabine plus cisplatin) in the treatment of lung metastases from nasopharyngeal carcinoma. METHODS: Sixty‐one patients with lung metastases from nasopharyngeal carcinoma were randomized into two groups. Group GP included 29 cases and was treated with gemcitabine plus cisplatin. Group PF included 32 cases and was treated with 5‐Fluorouracil plus cisplatin. All of them were treated for 2 cycles. RESULTS: All patients were evaluated for the efficacy and toxicity. In group GP, complete responses (CR) cases were 5(17.2%), partial responses (PR) were 15(51.7%), stable disease (SD) were 7(24.1%) and progressive disease (PD) were 2 (6.9%). In group PF, CR were 2(6.3%), PR were 11(34.4%), SD were 13(40.6%) and PD were 6(18.8%). The overall response rates were 69.0% in Group GP and 40.6% in Group PF, and there was a significant difference (χ2 = 4.921, P = 0.027). In Group GP, the median survival time was 15 months, 1‐, 2‐, 3‐year survival rates were 63.9%, 31.9% and 21.3%, respectively, and those of Group PF were 13 months, 57.7%, 19.2% and 9.6%, respectively. There was no statistical difference between the two groups (χ2 = 1.024, P = 0.311). The common toxicity was nausea and vomiting, leucopenia and thrombocytopenia. There was no statistical diffevence between the two groups (P>0.05). CONCLUSION: The regimen of gemcitabine plus cisplatin is an effective salvage regimen for lung metastases from nasopharyngeal carcinoma. The toxic side‐effects were mild and tolerable.
UR  -  https://www.cochranelibrary.com/central/doi/10.1002/central/CN-00755033/full
ER  -  


Record #78 of 322
Provider: John Wiley & Sons, Ltd.
Content: text/plain; charset="UTF-8"

TY  -  JOUR
AN  -  CN-01306881
AU  -  Hong, S
AU  -  Zhang, L
TI  -  Gemcitabine improves survival in patients with recurrent or metastatic nasopharyngeal carcinoma
JA  -  Chinese journal of cancer
PY  -  2016
VL  -  35
IS  -  1
SP  -  100
C3  -  PUBMED 28007026
M3  -  Comparative Study; Journal Article; Randomized Controlled Trial
KW  -  Antineoplastic Combined Chemotherapy Protocols [*therapeutic use]
KW  -  Carcinoma
KW  -  Cisplatin [administration & dosage]
KW  -  Deoxycytidine [administration & dosage, analogs & derivatives]
KW  -  Fluorouracil [administration & dosage]
KW  -  Follow‐Up Studies
KW  -  Humans
KW  -  Lymphatic Metastasis
KW  -  Nasopharyngeal Carcinoma
KW  -  Nasopharyngeal Neoplasms [drug therapy, *mortality, pathology, secondary]
KW  -  Neoplasm Recurrence, Local [drug therapy, *mortality, pathology]
KW  -  Neoplasm Staging
KW  -  Prognosis
KW  -  Survival Rate
DO  -  10.1186/s40880-016-0163-6
AB  -  For decades, the selection of chemotherapeutic regimens for the treatment of recurrent or metastatic nasopharyngeal carcinoma has been mainly empirical. To our knowledge, there is no phase 3 trial that has been conducted to determine the optimal treatment for these patients before our publication. Recently, we published an article in The Lancet entitled "Gemcitabine plus cisplatin versus fluorouracil plus cisplatin in recurrent or metastatic nasopharyngeal carcinoma: a multicentre, randomised, open‐label, phase 3 trial." The results of our study indicate that gemcitabine plus cisplatin could improve the survival of patients with recurrent or metastatic nasopharyngeal carcinoma compared with conventional fluorouracil plus cisplatin.
UR  -  https://www.cochranelibrary.com/central/doi/10.1002/central/CN-01306881/full
ER  -  


Record #79 of 322
Provider: John Wiley & Sons, Ltd.
Content: text/plain; charset="UTF-8"

TY  -  JOUR
AN  -  CN-01339758
AU  -  Xia, W-X
AU  -  Liang, H
AU  -  Lv, X
AU  -  Wang, L
AU  -  Qian, C-N
AU  -  Ye, Y-F
AU  -  Ke, L-R
AU  -  Qiu, W-Z
AU  -  Yu, Y-H
AU  -  Huang, X-J
AU  -  et al.
TI  -  Combining cetuximab with chemoradiotherapy in patients with locally advanced nasopharyngeal carcinoma: a propensity score analysis
JA  -  Oral oncology
PY  -  2017
VL  -  67
SP  -  167‐174
C3  -  EMBASE 614606072
M3  -  Journal: Article
KW  -  *advanced cancer/di [Diagnosis]
KW  -  *advanced cancer/dt [Drug Therapy]
KW  -  *cancer combination chemotherapy
KW  -  *cancer radiotherapy
KW  -  *cetuximab
KW  -  *cetuximab/ae [Adverse Drug Reaction]
KW  -  *cetuximab/cb [Drug Combination]
KW  -  *cetuximab/dt [Drug Therapy]
KW  -  *chemoradiotherapy
KW  -  *cisplatin/ae [Adverse Drug Reaction]
KW  -  *cisplatin/cb [Drug Combination]
KW  -  *cisplatin/dt [Drug Therapy]
KW  -  *distant metastasis free survival
KW  -  *fluorouracil/ae [Adverse Drug Reaction]
KW  -  *fluorouracil/cb [Drug Combination]
KW  -  *fluorouracil/dt [Drug Therapy]
KW  -  *locoregionally advanced nasopharyngeal carcinoma/di [Diagnosis]
KW  -  *locoregionally advanced nasopharyngeal carcinoma/dt [Drug Therapy]
KW  -  *nasopharynx carcinoma
KW  -  *nasopharynx carcinoma/di [Diagnosis]
KW  -  *nasopharynx carcinoma/dt [Drug Therapy]
KW  -  *prognosis
KW  -  *propensity score
KW  -  *taxane derivative/ae [Adverse Drug Reaction]
KW  -  *taxane derivative/cb [Drug Combination]
KW  -  *taxane derivative/dt [Drug Therapy]
KW  -  Adjuvant chemotherapy
KW  -  Adult
KW  -  Advanced cancer/dt [Drug Therapy]
KW  -  Article
KW  -  Cancer staging
KW  -  Cancer survival
KW  -  Cisplatin
KW  -  Clinical effectiveness
KW  -  Clinical trial
KW  -  Comparative study
KW  -  Controlled clinical trial
KW  -  Controlled study
KW  -  Data base
KW  -  Disease free survival
KW  -  Distant metastasis free survival
KW  -  Drug therapy
KW  -  Female
KW  -  Human
KW  -  Induction chemotherapy
KW  -  Intensity modulated radiation therapy
KW  -  Loading drug dose
KW  -  Local recurrence free survival
KW  -  Locoregionally advanced nasopharyngeal carcinoma/dt [Drug Therapy]
KW  -  Major clinical study
KW  -  Male
KW  -  Mucosa inflammation/si [Side Effect]
KW  -  Multiple cycle treatment
KW  -  Nasopharynx carcinoma/dt [Drug Therapy]
KW  -  Observational study
KW  -  Oral mucositis/co [Complication]
KW  -  Oral mucositis/si [Side Effect]
KW  -  Outcome assessment
KW  -  Overall survival
KW  -  Priority journal
KW  -  Propensity score
KW  -  Prospective study
KW  -  Radiation injury/co [Complication]
KW  -  Radiotherapy
KW  -  Randomized controlled trial
KW  -  Rash/co [Complication]
KW  -  Rash/si [Side Effect]
DO  -  10.1016/j.oraloncology.2017.02.026
AB  -  Objective To compare the effectiveness of concurrent cisplatin chemoradiotherapy plus cetuximab with that of concurrent chemoradiotherapy (CCRT) alone in locoregionally advanced nasopharyngeal carcinoma (LRANPC) patients. Materials and methods A total of 3257 LRANPC patients from a prospectively maintained database were included in this observational study to examine the effectiveness of adding cetuximab to CCRT. We compared overall survival (OS), disease‐free survival (DFS), locoregional recurrence‐free survival (LRRFS), and distant metastasis‐free survival (DMFS) using the propensity score method. Results In this cohort, 131 patients received CCRT plus cetuximab. Cetuximab‐treated patients were more likely to receive intensity‐modulated radiation therapy and were less likely to receive induction chemotherapy or adjuvant chemotherapy. The addition of cetuximab was associated with increased DMFS compared with CCRT alone based on univariable and multivariable analyses (5‐year OS, 94.1% vs. 87.3%; P = 0.044), but not with increased OS, DFS, or LRRFS. Propensity score matching identified 96 patients in each cohort and confirmed that a DMFS benefit was associated with the addition of cetuximab (HR, 0.38; 95% CI, 0.15‐0.99, P = 0.044). Subgroup analyses demonstrated a significant DMFS benefit with CCRT plus cetuximab in patients with N2‐N3 stage disease compared with N2‐N3 patients receiving CCRT alone (87.9% and 66.2%, respectively; P = 0.045). Conclusions In conclusion, the addition of cetuximab to first‐line chemoradiotherapy is associated with an improvement in DMFS in patients with LRANPC. A prospective randomized clinical trial will be necessary to validate this result. Copyright © 2017 Elsevier Ltd
UR  -  https://www.cochranelibrary.com/central/doi/10.1002/central/CN-01339758/full
ER  -  


Record #80 of 322
Provider: John Wiley & Sons, Ltd.
Content: text/plain; charset="UTF-8"

TY  -  JOUR
AN  -  CN-01708359
AU  -  Tang, LQ
AU  -  Chen, DP
AU  -  Guo, L
AU  -  Mo, HY
AU  -  Huang, Y
AU  -  Guo, SS
AU  -  Qi, B
AU  -  Tang, QN
AU  -  Wang, P
AU  -  Li, XY
AU  -  et al.
TI  -  Concurrent chemoradiotherapy with nedaplatin versus cisplatin in stage II-IVB nasopharyngeal carcinoma: an open-label, non-inferiority, randomised phase 3 trial
JA  -  The lancet. Oncology
PY  -  2018
VL  -  19
IS  -  4
CC  -  ENT
SP  -  461‐473
C3  -  PUBMED 29501366
M3  -  Clinical Trial, Phase III; Comparative Study; Equivalence Trial; Journal Article; Multicenter Study; Research Support, Non‐U.S. Gov't
KW  -  Adolescent
KW  -  Adult
KW  -  Aged
KW  -  Anorexia [chemically induced]
KW  -  Antineoplastic Agents [adverse effects, *therapeutic use]
KW  -  Carcinoma [secondary, *therapy]
KW  -  Chemoradiotherapy
KW  -  Cisplatin [adverse effects, *therapeutic use]
KW  -  Female
KW  -  Hearing Disorders [chemically induced]
KW  -  Humans
KW  -  Male
KW  -  Middle Aged
KW  -  Nasopharyngeal Neoplasms [pathology, *therapy]
KW  -  Nausea [chemically induced]
KW  -  Organoplatinum Compounds [adverse effects, *therapeutic use]
KW  -  Progression‐Free Survival
KW  -  Radiotherapy Dosage
KW  -  Thrombocytopenia [chemically induced]
KW  -  Vomiting [chemically induced]
KW  -  Young Adult
DO  -  10.1016/S1470-2045(18)30104-9
AB  -  BACKGROUND: Cisplatin‐based concurrent chemoradiotherapy is currently considered to be the standard treatment regimen for patients with advanced nasopharyngeal carcinoma, but has well known side‐effects such as gastrointestinal reactions, nephrotoxicity, and ototoxicity. Nedaplatin was developed to decrease the toxic effects induced by cisplatin, and in this trial we assessed whether a nedaplatin‐based concurrent chemoradiotherapy regimen was non‐inferior to a cisplatin‐based regimen in patients with locoregional, stage II‐IVB nasopharyngeal carcinoma. METHODS: We did an open‐label, non‐inferiority, phase 3, randomised, controlled trial at two centres in China. Patients aged 18‐65 years with non‐keratinising stage II‐IVB (T1‐4N1‐3 or T3‐4N0) nasopharyngeal carcinoma, a Karnofsky score of at least 70, and adequate haematological, renal, and hepatic function were randomly assigned (1:1) to receive intravenously either nedaplatin 100 mg/m2 or cisplatin 100 mg/m2 on days 1, 22, and 43 for three cycles concurrently with intensity‐modulated radiotherapy. Randomisation was done manually using a computer‐generated random number code and patients were stratified by treatment centre and clinical stage. Patients and clinicians were not masked to treatment allocation. The primary endpoint was progression‐free survival at 2 years; non‐inferiority was shown if the upper limit of the 95% CI for the difference in 2‐year progression‐free survival between the two groups did not exceed 10%. Analyses were by both intention to treat and per protocol, including all patients who received at least one complete cycle of chemotherapy. This trial is registered with ClinicalTrials.gov, number NCT01540136, and is currently in follow‐up. FINDINGS: Between Jan 16, 2012, and July 16, 2014, we randomly assigned 402 patients to nedaplatin‐based (n=201) or cisplatin‐based (n=201) concurrent chemoradiotherapy. In the intention‐to‐treat population, 2‐year progression‐free survival was 89·9% (95% CI 85·8‐94·0) in the cisplatin group and 88·0% (83·5‐94·5) in the nedaplatin group, with a difference of 1·9% (95% CI ‐4·2 to 8·0; pnon‐inferiority=0·0048). In the per‐protocol analysis (cisplatin group, n=197; nedaplatin group, n=196), 2‐year progression‐free survival was 89·7% (95% CI 85·4‐94·0) in the cisplatin group and 88·7% (84·2‐94·5) in the nedaplatin group, with a difference of 1·0% (95% CI ‐5·2 to 7·0; pnon‐inferiority=0·0020). A significantly higher frequency of grade 3 or 4 vomiting (35 [18%] of 198 in the cisplatin group vs 12 [6%] of 200 in the nedaplatin group, p<0·0001), nausea (18 [9%] vs four [2%], p=0·0021), and anorexia (53 [27%] vs 26 [13%], p=0·00070) was observed in the cisplatin group compared with the nedaplatin group. 11 (6%) patients in the nedaplatin group had grade 3 or 4 thrombocytopenia compared with four (2%) in the cisplatin group (p=0·065). Patients in the cisplatin group had a higher frequency of any grade or grade 3 or 4 late auditory or hearing toxicities than did patients in the nedaplatin group (grade 3 or 4: three [2%] in the nedaplatin group vs 11 [6%] in the cisplatin group, p=0·030). No patients died from treatment‐related causes. INTERPRETATION: Our findings show that nedaplatin‐based concurrent chemoradiotherapy represents an alternative doublet treatment strategy to cisplatin‐based concurrent chemoradiotherapy for patients with locoregional, advanced nasopharyngeal carcinoma. Further investigations are needed to explore the potential use of this treatment as induction or adjuvant chemotherapy or in combination with other agents. FUNDING: National Key R&D Program of China, National Natural Science Foundation of China, Sun Yat‐sen University Clinical Research 5010 Program, Sci‐Tech Project Foundation of Guangzhou City, National Key Basic Research Program of China, Special Support Plan of Guangdong Province, Sci‐Tech Project Foundation of Guangdong Province, Health & Medical Collaborative Innovation Project of Guangzhou City, National Science & Technology Pillar Program during the Twelfth Five‐year Plan Period, PhD Start‐up Fund of Natural Science Foundation of Guangdong Province, Cultivation Foundation for the Junior Teachers in Sun Yat‐sen University, and Fundamental Research Funds for the Central Universities.
UR  -  https://www.cochranelibrary.com/central/doi/10.1002/central/CN-01708359/full
ER  -  


Record #81 of 322
Provider: John Wiley & Sons, Ltd.
Content: text/plain; charset="UTF-8"

TY  -  JOUR
AN  -  CN-01088272
AU  -  Songthong, AP
AU  -  Kannarunimit, D
AU  -  Chakkabat, C
AU  -  Lertbutsayanukul, C
TI  -  A randomized phase II/III study of adverse events between sequential (SEQ) versus simultaneous integrated boost (SIB) intensity modulated radiation therapy (IMRT) in nasopharyngeal carcinoma; preliminary result on acute adverse events
JA  -  Radiation oncology (London, England)
PY  -  2015
VL  -  10
CC  -  ENT
CC  -  Oral Health
SP  -  166
C3  -  PUBMED 26253488
M3  -  Clinical Trial, Phase II; Clinical Trial, Phase III; Journal Article; Randomized Controlled Trial; Research Support, Non‐U.S. Gov't
KW  -  *intensity modulated radiation therapy
KW  -  *nasopharynx carcinoma/dt [Drug Therapy]
KW  -  *nasopharynx carcinoma/rt [Radiotherapy]
KW  -  *radiation injury/co [Complication]
KW  -  *sequential intensity modulated radiation therapy
KW  -  *simultaneous integrated boost intensity modulated radiation therapy
KW  -  Adult
KW  -  Aged
KW  -  Anorexia/si [Side Effect]
KW  -  Antineoplastic Agents [administration & dosage]
KW  -  Article
KW  -  Blood toxicity/si [Side Effect]
KW  -  Cancer adjuvant therapy
KW  -  Carcinoma
KW  -  Chemoradiotherapy
KW  -  Chemoradiotherapy [methods]
KW  -  Cisplatin [administration & dosage]
KW  -  Cisplatin/ae [Adverse Drug Reaction]
KW  -  Cisplatin/cb [Drug Combination]
KW  -  Cisplatin/dt [Drug Therapy]
KW  -  Continuous infusion
KW  -  Controlled study
KW  -  Dermatitis/si [Side Effect]
KW  -  Disease‐Free Survival
KW  -  Drug withdrawal
KW  -  Dysphagia/co [Complication]
KW  -  Dysphagia/si [Side Effect]
KW  -  Female
KW  -  Fluorouracil/ae [Adverse Drug Reaction]
KW  -  Fluorouracil/cb [Drug Combination]
KW  -  Fluorouracil/dt [Drug Therapy]
KW  -  Follow up
KW  -  Gastrointestinal toxicity/si [Side Effect]
KW  -  Human
KW  -  Humans
KW  -  Kaplan‐Meier Estimate
KW  -  Major clinical study
KW  -  Male
KW  -  Middle Aged
KW  -  Mucosa inflammation/co [Complication]
KW  -  Multiple cycle treatment
KW  -  Nasopharyngeal Carcinoma
KW  -  Nasopharyngeal Neoplasms [drug therapy, mortality, *radiotherapy]
KW  -  Nausea/si [Side Effect]
KW  -  Neutropenia/si [Side Effect]
KW  -  Oral mucositis/si [Side Effect]
KW  -  Overall survival
KW  -  Phase 1 clinical trial
KW  -  Phase 2 clinical trial
KW  -  Progression free survival
KW  -  Radiotherapy, Intensity‐Modulated [*adverse effects, *methods]
KW  -  Randomized controlled trial
KW  -  Skin toxicity/si [Side Effect]
KW  -  Treatment failure
KW  -  Treatment response
KW  -  Unspecified side effect/si [Side Effect]
KW  -  Weight reduction
KW  -  Xerostomia/co [Complication]
KW  -  Xerostomia/si [Side Effect]
DO  -  10.1186/s13014-015-0472-y
AB  -  BACKGROUND: To investigate acute and late toxicities comparing sequential (SEQ‐IMRT) versus simultaneous integrated boost intensity modulated radiotherapy (SIB‐IMRT) in nasopharyngeal carcinoma (NPC) patients. METHODS: Newly diagnosed stage I‐IVB NPC patients were randomized to receive SEQ‐IMRT or SIB‐IMRT, with or without chemotherapy. SEQ‐IMRT consisted of two sequential radiation treatment plans: 2 Gy x 25 fractions to low‐risk planning target volume (PTV‐LR) followed by 2 Gy x 10 fractions to high‐risk planning target volume (PTV‐HR). In contrast, SIB‐IMRT consisted of only one treatment plan: 2.12 Gy and 1.7 Gy x 33 fractions to PTV‐HR and PTV‐LR, respectively. Toxicities were evaluated according to CTCAE version 4.0. RESULTS: Between October 2010 and November 2013, 122 eligible patients were randomized between SEQ‐IMRT (54 patients) and SIB‐IMRT (68 patients). With median follow‐up time of 16.8 months, there was no significant difference in toxicities between the two IMRT techniques. During chemoradiation, the most common grade 3‐5 acute toxicities were mucositis (15.4% vs 13.6%, SEQ vs SIB, p = 0.788) followed by dysphagia (9.6% vs 9.1%, p = 1.000) and xerostomia (9.6% vs 7.6%, p = 0.748). During the adjuvant chemotherapy period, 25.6% and 32.7% experienced grade 3 weight loss in SEQ‐IMRT and SIB‐IMRT (p = 0.459). One‐year overall survival (OS) and progression‐free survival (PFS) were 95.8% and 95.5% in SEQ‐IMRT and 98% and 90.2% in SIB‐IMRT, respectively (p = 0.472 for OS and 0.069 for PFS). CONCLUSION: This randomized, phase II/III trial comparing SIB‐IMRT versus SEQ‐IMRT in NPC showed no statistically significant difference between both IMRT techniques in terms of acute adverse events. Short‐term tumor control and survival outcome were promising.
UR  -  https://www.cochranelibrary.com/central/doi/10.1002/central/CN-01088272/full
ER  -  


Record #82 of 322
Provider: John Wiley & Sons, Ltd.
Content: text/plain; charset="UTF-8"

TY  -  JOUR
AN  -  CN-01607155
AU  -  Frikha, M
AU  -  Auperin, A
AU  -  Tao, Y
AU  -  Elloumi, F
AU  -  Toumi, N
AU  -  Blanchard, P
AU  -  Lang, P
AU  -  Sun, S
AU  -  Racadot, S
AU  -  Thariat, J
AU  -  et al.
TI  -  A randomized trial of induction docetaxel-cisplatin-5FU followed by concomitant cisplatin-RT versus concomitant cisplatin-RT in nasopharyngeal carcinoma (GORTEC 2006-02)
JA  -  Annals of oncology : official journal of the european society for medical oncology
PY  -  2018
VL  -  29
IS  -  3
CC  -  ENT
SP  -  731‐736
C3  -  PUBMED 29236943,EMBASE 621930957
M3  -  Clinical Trial, Phase III; Journal Article; Multicenter Study; Randomized Controlled Trial; Research Support, Non‐U.S. Gov't
KW  -  *cancer radiotherapy
KW  -  *cisplatin/cb [Drug Combination]
KW  -  *cisplatin/ct [Clinical Trial]
KW  -  *cisplatin/dt [Drug Therapy]
KW  -  *docetaxel/cb [Drug Combination]
KW  -  *docetaxel/ct [Clinical Trial]
KW  -  *docetaxel/dt [Drug Therapy]
KW  -  *fluorouracil/cb [Drug Combination]
KW  -  *fluorouracil/ct [Clinical Trial]
KW  -  *fluorouracil/dt [Drug Therapy]
KW  -  *induction chemotherapy
KW  -  *nasopharynx carcinoma/dt [Drug Therapy]
KW  -  Adult
KW  -  Aged
KW  -  Antineoplastic Combined Chemotherapy Protocols [*administration & dosage, adverse effects]
KW  -  Article
KW  -  Cancer classification
KW  -  Chemoradiotherapy [methods]
KW  -  Cisplatin [administration & dosage, adverse effects]
KW  -  Controlled study
KW  -  Docetaxel [administration & dosage, adverse effects]
KW  -  Drug efficacy
KW  -  Drug safety
KW  -  Drug tolerance
KW  -  Female
KW  -  Fluorouracil [administration & dosage, adverse effects]
KW  -  Follow up
KW  -  Human
KW  -  Humans
KW  -  Induction Chemotherapy [adverse effects, *methods]
KW  -  Kaplan‐Meier Estimate
KW  -  Major clinical study
KW  -  Male
KW  -  Medication compliance
KW  -  Middle Aged
KW  -  Multiple cycle treatment
KW  -  Nasopharyngeal Carcinoma [*drug therapy, mortality, radiotherapy]
KW  -  Nasopharyngeal Neoplasms [*drug therapy, mortality, radiotherapy]
KW  -  Nasopharynx carcinoma/dt [Drug Therapy]
KW  -  Overall survival
KW  -  Phase 3 clinical trial
KW  -  Priority journal
KW  -  Progression free survival
KW  -  Radiation dose
KW  -  Randomized controlled trial
DO  -  10.1093/annonc/mdx770
AB  -  Background: Concomitant chemotherapy (CT)‐radiotherapy (RT) is a standard of care in locally advanced nasopharyngeal carcinoma (NPC) and a role for induction CT is not established. Methods: Patients with locally advanced NPC, WHO type 2 or 3, were randomized to induction TPF plus concomitant cisplatin‐RT or concomitant cisplatin‐RT alone. The TPF regimen consisted of three cycles of Docetaxel 75 mg/m2 day 1; cisplatin 75 mg/m2 day 1; 5FU 750 mg/m2/day days 1‐5. RT consisted of 70 Gy in 7 weeks plus concomitant cisplatin 40 mg/m2 weekly. Results: A total of 83 patients were included in the study. Demographics and tumour characteristics were well balanced between both arms. Most of the patients (95%) in the TPF arm received three cycles of induction CT. The rate of grade 3‐4 toxicity and the compliance (NCI‐CTCAE v3) during cisplatin‐RT were not different between both arms. With a median follow‐up of 43.1 months, the 3‐year PFS rate was 73.9% in the TPF arm versus 57.2% in the reference arm [hazard ratio (HR) = 0.44; 95% confidence interval (CI): 0.20‐0.97, P = 0.042]. Similarly the 3 years overall survival rate was 86.3% in the TPF arm versus 68.9% in the reference arm (HR = 0.40; 95% CI: 0.15‐1.04, P = 0.05). Conclusion: In conclusion, several important aspects can be emphasized: the compliance to induction TPF was good and TPF did not compromise the tolerance of the concomitant RT‐cisplatin phase. The improved PFS and overall survival rates needs to be confirmed by further trials.
UR  -  https://www.cochranelibrary.com/central/doi/10.1002/central/CN-01607155/full
ER  -  


Record #83 of 322
Provider: John Wiley & Sons, Ltd.
Content: text/plain; charset="UTF-8"

TY  -  JOUR
AN  -  CN-01400888
AU  -  Sommat, K
AU  -  Ong, WS
AU  -  Hussain, A
AU  -  Soong, YL
AU  -  Tan, T
AU  -  Wee, J
AU  -  Fong, KW
TI  -  Thyroid V40 Predicts Primary Hypothyroidism After Intensity Modulated Radiation Therapy for Nasopharyngeal Carcinoma
JA  -  International journal of radiation oncology, biology, physics
PY  -  2017
VL  -  98
IS  -  3
SP  -  574‐580
C3  -  PUBMED 28581397,EMBASE 617566365
M3  -  Clinical Trial, Phase II; Clinical Trial, Phase III; Journal Article; Randomized Controlled Trial
KW  -  *adverse effects
KW  -  *radiation response
KW  -  Adult
KW  -  Age
KW  -  Age Factors
KW  -  Aged
KW  -  Analogs and derivatives
KW  -  Analysis of Variance
KW  -  Analysis of variance
KW  -  Antineoplastic Combined Chemotherapy Protocols [therapeutic use]
KW  -  Antineoplastic agent/dt [Drug Therapy]
KW  -  Carboplatin [administration & dosage]
KW  -  Carboplatin/ad [Drug Administration]
KW  -  Carcinoma [drug therapy, pathology, *radiotherapy]
KW  -  Carcinoma/dt [Drug Therapy]
KW  -  Carcinoma/rt [Radiotherapy]
KW  -  Chemoradiotherapy
KW  -  Chemoradiotherapy [methods]
KW  -  Cisplatin [administration & dosage]
KW  -  Cisplatin/ad [Drug Administration]
KW  -  Clinical trial
KW  -  Controlled study
KW  -  Deoxycytidine [administration & dosage, analogs & derivatives]
KW  -  Deoxycytidine/ad [Drug Administration]
KW  -  Diagnostic imaging
KW  -  Female
KW  -  Follow up
KW  -  Follow‐Up Studies
KW  -  Gemcitabine
KW  -  Human
KW  -  Humans
KW  -  Hypophysis
KW  -  Hypothyroidism [epidemiology, *etiology]
KW  -  Hypothyroidism/ep [Epidemiology]
KW  -  Hypothyroidism/et [Etiology]
KW  -  Incidence
KW  -  Induction Chemotherapy [methods]
KW  -  Induction chemotherapy
KW  -  Intensity modulated radiation therapy
KW  -  Male
KW  -  Middle Aged
KW  -  Middle aged
KW  -  Nasopharyngeal Carcinoma
KW  -  Nasopharyngeal Neoplasms [drug therapy, pathology, *radiotherapy]
KW  -  Nasopharyngeal Neoplasms/dt [Drug Therapy]
KW  -  Nasopharyngeal Neoplasms/rt [Radiotherapy]
KW  -  Paclitaxel [administration & dosage]
KW  -  Paclitaxel/ad [Drug Administration]
KW  -  Pathology
KW  -  Phase 2 clinical trial
KW  -  Phase 3 clinical trial
KW  -  Pituitary Gland [diagnostic imaging]
KW  -  Procedures
KW  -  Radiotherapy Dosage
KW  -  Radiotherapy dosage
KW  -  Radiotherapy, Intensity‐Modulated [*adverse effects]
KW  -  Randomized controlled trial
KW  -  Regression Analysis
KW  -  Regression analysis
KW  -  Thyroid Gland [*radiation effects]
KW  -  Thyroid gland
KW  -  Time Factors
KW  -  Time factor
DO  -  10.1016/j.ijrobp.2017.03.007
AB  -  PURPOSE: To investigate the various clinical and thyroid dosimetric parameters that could predict the risk of primary hypothyroidism (HT) after intensity modulated radiation therapy (IMRT) for nasopharyngeal carcinoma (NPC) and to determine useful thyroid dose constraints to guide radiation therapy planning. METHODS AND MATERIALS: From September 2009 to August 2012, 102 clinically euthyroid NPC patients were included in this study. All patients were treated with IMRT and randomized to induction chemotherapy followed by concurrent chemo‐IMRT or concurrent chemo‐IMRT alone. Thyroid function was evaluated by measuring thyroid‐stimulating hormone and free thyroxine at each annual follow‐up visit. Various clinical and dosimetric parameters (eg, V40 [percentage of thyroid volume receiving >40 Gy]) were obtained. Univariate and multivariate logistic regression analyses were performed to identify predictors of HT. RESULTS: Median follow‐up was 48.8 months. Among the 102 patients, 44 (43.1%) developed HT within 2 years after radiation therapy. The median time to HT was 36.7 months (range, 24.9‐49.0 months). The 1‐year and 2‐year cumulative incidence rates of HT were 33% and 44.5%, respectively. Univariate analysis revealed that younger age, early T stage, minimum dose to the thyroid gland, V40, and V45 were associated with HT. On multivariate analysis, younger age (P=.017), early T stage (P=.005), and V40 (P=.009) remained statistically significant. Patients with V40 > 85% had significantly higher cumulative incidence rates of HT than patients with V40 ≤ 85% (P=.007). CONCLUSIONS: Thyroid V40 is predictive of primary HT after IMRT for NPC, and V40 ≤ 85% can be a useful dose constraint to adopt during IMRT planning without compromising tumor coverage.
UR  -  https://www.cochranelibrary.com/central/doi/10.1002/central/CN-01400888/full
ER  -  


Record #84 of 322
Provider: John Wiley & Sons, Ltd.
Content: text/plain; charset="UTF-8"

TY  -  JOUR
AN  -  CN-00893795
AU  -  Cao, K-J
AU  -  Zhang, A-L
AU  -  Ma, W-J
AU  -  Huang, P-Y
AU  -  Luo, D-H
AU  -  Xia, W-X
TI  -  Nedaplatin or cisplatin combined with 5-fluorouracil for treatment of stage III-IVa nasopharyngeal carcinoma: a randomized controlled study
JA  -  Chinese journal of oncology
PY  -  2011
VL  -  33
IS  -  1
SP  -  50‐52
C3  -  EMBASE 362677890
M3  -  Journal: Article
KW  -  *cisplatin/ae [Adverse Drug Reaction]
KW  -  *cisplatin/cb [Drug Combination]
KW  -  *cisplatin/cm [Drug Comparison]
KW  -  *cisplatin/ct [Clinical Trial]
KW  -  *cisplatin/dt [Drug Therapy]
KW  -  *fluorouracil/ae [Adverse Drug Reaction]
KW  -  *fluorouracil/cb [Drug Combination]
KW  -  *fluorouracil/ct [Clinical Trial]
KW  -  *fluorouracil/dt [Drug Therapy]
KW  -  *nasopharynx carcinoma/dt [Drug Therapy]
KW  -  *nedaplatin/ae [Adverse Drug Reaction]
KW  -  *nedaplatin/cb [Drug Combination]
KW  -  *nedaplatin/cm [Drug Comparison]
KW  -  *nedaplatin/ct [Clinical Trial]
KW  -  *nedaplatin/dt [Drug Therapy]
KW  -  Article
KW  -  Cancer staging
KW  -  Drug effect
KW  -  Drug efficacy
KW  -  Drug response
KW  -  Drug safety
KW  -  Human
KW  -  Kidney dysfunction/si [Side Effect]
KW  -  Leukopenia/si [Side Effect]
KW  -  Liver dysfunction/si [Side Effect]
KW  -  Major clinical study
KW  -  Multiple cycle treatment
KW  -  Nausea/si [Side Effect]
KW  -  Randomized controlled trial
KW  -  Thrombocytopenia/si [Side Effect]
KW  -  Treatment outcome
KW  -  Vomiting/si [Side Effect]
DO  -  10.3760/cma.j.issn.0253-3766.2011.01.011
AB  -  Objective: To compare the efficacy and side effects of nedaplatin plus 5‐fluorouracil (5‐Fu) and cisplatin plus 5‐Fu for treatment of stage III‐IVa nasopharyngeal carcinoma (NPC). Methods: A total of 100 patients with NPC proved by histopathology were divided into nedaplatin plus 5‐Fu group (NF group) and cisplatin plus 5‐Fu group (PF group), 50 cases in each group. NF group: nedaplatin 30 mg/m2, d1‐d3, 5‐Fu 500 mg/m2 d1‐d5, repeated every 3 weeks for 2 cycles. PFgroup: cisplatin 30 mg/m2 d1‐d3, 5‐Fu 500 mg/m2 d1‐d5, repeated every 3 weeks for 2 cycles. chi2 test was used to compare the efficacy and side‐effects of the two groups. Results: All the 100 cases were evaluable and their clinical data in the two groups were comparable. Six patients with complete response were observed, 3 cases in NF group and 3 in PF group. The overall response rates were 86.0% in NF group and 84.0% in PF group, with no significant difference (chi2 = 0.078, P = 0.779). The rates of leukocytopenia, thrombocytopenia, impairment of hepatic and renal function were similar whereas more patients in the PF group than in the NF group suffered from nausea and vomiting (88.0% vs. 56.0%, P = 0.000). Conclusions: Nedaplatin plus 5‐Fu is an effective treatment regimen for NPC. When compared with PF regimen, the response rate is similar. However, NF regimen shows a significant superiority in reducing nausea and vomiting.
UR  -  https://www.cochranelibrary.com/central/doi/10.1002/central/CN-00893795/full
ER  -  


Record #85 of 322
Provider: John Wiley & Sons, Ltd.
Content: text/plain; charset="UTF-8"

TY  -  JOUR
AN  -  CN-01096436
AU  -  Wang, Q
AU  -  Cheng, H
AU  -  Liu, W
AU  -  Li, Z
AU  -  Qiu, X
TI  -  Comparison of TP and PF chemotherapy combined with radiotherapy for advanced nasopharyngeal carcinoma
JA  -  Anti-tumor pharmacy
PY  -  2015
VL  -  5
IS  -  4
CC  -  ENT
SP  -  283‐287
C3  -  EMBASE 606095019
M3  -  Journal: Article
KW  -  *nasopharynx carcinoma /drug therapy /drug therapy /radiotherapy
KW  -  Adult
KW  -  Advanced cancer
KW  -  Aged
KW  -  Article
KW  -  Cancer combination chemotherapy
KW  -  Cancer radiotherapy
KW  -  Cancer staging
KW  -  Cervical lymph node
KW  -  Comparative study
KW  -  Controlled study
KW  -  Drug efficacy
KW  -  Female
KW  -  Human
KW  -  Major clinical study
KW  -  Male
KW  -  Mouth disease /side effect
KW  -  Multiple cycle treatment
KW  -  Nasopharynx
KW  -  Neutropenia /side effect
KW  -  Radiation dose
KW  -  Randomized controlled trial
KW  -  Survival rate
KW  -  Treatment response
KW  -  Vomiting /side effect
DO  -  10.3969/j.issn.2095-1264.2015.04.10
AB  -  Objective: To compare the clinical efficacy and adverse reaction between TP and PF chemotherapy combined with radiotherapy in treating the advanced nasopharyngeal carcinoma. Methods: 80 patients who suffered from stage III~IVa nasopharyngeal carcinoma were randomized into TP group (docetaxel plus cisplatin, n=40) and PF group (cisplatin and 5‐fluorouracil, n=40). All patients received the radiotherapy with similar dosage and fractionation, and on the 1st and 5th week of radiotherapy, they separately got concurrent TP or PF chemotherapy. At one month after radiotherapy, they all got 2‐4 cycles of TP/PF adjuvant chemotherapy. Finally, we evaluated clinical efficacy and adverse reaction of patients. Results: After 3 months of treatment, the complete response (CR) rates of nasopharynx and cervical lymph nodes had no statistical difference between the TP group and PE group (100% vs. 92.3%, P=0.116; 95.0% vs. 82.1%, χ2=2.123, P=0.145). The rates of systemic toxicities above grade III in the PF group were all higher than in the TP group, including oral mucosa reaction, vomiting and neutropenia (71.8% vs. 30.0%, P =0.000; 41.0% vs. 12.5%, P=0.004; 53.8% vs. 5.0%, P=0.000). There was no statistical difference in 3‐year survival rate between the two groups (90.0% vs. 79.5%, P=0.131). Conclusions: Compared with PF scheme plus radiotherapy, the TP scheme plus radiotherapy showed no statistical difference in short‐term effectiveness and 3‐year survival rate, but achieved better tolerance and smaller toxicities in treating advanced nasopharyngeal carcinoma patients.
UR  -  https://www.cochranelibrary.com/central/doi/10.1002/central/CN-01096436/full
ER  -  


Record #86 of 322
Provider: John Wiley & Sons, Ltd.
Content: text/plain; charset="UTF-8"

TY  -  JOUR
AN  -  CN-00530712
AU  -  Lee, AWM
AU  -  Lau, WH
AU  -  Tung, SY
AU  -  Chua, DTT
AU  -  Chappell, R
AU  -  Xu, L
AU  -  Siu, L
AU  -  Sze, WM
AU  -  Leung, TW
AU  -  Sham, JST
AU  -  et al.
TI  -  Preliminary results of a randomized study on therapeutic gain by concurrent chemotherapy for regionally-advanced nasopharyngeal carcinoma: NPC-9901 trial by the Hong Kong Nasopharyngeal Cancer Study Group
JA  -  Journal of clinical oncology
PY  -  2005
VL  -  23
IS  -  28
CC  -  ENT
CC  -  Oral Health
SP  -  6966‐6975
C3  -  EMBASE 46264015
M3  -  Journal: Article
KW  -  *advanced cancer /drug therapy /radiotherapy
KW  -  *nasopharynx carcinoma /drug therapy /radiotherapy
KW  -  Adjuvant therapy
KW  -  Adult
KW  -  Anemia /complication /side effect
KW  -  Angina pectoris /side effect
KW  -  Antineoplastic Combined Chemotherapy Protocols [adverse effects, *therapeutic use]
KW  -  Article
KW  -  Cancer chemotherapy
KW  -  Cancer control
KW  -  Cancer radiotherapy
KW  -  Cancer recurrence
KW  -  Cancer staging
KW  -  Carcinoma [*drug therapy, pathology, *radiotherapy]
KW  -  Cause of death
KW  -  Cisplatin [administration & dosage]
KW  -  Clinical trial
KW  -  Combination chemotherapy
KW  -  Combined Modality Therapy
KW  -  Controlled clinical trial
KW  -  Controlled study
KW  -  Cranial nerve paralysis /side effect
KW  -  Cranial neuropathy /complication /side effect
KW  -  Death
KW  -  Disease free survival
KW  -  Disease severity
KW  -  Drug dose regimen
KW  -  Drug dose sequence
KW  -  Endocrine disease /complication /side effect
KW  -  Female
KW  -  Fluorouracil [administration & dosage]
KW  -  Follow up
KW  -  Gastrointestinal toxicity /side effect
KW  -  Hazard ratio
KW  -  Hearing impairment /side effect
KW  -  Hepatitis /side effect
KW  -  Hong Kong
KW  -  Human
KW  -  Humans
KW  -  Incidence
KW  -  Kidney failure /side effect
KW  -  Leukopenia /complication /side effect
KW  -  Lung tuberculosis /side effect
KW  -  Male
KW  -  Middle Aged
KW  -  Mucosa inflammation /complication /side effect
KW  -  Multimodality cancer therapy
KW  -  Multiple cycle treatment
KW  -  Nasopharyngeal Neoplasms [*drug therapy, pathology, *radiotherapy]
KW  -  Nephrotoxicity /side effect
KW  -  Neutropenia /side effect
KW  -  Otitis /complication /side effect
KW  -  Outcome assessment
KW  -  Overall survival
KW  -  Patient compliance
KW  -  Peripheral neuropathy /complication /side effect
KW  -  Priority journal
KW  -  Prognosis
KW  -  Radiation dose
KW  -  Radiation dose fractionation
KW  -  Randomized controlled trial
KW  -  Sepsis /side effect
KW  -  Side effect /side effect
KW  -  Skin manifestation /complication /side effect
KW  -  Statistical analysis
KW  -  Stomatitis /complication /side effect
KW  -  Survival Analysis
KW  -  Therapy effect
KW  -  Thrombocytopenia /side effect
KW  -  Tissue injury /complication /side effect
KW  -  Treatment Outcome
KW  -  Treatment outcome
KW  -  Vomiting /complication /side effect
DO  -  10.1200/JCO.2004.00.7542
AB  -  Purpose: This randomized study compared the results achieved by concurrent chemoradiotherapy (CRT) versus radiotherapy (RT) alone for nasopharyngeal carcinoma (NPC) with advanced nodal disease. Patients and Methods: Patients with nonkeratinizing/undifferentiated NPC staged T1‐4N2‐3M0 were randomized to CRT or RT. Both arms were treated with the same RT technique and dose fractionation. The CRT patients were given cisplatin 100 mg/m2 on days 1, 22, and 43, followed by cisplatin 80 mg/m2 and fluorouracil 1,000 mg/m 2/d for 96 hours starting on days 71, 99, and 127. Results: From 1999 to January 2004, 348 eligible patients were randomly assigned; the median follow‐up was 2.3 years. The two arms were well‐balanced in all prognostic factors and RT parameters. The CRT arm achieved significantly higher failure‐free survival (72% v 62% at 3‐year, P = .027), mostly as a result of an improvement in locoregional control (92% v 82%, P = .005). However, distant control did not improve significantly (76% v 73%, P = .47), and the overall survival rates were almost identical (78% v 78%, P = .97). In addition, the CRT arm had significantly more acute toxicities (84% v 53%, P < .001) and late toxicities (28% v 13% at 3‐year, P = .024). Conclusion: Preliminary results confirmed that CRT could significantly improve tumor control, particularly at locoregional sites. However, there was significant increase in the risk of toxicities and no early gain in overall survival. Longer follow‐up is needed to confirm the ultimate therapeutic ratio. © 2005 by American Society of Clinical Oncology.
UR  -  https://www.cochranelibrary.com/central/doi/10.1002/central/CN-00530712/full
ER  -  


Record #87 of 322
Provider: John Wiley & Sons, Ltd.
Content: text/plain; charset="UTF-8"

TY  -  JOUR
AN  -  CN-01426839
AU  -  Guan, Y
AU  -  Liu, S
AU  -  Wang, HY
AU  -  Guo, Y
AU  -  Xiao, WW
AU  -  Chen, CY
AU  -  Zhao, C
AU  -  Lu, TX
AU  -  Han, F
TI  -  Long-term outcomes of a phase II randomized controlled trial comparing intensity-modulated radiotherapy with or without weekly cisplatin for the treatment of locally recurrent nasopharyngeal carcinoma
JA  -  Chinese journal of cancer
PY  -  2016
VL  -  35
CC  -  ENT
CC  -  Oral Health
SP  -  20
C3  -  PUBMED 26879049,EMBASE 610104471
M3  -  Clinical Trial, Phase II; Journal Article; Randomized Controlled Trial
KW  -  *cancer recurrence
KW  -  *cisplatin/ae [Adverse Drug Reaction]
KW  -  *cisplatin/ct [Clinical Trial]
KW  -  *cisplatin/dt [Drug Therapy]
KW  -  *cisplatin/iv [Intravenous Drug Administration]
KW  -  *intensity modulated radiation therapy
KW  -  *nasopharynx carcinoma/dt [Drug Therapy]
KW  -  *nasopharynx carcinoma/rt [Radiotherapy]
KW  -  Administration, Intravenous
KW  -  Adult
KW  -  Aged
KW  -  Article
KW  -  Carcinoma
KW  -  Chemoradiotherapy
KW  -  Cisplatin [*administration & dosage, therapeutic use]
KW  -  Clinical trial
KW  -  Disease‐Free Survival
KW  -  Distant metastasis free survival
KW  -  Dose‐Response Relationship, Radiation
KW  -  Drug Administration Schedule
KW  -  Drug dose reduction
KW  -  Female
KW  -  Human
KW  -  Humans
KW  -  Leukopenia/si [Side Effect]
KW  -  Local recurrence free survival
KW  -  Major clinical study
KW  -  Male
KW  -  Middle Aged
KW  -  Nasopharyngeal Carcinoma
KW  -  Nasopharyngeal Neoplasms [*drug therapy, pathology, *radiotherapy]
KW  -  Neutropenia/si [Side Effect]
KW  -  Outcome assessment
KW  -  Overall survival
KW  -  Phase 2 clinical trial
KW  -  Radiation dose
KW  -  Radiation‐Sensitizing Agents [*administration & dosage, therapeutic use]
KW  -  Radiotherapy, Intensity‐Modulated [*methods]
KW  -  Randomized controlled trial
KW  -  Salvage Therapy
KW  -  Survival Analysis
KW  -  Treatment Outcome
KW  -  Tumor volume
DO  -  10.1186/s40880-016-0081-7
AB  -  BACKGROUND: Salvage treatment for locally recurrent nasopharyngeal carcinoma (NPC) is complicated and relatively limited. Radiotherapy, combined with effective concomitant chemotherapy, may improve clinical treatment outcomes. We conducted a phase II randomized controlled trial to evaluate the efficacy of intensity‐modulated radiotherapy with concomitant weekly cisplatin on locally recurrent NPC. METHODS: Between April 2002 and January 2008, 69 patients diagnosed with non‐metastatic locally recurrent NPC were randomly assigned to either concomitant chemoradiotherapy group (n = 34) or radiotherapy alone group (n = 35). All patients received intensity‐modulated radiotherapy. The radiotherapy dose for both groups was 60 Gy in 27 fractions for 37 days (range 23‐53 days). The concomitant chemotherapy schedule was cisplatin 30 mg/m(2) by intravenous infusion weekly during radiotherapy. RESULTS: The median follow‐up period of all patients was 35 months (range 2‐112 months). Between concomitant chemoradiotherapy and radiotherapy groups, there was only significant difference in the 3‐year and 5‐year overall survival (OS) rates (68.7% vs. 42.2%, P = 0.016 and 41.8% vs. 27.5%, P = 0.049, respectively). Subgroup analysis showed that concomitant chemoradiotherapy significantly improved the 5‐year OS rate especially for patients in stage rT3‐4 (33.0% vs. 13.2%, P = 0.009), stages III‐IV (34.3% vs. 13.2%, P = 0.006), recurrence interval >30 months (49.0% vs. 20.6%, P = 0.017), and tumor volume >26 cm(3) (37.6% vs. 0%, P = 0.006). CONCLUSION: Compared with radiotherapy alone, concomitant chemoradiotherapy can improve OS of the patients with locally recurrent NPC, especially those with advanced T category (rT3‐4) and stage (III‐IV) diseases, recurrence intervals >30 months, and tumor volume >26 cm(3).
UR  -  https://www.cochranelibrary.com/central/doi/10.1002/central/CN-01426839/full
ER  -  


Record #88 of 322
Provider: John Wiley & Sons, Ltd.
Content: text/plain; charset="UTF-8"

TY  -  JOUR
AN  -  CN-02273976
AU  -  Yang, H
AU  -  Lu, Y
AU  -  Xu, Z
AU  -  Wei, M
AU  -  Huang, H
TI  -  Gemcitabine plus platinum versus docetaxel plus platinum as first line therapy for metastatic nasopharyngeal carcinoma: a randomized clinical study
JA  -  Saudi journal of medicine and medical sciences
PY  -  2021
VL  -  9
IS  -  2
CC  -  ENT
SP  -  125‐134
C3  -  EMBASE 634946646
M3  -  Journal: Article
KW  -  *area under the curve
KW  -  *chemotherapy
KW  -  *nasopharynx carcinoma
KW  -  Adult
KW  -  Article
KW  -  Cancer patient
KW  -  Cancer survival
KW  -  Clinical trial
KW  -  Controlled study
KW  -  Disease control
KW  -  Disease free interval
KW  -  Drug combination
KW  -  Drug efficacy
KW  -  Drug safety
KW  -  Drug therapy
KW  -  Female
KW  -  Human
KW  -  Liver metastasis
KW  -  Major clinical study
KW  -  Male
KW  -  Overall survival
KW  -  Progression free survival
KW  -  Randomized controlled trial
DO  -  10.4103/sjmms.sjmms_471_20
AB  -  Background: A well‐established first‐line chemotherapy standard for metastatic nasopharyngeal carcinoma is yet lacking. Objectives: To compare the efficacy and safety of gemcitabine plus platinum versus docetaxel plus platinum regimen as first‐line therapies for distal metastatic nasopharyngeal carcinoma. Study Design and Participants: A single center, randomized, open‐label, parallel‐arm study. The study included 120 patients with metastatic nasopharyngeal carcinoma who met the study requirements. Interventions: Participants were randomized in a 1:1 ratio through a sealed envelope selection. Gemcitabine 1000 mg/m2/d intravenously (IV) for >30 min (days 1 and 8) or docetaxel 75 mg/m2/d IV for 1 h (day 1) were administered to the respective group participants. Nedaplatin 75 mg/m2/d, IV (day 1), cisplatin 75 mg/m2/d IV (day 1) or carboplatin (area under the curve set as 5) IV (day 1) were used in both groups. One cycle duration was 21 days, with 4‐6 cycles for all participants. Outcomes: The primary assessed outcomes were progression‐free survival (PFS) and overall survival (OS), and the secondary outcomes were short‐term efficacy [i.e., response rate (RR) and disease control rate (DCR)] and safety. Results: Seven patients withdrew from the study, and efficacy and adverse reactions were obtained for 113 patients (gemcitabine: 56; docetaxel: 57). Compared with the docetaxel plus platinum group, the gemcitabine plus platinum group had significantly higher RR (71.4% vs. 52.6%, P < 0.05); mPFS (9.7 vs. 7.8 months, P < 0.05), and mOS (20.6 vs. 16.8 months, P < 0.01). The significance was not associated with increased adverse reactions, as both groups showed similar Grades 3 and 4 adverse reactions (P > 0.05). DCR was non‐significantly higher in the gemcitabine group (85.7% vs. 75.4%, P > 0.05). Multivariable analysis revealed that time to disease progression, number of involved organs, liver metastasis, and grouping were associated with mPFS and mOS (all P < 0.05). Conclusion: The combination of gemcitabine with platinum is likely superior to that of docetaxel with platinum as first‐line treatment for metastatic nasopharyngeal carcinoma.
UR  -  https://www.cochranelibrary.com/central/doi/10.1002/central/CN-02273976/full
ER  -  


Record #89 of 322
Provider: John Wiley & Sons, Ltd.
Content: text/plain; charset="UTF-8"

TY  -  JOUR
AN  -  CN-01738290
AU  -  Chua, DTT
AU  -  Sham, JST
AU  -  Kwong, DLW
AU  -  Tai, KS
AU  -  Wu, PM
AU  -  Lo, M
AU  -  Yung, A
AU  -  Choy, D
AU  -  Leong, L
TI  -  Volumetric analysis of tumor extent in nasopharyngeal carcinoma and correlation with treatment outcome
JA  -  International journal of radiation oncology biology physics
PY  -  1997
VL  -  39
IS  -  3
SP  -  711‐719
C3  -  PUBMED 9336154,EMBASE 27441441
M3  -  Journal: Article
KW  -  *nasopharynx carcinoma /diagnosis /drug therapy /radiotherapy
KW  -  *tumor volume
KW  -  *volumetry
KW  -  Adult
KW  -  Aged
KW  -  Article
KW  -  Cancer adjuvant therapy
KW  -  Cancer control
KW  -  Cancer radiotherapy
KW  -  Cancer staging
KW  -  Clinical trial
KW  -  Computer assisted tomography
KW  -  Controlled clinical trial
KW  -  Controlled study
KW  -  Female
KW  -  Human
KW  -  Intravenous drug administration
KW  -  Major clinical study
KW  -  Male
KW  -  Priority journal
KW  -  Prognosis
KW  -  Randomized controlled trial
KW  -  Survival
KW  -  Treatment outcome
DO  -  10.1016/S0360-3016(97)00374-X
AB  -  Purpose: To investigate the variability of tumor volume in nasopharyngeal carcinoma using quantitative measurements of tumor hulk derived from computed tomography, and to study the prognostic value of tumor volume in comparison with other variables. Methods and Materials: Two hundred ninety patients with newly diagnosed nasopharyngeal carcinoma were included in the study. The primary tumor volume (PTV) and nodal tumor volume (NTV) were obtained by outlining the tumor contour followed by summation of areas in sequential pretreatment computed tomography axial scans. Total tumor volume (TTV) was obtained by adding the PTV and NTV. All patients had radiotherapy as the primary treatment, 67 patients also received cisplatin‐ based neoadjuvant chemotheraphy. Results: A large variation in tumor volume was observed, especially in advanced stage disease. The median PTV (cc) in Ho's T1, T2, and T3 disease were: 6.9 (range: 0.9 ‐ 42.7), 18.8 (1.6‐127.9), and 52.4 (3.3‐166.8). The median TTV (cc) in Ho's stage I to IV disease were: 7.6 (range: 1.3‐42.7), 19.8 (3.2‐55.7), 40.7 (4.1‐222.7), and 51.1 (3.1‐ 274.7). Patients with a large PTV (>60 cc) were associated with significantly poorer local control (5‐year local control rate: 56%) and disease‐specific survival (5‐year survival rate: 53%). In patients with a small PTV (≤20 cc), there were no significant differences in local control among different T stages. Large NTV (>30 cc) was associated with significantly higher distant failure rate (5‐year distant relapse‐free survival rate: 54%) and lower disease‐specific survival (5‐year survival rate: 40%). In multivariate analysis, only PTV was found to be an independent factor in predicting local control. Conclusion: A large variation of tumor volume was present in different T stage disease of nasopharyngeal carcinoma, and PTV represents an independent prognostic factor of local control that appears to be more predictive than Ho's T stage classification.
UR  -  https://www.cochranelibrary.com/central/doi/10.1002/central/CN-01738290/full
ER  -  


Record #90 of 322
Provider: John Wiley & Sons, Ltd.
Content: text/plain; charset="UTF-8"

TY  -  JOUR
AN  -  CN-01397186
AU  -  Usman, S
AU  -  Rasheed, S
AU  -  Raza, A
AU  -  Hussain, R
AU  -  Jamshed, A
TI  -  Induction gemcitabine cisplatin followed by chemoradiation in locally advanced nasopharyngeal cancer
JA  -  Journal of clinical oncology
PY  -  2017
VL  -  35
IS  -  15
C3  -  EMBASE 617436094
M3  -  Journal: Conference Abstract
KW  -  *chemoradiotherapy
KW  -  *nasopharynx carcinoma
KW  -  Clinical trial
KW  -  Combination drug therapy
KW  -  Controlled study
KW  -  Drug therapy
KW  -  Female
KW  -  Follow up
KW  -  Human
KW  -  Human tissue
KW  -  Major clinical study
KW  -  Male
KW  -  Overall survival
KW  -  Radiotherapy
KW  -  Randomized controlled trial
KW  -  Recurrence free survival
KW  -  Treatment failure
AB  -  Background: The current standard of treatment in locally advanced nasopharyngeal cancer is concurrent chemoradiation, however recent addition of induction chemotherapy in the already established regimen has presented an attractive alternative approach. We report on survival with induction Gemcitabine and Cisplatin (GC) followed by chemoradiation (CRT) in the treatment of advanced nasopharyngeal carcinoma. Methods: Between 2005 and 2015, 300 patients (M 70%: F 30%) with histologically confirmed nasopharyngeal carcinoma. Histological subtypes WHO I 4% (13) and WHO III 96% (287). AJCC (7 edition) stage was Stage III 28% (85) and Stage IV 72% (215) patients. IC included a 2 drug combination; intravenous gemcitabine 1000 mg/m2 on day 1 and 8 and cisplatin 75 mg/m2 on day 1 only. Radiotherapy was given as a phase treatment to a total dose of 70 Gy in 35 fractions. Concurrent three weekly cisplatin (75 mg/m2 ) was administered to all patients. Results: Median follow up time was 30 months. The 5‐year overall survival (OS), loco regional control (LRC) and relapse free survival (RFS) rates were 70% (95% CI 6.43 ‐ 7.52), 69% (95% CI 6.52 ‐ 7.64) and 52% (95% CI 5.25 ‐ 6.34) respectively. One hundred and seven patients failed treatment; local or loco‐regional 39% (42), regional 16% (17) and distant 45% (48). Conclusions: We conclude that induction gemcitabine and cisplatin followed by chemo‐radiation is an effective regimen in management of nasopharyngeal carcinoma, meriting further investigation in randomized clinical trials.
UR  -  https://www.cochranelibrary.com/central/doi/10.1002/central/CN-01397186/full
ER  -  


Record #91 of 322
Provider: John Wiley & Sons, Ltd.
Content: text/plain; charset="UTF-8"

TY  -  JOUR
AN  -  CN-02144457
AU  -  Yan, P
AU  -  Yin, H
AU  -  Guo, W
AU  -  Sun, X
AU  -  Li, F
AU  -  Huang, S
AU  -  Bian, X
AU  -  Wang, F
AU  -  Zhang, F
AU  -  Wang, B
AU  -  et al.
TI  -  Raltitrexed versus 5-fluorouracil with cisplatin and concurrent radiotherapy for locally advanced nasopharyngeal carcinoma: an open labeled, randomized, controlled, and multicenter clinical trial
JA  -  Cancer medicine
PY  -  2020
VL  -  9
IS  -  17
CC  -  Oral Health
CC  -  ENT
SP  -  6166‐6172
C3  -  PUBMED 32657029,EMBASE 2005544956
M3  -  Journal Article; Multicenter Study; Randomized Controlled Trial
KW  -  *advanced cancer
KW  -  *chemoradiotherapy
KW  -  *nasopharynx carcinoma
KW  -  *relapse
KW  -  Acute toxicity
KW  -  Adult
KW  -  Aged
KW  -  Antineoplastic Combined Chemotherapy Protocols [adverse effects, *therapeutic use]
KW  -  Article
KW  -  Bone Marrow [drug effects]
KW  -  Bone marrow suppression
KW  -  Cancer patient
KW  -  Cancer recurrence
KW  -  Cancer survival
KW  -  Chemoradiotherapy [adverse effects, *methods]
KW  -  Chi‐Square Distribution
KW  -  Cisplatin [administration & dosage, adverse effects]
KW  -  Clinical trial
KW  -  Comparative effectiveness
KW  -  Controlled study
KW  -  Distant metastasis free survival
KW  -  Drug combination
KW  -  Drug efficacy
KW  -  Drug therapy
KW  -  Drug toxicity
KW  -  Female
KW  -  Fluorouracil [administration & dosage, adverse effects]
KW  -  Follow up
KW  -  Human
KW  -  Humans
KW  -  Incidence
KW  -  Major clinical study
KW  -  Male
KW  -  Middle Aged
KW  -  Multicenter study
KW  -  Nasopharyngeal Carcinoma [mortality, pathology, *therapy]
KW  -  Nasopharyngeal Neoplasms [mortality, pathology, *therapy]
KW  -  Oral mucositis
KW  -  Overall survival
KW  -  Progression free survival
KW  -  Progression‐Free Survival
KW  -  Quality of life
KW  -  Quinazolines [administration & dosage, adverse effects]
KW  -  Radiotherapy
KW  -  Randomized controlled trial
KW  -  Recurrence free survival
KW  -  Side effect
KW  -  Stomatitis [chemically induced]
KW  -  Thiophenes [administration & dosage, adverse effects]
KW  -  Young Adult
DO  -  10.1002/cam4.3260
AB  -  Background: This study aimed to compare the efficacy and toxicity of raltitrexed (Saiweijian®) plus cisplatin (SP regimen) and 5‐fluorouracil plus cisplatin (FP regimen) as concurrent chemoradiotherapy (CCRT) in patients with locally advanced nasopharyngeal carcinoma (LA‐NPC). Methods: Eligible patients (N = 135) were allocated randomly in a ratio of 1:1 to receive CCRT with either SP or FP. At least 2 cycles of chemotherapy was administrated during radiotherapy. Progression free survival (PFS) was primary endpoint. Secondary endpoints included overall survival (OS), loco‐regional relapse free survival (LRRFS), distant metastasis free survival (DMFS) and toxicity. Results: In this study, 68 patients received SP as CCRT, and 67 received FP. Objective responses were noted in 97.1% of the patients in the SP group and in 97.0% of the patients in the FP group (P = 1.00). At the end of a median 36 months follow‐up period, the estimated 3‐year PFS rates were 70.1% for SP and 66.6% for FP, respectively. The 3‐year LRRFS, DMFS and OS rates were 88.9%, 74.7% and 84.0%, respectively, for the SP group, and 92.3%, 71.0% and 73.7%, respectively, for the FP group. Overall, there was no difference between treatment groups with regard to response or survival. The most frequent acute toxicities monitored in both groups were bone marrow suppression, gastrointestinal side effects and oral mucositis (OM). The overall incidence of grade 3‐4 OM in the FP group (47.8%) was higher than in the SP group (11.8%). However, the incidence of other adverse effects observed in both groups was similar (P >.05). Conclusions: These data indicate that SP and FP therapies have similar efficacy in treating LA‐NPC. The SP regimen showed a tolerable safety profile along with a lower frequency of severe OM and therefore, an improved life quality. In conclusion, SP was a well tolerated, effective, regimen for LA‐NPC treatment.
UR  -  https://www.cochranelibrary.com/central/doi/10.1002/central/CN-02144457/full
ER  -  


Record #92 of 322
Provider: John Wiley & Sons, Ltd.
Content: text/plain; charset="UTF-8"

TY  -  JOUR
AN  -  CN-00787047
AU  -  Lee, AW
AU  -  Tung, SY
AU  -  Ngan, RK
AU  -  Chappell, R
AU  -  Chua, DT
AU  -  Lu, TX
AU  -  Siu, L
AU  -  Tan, T
AU  -  Chan, LK
AU  -  Ng, WT
AU  -  et al.
TI  -  Factors contributing to the efficacy of concurrent-adjuvant chemotherapy for locoregionally advanced nasopharyngeal carcinoma: combined analyses of NPC-9901 and NPC-9902 Trials
JA  -  European journal of cancer (Oxford, England : 1990)
PY  -  2011
VL  -  47
IS  -  5
CC  -  ENT
SP  -  656‐666
C3  -  PUBMED 21112774
M3  -  Journal Article; Multicenter Study; Randomized Controlled Trial; Research Support, Non‐U.S. Gov't
KW  -  Adolescent
KW  -  Adult
KW  -  Aged
KW  -  Antineoplastic Combined Chemotherapy Protocols [*therapeutic use]
KW  -  Carcinoma
KW  -  Chemotherapy, Adjuvant
KW  -  Cisplatin [administration & dosage]
KW  -  Disease‐Free Survival
KW  -  Female
KW  -  Fluorouracil [administration & dosage]
KW  -  Humans
KW  -  Kaplan‐Meier Estimate
KW  -  Male
KW  -  Middle Aged
KW  -  Nasopharyngeal Carcinoma
KW  -  Nasopharyngeal Neoplasms [drug therapy, radiotherapy]
KW  -  Randomized Controlled Trials as Topic
KW  -  Treatment Outcome
KW  -  Young Adult
DO  -  10.1016/j.ejca.2010.10.026
AB  -  BACKGROUND: The current standard treatment for locoregionally advanced nasopharyngeal carcinoma (NPC) was conventional‐fractionation radiotherapy plus concurrent‐adjuvant chemotherapy as recommended by the Intergroup‐0099 Study. This combined analysis of the NPC‐9901 and the NPC‐9902 Trials aims to provide more comprehensive data to evaluate the efficacy of the Intergroup‐0099 regimen and the contributing factors. METHODS: Eligible patients with stage III‐IVB non‐keratinizing NPC were randomly assigned to radiotherapy‐alone (RT(i) group: 218 patients) or chemoradiotherapy (CRT(i) group: 223 patients) using cisplatin (100mg/m(2)) for three cycles in concurrence with radiotherapy, followed by cisplatin (80 mg/m(2)) plus fluorouracil (1000 mg/m(2)/day for 4 days) for three cycles. The median follow‐up was 6.1 years. FINDINGS: Comparison by intention‐to‐treat showed that the CRT(i) group achieved significant improvement in overall failure‐free rate (FFR), locoregional‐FFR and cancer‐specific survival (p ≤ 0.019); but the improvements for distant‐FFR and overall survival (OS) were statistically insignificant (p ≥ 0.14). Further exploratory studies based on actual treatment showed that an additional improvement achieved was a significant gain in OS (CRT(a) versus RT(a) group: 72% versus 63% at 5‐year, p=0.037). Multivariate analyses showed that the dose of cisplatin during the concurrent phase had significant impact on locoregional‐FFR and OS, while that of fluorouracil during the adjuvant phase was significant for distant‐FFR. The 5‐year locoregional‐FFR for patients who received 0‐1, 2 and 3 concurrent cycles were 79%, 88% and 88%, respectively; the corresponding distant‐FFR by adjuvant cycles were 68%, 78% and 77%, respectively. INTERPRETATION: Our results support the current practice of adding concurrent cisplatin plus adjuvant cisplatin‐fluorouracil to radiotherapy for treating patients with locoregionally advanced NPC. The concurrent phase is important for locoregional control and survival, cisplatin 200mg/m(2) in two concurrent cycles might be adequate. Additional chemotherapy using fluorouracil‐containing combination contributed to improving distant control.
UR  -  https://www.cochranelibrary.com/central/doi/10.1002/central/CN-00787047/full
ER  -  


Record #93 of 322
Provider: John Wiley & Sons, Ltd.
Content: text/plain; charset="UTF-8"

TY  -  JOUR
AN  -  CN-01749636
AU  -  Tan, CS
AU  -  Wang, TT
AU  -  Lim, C-M
AU  -  Loh, TKS
AU  -  Yin Chin, S
AU  -  Sundar, R
AU  -  Chong, WQ
AU  -  Ow, SGW
AU  -  Soo, RA
AU  -  Lee, S-C
AU  -  et al.
TI  -  Randomised study of 2 low doses of sunitinib to modulate tumor microvasculature prior to chemotherapy in nasopharyngeal carcinoma (NPC)
JA  -  Journal of clinical oncology
PY  -  2016
VL  -  34
CC  -  ENT
C3  -  EMBASE 611753494
M3  -  Journal: Conference Abstract
KW  -  *chemoradiotherapy
KW  -  *drug therapy
KW  -  *low drug dose
KW  -  *nasopharynx carcinoma
KW  -  *pericyte
KW  -  Bleeding
KW  -  Cancer epidemiology
KW  -  Clinical article
KW  -  Clinical trial
KW  -  Controlled clinical trial
KW  -  Controlled study
KW  -  Endothelium cell
KW  -  Fever
KW  -  Follow up
KW  -  Human
KW  -  Human tissue
KW  -  Immunohistochemistry
KW  -  Induction chemotherapy
KW  -  Maturity
KW  -  Neutropenia
KW  -  Pathologist
KW  -  Pharmacokinetics
KW  -  Plasma
KW  -  Progression free survival
KW  -  Randomized controlled trial
KW  -  Remission
KW  -  Safety
KW  -  Single blind procedure
KW  -  Thrombocytopenia
KW  -  Tumor biopsy
AB  -  Background: NPC is chemo‐ and radiosensitive but relapse rate is high and progression free survival (PFS) short for stage 4 disease. Almost all NPCs overexpress VEGF that promotes immature vasculature and poor tumor perfusion. We conducted a randomised phase 2 study of 2 low doses of sunitinib to promote maturity of tumor microvasculature prior to standard cisplatin‐gemcitabine therapy in stage 4 NPC patients with the primary objectives to determine safety, tolerability and response rate (RR), and secondary objectives to determine PFS and effects on microvasculature. Methods: Eligible patients were randomised to receive sunitinib 12.5mg (ARM A) or 25mg (ARM B) daily for 7 days prior to each 3 weekly cycle of D1 cisplatin 75mg/m2 + D1, D8 gemcitabine 1000mg/m2, for 3 cycles followed by concurrent chemoradiotherapy in stage 4A/B (locally advanced) patients, and for 6 cycles in stage 4C (metastatic) patients. Enumeration of endothelial cell (CD34 antibody) and pericyte (SMA antibody) counts at 200x magnification by immunohistochemistry was performed by a blinded pathologist on tumor biopsies at baseline and cycle 1 day 7 sunitinib treatment to evaluate vascular normalization. Results: 33 patients were recruited (15 Arm A; 18 Arm B). The overall RR to induction chemotherapy was 82% (27/33) with 3 complete responses; 13/15 Arm A and 14/18 Arm B; 2 were non evaluable. At a median follow up of 23 months in stage 4A/B patients, 7/26 (27%) patients had progressed; median PFS was 9 months for stage 4C. G3/4 neutropenia without fever and thrombocytopenia without bleeding occurred in 67% and 40% in both Arms, respectively; resulting in dose delay of a week in 47% patients in Arm A and 50% in Arm B. Sunitinib alone induced early rise in plasma EBV DNA titre in 14/17 patients with detectable titres. 3/4 patients with detectable EBV DNA after induction chemotherapy relapsed within 12 months. Increase in vascular maturation reflected by increased SMA/CD34 score was seen in 75% of patients after 1 week of sunitinib in both arms. Conclusions: Sunitinib prior to chemotherapy is tolerable and active in stage 4 NPC, and induces early evidence of microvascular maturation, warranting further clinical studies.
UR  -  https://www.cochranelibrary.com/central/doi/10.1002/central/CN-01749636/full
ER  -  


Record #94 of 322
Provider: John Wiley & Sons, Ltd.
Content: text/plain; charset="UTF-8"

TY  -  JOUR
AN  -  CN-02016649
AU  -  NCT00634595,
TI  -  Trial of E10A in Head and Neck Cancer
JA  -  https://clinicaltrials.gov/show/NCT00634595
PY  -  2008
CC  -  Oral Health
C3  -  CTgov NCT00634595
KW  -  Albumin‐Bound Paclitaxel
KW  -  Carcinoma
KW  -  Carcinoma, Squamous Cell
KW  -  Cisplatin
KW  -  Endostatins
KW  -  Head and Neck Neoplasms
KW  -  Nasopharyngeal Neoplasms
KW  -  Paclitaxel
AB  -  Angiogenesis, the formation of new blood vessel from existing vessels, is essential for tumor growth and metastasis. Antiangiogenic therapies inhibit the growth of genetically stable endothelial cells, and most tumors should starve to death with little acquired resistance. Endostatin has been shown to block endothelial cell proliferation, survival, and migration. Antitumor activity of endostatin protein has been demonstrated in various murine and human tumors in animal model studies without any detectable toxicity. Endostatin gene therapy could directly express the highly bioactive protein in vivo by means of the mechanism of eukaryotic expression system as post‐translational modification and folding, as well as overcoming the challenge of the long‐term storage and the cumbersome daily administration of endostatin protein. E10A is a replication‐deficient recombinant adenovirus containing a wild‐type human endostatin transgene constructed from serotype 5 adenovirus (Ad5). Preclinical studies demonstrated that intratumoral injection of E10A provided significant tumor growth inhibition and sustained elevation of endostatin in blood and tumor tissue in hepatocellular carcinoma, nasopharyngeal carcinoma, and tongue cancer animal models. A Phase I clinical trial of E10A we conducted showed that repetitive intratumoral injection of E10A resulted in a small and sustained elevation of endostatin in blood and had a mild antitumor activities with very limited toxicity. The major toxicity was transient and manageable fever. A randomized Phase III trial in nonsmall‐cell lung cancer showed endostatin improved response rate and time to tumor progression in combination to chemotherapy. Therefore, we designed a randomized phase II trial to explore the safety and effectiveness of E10A combined with chemotherapy in the treatment of patients with head and neck cancer.
UR  -  https://www.cochranelibrary.com/central/doi/10.1002/central/CN-02016649/full
ER  -  


Record #95 of 322
Provider: John Wiley & Sons, Ltd.
Content: text/plain; charset="UTF-8"

TY  -  JOUR
AN  -  CN-02268042
AU  -  Yang, P
AU  -  Liu, J
AU  -  Yong, H
AU  -  Ma, J
AU  -  Gao, X
TI  -  Effect of cetuximab combined with IMRT and concurrent chemotherapy in treating locally advanced nasopharyngeal carcinoma
JA  -  Journal of B.U.ON.
PY  -  2021
VL  -  26
IS  -  1
CC  -  Oral Health
CC  -  ENT
SP  -  138‐144
C3  -  PUBMED 33721444,EMBASE 2011609584
M3  -  Journal: Article
KW  -  *advanced cancer
KW  -  *chemoradiotherapy
KW  -  *intensity modulated radiation therapy
KW  -  *nasopharynx carcinoma
KW  -  Acne
KW  -  Adult
KW  -  Article
KW  -  Bone marrow suppression
KW  -  Cancer patient
KW  -  Cancer survival
KW  -  Clinical trial
KW  -  Controlled study
KW  -  Disease control
KW  -  Drug efficacy
KW  -  Drug therapy
KW  -  Emotion
KW  -  Female
KW  -  Fever
KW  -  Functional Assessment of Cancer Therapy Head and Neck
KW  -  Functional status
KW  -  Human
KW  -  Incidence
KW  -  Kidney function
KW  -  Liver function
KW  -  Log rank test
KW  -  Major clinical study
KW  -  Male
KW  -  Neck
KW  -  Oral mucositis
KW  -  Overall survival
KW  -  Quality of life
KW  -  Radiation dermatitis
KW  -  Randomized controlled trial
KW  -  Remission
KW  -  Tumor growth
AB  -  Purpose: To explore the efficacy and safety of cetuximab combined with intensity‐modulated radiotherapy (IMRT) and concurrent cisplatin‐based chemotherapy in the treatment of patients with locally advanced nasopharyngeal carcinoma. Methods: The clinical information of 126 patients with locally advanced nasopharyngeal carcinoma, who were admitted to and treated in our department from September 2013 to May 2016, was collected, and they were randomly divided into two groups: cetuximab combined with IMRT and concurrent cisplatin‐based chemotherapy group (Cetuximab group, n=63) and IMRT combined with concurrent cisplatin‐based chemotherapy group (Control group, n=63). The clinical efficacy, changes in patients’ quality of life and incidence of adverse reactions were observed and compared between the two groups, and the tumor progression and survival of the patients were followed up and recorded. Results: The patients in Cetuximab group exhibited substantially higher objective remission rate (ORR) and disease control rate (DCR) [90.5% (57/63) and 100%] than those in Control group [71.4% (46/63) and 88.9% (56/63)] (p=0.011 and 0.007). After treatment, the physiological status, social and familial status and emotional status based on the FACT‐H&N scale were not statistically significantly different between the two groups of patients, but the patients in Cetuximab group had notably superior functional status, additional items for the head and neck and total scale score to those in Control group (p=0.011, 0.021 and 0.038). Additionally, the main adverse reactions of patient after treatment included myelosuppression, fever, gastrointestinal reactions, acne‐like rash, radiodermatitis, oral mucositis, and liver and kidney function impairment, most of which were in grade I‐II (p>0.05), and the differences between the two groups were not statistically significant (p>0.05). According to the log‐rank test, the differences in the OS and PFS of patients between the two groups were not statistically significant (p=0.411 and 0.114). Conclusions: Cetuximab combined with IMRT and concurrent cisplatin‐based chemotherapy has better clinical short‐term efficacy in treating locally advanced nasopharyngeal carcinoma, and the patients treated have improved quality of life and can tolerate adverse reactions.
UR  -  https://www.cochranelibrary.com/central/doi/10.1002/central/CN-02268042/full
ER  -  


Record #96 of 322
Provider: John Wiley & Sons, Ltd.
Content: text/plain; charset="UTF-8"

TY  -  JOUR
AN  -  CN-01245692
AU  -  Li, W-F
AU  -  Chen, N-Y
AU  -  Zhang, N
AU  -  Hu, G-Q
AU  -  Xie, F-Y
AU  -  Sun, Y
AU  -  Chen, X-Z
AU  -  Li, J-G
AU  -  Zhu, X-D
AU  -  Hu, C-S
AU  -  et al.
TI  -  Induction chemotherapy plus concurrent chemoradiotherapy versus concurrent chemoradiotherapy alone in locoregionally advanced nasopharyngeal carcinoma: a phase 3, multicentre, randomised controlled trial
JA  -  Lancet oncology
PY  -  2016
VL  -  17
IS  -  11
SP  -  1509‐1520
C3  -  EMBASE 613291369
M3  -  Journal: Article
KW  -  *chemoradiotherapy
KW  -  *induction chemotherapy
KW  -  *nasopharynx carcinoma
KW  -  Adult
KW  -  Adverse drug reaction
KW  -  China
KW  -  Cisplatin
KW  -  Clinical research
KW  -  Comorbidity
KW  -  Controlled clinical trial
KW  -  Controlled study
KW  -  Death
KW  -  Docetaxel
KW  -  Failure free survival
KW  -  Fluorouracil
KW  -  Follow up
KW  -  Funding
KW  -  Hazard ratio
KW  -  Human
KW  -  Human tissue
KW  -  Intensity modulated radiation therapy
KW  -  Major clinical study
KW  -  Neutropenia
KW  -  Phase 3 clinical trial
KW  -  Radiotherapy
KW  -  Randomization
KW  -  Randomized controlled trial
KW  -  Sample size
KW  -  Side effect
KW  -  Stomatitis
KW  -  Sun
KW  -  Toxicity
KW  -  University
KW  -  Young adult
DO  -  10.1016/S1470-2045%2816%2930410-7
AB  -  Background The value of adding cisplatin, fluorouracil, and docetaxel (TPF) induction chemotherapy to concurrent chemoradiotherapy in locoregionally advanced nasopharyngeal carcinoma is unclear. We aimed to compare TPF induction chemotherapy plus concurrent chemoradiotherapy with concurrent chemoradiotherapy alone in a suitably powered trial. Methods We did an open‐label, phase 3, multicentre, randomised controlled trial at ten institutions in China. Patients with previously untreated, stage III‐IVB (except T3‐4N0) nasopharyngeal carcinoma, aged 18‐59 years without severe comorbidities were enrolled. Eligible patients were randomly assigned (1:1) to receive induction chemotherapy plus concurrent chemoradiotherapy or concurrent chemoradiotherapy alone (three cycles of 100 mg/m2 cisplatin every 3 weeks, concurrently with intensity‐modulated radiotherapy). Induction chemotherapy was three cycles of intravenous docetaxel (60 mg/m2 on day 1), intravenous cisplatin (60 mg/m2 on day 1), and continuous intravenous fluorouracil (600 mg/m2 per day from day 1 to day 5) every 3 weeks before concurrent chemoradiotherapy. Randomisation was by a computer‐generated random number code with a block size of four, stratified by treatment centre and disease stage (III or IV). Treatment allocation was not masked. The primary endpoint was failure‐free survival calculated from randomisation to locoregional failure, distant failure, or death from any cause; required sample size was 476 patients (238 per group). We did efficacy analyses in our intention‐to‐treat population. The follow‐up is ongoing; in this report, we present the 3‐year survival results and acute toxic effects. This trial is registered with ClinicalTrials.gov, number NCT01245959. Findings Between March 1, 2011, and Aug 22, 2013, 241 patients were assigned to induction chemotherapy plus concurrent chemoradiotherapy and 239 to concurrent chemoradiotherapy alone. After a median follow‐up of 45 months (IQR 38‐49), 3‐year failure‐free survival was 80% (95% CI 75‐85) in the induction chemotherapy plus concurrent chemoradiotherapy group and 72% (66‐78) in the concurrent chemoradiotherapy alone group (hazard ratio 0.68, 95% CI 0.48‐0.97; p=0.034). The most common grade 3 or 4 adverse events during treatment in the 239 patients in the induction chemotherapy plus concurrent chemoradiotherapy group versus the 238 patients in concurrent chemoradiotherapy alone group were neutropenia (101 [42%] vs 17 [7%]), leucopenia (98 [41%] vs 41 [17%]), and stomatitis (98 [41%] vs 84 [35%]). Interpretation Addition of TPF induction chemotherapy to concurrent chemoradiotherapy significantly improved failure‐free survival in locoregionally advanced nasopharyngeal carcinoma with acceptable toxicity. Long‐term follow‐up is required to determine long‐term efficacy and toxicities. Funding Shenzhen Main Luck Pharmaceuticals Inc, Sun Yat‐sen University Clinical Research 5010 Program (2007037), National Science and Technology Pillar Program during the Twelfth Five‐year Plan Period (2014BAI09B10), Health & Medical Collaborative Innovation Project of Guangzhou City (201400000001), Planned Science and Technology Project of Guangdong Province (2013B020400004), and The National Key Research and Development Program of China (2016YFC0902000). Copyright © 2016 Elsevier Ltd
UR  -  https://www.cochranelibrary.com/central/doi/10.1002/central/CN-01245692/full
ER  -  


Record #97 of 322
Provider: John Wiley & Sons, Ltd.
Content: text/plain; charset="UTF-8"

TY  -  JOUR
AN  -  CN-01464567
AU  -  Tang, L-Q
AU  -  Chen, D-P
AU  -  Guo, L
AU  -  Mo, H-Y
AU  -  Huang, Y
AU  -  Guo, S-S
AU  -  Qi, B
AU  -  Tang, Q-N
AU  -  Wang, P
AU  -  Li, X-Y
AU  -  et al.
TI  -  Concurrent chemoradiotherapy with nedaplatin versus cisplatin in stage II–IVB nasopharyngeal carcinoma: an open-label, non-inferiority, randomised phase 3 trial
JA  -  Lancet oncology
PY  -  2018
VL  -  19
IS  -  4
SP  -  461‐473
C3  -  EMBASE 2000495548
M3  -  Journal: Article
KW  -  *nasopharynx carcinoma /drug therapy /drug therapy /radiotherapy
KW  -  Adult
KW  -  Aged
KW  -  Alanine aminotransferase blood level
KW  -  Allergic reaction /side effect
KW  -  Anemia /side effect
KW  -  Anorexia /side effect
KW  -  Article
KW  -  Aspartate aminotransferase blood level
KW  -  Bilirubin blood level
KW  -  Bleeding /side effect
KW  -  Body weight loss
KW  -  Cancer staging
KW  -  Cancer survival
KW  -  Chemoradiotherapy
KW  -  China
KW  -  Constipation /side effect
KW  -  Controlled study
KW  -  Creatinine blood level
KW  -  Dermatitis /side effect
KW  -  Diarrhea /side effect
KW  -  Dysphagia /side effect
KW  -  Fatigue /side effect
KW  -  Female
KW  -  Fever /side effect
KW  -  Follow up
KW  -  Hearing disorder /side effect
KW  -  Hematological parameters
KW  -  Hiccup /side effect
KW  -  Human
KW  -  Human cell
KW  -  Hypocalcemia /side effect
KW  -  Hypokalemia /side effect
KW  -  Hyponatremia /side effect
KW  -  Intensity modulated radiation therapy
KW  -  Intention to treat analysis
KW  -  Karnofsky Performance Status
KW  -  Kidney function
KW  -  Leukopenia /side effect
KW  -  Liver function
KW  -  Major clinical study
KW  -  Male
KW  -  Middle aged
KW  -  Mucosa inflammation /side effect
KW  -  Multicenter study
KW  -  Multiple cycle treatment
KW  -  Nausea /side effect
KW  -  Neutropenia /side effect
KW  -  Pain /side effect
KW  -  Phase 3 clinical trial
KW  -  Priority journal
KW  -  Progression free survival
KW  -  Randomized controlled trial
KW  -  Rash /side effect
KW  -  Sensory neuropathy /side effect
KW  -  Side effect /side effect
KW  -  Thrombocytopenia /side effect
KW  -  Vomiting /side effect
KW  -  Xerostomia /side effect
KW  -  Young adult
DO  -  10.1016/S1470-2045(18)30104-9
AB  -  Background: Cisplatin‐based concurrent chemoradiotherapy is currently considered to be the standard treatment regimen for patients with advanced nasopharyngeal carcinoma, but has well known side‐effects such as gastrointestinal reactions, nephrotoxicity, and ototoxicity. Nedaplatin was developed to decrease the toxic effects induced by cisplatin, and in this trial we assessed whether a nedaplatin‐based concurrent chemoradiotherapy regimen was non‐inferior to a cisplatin‐based regimen in patients with locoregional, stage II–IVB nasopharyngeal carcinoma. Methods: We did an open‐label, non‐inferiority, phase 3, randomised, controlled trial at two centres in China. Patients aged 18–65 years with non‐keratinising stage II–IVB (T1–4N1–3 or T3–4N0) nasopharyngeal carcinoma, a Karnofsky score of at least 70, and adequate haematological, renal, and hepatic function were randomly assigned (1:1) to receive intravenously either nedaplatin 100 mg/m2 or cisplatin 100 mg/m2 on days 1, 22, and 43 for three cycles concurrently with intensity‐modulated radiotherapy. Randomisation was done manually using a computer‐generated random number code and patients were stratified by treatment centre and clinical stage. Patients and clinicians were not masked to treatment allocation. The primary endpoint was progression‐free survival at 2 years; non‐inferiority was shown if the upper limit of the 95% CI for the difference in 2‐year progression‐free survival between the two groups did not exceed 10%. Analyses were by both intention to treat and per protocol, including all patients who received at least one complete cycle of chemotherapy. This trial is registered with ClinicalTrials.gov, number NCT01540136, and is currently in follow‐up. Findings: Between Jan 16, 2012, and July 16, 2014, we randomly assigned 402 patients to nedaplatin‐based (n=201) or cisplatin‐based (n=201) concurrent chemoradiotherapy. In the intention‐to‐treat population, 2‐year progression‐free survival was 89·9% (95% CI 85·8–94·0) in the cisplatin group and 88·0% (83·5–94·5) in the nedaplatin group, with a difference of 1·9% (95% CI −4·2 to 8·0; pnon‐inferiority=0·0048). In the per‐protocol analysis (cisplatin group, n=197; nedaplatin group, n=196), 2‐year progression‐free survival was 89·7% (95% CI 85·4–94·0) in the cisplatin group and 88·7% (84·2–94·5) in the nedaplatin group, with a difference of 1·0% (95% CI −5·2 to 7·0; pnon‐inferiority=0·0020). A significantly higher frequency of grade 3 or 4 vomiting (35 [18%] of 198 in the cisplatin group vs 12 [6%] of 200 in the nedaplatin group, p<0·0001), nausea (18 [9%] vs four [2%], p=0·0021), and anorexia (53 [27%] vs 26 [13%], p=0·00070) was observed in the cisplatin group compared with the nedaplatin group. 11 (6%) patients in the nedaplatin group had grade 3 or 4 thrombocytopenia compared with four (2%) in the cisplatin group (p=0·065). Patients in the cisplatin group had a higher frequency of any grade or grade 3 or 4 late auditory or hearing toxicities than did patients in the nedaplatin group (grade 3 or 4: three [2%] in the nedaplatin group vs 11 [6%] in the cisplatin group, p=0·030). No patients died from treatment‐related causes. Interpretation: Our findings show that nedaplatin‐based concurrent chemoradiotherapy represents an alternative doublet treatment strategy to cisplatin‐based concurrent chemoradiotherapy for patients with locoregional, advanced nasopharyngeal carcinoma. Further investigations are needed to explore the potential use of this treatment as induction or adjuvant chemotherapy or in combination with other agents. Funding: National Key R&D Program of China, National Natural Science Foundation of China, Sun Yat‐sen University Clinical Research 5010 Program, Sci‐Tech Project Foundation of Guangzhou City, National Key Basic Research Program of China, Special Support Plan of Guangdong Province, Sci‐Tech Project Foundation of Guangdong Province, Health & Medical Collaborative Innovation Project of Guangzhou City, National Science & Technology Pillar Program during the Twelfth Five‐year Plan Period, PhD Start‐up Fund of Natural Science Foundation of Guangdong Province, Cultivation Foundation for the Junior Teachers in Sun Yat‐sen University, and Fundamental Research Funds for the Central Universities.
UR  -  https://www.cochranelibrary.com/central/doi/10.1002/central/CN-01464567/full
ER  -  


Record #98 of 322
Provider: John Wiley & Sons, Ltd.
Content: text/plain; charset="UTF-8"

TY  -  JOUR
AN  -  CN-01290281
AU  -  Zhang, L
AU  -  Huang, Y
AU  -  Hong, S
AU  -  Yang, Y
AU  -  Yu, G
AU  -  Jia, J
AU  -  Peng, P
AU  -  Wu, X
AU  -  Xi, X
AU  -  Peng, J
AU  -  et al.
TI  -  Gemcitabine plus cisplatin versus fluorouracil plus cisplatin in recurrent or metastatic nasopharyngeal carcinoma: a multicentre, randomised, open-label, phase 3 trial
JA  -  Lancet
PY  -  2016
VL  -  388
IS  -  10054
SP  -  1883‐1892
C3  -  EMBASE 613110600
M3  -  Journal: Article
KW  -  *cancer recurrence
KW  -  *cisplatin
KW  -  *cisplatin/ae [Adverse Drug Reaction]
KW  -  *cisplatin/cb [Drug Combination]
KW  -  *cisplatin/ct [Clinical Trial]
KW  -  *cisplatin/dt [Drug Therapy]
KW  -  *cisplatin/iv [Intravenous Drug Administration]
KW  -  *disease duration
KW  -  *fluorouracil
KW  -  *fluorouracil/ae [Adverse Drug Reaction]
KW  -  *fluorouracil/cb [Drug Combination]
KW  -  *fluorouracil/cm [Drug Comparison]
KW  -  *fluorouracil/ct [Clinical Trial]
KW  -  *fluorouracil/dt [Drug Therapy]
KW  -  *fluorouracil/iv [Intravenous Drug Administration]
KW  -  *gemcitabine
KW  -  *gemcitabine/ae [Adverse Drug Reaction]
KW  -  *gemcitabine/cb [Drug Combination]
KW  -  *gemcitabine/cm [Drug Comparison]
KW  -  *gemcitabine/ct [Clinical Trial]
KW  -  *gemcitabine/dt [Drug Therapy]
KW  -  *gemcitabine/iv [Intravenous Drug Administration]
KW  -  *metastasis/dt [Drug Therapy]
KW  -  *metastasis/rt [Radiotherapy]
KW  -  *nasopharynx carcinoma
KW  -  *nasopharynx carcinoma/dt [Drug Therapy]
KW  -  *nasopharynx carcinoma/rt [Radiotherapy]
KW  -  Adult
KW  -  Adverse drug reaction
KW  -  Aged
KW  -  Alanine aminotransferase/ec [Endogenous Compound]
KW  -  Anemia/si [Side Effect]
KW  -  Article
KW  -  Aspartate aminotransferase/ec [Endogenous Compound]
KW  -  Cancer epidemiology
KW  -  Cancer radiotherapy
KW  -  Catheter associated venous thrombosis/si [Side Effect]
KW  -  Catheter infection/si [Side Effect]
KW  -  Chemotherapy induced nausea and vomiting/dt [Drug Therapy]
KW  -  China
KW  -  Clinical research
KW  -  Clinical trial
KW  -  Comparative effectiveness
KW  -  Continuous infusion
KW  -  Controlled clinical trial
KW  -  Controlled study
KW  -  Death
KW  -  Decreased appetite/si [Side Effect]
KW  -  Dexamethasone/dt [Drug Therapy]
KW  -  Drug dose reduction
KW  -  Drug efficacy
KW  -  Drug safety
KW  -  Drug therapy
KW  -  Drug withdrawal
KW  -  Faintness/si [Side Effect]
KW  -  Fatigue/si [Side Effect]
KW  -  Febrile neutropenia/si [Side Effect]
KW  -  Female
KW  -  Follow up
KW  -  Funding
KW  -  Furosemide/dt [Drug Therapy]
KW  -  Hazard ratio
KW  -  Human
KW  -  Hydration
KW  -  Hyponatremia/si [Side Effect]
KW  -  Intention to treat analysis
KW  -  Intravenous drug administration
KW  -  Kidney dysfunction/si [Side Effect]
KW  -  Leukopenia/si [Side Effect]
KW  -  Major clinical study
KW  -  Male
KW  -  Mannitol/dt [Drug Therapy]
KW  -  Metastasis/dt [Drug Therapy]
KW  -  Metoclopramide/dt [Drug Therapy]
KW  -  Mucosa inflammation
KW  -  Mucosa inflammation/si [Side Effect]
KW  -  Multicenter study
KW  -  Multiple cycle treatment
KW  -  Nasopharynx carcinoma/dt [Drug Therapy]
KW  -  Nausea/si [Side Effect]
KW  -  Nephrotoxicity/dt [Drug Therapy]
KW  -  Nephrotoxicity/pc [Prevention]
KW  -  Neutropenia
KW  -  Neutropenia/si [Side Effect]
KW  -  Oncology
KW  -  Organ
KW  -  Overall survival
KW  -  Paclitaxel/dt [Drug Therapy]
KW  -  Pharmacokinetics
KW  -  Phase 3 clinical trial
KW  -  Pneumonia/si [Side Effect]
KW  -  Priority journal
KW  -  Progression free survival
KW  -  Randomization
KW  -  Randomized controlled trial
KW  -  Response evaluation criteria in solid tumors
KW  -  Safety
KW  -  Serotonin 3 antagonist/dt [Drug Therapy]
KW  -  Side effect
KW  -  Side effect/dt [Drug Therapy]
KW  -  Sun
KW  -  Thrombocytopenia
KW  -  Thrombocytopenia/dt [Drug Therapy]
KW  -  Thrombocytopenia/si [Side Effect]
KW  -  University
KW  -  Vein thrombosis/si [Side Effect]
KW  -  Vomiting/si [Side Effect]
KW  -  Weight reduction
DO  -  10.1016/S0140-6736%2816%2931388-5
AB  -  Background Outcomes are poor for patients with recurrent or metastatic nasopharyngeal carcinoma and no well established first‐line chemotherapy is available for the disease. We compared the efficacy and safety of gemcitabine plus cisplatin versus fluorouracil plus cisplatin in patients with recurrent or metastatic nasopharyngeal carcinoma. Methods In this multicentre, randomised, open‐label, phase 3 trial, patients with recurrent or metastatic nasopharyngeal carcinoma were recruited from 22 hospitals in China. Key inclusion criteria were Eastern Cooperative Oncology Group performance status of 0 or 1, adequate organ function, and measurable lesions according to Response Evaluation Criteria in Solid Tumors version 1.1. Patients were randomly assigned in a 1:1 ratio to receive either gemcitabine (1 g/m2 intravenously on days 1 and 8) and cisplatin (80 mg/m2 intravenously on day 1), or fluorouracil (4 g/m2 in continuous intravenous infusion over 96 h) and cisplatin (80 mg/m2 on day 1 given intravenously) once every 3 weeks for a maximum of six cycles. The randomisation was done centrally via an interactive phone response system using block randomisation with a size of six. The primary endpoint was progression‐free survival assessed by the independent image committee in the intention‐to‐treat population. Safety analyses were done in patients who received at least one cycle of study drug. This study is ongoing and is registered with ClinicalTrials.gov, number NCT01528618. Findings Between Feb 20, 2012, and Oct 30, 2015, 362 patients were randomly assigned to a group (181 to the gemcitabine [plus cisplatin] group and 181 to the fluorouracil [plus cisplatin] group). Median follow‐up time for progression‐free survival was 19.4 months (IQR 12.1‐35.6). The median progression‐free survival was 7.0 months (4.4‐10.9) in the gemcitabine group and 5.6 months (3.0‐7.0) in the fluorouracil group (hazard ratio [HR] 0.55 [95% CI 0.44‐0.68]; p<0.0001). A total of 180 patients in the gemcitabine group and 173 patients in the fluorouracil group were included in the safety analysis. Significantly different treatment‐related grade 3 or 4 adverse events between the gemcitabine and fluorouracil groups were leucopenia (52 [29%] vs 15 [9%]; <0.0001), neutropenia (41 [23%] vs 23 [13%]; p=0.0251), thrombocytopenia (24 [13%] vs three [2%]; p=0.0007), and mucosal inflammation (0 vs 25 [14%]; <0.0001). Serious treatment‐related adverse events occurred in seven (4%) patients in the gemcitabine group and ten (6%) in the fluorouracil group. Six (3%) patients in the gemcitabine group and 14 (8%) patients in the fluorouracil group discontinued treatment because of drug‐related adverse events. No treatment‐related deaths occurred in either group. Interpretation Gemcitabine plus cisplatin prolongs progression‐free survival in patients with recurrent or metastatic nasopharyngeal carcinoma. The results establish gemcitabine plus cisplatin as the standard first‐line treatment option for this population. Funding Sun Yat‐Sen University Clinical Research 5010 Programme, Chinese National Natural Science Foundation project (grant numbers 81372502 and 81201917), the National High Technology Research and Development Program of China (863 program numbers 2012AA02A501 and 2012AA02A502), and the Natural Science Foundation of Guangdong (grant number S2013010016564). Copyright © 2016 Elsevier Ltd
UR  -  https://www.cochranelibrary.com/central/doi/10.1002/central/CN-01290281/full
ER  -  


Record #99 of 322
Provider: John Wiley & Sons, Ltd.
Content: text/plain; charset="UTF-8"

TY  -  JOUR
AN  -  CN-01022030
AU  -  Zheng, J
AU  -  Lin, J
AU  -  Wang, L
AU  -  Zhou, J
AU  -  Xie, B
AU  -  Xu, T
AU  -  Zhang, W
TI  -  Metastatic nasopharyngeal carcinoma outcomes in patients on cisplatin with nolatrexed or 5-fluorouracil
JA  -  Oncology research and treatment
PY  -  2014
VL  -  37
IS  -  10
CC  -  ENT
SP  -  540‐544
C3  -  PUBMED 25342504,EMBASE 600360424
M3  -  Journal Article; Randomized Controlled Trial
KW  -  *cisplatin/ae [Adverse Drug Reaction]
KW  -  *cisplatin/cb [Drug Combination]
KW  -  *cisplatin/ct [Clinical Trial]
KW  -  *cisplatin/dt [Drug Therapy]
KW  -  *cisplatin/iv [Intravenous Drug Administration]
KW  -  *fluorouracil/ae [Adverse Drug Reaction]
KW  -  *fluorouracil/ct [Clinical Trial]
KW  -  *fluorouracil/dt [Drug Therapy]
KW  -  *fluorouracil/iv [Intravenous Drug Administration]
KW  -  *nasopharynx carcinoma/dt [Drug Therapy]
KW  -  Adult
KW  -  Aged
KW  -  Anemia/si [Side Effect]
KW  -  Antineoplastic Agents [administration & dosage]
KW  -  Antineoplastic Combined Chemotherapy Protocols [*administration & dosage]
KW  -  Article
KW  -  Bone marrow suppression/si [Side Effect]
KW  -  Bone metastasis/rt [Radiotherapy]
KW  -  Cancer combination chemotherapy
KW  -  Cancer radiotherapy
KW  -  Cancer survival
KW  -  Carcinoma
KW  -  Cisplatin [administration & dosage]
KW  -  Clinical article
KW  -  Constipation/si [Side Effect]
KW  -  Continuous infusion
KW  -  Controlled study
KW  -  Disease control
KW  -  Disease course
KW  -  Disease‐Free Survival
KW  -  Distant metastasis
KW  -  Drug efficacy
KW  -  Drug eruption/si [Side Effect]
KW  -  Drug fever/si [Side Effect]
KW  -  Drug safety
KW  -  Female
KW  -  Fluorouracil [administration & dosage]
KW  -  Gastrointestinal symptom/si [Side Effect]
KW  -  Human
KW  -  Humans
KW  -  Insomnia/si [Side Effect]
KW  -  Liver dysfunction/si [Side Effect]
KW  -  Liver metastasis
KW  -  Lung metastasis
KW  -  Male
KW  -  Middle Aged
KW  -  Multiple cycle treatment
KW  -  Nasopharyngeal Carcinoma
KW  -  Nasopharyngeal Neoplasms [*drug therapy, pathology, *secondary]
KW  -  Neoplasm Recurrence, Local [pathology, *prevention & control]
KW  -  Nolatrexed/ae [Adverse Drug Reaction]
KW  -  Nolatrexed/cb [Drug Combination]
KW  -  Nolatrexed/ct [Clinical Trial]
KW  -  Nolatrexed/dt [Drug Therapy]
KW  -  Nolatrexed/iv [Intravenous Drug Administration]
KW  -  Quinazolines [administration & dosage]
KW  -  Randomized controlled trial
KW  -  Side effect/si [Side Effect]
KW  -  Stomatitis/si [Side Effect]
KW  -  Survival Rate
KW  -  Thrombocytopenia/si [Side Effect]
KW  -  Thrombus/si [Side Effect]
KW  -  Treatment Outcome
DO  -  10.1159/000368107
AB  -  BACKGROUND: Nasopharyngeal carcinoma (NPC) is one of the most common malignant tumors in southern China. In this study, we compared the clinical efficacy and toxicity of cisplatin with nolatrexed (LP) or 5‐fluorouracil (FP) for NPC. PATIENTS AND METHODS: 33 patients with metastatic NPC were randomized to the LP and FP regimens. The LP regimen consisted of continuous intravenous infusions of 740 mg/m(2) nolatrexed on days 1‐5 and 25 mg/m(2) intravenous cisplatin on days 2‐4. The FP regimen consisted of continuous intravenous infusions of 600 mg/m(2) 5‐fluorouracil on days 1‐5 and 25 mg/m(2) intravenous cisplatin on days 2‐4. Cycles were repeated every 3 weeks until disease progression or completion of a total of 6 courses. RESULTS: There were no significant differences in the response rates (RR), disease control rates (DCR), times to progression (TTP), and median survival times (MST) between the regimens. The toxicities of the two regimens were mostly grade I/II, but the stomatitis incidence in the patients on the LP regimen was significantly lower than that on the FP regimen. CONCLUSIONS: The efficacy of the LP regimen was similar to that of the FP regimen. The LP regimen had lower toxicity.
UR  -  https://www.cochranelibrary.com/central/doi/10.1002/central/CN-01022030/full
ER  -  


Record #100 of 322
Provider: John Wiley & Sons, Ltd.
Content: text/plain; charset="UTF-8"

TY  -  JOUR
AN  -  CN-01781833
AU  -  Liang, H
AU  -  Xia, W-X
AU  -  Lv, X
AU  -  Sun, R
AU  -  Zeng, Q
AU  -  Li, S-W
AU  -  Mo, H-Y
AU  -  Han, F
AU  -  Luo, D-H
AU  -  Ye, Y-F
AU  -  et al.
TI  -  Comparison of Concurrent chemoradiotherapy with 3-weekly versus weekly cisplatin in patients with local-regionally advanced nasopharyngeal carcinoma: a phase 3 multicentre randomised controlled trial
JA  -  Journal of clinical oncology
PY  -  2017
VL  -  35
IS  -  15
CC  -  ENT
C3  -  EMBASE 617388474
M3  -  Journal: Conference Abstract
KW  -  *chemoradiotherapy
KW  -  *nasopharynx carcinoma
KW  -  Clinical trial
KW  -  Comparative effectiveness
KW  -  Controlled clinical trial
KW  -  Controlled study
KW  -  Drug therapy
KW  -  Failure free survival
KW  -  Female
KW  -  Follow up
KW  -  Hazard ratio
KW  -  Human
KW  -  Intensity modulated radiation therapy
KW  -  Leukopenia
KW  -  Major clinical study
KW  -  Male
KW  -  Nausea and vomiting
KW  -  Neck
KW  -  Phase 3 clinical trial
KW  -  Primary tumor
KW  -  Prognosis
KW  -  Radiotherapy
KW  -  Randomized controlled trial
KW  -  Stomatitis
KW  -  Thrombocytopenia
KW  -  Toxicity
AB  -  Background: In intensity‐modulated radiotherapy (IMRT) era, concurrent chemoradiotherapy (CCRT) with either every three week (ETW) or once a week (OAW) cisplatin is accepted practice for locoregionally advanced nasopharyngeal carcinoma (LANPC). However, ETW and OAW were never prospectively compared in phase 3 clinical trials. This study is to assess the efficacy and toxicity profiles of CCRT with ETW versus OAW schedule of cisplatin. Methods: We conducted an open‐label phase 3 multicentre randomised controlled trial in an endemic area. Patients with stage II‐IVB NPC were randomly assigned to receive either cisplatin 100 mg/m2 every 3 weeks for 2 cycles or cisplatin 40 mg/m2 weekly up to 6 cycles concurrently with IMRT. IMRT in both groups was given as 2.19‐2.34 Gy per fraction with five daily fractions per week for 6‐7 weeks to a total dose of 68‐70 Gy to the primary tumor and 62‐68 Gy to the involved neck area. The primary endpoint was failure‐free survival. Intention‐to‐treat population was adopted for efficacy analyses. Results: Of the 526 eligible patients, 267 were assigned to OAW arm, and 259 to ETW arm. Two arms were well‐balanced in all prognostic factors. No difference was observed in overall tumor response between OAW and ETW (99.6% vs 98.9%, P = 0.624). After a median follow‐up of 17.5 months (range 1.6‐64.1), estimated 2 year failure‐free survival rate was 92% (95% CI 87.7‐96.3) in OAW and 88.3% (95% CI 83.2‐93.4) in ETW (hazard ratio 1.056, 95% CI 0.58‐1.92). The grade 3 or 4 toxicities were similar between two arms, but leucopenia and thrombocytopenia were significantly higher in OAW compared with ETW (24.8% vs 15.9%, P = 0.015 and 5.2% vs 1.1%, P = 0.01, respectively). Stomatitis (35.2% vs 32.6%, P = 0.576), leucopenia and nausea/vomiting (11.2% vs 12.5%, P = 0.684) were the most commonly observed grade 3 or 4 toxicities during both OAW and ETW arms. Conclusions: Weekly regimen of cisplatin as CCRT shows similar treatment efficacy but increased toxic effect of leucopenia and thrombocytopenia compared with 3‐weekly schedule in LANPC. Longer follow‐up is needed to fully assess prognosis and late toxicities.
UR  -  https://www.cochranelibrary.com/central/doi/10.1002/central/CN-01781833/full
ER  -  


Record #101 of 322
Provider: John Wiley & Sons, Ltd.
Content: text/plain; charset="UTF-8"

TY  -  JOUR
AN  -  CN-01759674
AU  -  Chakrabandhu, S
AU  -  Chitapanarux, I
AU  -  Onchan, W
AU  -  Klunklin, P
AU  -  Supawongwattana, B
AU  -  Tharavichitkul, E
AU  -  Lorvidhaya, V
TI  -  Neoadjuvant chemotherapy plus chemoradiation (NACT-CCRT) versus chemoradiation plus adjuvant chemotherapy (CCRT-ACT) for locally advanced nasopharyngeal cancer: 3-year results from a randomised trial
JA  -  European journal of cancer
PY  -  2015
VL  -  51
SP  -  e2‐
C3  -  EMBASE 614982882
M3  -  Journal: Conference Abstract
KW  -  *adjuvant chemotherapy
KW  -  *chemoradiotherapy
KW  -  *nasopharynx carcinoma
KW  -  *neoadjuvant therapy
KW  -  Classification
KW  -  Clinical trial
KW  -  Controlled clinical trial
KW  -  Controlled study
KW  -  Distant metastasis
KW  -  Drug therapy
KW  -  Follow up
KW  -  Human
KW  -  Intensity modulated radiation therapy
KW  -  Major clinical study
KW  -  Progression free survival
KW  -  Radiation dose
KW  -  Radiotherapy
KW  -  Randomized controlled trial
KW  -  Remission
KW  -  Toxicity
DO  -  10.1016/j.ejca.2015.06.009
AB  -  Background: We did a randomised study to compare the efficacy of neoadjuvant chemotherapy plus chemoradiation (NACT‐CCRT) versus chemoradiation plus adjuvant chemotherapy (CCRT‐ACT) for locally advanced nasopharyngeal carcinoma. Methods: Between 2009 and 2013, 94 patients with histologically proven nasopharyngeal carcinoma (WHO classification II and III) were randomised into two treatment groups. 49 patients were randomly assigned to the NACT‐CCRT group and received three cycles of neoadjuvant chemotherapy (every 3 weeks), consisting of docetaxel 75 mg/m2 on day 1, cisplatin 75 mg/m2 on day 1, and fluorouracil 750 mg/m2 on days 1‐4 then concurrent chemoradiation with weekly carboplatin AUC 1.5 for six cycles. 45 patients were randomly assigned to the CCRT‐ACT group and received concurrent chemoradiation using cisplatin 100 mg/m2 every 3 weeks followed by three cycles of adjuvant chemotherapy consisting of cisplatin 80 mg/m2 on day 1 and fluorouracil 1000 mg/m2 on days 1‐4. All patients were treated with intensity‐modulated radiation therapy (IMRT) technique with total radiation dose of 70 Gy in 33 fractions to gross disease. Findings: The baseline patient characteristics were similar in both groups. The complete treatment rate in the NACT‐CCRT and CCRT‐ACT groups was 63.3% and 46.7%, respectively. The overall response rate after treatment in the NACT‐CCRT and CCRT‐ACT groups was 93.9% and 82.3%, respectively. The clinical complete response rate was higher in NACT‐CCRT group than in the CCRT‐ACT group, although not significantly so (87.8% versus 75.6%, p = 0.42). At a median follow‐up of 25 months, the local control rate was 89.7% in NACT‐CCRT and 95% in CCRT‐ACT arm. The distant metastasis free rate was 91.8% in the NACT‐CCRT group and 91.1% in the CCRT‐ACT group. 3‐year progression‐free survival was 72.1% in the NACT‐CCRT group and 74.7% in the CCRT‐ACT group (p = 0.622). Only manageable toxicities were observed in this study. Interpretation: Response rates and progression‐free survival were similar in the two groups, with acceptable toxicity.
UR  -  https://www.cochranelibrary.com/central/doi/10.1002/central/CN-01759674/full
ER  -  


Record #102 of 322
Provider: John Wiley & Sons, Ltd.
Content: text/plain; charset="UTF-8"

TY  -  JOUR
AN  -  CN-01380621
AU  -  Lee, AWM
AU  -  Tung, SY
AU  -  Ng, WT
AU  -  Lee, V
AU  -  Ngan, RKC
AU  -  Choi, HCW
AU  -  Chan, LLK
AU  -  Siu, LL
AU  -  Ng, AWY
AU  -  Leung, TW
AU  -  et al.
TI  -  A multicenter, phase 3, randomized trial of concurrent chemoradiotherapy plus adjuvant chemotherapy versus radiotherapy alone in patients with regionally advanced nasopharyngeal carcinoma: 10-year outcomes for efficacy and toxicity
JA  -  Cancer
PY  -  2017
VL  -  123
IS  -  21
CC  -  ENT
CC  -  Oral Health
SP  -  4147‐4157
C3  -  PUBMED 28662313,EMBASE 617044080
M3  -  Clinical Trial, Phase III; Journal Article; Multicenter Study; Randomized Controlled Trial
KW  -  *adjuvant chemotherapy
KW  -  *chemoradiotherapy
KW  -  *nasopharynx carcinoma
KW  -  *toxicity
KW  -  Adjuvant
KW  -  Antineoplastic Combined Chemotherapy Protocols [adverse effects, therapeutic use]
KW  -  Cancer control
KW  -  Carcinoma [*mortality, pathology, *therapy]
KW  -  Chemoradiotherapy, Adjuvant [adverse effects, *mortality]
KW  -  Chemotherapy, Adjuvant [adverse effects, mortality]
KW  -  Cisplatin
KW  -  Cisplatin [administration & dosage]
KW  -  Controlled clinical trial
KW  -  Controlled study
KW  -  Death
KW  -  Disease‐Free Survival
KW  -  Drug Administration Schedule
KW  -  Drug therapy
KW  -  Female
KW  -  Fluorouracil
KW  -  Fluorouracil [administration & dosage]
KW  -  Follow up
KW  -  Human
KW  -  Humans
KW  -  Major clinical study
KW  -  Male
KW  -  Nasopharyngeal Carcinoma
KW  -  Nasopharyngeal Neoplasms [*mortality, pathology, *therapy]
KW  -  Overall survival
KW  -  Phase 3 clinical trial
KW  -  Progression free survival
KW  -  Radiotherapy
KW  -  Radiotherapy [adverse effects]
KW  -  Randomized controlled trial
KW  -  Therapeutic index
KW  -  Time Factors
KW  -  Validation process
DO  -  10.1002/cncr.30850
AB  -  BACKGROUND: Concurrent‐adjuvant chemoradiotherapy (CRT) became a recommended treatment for locoregionally advanced nasopharyngeal carcinoma (NPC) with the first report of a significant survival benefit from the Intergroup 0099 study. However, data on late toxicities are lacking. Previous reports from the current NPC‐9901 trial have raised concerns about a failure to improve overall survival (OS) because of an inadequate impact on distant control and increases in toxicities/noncancer deaths. Validation of the long‐term therapeutic ratio is needed. METHODS: In this phase 3, randomized trial, patients with nonkeratinizing NPC (stage T1‐4/N2‐3/M0) were randomly assigned to radiotherapy alone (176 patients) or to CRT (172 patients) with concurrent cisplatin followed by adjuvant cisplatin plus fluorouracil. RESULTS: The early findings of significant improvements in tumor control were maintained: the CRT group achieved significantly higher 10‐year overall failure‐free (62% vs 50%; P = .01) and progression‐free survival rates (56% vs 42%; P = .006) because of superior locoregional control (87% vs 74%; P = .003), whereas the impact on distant control remained insignificant (68% vs 65%; P = .24). The initial differences in toxicities diminished with longer follow‐up: 52% versus 47% at 10 years for late toxicities (P = .20), 4.1% versus 2.8% for deaths due to treatment toxicity, and 15.1% versus 13.1% for deaths due to incidental/unknown causes. The OS rate for the CRT group reached statistical superiority at 10 years (62% vs 49%; P = .047). CONCLUSIONS: Long‐term results have confirmed that CRT can significantly improve OS without excessive late toxicities for patients with regionally advanced NPC. However, more potent therapy is needed for improving distant control, especially for patients with stage IVA/B disease. Cancer 2017;123:4147‐4157. © 2017 American Cancer Society.
UR  -  https://www.cochranelibrary.com/central/doi/10.1002/central/CN-01380621/full
ER  -  


Record #103 of 322
Provider: John Wiley & Sons, Ltd.
Content: text/plain; charset="UTF-8"

TY  -  JOUR
AN  -  CN-01757302
AU  -  Cao, C
AU  -  Wei, Q
AU  -  Tang, X
AU  -  Jia, Y
AU  -  Sun, X
AU  -  Li, W
AU  -  Hu, Q
AU  -  Chen, X
TI  -  PD-1 and PD-L1 in locoregionally advanced nasopharyngeal carcinoma: a substudy of a randomized phase III trial
JA  -  Head & neck
PY  -  2018
C3  -  EMBASE 625654035
M3  -  Journal: Article in Press
KW  -  *advanced cancer
KW  -  *nasopharynx carcinoma
KW  -  *overall survival
KW  -  *prognosis
KW  -  Adult
KW  -  Article
KW  -  Cancer patient
KW  -  Cancer prognosis
KW  -  Cancer survival
KW  -  Clinical outcome
KW  -  Controlled study
KW  -  Drug combination
KW  -  Drug therapy
KW  -  Epstein Barr virus
KW  -  Female
KW  -  Gene expression
KW  -  Human
KW  -  Human tissue
KW  -  Major clinical study
KW  -  Male
KW  -  Nonhuman
KW  -  Phase 3 clinical trial
KW  -  Progression free survival
KW  -  Protein expression
KW  -  Randomized controlled trial
DO  -  10.1002/hed.25601
AB  -  Background: To evaluate the expression of programmed death‐1 (PD‐1) and programmed death‐ligand 1 (PD‐L1) by using immunohistochemistry analysis in locoregionally advanced nasopharyngeal carcinoma (NPC) patients receiving cisplatin, fluorouracil, and docetaxel followed by concurrent chemoradiotherapy. Methods: As part of a previously reported trial, 108 patients were enrolled in this study. Results: We observed that Epstein–Barr Virus (EBV) antibody levels were associated with PD‐1 positive staining in NPC and PD‐1 positive staining was identified as an independent prognostic factor for progression‐free survival (hazard ratio 0.363, 95% confidence interval 0.134‐0.987, P =.047). By contrast, the correlation between the PD‐L1 level and hemoglobin, lactate dehydrogenase and high‐sensitivity C‐reactive protein was not identified. Moreover, high levels of PD‐L1 staining were not significantly associated with clinical outcomes. Conclusion: NPC patients with negative PD‐1 staining had a significantly reduced survival outcome. Furthermore, patients with positive PD‐1 staining had significantly higher EBV antibody levels.
UR  -  https://www.cochranelibrary.com/central/doi/10.1002/central/CN-01757302/full
ER  -  


Record #104 of 322
Provider: John Wiley & Sons, Ltd.
Content: text/plain; charset="UTF-8"

TY  -  JOUR
AN  -  CN-01337414
AU  -  Hu, Y
AU  -  Fu, J
AU  -  Shi, D
AU  -  Feng, B
AU  -  Shi, Z
TI  -  Clinical efficacy and safety of gemcitabine plus nedaplatin in the treatment of advanced nasopharyngeal carcinoma
JA  -  Journal of cancer research and therapeutics
PY  -  2016
VL  -  12
IS  -  8
CC  -  ENT
CC  -  Oral Health
SP  -  C252‐C255
C3  -  PUBMED 28230029,EMBASE 614678483
M3  -  Journal: Article
KW  -  *advanced cancer/dt [Drug Therapy]
KW  -  *blood toxicity
KW  -  *chemotherapy
KW  -  *gemcitabine
KW  -  *gemcitabine/ae [Adverse Drug Reaction]
KW  -  *gemcitabine/cb [Drug Combination]
KW  -  *gemcitabine/dt [Drug Therapy]
KW  -  *nasopharynx carcinoma
KW  -  *nasopharynx carcinoma/dt [Drug Therapy]
KW  -  *nedaplatin
KW  -  *nedaplatin/ae [Adverse Drug Reaction]
KW  -  *nedaplatin/cb [Drug Combination]
KW  -  *nedaplatin/dt [Drug Therapy]
KW  -  *nedaplatin/iv [Intravenous Drug Administration]
KW  -  *safety
KW  -  Adult
KW  -  Advanced cancer/dt [Drug Therapy]
KW  -  Adverse drug reaction
KW  -  Aminotransferase/ec [Endogenous Compound]
KW  -  Article
KW  -  Blood toxicity/si [Side Effect]
KW  -  Cancer combination chemotherapy
KW  -  Cancer regression
KW  -  Cisplatin
KW  -  Cisplatin/ae [Adverse Drug Reaction]
KW  -  Cisplatin/dt [Drug Therapy]
KW  -  Cisplatin/iv [Intravenous Drug Administration]
KW  -  Clinical article
KW  -  Clinical trial
KW  -  Control group
KW  -  Controlled clinical trial
KW  -  Controlled study
KW  -  Drug efficacy
KW  -  Drug response
KW  -  Drug safety
KW  -  Drug therapy
KW  -  Female
KW  -  Fluorouracil
KW  -  Fluorouracil/ae [Adverse Drug Reaction]
KW  -  Fluorouracil/dt [Drug Therapy]
KW  -  Fluorouracil/iv [Intravenous Drug Administration]
KW  -  Gastrointestinal symptom/si [Side Effect]
KW  -  Gastrointestinal tract
KW  -  Hospital
KW  -  Human
KW  -  Infusion
KW  -  Injection
KW  -  Leukopenia/si [Side Effect]
KW  -  Major clinical study
KW  -  Male
KW  -  Mouth ulcer/si [Side Effect]
KW  -  Multiple cycle treatment
KW  -  Nasopharynx carcinoma/dt [Drug Therapy]
KW  -  Nausea/si [Side Effect]
KW  -  Pharmacokinetics
KW  -  Randomized controlled trial
KW  -  Side effect
KW  -  Side effect/si [Side Effect]
KW  -  Sodium chloride
KW  -  Therapy effect
KW  -  Thrombocytopenia/si [Side Effect]
KW  -  Vomiting/si [Side Effect]
DO  -  10.4103/0973-1482.200750
AB  -  Objective: The purpose was to explore the clinical effects and safety of gemcitabine plus nedaplatin in the treatment of advanced nasopharyngeal carcinoma. Materials and Methods: From March 2014 to August 2015, we recruited 63 advanced nasopharyngeal carcinoma patients in our hospital. Moreover, the 62 cases were randomly divided into control group (n = 31) and treatment group (n = 32). Patients in the control groups were treated with 5‐fluorouracil 500 mg/m 2 + 500 ml 0.9% sodium chloride injection intervenous drop infusion in day 1‐5 plus cisplatin 20 mg/m 2 + 500 ml 0.9% sodium chloride injection intervenous drop infusion in day 1‐5 with 21 days per cycle for 3 cycles; Moreover, patients in the treatment group were given gemcitabine 1000 mg/m 2 + 500 ml 0.9% sodium chloride injection intervenous drop infusion in day 1 and 8 plus nedaplatin 20 mg/m 2 + 500 ml 0.9% sodium chloride injection intervenous drop infusion in day 1 with 21 days per cycle for 3 cycles. The objective response rate (ORR) and chemotherapy‐Associated toxicities were compared between the two groups. Results: After 3 cycle chemotherapy, the ORR was 41.9% and 78.1% in the control and treatment group, respectively, with statistical difference (P < 0.05); The main chemotherapy‐related toxicity were hematological toxicity and gastrointestinal reaction with no statistical difference between the two groups (P > 0.05). Conclusion: The ORR was relative high for gemcitabine plus nedaplatin in the treatment of advanced nasopharyngeal carcinoma with main toxicity of hematological toxicity and gastrointestinal reaction. Copyright © 2017 Journal of Cancer Research and Therapeutics Published by Wolters Kluwer ‐ Medknow.
UR  -  https://www.cochranelibrary.com/central/doi/10.1002/central/CN-01337414/full
ER  -  


Record #105 of 322
Provider: John Wiley & Sons, Ltd.
Content: text/plain; charset="UTF-8"

TY  -  JOUR
AN  -  CN-00800932
AU  -  Xu, T
AU  -  Hu, C
AU  -  Wang, X
AU  -  Shen, C
TI  -  Role of chemoradiotherapy in intermediate prognosis nasopharyngeal carcinoma
JA  -  Oral oncology
PY  -  2011
VL  -  47
IS  -  5
CC  -  ENT
SP  -  408‐413
C3  -  PUBMED 21459659
M3  -  Clinical Trial, Phase III; Journal Article; Randomized Controlled Trial
KW  -  Adolescent
KW  -  Adult
KW  -  Aged
KW  -  Aged, 80 and over
KW  -  Antineoplastic Agents [*therapeutic use]
KW  -  Carcinoma, Squamous Cell [*drug therapy, pathology, *radiotherapy]
KW  -  Child
KW  -  Cisplatin [*therapeutic use]
KW  -  Combined Modality Therapy [methods]
KW  -  Female
KW  -  Humans
KW  -  Male
KW  -  Middle Aged
KW  -  Nasopharyngeal Neoplasms [*drug therapy, pathology, *radiotherapy]
KW  -  Prognosis
KW  -  Retrospective Studies
KW  -  Survival Rate
KW  -  Treatment Outcome
KW  -  Young Adult
DO  -  10.1016/j.oraloncology.2011.03.008
AB  -  To evaluate the long term impact of concurrent chemoradiotherapy (CCRT) compared to radiotherapy (RT) alone in patients with T2N1M0 nasopharyngeal carcinoma (NPC) retrospectively. Three hundred and ninety‐two patients with T2N1M0 NPC according to the AJCC 2002 stage classification system were analyzed. Among them, 211 patients were treated with RT alone and the rest of 181 patients were treated with CCRT. A planned dose of 70 Gy was delivered in 2.0 Gy per fraction over 7 weeks to the primary tumor with 6‐MV photons or (60)Cobalt γ‐ray. The chemotherapy regimen of cisplatin with a dose of 100mg/m(2) was delivered for 2‐3 cycles. With a median follow‐up of 66 months (range 2.4‐117.1 months), the 5‐year overall survival (OS) and disease‐free survival (DFS) rates was higher in CCRT group compared to RT alone group, though they failed to reach statistical significance (80.2% vs. 76.6%, P=0.778 and 70.5% vs. 64.2%, P=0.413, respectively). A significant improvement was detected in 5‐year relapse‐free survival (RFS) rate in CCRT group than RT alone group (91.5% vs. 77.3%, P=0.008). Moreover, chemotherapy was the only independent prognostic factor for the 5‐year RFS (P=0.007). Concurrent chemoradiotherapy appeared to improve the 5‐year RFS rate for patients with T2N1M0 NPC. Large prospective, randomized clinical studies are needed to confirm its therapeutic gain.
UR  -  https://www.cochranelibrary.com/central/doi/10.1002/central/CN-00800932/full
ER  -  


Record #106 of 322
Provider: John Wiley & Sons, Ltd.
Content: text/plain; charset="UTF-8"

TY  -  JOUR
AN  -  CN-00376684
AU  -  Liu, M
AU  -  Liu, H
AU  -  Mao, Z
TI  -  Clinical study of advanced nasopharyngeal carcinoma treated with radiotherapy combined with DDP and vindesine
JA  -  Zhonghua zhong liu za zhi [Chinese journal of oncology]
PY  -  1999
VL  -  21
IS  -  1
CC  -  SR-CANCER
CC  -  ENT
SP  -  54‐56
C3  -  PUBMED 11776799,EMBASE 29180627
M3  -  Clinical Trial; English Abstract; Journal Article; Randomized Controlled Trial
KW  -  *cisplatin/ae [Adverse Drug Reaction]
KW  -  *cisplatin/cb [Drug Combination]
KW  -  *cisplatin/dt [Drug Therapy]
KW  -  *lymph node metastasis/dt [Drug Therapy]
KW  -  *lymph node metastasis/rt [Radiotherapy]
KW  -  *nasopharynx carcinoma/dt [Drug Therapy]
KW  -  *nasopharynx carcinoma/rt [Radiotherapy]
KW  -  *vindesine/ae [Adverse Drug Reaction]
KW  -  *vindesine/cb [Drug Combination]
KW  -  *vindesine/dt [Drug Therapy]
KW  -  Adult
KW  -  Advanced cancer
KW  -  Aged
KW  -  Alopecia/si [Side Effect]
KW  -  Antineoplastic Combined Chemotherapy Protocols [adverse effects, *therapeutic use]
KW  -  Article
KW  -  Bone marrow suppression/si [Side Effect]
KW  -  Cancer combination chemotherapy
KW  -  Cancer radiotherapy
KW  -  Cisplatin [administration & dosage]
KW  -  Clinical trial
KW  -  Combined Modality Therapy
KW  -  Controlled clinical trial
KW  -  Controlled study
KW  -  Drug response
KW  -  Female
KW  -  Gastrointestinal symptom/si [Side Effect]
KW  -  Human
KW  -  Humans
KW  -  Major clinical study
KW  -  Male
KW  -  Middle Aged
KW  -  Nasopharyngeal Neoplasms [radiotherapy, *therapy]
KW  -  Randomized controlled trial
KW  -  Treatment outcome
KW  -  Vindesine [administration & dosage]
AB  -  OBJECTIVE: To evaluate the result of radiotherapy combined with chemotherapy for advanced nasopharyngeal carcinoma (NPC). METHODS: From August 1996 to October 1997, 64 cases of advanced NPC (stage N2‐N3) patients were randomized to receive radiotherapy (RT) alone or RT combined with 2 cycles of chemeotherapy (CT) (cisplatin, vindesine). Thirty two patients were assigned to CT + RT, and 32 to RT alone. RESULTS: At 40 Gy of RT the response rate was 28.1% in RT group and 43.8% in CT + RT group. The response rate at 3 months after RT was 75.0% in RT group and 84.4% in CT + RT group (P < 0.05). The major toxic effects were gastrointestinal reaction, myelosuppession and alopecia. CONCLUSION: Chemotherapy with cisplatin and vindesine before and after radiotherapy increases the response rate of advanced NPC with lymph node metastases.
UR  -  https://www.cochranelibrary.com/central/doi/10.1002/central/CN-00376684/full
ER  -  


Record #107 of 322
Provider: John Wiley & Sons, Ltd.
Content: text/plain; charset="UTF-8"

TY  -  JOUR
AN  -  CN-01738662
AU  -  Gu, M-F
AU  -  Li, J-J
AU  -  Liu, L-Z
AU  -  Ye, W-J
AU  -  Zhang, R
TI  -  Gemcitabine plus cisplatin sequently combining with radiotherapy for advanced nasopharyngeal carcinoma
JA  -  Chinese journal of cancer prevention and treatment
PY  -  2011
VL  -  18
IS  -  4
SP  -  292‐295
C3  -  EMBASE 362402317
M3  -  Journal: Article
KW  -  *advanced cancer /drug therapy /drug therapy /radiotherapy
KW  -  *nasopharynx carcinoma /drug therapy /drug therapy /radiotherapy
KW  -  Article
KW  -  Cancer survival
KW  -  Chemoradiotherapy
KW  -  Distant metastasis
KW  -  Drug efficacy
KW  -  Follow up
KW  -  Human
KW  -  Major clinical study
KW  -  Neutropenia /side effect
KW  -  Randomized controlled trial
KW  -  Recurrence risk
KW  -  Survival rate
KW  -  Thrombocytopenia /side effect
AB  -  OBJECTIVE: To evaluate the efficacy and toxicity of chemotherapy regimen of Gemcitabine plus Cisplatin sequently combining radiotherapy (GP + RT) for advanced nasopharyngeal carcinoma. METHODS: Totally 240 patients were enrolled in this study of chemo‐radiotherapy and divided into 3 groups randomizedly. 80 patients of experience group accepted regimens of GP chemotherapy sequently combining with regular radiotherapy (GP+RT): Gemcitabine 800 mg/m2, d1, d8; Cisplatin 20 mg/m2, d 1‐d5, every 4 weeks, 4 cycles. Patients of contrast NO. 1 group accepted Concurrent Chemoradiotherapy(CT): DDP 20 mg/m2, d 1, every 1 week, 6 cycles within regular radiotherapy; and adjuvant chemotherapy (DDP 20 mg/m2, 5‐FU 500 mg/m2, d 1‐d5, every 4 weeks). The patients of contrast NO. 2 group accepted 5‐FU plus Cisplatin sequently combining with radiotherapy (GP+RT): 5‐FU 500 mg/m2, DDP 20 mg/m2, d1‐d5, every 4 weeks, 4 cycles. Early response, long‐term effects and side effects of 3 groups of patients were got in follow‐up of 3 years. RESULTS: In recent effects, CR were found in 98.8% (79/80) GP+RT group, 91.3% (73/80) con‐RT group and 93.8% (75/80) PF+RT group respectively. The main side‐effects of GP regimen chemotherapy were neutropenia and thrombocytopenia. In follow‐up of 3 years, the patients of GP+RT group got better overall survival rate (OS), disease free from local failure survival rate (DFS) and free from distant metastasis survival rate (FDM) over the other contrast groups. The GP+RT group had less recurrence rate and distant metastasis. CONCLUSION: Gemcitabine plus Cisplatin sequently combining with radiotherapy for advanced nasopharyngeal carcinoma has positive early and long‐term effects, and it is recommended to be fist line chemo‐radiotherapy regimen.
UR  -  https://www.cochranelibrary.com/central/doi/10.1002/central/CN-01738662/full
ER  -  


Record #108 of 322
Provider: John Wiley & Sons, Ltd.
Content: text/plain; charset="UTF-8"

TY  -  JOUR
AN  -  CN-01984591
AU  -  Winquist, E
AU  -  Meyers, B
AU  -  Pond, G
AU  -  Hotte, S
AU  -  Black, M
AU  -  Parker, C
AU  -  Nichols, A
AU  -  Palma, D
AU  -  Kim, R
AU  -  Kuruvilla, S
TI  -  Randomized assessment of cisplatin dose interval for ototoxicity in the treatment of locally advanced squamous cell carcinoma of the head and neck undergoing curative concurrent chemoradiotherapy (RADIO)
JA  -  Cancer research
PY  -  2019
VL  -  79
IS  -  13
CC  -  ENT
C3  -  EMBASE 628860457
M3  -  Journal: Conference Abstract
KW  -  *advanced cancer
KW  -  *chemoradiotherapy
KW  -  *head and neck squamous cell carcinoma
KW  -  *ototoxicity
KW  -  Adult
KW  -  Adverse drug reaction
KW  -  Cancer center
KW  -  Cancer patient
KW  -  Cancer surgery
KW  -  Cancer survival
KW  -  Conference abstract
KW  -  Controlled study
KW  -  Cost effectiveness analysis
KW  -  Drug megadose
KW  -  Drug therapy
KW  -  Female
KW  -  Gene mutation
KW  -  Genetic association
KW  -  Genetic susceptibility
KW  -  Hearing impairment
KW  -  Human
KW  -  Hypopharynx
KW  -  Infection
KW  -  Intensity modulated radiation therapy
KW  -  Larynx
KW  -  Male
KW  -  Medical oncologist
KW  -  Meta analysis
KW  -  Mortality
KW  -  Mouth cavity
KW  -  Multicenter study (topic)
KW  -  Multidisciplinary team
KW  -  Nasopharynx cancer
KW  -  Nephrotoxicity
KW  -  Neuropathy
KW  -  Nose cavity
KW  -  Ontario
KW  -  Oropharynx cancer
KW  -  Progression free survival
KW  -  Quality of life
KW  -  Radiotherapy
KW  -  Radiotherapy dosage
KW  -  Randomized controlled trial (topic)
KW  -  Risk factor
KW  -  Side effect
KW  -  Single nucleotide polymorphism
KW  -  Tinnitus
KW  -  Vomiting
DO  -  10.1158/1538-7445.SABCS18-CT122
AB  -  Background: Recently reported randomized clinical trials (RCTs) have confirmed the importance of concurrent cisplatin in the curative treatment of HPV‐related oropharynx cancer treated with definitive radiotherapy (RT) (Mehanna ESMO 2018, Trotti ASTRO 2018). However, the optimal cisplatin dose and schedule in this setting remain unclear. Concurrent high‐dose cisplatin (HDC) given every 3 weeks is considered standard but associated with increased risks of infection, vomiting and nephrotoxicity (Szturz 2018). Cisplatin‐associated hearing loss (CAHL) has been less well studied. Noronha et al (2018) reported less permanent deafness but inferior cancer outcomes with weekly cisplatin at a dose of 30 mg/m2 compared to HDC. However, meta‐analysis of RCTs shows no difference in mortality with weekly compared to HDC (Szturz 2018). RCT results to date suggest a minimum total dose of 200 mg/m2 cisplatin be delivered at a minimum dose of 40 mg/m2 per week for optimal anticancer effect. Weekly cisplatin schedule, MATE1 polymorphisms (SNPs), absence of COMT SNPs and lower cochlear RT dose independently predict lower CAHL risk (Teft 2019). We hypothesize that if there is a small incremental antitumor benefit of HDC in oropharyngeal cancer patients who are expected to be cured, it is offset by the negative quality of life (QoL) impact of permanent hearing loss. This RCT was designed to confirm reduced ototoxicity with weekly compared to q3weekly cisplatin when combined with RT, quantitate effects on hearing‐related QoL, and validate pharmacogenomic risk factors. Methods: This randomized clinical trial will be conducted at two comprehensive cancer centres in Ontario, Canada and is open to enrollment. 100 patients will be stratified by tumor HPV status and randomized (1:1) to receive cisplatin either 100 mg/m2 IV q21days for 3 doses (control arm) or 40 mg/m2 IV weekly (experimental arm) during RT. Eligible patients will have squamous cell carcinoma of the oral cavity, oropharynx, larynx, nasal cavity, hypopharynx or unknown primary site planned for IMRT + cisplatin with curative intent after assessment by a multidisciplinary team, and must be deemed suitable for HDC by the treating medical oncologist. Patients with prior head or neck RT, baseline hearing impairment or known/suspected nasopharyngeal cancer are ineligible. RT will be once daily IMRT 5 days weekly to total dose of 70 Gy/35F (64 Gy/30F if postoperative). The trial is powered to evaluate co‐primary endpoints of hearing‐related QoL (by HHIA & HHIE) and CAHL grade 2 or greater (CTCAE 4.03) at 1 year. Secondary endpoints include: need for amplification, tinnitus, health‐related QoL, and grade 3 or worse neuropathy and neuropathy all at 1 year. Overall and progression‐free survival, locoregional control, and cost‐effectiveness will also be assessed.
UR  -  https://www.cochranelibrary.com/central/doi/10.1002/central/CN-01984591/full
ER  -  


Record #109 of 322
Provider: John Wiley & Sons, Ltd.
Content: text/plain; charset="UTF-8"

TY  -  JOUR
AN  -  CN-01415574
AU  -  Liang, H
AU  -  Xia, WX
AU  -  Lv, X
AU  -  Sun, R
AU  -  Zeng, Q
AU  -  Li, SW
AU  -  Mo, HY
AU  -  Han, F
AU  -  Luo, DH
AU  -  Ye, YF
AU  -  et al.
TI  -  Concurrent chemoradiotherapy with 3-weekly versus weekly cisplatin in patients with locoregionally advanced nasopharyngeal carcinoma: a phase 3 multicentre randomised controlled trial (ChiCTR-TRC-12001979)
JA  -  Journal of clinical oncology
PY  -  2017
VL  -  35
IS  -  15 Suppl
CC  -  ENT
SP  -  6006
DO  -  10.1200/JCO.2017.35.15_suppl.6006
AB  -  Background: In intensity‐modulated radiotherapy (IMRT) era, concurrent chemoradiotherapy (CCRT) with either every three week (ETW) or once a week (OAW) cisplatin is accepted practice for locoregionally advanced nasopharyngeal carcinoma (LANPC). However, ETW and OAW were never prospectively compared in phase 3 clinical trials. This study is to assess the efficacy and toxicity profiles of CCRT with ETW versus OAW schedule of cisplatin. Methods: We conducted an open‐label phase 3 multicentre randomised controlled trial in an endemic area. Patients with stage II‐IVB NPC were randomly assigned to receive either cisplatin 100 mg/m² every 3 weeks for 2 cycles or cisplatin 40 mg/m² weekly up to 6 cycles concurrently with IMRT. IMRT in both groups was given as 2.19‐2.34 Gy per fraction with five daily fractions per week for 6‐7 weeks to a total dose of 68‐70 Gy to the primary tumor and 62‐68 Gy to the involved neck area. The primary endpoint was failure‐free survival. Intention‐to‐treat population was adopted for efficacy analyses. Results: Of the 526 eligible patients, 267 were assigned to OAW arm, and 259 to ETW arm. Two arms were well‐balanced in all prognostic factors. No difference was observed in overall tumor response between OAW and ETW (99.6% vs 98.9%, P = 0.624). After a median follow‐up of 17.5 months (range 1.6‐64.1), estimated 2 year failure‐free survival rate was 92% (95% CI 87.7‐96.3) in OAW and 88.3% (95% CI 83.2‐93.4) in ETW (hazard ratio 1.056, 95% CI 0.58‐1.92). The grade 3 or 4 toxicities were similar between two arms, but leucopenia and thrombocytopenia were significantly higher in OAW compared with ETW (24.8% vs 15.9%, P = 0.015 and 5.2% vs 1.1%, P = 0.01, respectively). Stomatitis (35.2% vs 32.6%, P = 0.576), leucopenia and nausea/vomiting (11.2% vs 12.5%, P = 0.684) were the most commonly observed grade 3 or 4 toxicities during both OAW and ETW arms. Conclusions: Weekly regimen of cisplatin as CCRT shows similar treatment efficacy but increased toxic effect of leucopenia and thrombocytopenia compared with 3‐weekly schedule in LANPC. Longer follow‐up is needed to fully assess prognosis and late toxicities. Clinical trial information: ChiCTR‐TRC‐12001979.
UR  -  https://www.cochranelibrary.com/central/doi/10.1002/central/CN-01415574/full
ER  -  


Record #110 of 322
Provider: John Wiley & Sons, Ltd.
Content: text/plain; charset="UTF-8"

TY  -  JOUR
AN  -  CN-02284419
AU  -  Xia, W-X
AU  -  Lv, X
AU  -  Liang, H
AU  -  Liu, G-Y
AU  -  Sun, R
AU  -  Zeng, Q
AU  -  Li, S-W
AU  -  Mo, H-Y
AU  -  Han, F
AU  -  Luo, D-H
AU  -  et al.
TI  -  A randomized controlled trial comparing two different schedules for cisplatin treatment in patients with locoregionally advanced nasopharyngeal cancer
JA  -  Clinical cancer research
PY  -  2021
CC  -  Oral Health
CC  -  ENT
C3  -  PUBMED 34083231,EMBASE 635254894
M3  -  Journal: Article in Press
KW  -  *advanced cancer
KW  -  *cancer patient
KW  -  *drug tolerability
KW  -  *nasopharynx carcinoma
KW  -  Acute toxicity
KW  -  Adult
KW  -  Article
KW  -  Chemoradiotherapy
KW  -  Clinical trial
KW  -  Computer
KW  -  Controlled study
KW  -  Drug therapy
KW  -  Eligibility criteria
KW  -  Failure free survival
KW  -  Female
KW  -  Follow up
KW  -  Human
KW  -  Leukopenia
KW  -  Major clinical study
KW  -  Male
KW  -  Radiotherapy
KW  -  Randomized controlled trial
KW  -  Thrombocytopenia
DO  -  10.1158/1078-0432.CCR-20-4532
AB  -  PURPOSE: Previous studies suggest that a cumulative cisplatin dose of 200 mg/m2 might be adequate in the IMRT era for locoregionally advanced nasopharyngeal carcinoma (LANPC). However, two cycles of once‐every‐3‐weeks cisplatin at 100 mg/m2 has never been prospectively compared with standard once‐a‐week cisplatin regimen. EXPERIMENTAL DESIGN: This trial was conducted at 3 hospitals from 2011 to 2016. Patients who met the eligibility criteria were recruited (ChiCTR‐TRC‐12001979) and randomized (1:1) via a computer‐generated sequence to receive once‐every‐3‐weeks cisplatin at 100 mg/m2 for two cycles or once‐a‐week cisplatin at 40 mg/m2 for six cycles concurrently with IMRT. Primary endpoint was failure‐free survival and between‐group absolute difference of 10% as the noninferiority margin. RESULTS: Totally 510 patients were enrolled. Median follow‐up time was 58.3 months with 85.4% of 3‐year failure‐free survival in the once‐every‐3‐weeks group and 85.6% in the once‐a‐week group. An absolute difference of ‐0.2% (95% CI, ‐6.3%‐5.9%; P=0.0016 for noninferiority). Acute toxicities of grade 3 or higher occurred in 55.8% in the once‐every‐3‐weeks group and 66.3% in the once‐a‐week group (P=0.015). The most common acute toxicities were hematologic abnormalities, including leucopenia (16% vs 27%; P=0.0022) and thrombocytopenia (1% vs 5%; P=0.015). The late grade 3‐4 auditory loss rate was significantly lower in the once‐every‐3‐week group than the once‐a‐week group (6% vs 13%; P=0.0039). CONCLUSIONS: Once‐every‐3‐weeks cisplatin as concurrent chemoradiotherapy is noninferior to once‐a‐week cisplatin in the treatment efficacy in the LANPC. Although both regimens are well tolerated, severe acute toxicities and late onset auditory loss are higher in the once‐a‐week group.
UR  -  https://www.cochranelibrary.com/central/doi/10.1002/central/CN-02284419/full
ER  -  


Record #111 of 322
Provider: John Wiley & Sons, Ltd.
Content: text/plain; charset="UTF-8"

TY  -  JOUR
AN  -  CN-01746487
AU  -  Cao, Y-L
AU  -  Hu, X-H
AU  -  Xie, W-M
AU  -  Cen, H
AU  -  Liu, Z-H
AU  -  Li, Y-Q
AU  -  Zhou, W-X
TI  -  Oncolytic virus H101 increases the effectiveness of chemotherapy on lymph node metastasis of nasopharyngeal carcinoma and its possible mechanism
JA  -  Chinese journal of cancer biotherapy
PY  -  2008
VL  -  15
IS  -  1
SP  -  70‐74
C3  -  EMBASE 351384994
M3  -  Journal: Article
KW  -  *lymph node metastasis /complication /drug therapy
KW  -  *nasopharynx carcinoma /diagnosis /drug therapy
KW  -  Antineoplastic activity
KW  -  Article
KW  -  Cancer staging
KW  -  Cervical lymph node
KW  -  Clinical trial
KW  -  Controlled clinical trial
KW  -  Controlled study
KW  -  Drug efficacy
KW  -  Drug potentiation
KW  -  Endoscopy
KW  -  Human
KW  -  Human tissue
KW  -  Immunohistochemistry
KW  -  Major clinical study
KW  -  Monotherapy
KW  -  Protein analysis
KW  -  Protein expression
KW  -  Randomized controlled trial
AB  -  Objective: To observe the effectiveness of oncolytic virus H101 combined with chemotherapy in treatment of patients with lymph node metastasis of nasopharyngeal carcinoma, and to discuss the related mechanism. Methods: Sixty‐two biopsy‐confirmed specimens of nasopharyngeal carcinoma from patients who received nasopharyngeal endoscopy in the Tumor Hospital Affiliated to Guangxi Medical University were randomly divided into 2 groups: experimental group (n = 30, including II [7], III [15], and IVa [8]; combined chemotherapy with H101 and cisplatin) and the control group (n = 32, including H [8], III [15], and IVa [9]; chemotherapy with cisplatin alone). Immunohistochemical method was used to detect the expression of P16 and nm23 protein and its relationship with the effectiveness of H101 was analysed. Results: The overall effective rate for cervical lymph node metastasis was 83.3% in the experiment group and 43.8% in the control group (P < 0.01). Expression rates of P16 and nm23 protein in the experiment group were 30.0% and 83.3%, respectively. The effective rate was 95.2% in patient positive of P16 protein and 55.6% in those negative of P16 protein(P < 0.01); and the numbers for nm23 protein were 84.0% and 80.0%, with no significant difference. Conclusion: Oncolytic virus H101 combined with chemotherapy can improve the prognosis of lymph node metastasis of nasopharyngeal carcinoma, and the disordered p16 expression might be related to the mechanism of H101 action.
UR  -  https://www.cochranelibrary.com/central/doi/10.1002/central/CN-01746487/full
ER  -  


Record #112 of 322
Provider: John Wiley & Sons, Ltd.
Content: text/plain; charset="UTF-8"

TY  -  JOUR
AN  -  CN-01260375
AU  -  Lee, JY
AU  -  Sun, JM
AU  -  Oh, DR
AU  -  Lim, SH
AU  -  Goo, J
AU  -  Lee, SH
AU  -  Kim, SB
AU  -  Park, KU
AU  -  Kim, HK
AU  -  Hong, DS
AU  -  et al.
TI  -  Comparison of weekly versus triweekly cisplatin delivered concurrently with radiation therapy in patients with locally advanced nasopharyngeal cancer: a multicenter randomized phase II trial (KCSG-HN10-02)
JA  -  Radiotherapy and oncology
PY  -  2016
VL  -  118
IS  -  2
CC  -  ENT
SP  -  244‐250
C3  -  PUBMED 26705681
M3  -  Clinical Trial, Phase II; Comparative Study; Journal Article; Multicenter Study; Randomized Controlled Trial; Research Support, Non‐U.S. Gov't
KW  -  Adult
KW  -  Aged
KW  -  Antineoplastic Agents [*administration & dosage, therapeutic use]
KW  -  Carcinoma
KW  -  Chemoradiotherapy [*methods]
KW  -  Cisplatin [*administration & dosage, therapeutic use]
KW  -  Disease‐Free Survival
KW  -  Drug Administration Schedule
KW  -  Female
KW  -  Humans
KW  -  Male
KW  -  Middle Aged
KW  -  Nasopharyngeal Carcinoma
KW  -  Nasopharyngeal Neoplasms [*therapy]
KW  -  Prospective Studies
KW  -  Quality of Life
KW  -  Treatment Outcome
DO  -  10.1016/j.radonc.2015.11.030
AB  -  PURPOSE: Triweekly delivery of cisplatin concurrent with a course of radiation therapy (RT) has been the standard regimen for treatment of locally advanced nasopharyngeal carcinoma (NPC) despite a high level of concern regarding treatment‐related complications. We conducted a randomized phase II study to compare weekly and triweekly cisplatin delivery during RT with respect to efficacy and toxicity profiles. MATERIAL AND METHODS: Patients with locally advanced NPC (stage II‐IVb) were randomly assigned to a regimen of either seven doses of cisplatin (40 mg/m(2)) given once a week or three doses of cisplatin (100mg/m(2)) given every 3 weeks concurrently during RT. RESULTS: Of 109 eligible patients, 53 were assigned to the weekly regimen and 56 to the triweekly regimen. The two groups were comparable with respect to demographic and clinical characteristics. There were no significant differences in mean RT dose (68.3 Gy vs. 67.3 Gy, p=0.559) and mean cisplatin dose (248.9 mg/m(2)vs. 256.6 mg/m(2), p=0.433) between the two regimens. The primary endpoint was 3‐year progression‐free survival, which was not different between the regimens (64.9% vs. 63.8%, p=0.074). Overall, the occurrence of grade 3‐4 toxicities was similar between the two arms (47.2% vs. 39.3%, p=0.443). Quality of life (QoL) related to functional outcomes 3 weeks after treatment completion was better for the weekly regimen. CONCLUSIONS: Although no definitive conclusions can be made, a once‐weekly cisplatin regimen appears to be associated with improved QoL and is not inferior to the standard triweekly regimen with respect to efficacy and toxicity profiles.
UR  -  https://www.cochranelibrary.com/central/doi/10.1002/central/CN-01260375/full
ER  -  


Record #113 of 322
Provider: John Wiley & Sons, Ltd.
Content: text/plain; charset="UTF-8"

TY  -  JOUR
AN  -  CN-01009323
AU  -  Ma, J
AU  -  Chen, N-Y
AU  -  Zhang, N
AU  -  Hu, G-Q
AU  -  Sun, Y
AU  -  Chen, X-Z
AU  -  Li, J-G
AU  -  Zhu, X-D
AU  -  Hu, C-S
AU  -  Xu, X-Y
AU  -  et al.
TI  -  Induction chemotherapy plus concurrent chemoradiotherapy versus concurrent chemoradiotherapy alone in patients with locoregionally advanced nasopharyngeal carcinoma: preliminary results of a phase 3 multicentre randomised controlled trial
JA  -  European journal of cancer
PY  -  2014
VL  -  50
CC  -  ENT
SP  -  e3‐e4
C3  -  EMBASE 71584293
M3  -  Journal: Conference Abstract
KW  -  *Asian
KW  -  *chemoradiotherapy
KW  -  *human
KW  -  *induction chemotherapy
KW  -  *nasopharynx carcinoma
KW  -  *oncology
KW  -  *patient
KW  -  *randomized controlled trial
KW  -  *translational research
KW  -  Arm
KW  -  China
KW  -  Confidence interval
KW  -  Control group
KW  -  Diarrhea
KW  -  Distant failure free survival
KW  -  Failure free survival
KW  -  Follow up
KW  -  Hazard ratio
KW  -  Intensity modulated radiation therapy
KW  -  Intravenous drug administration
KW  -  Neutropenia
KW  -  Overall survival
KW  -  Sample size
KW  -  Stomatitis
DO  -  10.1016/j.ejca.2014.03.028
AB  -  Background: We aimed to assess the value of induction chemotherapy with cisplatin and fluorouracil plus docetaxel (TPF) plus concurrent chemoradiotherapy (CCRT) versus CCRT alone in locoregionally advanced nasopharyngeal carcinoma (NPC). Methods: We did an open‐label phase 3 multicentre randomised controlled trial at ten institutions in China. Patients with stage III‐ IVB (except T3‐4N0, UICC/AJCC 7th edition) NPC were randomly assigned to receive induction chemotherapy plus CCRT (investigational group) or CCRT alone (control group). Patients in both groups received cisplatin 100 mg/m2 every 3 weeks for three cycles, concurrently with intensity‐modulated radiotherapy (IMRT). The investigational group received docetaxel (60 mg/m2 on day 1), cisplatin (60 mg/m2 on day 1), and fluorouracil (600 mg/m2 per day by continuous intravenous infusion on days 1‐5) every 3 weeks for three cycles before CCRT. Our primary endpoint was failure‐free survival (FFS), and the sample size was 476 patients (238 per treatment group). This trial is registered with ClinicalTrials.gov, NCT01245959. Findings: 241 patients were assigned to the investigational group and 239 to the control group. After a median follow‐up of 18.6 months (range 0.8‐34 months), the estimated 2‐year FFS was 82.2% in the investigational group and 75.5% in the control group (hazard ratio [HR] = 0.61, 95% confidence interval [CI] 0.39‐0.97, p = 0.04). The estimated 2‐year distant failure‐free survival (D‐FFS) was 91.3% in the investigational group and 81.7% in the control group (HR = 0.51, 95% CI 0.28‐0.91, p = 0.02). No significant differences in overall survival and locoregional failure‐free survival were observed between the two arms. The rates of grade 3‐4 neutropenia, diarrhoea, and stomatitis during induction chemotherapy were 35.1%, 7.1%, and 6.3%, respectively. Interpretation: The preliminary results suggested that compared with CCRT alone, induction chemotherapy with TPF could significantly improve FFS and D‐FFS in locoregionally advanced NPC. Long‐term follow‐up is needed to establish an eventual efficacy of TPF induction chemotherapy.
UR  -  https://www.cochranelibrary.com/central/doi/10.1002/central/CN-01009323/full
ER  -  


Record #114 of 322
Provider: John Wiley & Sons, Ltd.
Content: text/plain; charset="UTF-8"

TY  -  JOUR
AN  -  CN-02175384
AU  -  Liu, K
AU  -  Jin, F
AU  -  Jiang, H
AU  -  Wu, W
AU  -  Li, YY
AU  -  Long, J
AU  -  Luo, X
AU  -  Gong, X
AU  -  Chen, X
TI  -  Analysis Of Follow-Up Results Of Chronotherapy And Conventional Chemotherapy Combined With IMRT For Locally Advanced Nasopharyngeal Carcinoma
JA  -  International journal of radiation oncology biology physics
PY  -  2020
VL  -  108
IS  -  3
CC  -  Oral Health
SP  -  e848‐
C3  -  EMBASE 2007859238
M3  -  Journal: Conference Abstract
KW  -  *advanced cancer
KW  -  *chronotherapy
KW  -  *follow up
KW  -  *induction chemotherapy
KW  -  *nasopharynx carcinoma
KW  -  Adult
KW  -  Adverse drug reaction
KW  -  Cancer patient
KW  -  Cancer radiotherapy
KW  -  Cancer survival
KW  -  Conference abstract
KW  -  Controlled study
KW  -  Distant metastasis free survival
KW  -  Drug combination
KW  -  Drug therapy
KW  -  Dysphagia
KW  -  Female
KW  -  Fibrosis
KW  -  Hearing impairment
KW  -  Human
KW  -  Incidence
KW  -  Intensity modulated radiation therapy
KW  -  Local recurrence free survival
KW  -  Major clinical study
KW  -  Male
KW  -  Neck
KW  -  Overall survival
KW  -  Progression free survival
KW  -  Radiotherapy
KW  -  Randomized controlled trial
KW  -  Side effect
DO  -  10.1016/j.ijrobp.2020.07.400
AB  -  Purpose/Objective(s): To compare the long‐term side effects and survival rates of Intensity modulated radiation therapy combined with chemotherapy in the treatment of advanced Nasopharyngeal carcinoma, and It is expected to reduce the long‐term toxic response without reducing the survival, to find a more reasonable treatment for locally advanced Nasopharyngeal carcinoma. Materials/Methods: 160 patients with locally advanced nasopharyngeal carcinoma were randomly divided into a Time group and conventional group using a professional statistical randomized list (1:1) for treatment. Time group induced chronotherapy with TPF regimen, docetaxel 75 mg/m2 ivgtt, execution in d1 03:30‐04:30. Cisplatin 75mg/m2 civ, completed in 5 days, every day from 10:00 to 22:00.5‐FU 750mg/m2/d civ, completed in 5 days, every day from 22:00 to 10:00, 2 cycles/21 day. IMRT combined with cisplatin chemotherapy after 3 weeks of induction chemotherapy 100mg/m2 civ, completed at 10:00‐22:00,3cycles/21day.In the conventional group, the conventional TPF regimen chemotherapy docetaxel 75mg/m2 ivgtt starts at 10:00.Cisplatin 75mg/m2 civ, begins after the end of docetaxel.5‐FU 750mg/m2/d civ, completed in 5 days, executed 24 hours a day, 2cycles/21day.IMRT combined with cisplatin chemotherapy after 3 weeks of induction chemotherapy 100mg/m2 ivgtt starts at 10:00,3cycles/21day.Observation of long‐term toxic and 1,3 years of survival situation. Results: The incidence of hearing loss in the time group and the conventional group was 22.7% vs 39.1%, the incidence of dysphagia was 0% vs 8.6%, and the incidence of neck fibrosis was 4.5% vs 15%. The difference was statistically significant (P<0.05). Results of 1,3‐year survival of patients in the two groups: The overall survival of time group and conventional group is 97.0% vs 92.8%、80.3% vs 81.2%,not statistically significant (P>0.05), the progression‐free survival of time group and conventional group is 95.50% vs 87.0%、71.2% vs 73.9%,not statistically significant(P>0.05),the local recurrence‐free survival of time group and conventional group is 97.0% vs 95.7%、92.4% vs 92.8%, not statistically significant(P>0.05) and the distant metastasis‐free survival of time group and conventional group is 97.0% vs 98.6%、90.9% vs 91.3%, not statistically significant(P>0.05) Conclusion: When chronotherapy and intensity modulated radiation therapy were combined, the toxicity and side effects of patients were decreased without decreasing survival. Chronotherapy combined with intensity modulation radiotherapy is a recommended mode in the treatment of locally advanced nasopharyngeal carcinoma.
UR  -  https://www.cochranelibrary.com/central/doi/10.1002/central/CN-02175384/full
ER  -  


Record #115 of 322
Provider: John Wiley & Sons, Ltd.
Content: text/plain; charset="UTF-8"

TY  -  JOUR
AN  -  CN-01765984
AU  -  Chen, M-Y
AU  -  Cao, S-M
AU  -  Yang, Q
AU  -  Guo, L
AU  -  Mai, H-Q
AU  -  Mo, H-Y
AU  -  Cao, K-J
AU  -  Qian, C-N
AU  -  Zhao, C
AU  -  Yanqun, X
AU  -  et al.
TI  -  Neoadjuvant chemotherapy followed by concurrent chemoradiotherapy (NCRT+CCRT) versus CCRT alone in locoregionally advanced nasopharyngeal carcinoma: a phase III multicentre randomised controlled trial
JA  -  Journal of clinical oncology
PY  -  2017
VL  -  35
IS  -  15
CC  -  ENT
C3  -  EMBASE 617388782
M3  -  Journal: Conference Abstract
KW  -  *chemoradiotherapy
KW  -  *nasopharynx carcinoma
KW  -  *neoadjuvant chemotherapy
KW  -  Cancer control
KW  -  Controlled clinical trial
KW  -  Controlled study
KW  -  Disease free survival
KW  -  Distant metastasis free survival
KW  -  Feasibility study
KW  -  Female
KW  -  Follow up
KW  -  Human
KW  -  Local recurrence free survival
KW  -  Major clinical study
KW  -  Male
KW  -  Neutropenia
KW  -  Overall survival
KW  -  Phase 3 clinical trial
KW  -  Radiotherapy
KW  -  Randomized controlled trial
KW  -  Toxicity
AB  -  Background: The role of neoadjuvant chemotherapy (NACT) for locoregionally advanced nasopharyngeal carcinoma (NPC) is unclear. We aimed to evaluate the feasibility and efficacy of NACT followed by concurrent chemoradiotherapy (CCRT) versus CCRT alone in locoregionally advanced NPC. Methods: Patients with stage III‐IVB (excluding T3N0‐1) NPC were randomly assigned to receive NACT followed by CCRT (investigational arm) or CCRT alone (control arm). Both arms were treated with 80 mg/m2 cisplatin every three weeks concurrently with radiotherapy. The investigational arm received cisplatin (80 mg/m2 d1) and ffiuorouracil (800 mg/m2 civ d1‐5) every three weeks for two cycles before CCRT. The primary endpoint was disease‐free survival (DFS) and distant metastasis‐free survival (DMFS). Secondary endpoint was overall survival (OS). Results: 476 patients were randomly assigned to the investigational (n = 238) and control arms (n = 238). The investigational arm achieved higher 3‐year DFS rate (82.0%, 95% CI = 0.77‐0.87) than the control arm (74.1%, 95% CI = 0.68‐0.80, P = 0.028). The 3‐year DMFS rate was 86.0% for the investigational arm versus 82.0% for the control arm, with marginal statistical signifficance (P = 0.056). However, there were no statistically signifficant diffierences in OS or locoregional relapse‐free survival (LRRFS) rates between two arms (OS: 88.2% vs 88.5%, P = 0.815; LRRFS: 94.3% vs 90.8%, P = 0.430). The most common grade 3‐4 toxicity during NACT was neutropenia (16.0%). During CCRT, the investigational arm experienced statistically signifficantly more grade 3‐4 toxicities (P < 0.001). Conclusions: NACT improved tumor control compared with CCRT alone in locoregionally advanced NPC, particularly at distant sites. However, there was no early gain in overall survival. Longer follow‐up is needed to determine the eventual therapeutic efficacy.
UR  -  https://www.cochranelibrary.com/central/doi/10.1002/central/CN-01765984/full
ER  -  


Record #116 of 322
Provider: John Wiley & Sons, Ltd.
Content: text/plain; charset="UTF-8"

TY  -  JOUR
AN  -  CN-00708280
AU  -  Chen, Y
AU  -  Liang, S
AU  -  Mao, Y
AU  -  Zong, J
AU  -  Tang, L
AU  -  Guo, Y
AU  -  Zeng, X
AU  -  Liu, M
AU  -  Ma, J
TI  -  A prospective randomized trial of concurrent chemoradiotherapy plus adjuvant chemotherapy in patients with locoregionally advanced nasopharyngeal carcinoma
JA  -  Chinese journal of clinical oncology
PY  -  2008
VL  -  35
IS  -  14
CC  -  ENT
SP  -  785‐789
C3  -  EMBASE 352311671
M3  -  Journal: Article
KW  -  *cancer adjuvant therapy
KW  -  *cancer chemotherapy
KW  -  *nasopharynx carcinoma /drug therapy /radiotherapy
KW  -  Adjuvant therapy
KW  -  Advanced cancer /drug therapy /radiotherapy
KW  -  Article
KW  -  Cancer survival
KW  -  China
KW  -  Clinical trial
KW  -  Controlled clinical trial
KW  -  Controlled study
KW  -  Disease free survival
KW  -  Human
KW  -  Major clinical study
KW  -  Multiple cycle treatment
KW  -  Overall survival
KW  -  Randomized controlled trial
KW  -  Treatment outcome
AB  -  Objective: A prospective randomized trial was performed to evaluate the efficacy of concurrent chemoradiotherapy and adjuvant chemotherapy in patients with locoregionally advanced nasopharyngeal carcinoma (NPC) in endemic regions of China. Methods: Between July 2002 and September 2005, 316 eligible patients that had non‐keratinizing or undifferentiated NPC and were classified as stage III‐IVB by the AJCC 5th Edition were enrolled in the study. The patients were treated with radiotherapy alone (RT) or concurrent chemoradiotherapy plus adjuvant chemotherapy (CRT). All patients were treated by definitive‐intent radiation therapy. The CRT patients received concurrent Cisplatin (40 mg/m 2 on day 1) weekly during RT, followed by Cisplatin (80 mg/m 2 on day 1) and Fluorouracil (800 mg/m2 on days 1 to 5) every 4 weeks for 3 cycles after completion of RT. All patients were assessed by intent‐to‐treat analysis. The overall survival (OS) rates, failure‐free survival (FFS) rates, distant failure‐free survival (D‐FFS) rates, and locoregional failure‐free survival (LR‐FFS) rates were compared. The toxicity of the regimen and the patient reponse to it were evaluated. Results: The two groups were well balanced in the distribution of all prognostic factors and RT parameters, such as sex, age, performance status, staging method and clinical stage. The CRT group experienced significantly more acute toxicities (62.6% vs. 32.3%, P=0.000). There were 107 patients (68.4%) who completed all 7 cycles of concurrent chemotherapy, 84.2% of which had 6 cycles or more while 91% completed 5 cycles or more. Ninety‐seven patients (61.4%) completed all 3 cycles of adjuvant chemotherapy. The 2‐year OS rate was 89.8% for the CRT group, and 79.7% for the RT group (P=0.003). The FFS rate was 84.6% for the CRT group, and 72.5% for the RT group (P=0.001). The D‐FFS rate was 86.5% for the CRT group, and 78.7% for the RT group (P= 0.024), while the LR‐FFS rate for the CRT group was 98.0%, compared with 91.9% for the RT group (P= 0.007). Conclusion: In patients with locoregionally advanced NPC in endemic regions of China, concurrent chemoradiotherapy plus adjuvant chemotherapy can improve the OS rate, FFS rate, D‐FFS rate and LR‐FFS rate. Further study is needed to confirm this effect.
UR  -  https://www.cochranelibrary.com/central/doi/10.1002/central/CN-00708280/full
ER  -  


Record #117 of 322
Provider: John Wiley & Sons, Ltd.
Content: text/plain; charset="UTF-8"

TY  -  JOUR
AN  -  CN-01893726
AU  -  ChiCTR-IPR-17011605,
TI  -  A prospective randomized controlled clinical trial of docetaxel plus cisplatin induction chemotherapy followed by concurrent chemoradiotherapy and concurrent chemoradiotherapy in the treatment of locally localized nasopharyngeal carcinoma
JA  -  https://trialsearch.who.int/Trial2.aspx?TrialID=ChiCTR-IPR-17011605
PY  -  2017
C3  -  ICTRP ChiCTR‐IPR‐17011605
AB  -  INTERVENTION: A:docetaxel plus cisplatin induction chemotherapy followed by concurrent chemoradiotherapy;B:concurrent chemoradiotherapy; CONDITION: Nasopharyngeal carcinoma PRIMARY OUTCOME: Progress‐free survival; SECONDARY OUTCOME: Overall Survival(OS);distant failure‐free survival, D‐FFS;locoregional failure‐free survival, LR‐FFS; INCLUSION CRITERIA: 1. Male or female, between 18‐65years old; 2. ECOG PS: 0 or 1; 3. Patients with newly histologically confirmed non‐keratinizing nasopharyngeal carcinoma, including WHO II or III; 4. Patients newly diagnosised without history of anti‐tumor treament (Original clinical staged as T2N1M0 T3N0‐1M0 T4N0M0, according to the 8th AJCC edition); 5. At least one radiographically documented lesion assessable according to RECIST criteria 1.1; 6. Expected lifetime=6 months; 7. Good function of the main functional organs: 1): blood routine examination:white blood cell=3.5×10^9/ L,neutrophils=1.5×10^9/L, platelet count=100×10^9/L;Haemoglobin=90g/L.2)biochemical tests: STB and CB=1.5×ULN, ALT and AST=2.5×ULN, ALP=2.5×ULN,Ccr=50mL/min; 8. Voluntary to participate and sign informed consent document, compliance with regular follow‐up.
UR  -  https://www.cochranelibrary.com/central/doi/10.1002/central/CN-01893726/full
ER  -  


Record #118 of 322
Provider: John Wiley & Sons, Ltd.
Content: text/plain; charset="UTF-8"

TY  -  JOUR
AN  -  CN-02300578
AU  -  Ma, J
AU  -  Chen, Y-P
AU  -  Zhou, Q
AU  -  Yang, K-Y
AU  -  Jin, F
AU  -  Zhu, X-D
AU  -  Shi, M
AU  -  Hu, G
AU  -  Sun, Y
AU  -  Wu, H-F
AU  -  et al.
TI  -  Metronomic capecitabine as adjuvant therapy in locoregionally advanced nasopharyngeal carcinoma: a phase 3, multicenter, randomized controlled trial
JA  -  Journal of clinical oncology
PY  -  2021
VL  -  39
IS  -  15, Suppl
CC  -  Oral Health
C3  -  EMBASE 635587821
AB  -  Background: Patients suffering from locoregionally advanced nasopharyngeal carcinoma (NPC) commonly develop disease recurrence, despite a high rate of complete clinical remission after standard of care (concurrent cisplatin‐radiotherapy, with or without induction chemotherapy). The benefit of additional adjuvant chemotherapy remains unclear. Method(s): Patients with high‐risk locoregionally advanced NPC (stage III to IVA, excluding T3‐4N0 and T3N1), and with no locoregional disease or distant metastasis after definitive chemoradiotherapy, were eligible. They were randomly assigned (1:1) within 12 to 16 weeks after the last radiation dose to receive either capecitabine at a dose of 650 mg/m2 twice daily for 1 year (metronomic capecitabine group) or observation (standard‐therapy group). The primary end point was recurrencefree survival (RFS). The calculated sample size was 201 per group, with an 80% power (twosided alpha 0.05) to detect a target hazard ratio (HR) of 0.52. Result(s): A total of 406 patients underwent randomization, comprising 204 in the metronomic capecitabine group and 202 in the standard‐therapy group. After a median follow‐up of 36 months (corresponding to 43 months when calculated from the start of standard therapy), the estimated 3‐year RFS was 85.9% in the metronomic capecitabine group, as compared with 76.5% in the standardtherapy group (intention‐to‐treat population; HR 0.51, 95% confidence interval 0.32‐0.81; P = 0.003). The incidence of grade 3 adverse events was 17.4% in the metronomic capecitabine group and 5.5% in the standard‐therapy group; hand‐foot syndrome was the most common adverse event related to capecitabine (9.0%). One grade 4 neutropenia occurred in the metronomic capecitabine group. Neither group sufferd from treatment‐related deaths. During treatment, there was no clinically meaningful deterioration of health‐related quality of life associated with the use of metronomic adjuvant capecitabine. Conclusion(s): The addition of metronomic capecitabine as adjuvant therapy to chemoradiotherapy significantly improved RFS in locoregionally advanced NPC, with a manageable safety profile and no compromise to quality of life.
UR  -  https://www.cochranelibrary.com/central/doi/10.1002/central/CN-02300578/full
ER  -  


Record #119 of 322
Provider: John Wiley & Sons, Ltd.
Content: text/plain; charset="UTF-8"

TY  -  JOUR
AN  -  CN-02192724
AU  -  Wang, F
AU  -  Chuner, J
AU  -  Lei, W
AU  -  Fengqin, Y
AU  -  Zhimin, Y
AU  -  Quanquan, S
AU  -  Tongxin, L
AU  -  Zhenfu, F
AU  -  Yangming, J
TI  -  Optimal induction chemotherapeutic regimen followed by concurrent chemotherapy plus intensity-modulated radiotherapy as first-line therapy for locoregionally advanced nasopharyngeal carcinoma
JA  -  Medicine
PY  -  2020
VL  -  99
IS  -  39
CC  -  ENT
SP  -  e22283
C3  -  PUBMED 32991429,EMBASE 633075194
M3  -  Clinical Trial, Phase II; Journal Article; Randomized Controlled Trial
KW  -  *procedures
KW  -  Adult
KW  -  Aged
KW  -  Antineoplastic Combined Chemotherapy Protocols [administration & dosage, adverse effects, *therapeutic use]
KW  -  Chemoradiotherapy
KW  -  Chemoradiotherapy [*methods]
KW  -  Clinical trial
KW  -  Controlled study
KW  -  Disease free survival
KW  -  Disease‐Free Survival
KW  -  Human
KW  -  Humans
KW  -  Intensity modulated radiation therapy
KW  -  Middle Aged
KW  -  Middle aged
KW  -  Mortality
KW  -  Nasopharyngeal Neoplasms [mortality, pathology, *therapy]
KW  -  Nasopharynx tumor /therapy
KW  -  Pathology
KW  -  Phase 2 clinical trial
KW  -  Prospective Studies
KW  -  Prospective study
KW  -  Radiotherapy, Intensity‐Modulated
KW  -  Randomized controlled trial
KW  -  Young Adult
KW  -  Young adult
DO  -  10.1097/MD.0000000000022283
AB  -  For patients with locoregionally advanced nasopharyngeal carcinoma (NPC), induction chemotherapy (IC) regimens based on TPF (docetaxel, cisplatin, and 5‐fluorouracil), TP (docetaxel and cisplatin), and GP (gemcitabine and cisplatin) have shown excellent survival outcomes as the first‐line therapy; however, no trials comparing the efficacy and safety of TPF, TP, and GP have been reported. We report 2 phase II trials comparing the treatment outcomes and side effects of 3 different IC regimens followed by concurrent chemoradiotherapy in locoregionally advanced patients with NPC.A total of 206 locoregionally advanced patients with NPC treated with a combination treatment from January 2012 to January 2014 were enrolled in the 2 studies. The patients received TPF‐, TP‐, and GP‐based IC regimens every 3 weeks, followed by intensity‐modulated radiotherapy and concurrent therapy with cisplatin every 3 weeks.After a median follow‐up duration of 47 months (10‐60 months), the 3‐year local recurrence‐free survival, regional recurrence‐free survival, distant metastases‐free survival, progression‐free survival, and overall survival rates were 96.4%, 100%, 87.7%, 86%, and 94.7% in the TPF arm; 91.7%, 95.9%, 91.9%, 85.2%, and 92% in the TP arm; 98.6%, 100%, 89.0%, 87.6%, and 89.2% in the GP arm. The survival differences among the 3 arms were not statistically significant (P > .05). The multivariate analysis demonstrated that the IC regimen was not an independent prognostic factor for any survival outcomes. The patients in the TP arm experienced significantly lower grade 3/4 toxicities than the patients in the other 2 arms.TP‐based IC regimen has similar efficacy compared with TPF‐ and GP‐based IC regimens; however, TP‐based IC regimen has a lower toxicity profile.
UR  -  https://www.cochranelibrary.com/central/doi/10.1002/central/CN-02192724/full
ER  -  


Record #120 of 322
Provider: John Wiley & Sons, Ltd.
Content: text/plain; charset="UTF-8"

TY  -  JOUR
AN  -  CN-01068830
AU  -  Tan, T
AU  -  Lim, WT
AU  -  Fong, KW
AU  -  Cheah, SL
AU  -  Soong, YL
AU  -  Ang, MK
AU  -  Ng, QS
AU  -  Tan, D
AU  -  Ong, WS
AU  -  Tan, SH
AU  -  et al.
TI  -  Concurrent chemo-radiation with or without induction gemcitabine, Carboplatin, and Paclitaxel: a randomized, phase 2/3 trial in locally advanced nasopharyngeal carcinoma
JA  -  International journal of radiation oncology, biology, physics
PY  -  2015
VL  -  91
IS  -  5
CC  -  ENT
CC  -  Oral Health
SP  -  952‐960
C3  -  PUBMED 25832687,EMBASE 603239572
M3  -  Clinical Trial, Phase II; Clinical Trial, Phase III; Journal Article; Randomized Controlled Trial
KW  -  *advanced cancer/dt [Drug Therapy]
KW  -  *advanced cancer/rt [Radiotherapy]
KW  -  *cancer combination chemotherapy
KW  -  *cancer localization
KW  -  *cancer radiotherapy
KW  -  *carboplatin/ae [Adverse Drug Reaction]
KW  -  *carboplatin/cb [Drug Combination]
KW  -  *carboplatin/cm [Drug Comparison]
KW  -  *carboplatin/ct [Clinical Trial]
KW  -  *carboplatin/dt [Drug Therapy]
KW  -  *chemoradiotherapy
KW  -  *gemcitabine/ae [Adverse Drug Reaction]
KW  -  *gemcitabine/cb [Drug Combination]
KW  -  *gemcitabine/cm [Drug Comparison]
KW  -  *gemcitabine/ct [Clinical Trial]
KW  -  *gemcitabine/dt [Drug Therapy]
KW  -  *induction chemotherapy
KW  -  *intensity modulated radiation therapy
KW  -  *multimodality cancer therapy
KW  -  *nasopharynx carcinoma/dt [Drug Therapy]
KW  -  *nasopharynx carcinoma/rt [Radiotherapy]
KW  -  *paclitaxel/ae [Adverse Drug Reaction]
KW  -  *paclitaxel/cb [Drug Combination]
KW  -  *paclitaxel/cm [Drug Comparison]
KW  -  *paclitaxel/ct [Clinical Trial]
KW  -  *paclitaxel/dt [Drug Therapy]
KW  -  Adult
KW  -  Alanine aminotransferase blood level
KW  -  Alanine aminotransferase/ec [Endogenous Compound]
KW  -  Alopecia/si [Side Effect]
KW  -  Antineoplastic Combined Chemotherapy Protocols [adverse effects, *therapeutic use]
KW  -  Arthropathy/co [Complication]
KW  -  Article
KW  -  Aspartate aminotransferase blood level
KW  -  Aspartate aminotransferase/ec [Endogenous Compound]
KW  -  Cancer control
KW  -  Cancer staging
KW  -  Cancer survival
KW  -  Carboplatin [administration & dosage]
KW  -  Carcinoma
KW  -  Cause of death
KW  -  Chemoradiotherapy [adverse effects, *methods]
KW  -  Cisplatin [administration & dosage]
KW  -  Cisplatin/ae [Adverse Drug Reaction]
KW  -  Cisplatin/cm [Drug Comparison]
KW  -  Constipation/si [Side Effect]
KW  -  Controlled study
KW  -  Dehydration/si [Side Effect]
KW  -  Deoxycytidine [analogs & derivatives]
KW  -  Desquamation/si [Side Effect]
KW  -  Diarrhea
KW  -  Digestive system disease/co [Complication]
KW  -  Disease free survival
KW  -  Disease‐Free Survival
KW  -  Distant metastasis
KW  -  Drug dose reduction
KW  -  Drug withdrawal
KW  -  Dyspnea
KW  -  Ear disease/co [Complication]
KW  -  Esophagus disease/co [Complication]
KW  -  Esophagus disease/si [Side Effect]
KW  -  Fatigue/si [Side Effect]
KW  -  Febrile neutropenia/co [Complication]
KW  -  Female
KW  -  Fever/si [Side Effect]
KW  -  Follow up
KW  -  Hematologic disease/si [Side Effect]
KW  -  Hemoglobin blood level
KW  -  Hemoglobin/ec [Endogenous Compound]
KW  -  Hospitalization
KW  -  Human
KW  -  Humans
KW  -  Induction Chemotherapy
KW  -  Intention to treat analysis
KW  -  Larynx disorder/co [Complication]
KW  -  Leukocyte disorder/si [Side Effect]
KW  -  Leukopenia/si [Side Effect]
KW  -  Major clinical study
KW  -  Male
KW  -  Medication compliance
KW  -  Middle Aged
KW  -  Mucosa inflammation/co [Complication]
KW  -  Mucosa inflammation/si [Side Effect]
KW  -  Multiple cycle treatment
KW  -  Nasopharyngeal Carcinoma
KW  -  Nasopharyngeal Neoplasms [mortality, pathology, *therapy]
KW  -  Nausea/si [Side Effect]
KW  -  Neuropathy/si [Side Effect]
KW  -  Neutropenia/si [Side Effect]
KW  -  Overall survival
KW  -  Paclitaxel [administration & dosage]
KW  -  Pancytopenia/co [Complication]
KW  -  Patient Compliance
KW  -  Pharynx disease/co [Complication]
KW  -  Pharynx disease/si [Side Effect]
KW  -  Phase 2 clinical trial
KW  -  Phase 3 clinical trial
KW  -  Priority journal
KW  -  Quality of Life
KW  -  Quality of life
KW  -  Radiation injury/co [Complication]
KW  -  Radiation‐Sensitizing Agents [administration & dosage]
KW  -  Randomized controlled trial
KW  -  Rash/si [Side Effect]
KW  -  Salivary gland disease/co [Complication]
KW  -  Sepsis/si [Side Effect]
KW  -  Side effect/si [Side Effect]
KW  -  Skin disease/co [Complication]
KW  -  Social behavior
KW  -  Soft tissue disease/co [Complication]
KW  -  Thrombocyte disorder/si [Side Effect]
KW  -  Thrombocytopenia/si [Side Effect]
KW  -  Vomiting/si [Side Effect]
KW  -  Xerostomia/co [Complication]
DO  -  10.1016/j.ijrobp.2015.01.002
AB  -  PURPOSE: To compare survival, tumor control, toxicities, and quality of life of patients with locally advanced nasopharyngeal carcinoma (NPC) treated with induction chemotherapy and concurrent chemo‐radiation (CCRT), against CCRT alone. PATIENTS AND METHODS: Patients were stratified by N stage and randomized to induction GCP (3 cycles of gemcitabine 1000 mg/m(2), carboplatin area under the concentration‐time‐curve 2.5, and paclitaxel 70 mg/m(2) given days 1 and 8 every 21 days) followed by CCRT (radiation therapy 69.96 Gy with weekly cisplatin 40 mg/m(2)), or CCRT alone. The accrual of 172 was planned to detect a 15% difference in 5‐year overall survival (OS) with a 5% significance level and 80% power. RESULTS: Between September 2004 and August 2012, 180 patients were accrued, and 172 (GCP 86, control 86) were analyzed by intention to treat. There was no significant difference in OS (3‐year OS 94.3% [GCP] vs 92.3% [control]; hazard ratio 1.05; 1‐sided P=.494]), disease‐free survival (hazard ratio 0.77, 95% confidence interval 0.44‐1.35, P=.362), and distant metastases‐free survival (hazard ratio 0.80, 95% confidence interval 0.38‐1.67, P=.547) between the 2 arms. Treatment compliance in the induction phase was good, but the relative dose intensity for concurrent cisplatin was significantly lower in the GCP arm. Overall, the GCP arm had higher rates of grades 3 and 4 leukopenia (52% vs 37%) and neutropenia (24% vs 12%), but grade 3 and 4 acute radiation toxicities were not statistically different between the 2 arms. The global quality of life scores were comparable in both arms. CONCLUSION: Induction chemotherapy with GCP before concurrent chemo‐irradiation did not improve survival in locally advanced NPC.
UR  -  https://www.cochranelibrary.com/central/doi/10.1002/central/CN-01068830/full
ER  -  


Record #121 of 322
Provider: John Wiley & Sons, Ltd.
Content: text/plain; charset="UTF-8"

TY  -  JOUR
AN  -  CN-00781021
AU  -  Lee, AW
AU  -  Tung, SY
AU  -  Chan, AT
AU  -  Chappell, R
AU  -  Fu, YT
AU  -  Lu, TX
AU  -  Tan, T
AU  -  Chua, DT
AU  -  O'Sullivan, B
AU  -  Tung, R
AU  -  et al.
TI  -  A randomized trial on addition of concurrent-adjuvant chemotherapy and/or accelerated fractionation for locally-advanced nasopharyngeal carcinoma
JA  -  Radiotherapy and oncology
PY  -  2011
VL  -  98
IS  -  1
CC  -  Oral Health
CC  -  ENT
SP  -  15‐22
C3  -  PUBMED 20971520
M3  -  Journal Article; Randomized Controlled Trial; Research Support, Non‐U.S. Gov't
KW  -  Adult
KW  -  Aged
KW  -  Antineoplastic Combined Chemotherapy Protocols [adverse effects, *therapeutic use]
KW  -  Carcinoma
KW  -  Chemotherapy, Adjuvant
KW  -  Cisplatin [administration & dosage]
KW  -  Combined Modality Therapy
KW  -  Dose Fractionation, Radiation
KW  -  Female
KW  -  Fluorouracil [administration & dosage]
KW  -  Humans
KW  -  Male
KW  -  Middle Aged
KW  -  Nasopharyngeal Carcinoma
KW  -  Nasopharyngeal Neoplasms [mortality, pathology, therapy]
KW  -  Neoplasm Staging
KW  -  Patient Compliance
DO  -  10.1016/j.radonc.2010.09.023
AB  -  BACKGROUND AND PURPOSE: To evaluate the therapeutic benefits by adding chemotherapy (+C) and/or accelerated‐fractionation (AF) for patients with T3‐4N0‐1M0 nasopharyngeal carcinoma. MATERIALS AND METHODS: From 1999 to 2004, 189 eligible patients were randomized to one of four treatment groups (CF/CF+C/AF/AF+C). The number of fractions/week was 5 for the CF groups and 6 for the AF groups. Patients in the +C groups were given concurrent cisplatin plus adjuvant cisplatin and fluorouracil. RESULTS: The AF+C group achieved significantly higher failure‐free rate (88% at 5‐year) than the CF group (63%; p=0.013), the AF group (56%; p=0.001) and the CF+C group (65%; p=0.027). As compared with CF alone, the increase in late toxicity was statistically insignificant (36% vs. 20%; p=0.25). Deaths due to cancer progression decreased (7% vs. 33%; p=0.011) but deaths due to incidental causes increased (9% vs. 2%; p=0.62). Improvement in overall survival reached borderline significance (85% vs. 66%; p=0.058). CONCLUSIONS: Concurrent‐adjuvant chemotherapy combined with AF significantly reduced failure and cancer‐specific deaths. Although the increase in major late toxicity and incidental deaths were statistically insignificant, a subtle increase in non‐cancer deaths narrowed the overall survival gain.
UR  -  https://www.cochranelibrary.com/central/doi/10.1002/central/CN-00781021/full
ER  -  


Record #122 of 322
Provider: John Wiley & Sons, Ltd.
Content: text/plain; charset="UTF-8"

TY  -  JOUR
AN  -  CN-00767582
AU  -  Sharma, A
AU  -  Mohanti, BK
AU  -  Thakar, A
AU  -  Bahadur, S
AU  -  Bhasker, S
TI  -  Concomitant chemoradiation versus radical radiotherapy in advanced squamous cell carcinoma of oropharynx and nasopharynx using weekly cisplatin: a phase II randomized trial
JA  -  Annals of oncology : official journal of the european society for medical oncology
PY  -  2010
VL  -  21
IS  -  11
CC  -  ENT
SP  -  2272‐2277
C3  -  PUBMED 20427350,EMBASE 359827801
M3  -  Clinical Trial, Phase II; Comparative Study; Journal Article; Randomized Controlled Trial; Research Support, Non‐U.S. Gov't
KW  -  *Cancer Radiotherapy
KW  -  *Cisplatin
KW  -  *Nasopharynx Carcinoma
KW  -  *Oropharynx Carcinoma
KW  -  *Squamous Cell Carcinoma
KW  -  Adolescent
KW  -  Adult
KW  -  Advanced Cancer
KW  -  Ae [Adverse Drug Reaction]
KW  -  Aged
KW  -  Antineoplastic Agents [*therapeutic use]
KW  -  Article
KW  -  Bone Marrow Toxicity
KW  -  Carcinoma, Squamous Cell [pathology, *therapy]
KW  -  Cisplatin [*therapeutic use]
KW  -  Clinical Trial
KW  -  Co [Complication]
KW  -  Combined Modality Therapy
KW  -  Controlled Clinical Trial
KW  -  Controlled Study
KW  -  Ct [Clinical Trial]
KW  -  Dt [Drug Therapy]
KW  -  Female
KW  -  Hospitalization
KW  -  Human
KW  -  Humans
KW  -  Major Clinical Study
KW  -  Male
KW  -  Middle Aged
KW  -  Mucosa Inflammation
KW  -  Mucosal Disease
KW  -  Nasopharyngeal Neoplasms [pathology, *therapy]
KW  -  Neoplasm Staging
KW  -  Oropharyngeal Neoplasms [pathology, *therapy]
KW  -  Outcome Assessment
KW  -  Overall Survival
KW  -  Patient Compliance
KW  -  Phase 2 Clinical Trial
KW  -  Priority Journal
KW  -  Prognosis
KW  -  Prospective Studies
KW  -  Radiation Induced Emesis
KW  -  Radiotherapy Dosage
KW  -  Randomized Controlled Trial
KW  -  Rt [Radiotherapy]
KW  -  Si [Side Effect]
KW  -  Survival Rate
KW  -  Survival Time
KW  -  Treatment Outcome
KW  -  Treatment Response
KW  -  Vomiting
KW  -  Young Adult
DO  -  10.1093/annonc/mdq219
AB  -  BACKGROUND: To know the effectiveness and tolerance of weekly cisplatin added to radiotherapy (RT) in advanced carcinoma of oropharynx and nasopharynx. PATIENTS AND METHODS: Stage II‐IV cancer patients were randomly assigned to either radical RT, 70 Gy/35 fractions over 7 weeks (RT arm), or chemoradiotherapy (CRT), cisplatin 40 mg/m² weekly for seven doses plus RT. Primary end points were (i) the responses, (ii) toxicity profile, and (iii) overall survival (OS) in two groups. Study period was from June 2003 to July 2005. RESULTS: One hundred and fifty‐three patients were randomly allocated to the study, 76 in RT arm and 77 in CRT arm. Seventy‐one in each arm completed the planned treatment; complete response (CR): 67.1% versus 80.5% in RT and CRT arms (P = 0.04). Grade III and IV toxicity were 16% and 40% in RT and CRT arms, respectively (P = 0.01). There were frequent treatment interruptions (9.3% versus 28.9%; P = 0.003) and hospitalization (20% versus 40.8%) in the CRT group. OS was superior in the CRT arm (P = 0.02): 27 months [95% confidence interval (CI) 15.2‐36.8] for RT versus not reached for CRT. Three‐year OS was 42% for RT and 62% for CRT group. CRT and CR were independent prognostic factors. CONCLUSION: This trial on Indian head and neck squamous cell carcinoma patients confirms that the use of weekly cisplatin is safe and CRT is superior to RT alone resulting in higher OS.
UR  -  https://www.cochranelibrary.com/central/doi/10.1002/central/CN-00767582/full
ER  -  


Record #123 of 322
Provider: John Wiley & Sons, Ltd.
Content: text/plain; charset="UTF-8"

TY  -  JOUR
AN  -  CN-02090225
AU  -  Kong, XY
AU  -  Lu, JX
AU  -  Yu, XW
AU  -  Zhang, J
AU  -  Xu, QL
AU  -  Zhang, RJ
AU  -  Mi, JL
AU  -  Liao, SF
AU  -  Fan, JF
AU  -  Qin, XL
AU  -  et al.
TI  -  Gemcitabine plus cisplatin versus fluorouracil plus cisplatin as a first-line concurrent chemotherapy regimen in nasopharyngeal carcinoma: a prospective, multi-institution, randomized controlled phase II study
JA  -  Cancer chemotherapy and pharmacology
PY  -  2019
VL  -  84
IS  -  1
CC  -  Oral Health
SP  -  155‐161
C3  -  PUBMED 31087135
M3  -  Clinical Trial, Phase II; Comparative Study; Journal Article; Multicenter Study; Randomized Controlled Trial; Research Support, Non‐U.S. Gov't
KW  -  Adult
KW  -  Antineoplastic Combined Chemotherapy Protocols [*administration & dosage, adverse effects]
KW  -  Chemoradiotherapy
KW  -  Cisplatin [administration & dosage]
KW  -  Deoxycytidine [administration & dosage, analogs & derivatives]
KW  -  Disease‐Free Survival
KW  -  Female
KW  -  Fluorouracil [administration & dosage]
KW  -  Follow‐Up Studies
KW  -  Humans
KW  -  Male
KW  -  Middle Aged
KW  -  Nasopharyngeal Carcinoma [*drug therapy]
KW  -  Nasopharyngeal Neoplasms [*drug therapy]
KW  -  Prospective Studies
KW  -  Young Adult
DO  -  10.1007/s00280-019-03858-7
AB  -  BACKGROUND: The objective of this study was to evaluate the efficacy and safety of gemcitabine plus cisplatin concurrent chemoradiotherapy (CCRT) in patients with nasopharyngeal carcinoma. METHOD: Patients with NPC were randomly assigned to the gemcitabine plus cisplatin (GP) group or fluorouracil plus cisplatin (PF) group. Primary end‐point was disease‐free survival (DFS); secondary endpoints: overall survival, distant metastasis‐free survival (DMFS), locoregional relapse‐free survival, and treatment‐related adverse events. RESULTS: Seventy‐six patients were prospectively enrolled and the median follow‐up time was 41 months (9‐61 months). Three‐year DFS were similar between the GP and PF groups (73.7% vs. 60.5%, HR 0.66, 95% CI 0.30‐1.44; P = 0.30). Distant metastasis was the most common failure form in PF compared with GP (P = 0.034). Three‐year DMFS was significantly better in the GP group than PF group (89.5% vs. 71.1%, P = 0.045). Grade 3‐4 gastrointestinal toxicities (vomiting and diarrhea) were significantly more common in the PF group; grade 3‐4 neutropenia and thrombocytopenia were more common in the GP group. CONCLUSION: Gemcitabine plus cisplatin could be used as an alternative regimen in CCRT for nasopharyngeal carcinoma.
UR  -  https://www.cochranelibrary.com/central/doi/10.1002/central/CN-02090225/full
ER  -  


Record #124 of 322
Provider: John Wiley & Sons, Ltd.
Content: text/plain; charset="UTF-8"

TY  -  JOUR
AN  -  CN-02300580
AU  -  Mai, H-Q
AU  -  Li, XY
AU  -  Mo, H-Y
AU  -  Ling, G
AU  -  Luo, D-H
AU  -  Sun, R
AU  -  Liu, L-T
AU  -  Guo, S-S
AU  -  Yang, J-H
AU  -  Sun, X-S
AU  -  et al.
TI  -  De-intensified chemoradiotherapy for locoregionally advanced nasopharyngeal carcinoma based on plasma EBV DNA: a phase 2 randomized noninferiority trial
JA  -  Journal of clinical oncology
PY  -  2021
VL  -  39
IS  -  15, Suppl
CC  -  Oral Health
C3  -  EMBASE 635586993
AB  -  Background: The cisplatin‐based chemoradiotherapy (CCRT), given at a dose of 100 mg/m2 for 3 cycles during radiotherapy, is the major treatment for locoregionally advanced nasopharyngeal carcinoma (NPC). As several retrospective studies showed that receiving a cumulative cisplatin dose of 200 mg/m2 can bring survival benefits to NPC patients, we sought to test the non‐inferiority of 2‐cycle concurrent cisplatin over 3‐cycle in locoregionally advanced NPC with Epstein‐barr virus (EBV) DNA levels < 4000 copies/ml. Method(s): We did a non‐inferiority, phase 2, randomised controlled trial. Patients were enrolled with stage III‐IVB NPC, EBV DNA levels < 4000 copies/ml, aged 18‐70 and adequate haematological, renal, and hepatic function. Eligible patients were randomly assigned (1:1) to receive 2 or 3 cycles of cisplatin‐based CCRT. Patients in the 2‐cycle group were scheduled to receive 100 mg/m2 cisplatin given every 3 weeks concurrently with radiotherapy, and patients in the 3‐cycle group received 100 mg/m2 cisplatin given every 3 weeks for 3 cycles. Randomization was done by a computer‐generated random number code with a block size of six, stratified by clinical stage III or IV. The primary endpoint was 3‐year progression‐free survival (PFS), with a non‐inferiority margin of 10%. This study was registered with ClinicalTrials.gov, ID. NCT02871518. Result(s): Between September 2016 and October 2018, 342 patients were enrolled, of whom 332 were randomly assigned to receive 2 or 3 cycles of cisplatin. 314 (94.6%) patients completed protocol‐defined cycles of chemotherapy. After median follow‐up of 33.6 months, 20 (12.0%) patients in the 2‐cycle group and 17 (10.2%) patients in the 3‐cycle group had tumor progression, and the 3‐year PFS rates were 88.0% and 90.4% respectively, with a difference of 2.4% (95%CI ‐4.3 to 9.1, P < 0.001). In the per‐protocol analysis, 3‐ year PFS was 88.5% in the 2‐cycle group and 90.6% in the 3‐cycle group, with a difference of 2.1% (95% CI ‐4.7 to 8.9; P = 0.001). No significant difference was observed concerning OS, LRRFS and DMFS. The grade 3 or 4 acute adverse events were recorded in 113 (68.1%) patients in the 2‐cycle group and 116 (69.9%) patients in the 3‐cycle group. Patients in the 3‐cycle group was observed to have significantly more hyponatremia. Besides, patients in the 3‐cycle group presented with more grade 1 or 2 dry mouth, dysphagia, weight loss, fatigue, constipation, fever, mucositis and dermatitis. More grade 3 or 4 anorexia, mucositis and dermatitis were also recorded in the 3‐cycle group. No patients died from treatment‐related toxicities. Conclusion(s): IMRT plus 2 cycles of concurrent 100 mg/m2 cisplatin could be an alternative option for patients with low‐risk locoregionally advanced NPC. Further phase III studies are needed to validate the findings of this study.
UR  -  https://www.cochranelibrary.com/central/doi/10.1002/central/CN-02300580/full
ER  -  


Record #125 of 322
Provider: John Wiley & Sons, Ltd.
Content: text/plain; charset="UTF-8"

TY  -  JOUR
AN  -  CN-01138647
AU  -  Casanova, M
AU  -  Özyar, E
AU  -  Patte, C
AU  -  Orbach, D
AU  -  Ferrari, A
AU  -  Veyrat-Follet, C
AU  -  Errihani, H
AU  -  Pan, J
AU  -  Zhang, L
AU  -  Shen, L
AU  -  et al.
TI  -  International randomized phase 2 study on the addition of docetaxel to the combination of cisplatin and 5-fluorouracil in the induction treatment for nasopharyngeal carcinoma in children and adolescents
JA  -  Cancer chemotherapy and pharmacology
PY  -  2016
VL  -  77
IS  -  2
CC  -  ENT
SP  -  289‐298
C3  -  PUBMED 26666649,EMBASE 607278431
M3  -  Clinical Trial, Phase II; Journal Article; Multicenter Study; Randomized Controlled Trial; Research Support, Non‐U.S. Gov't
KW  -  *cisplatin/ae [Adverse Drug Reaction]
KW  -  *cisplatin/cb [Drug Combination]
KW  -  *cisplatin/ct [Clinical Trial]
KW  -  *cisplatin/dt [Drug Therapy]
KW  -  *docetaxel/ae [Adverse Drug Reaction]
KW  -  *docetaxel/cb [Drug Combination]
KW  -  *docetaxel/ct [Clinical Trial]
KW  -  *docetaxel/dt [Drug Therapy]
KW  -  *docetaxel/pk [Pharmacokinetics]
KW  -  *fluorouracil/ae [Adverse Drug Reaction]
KW  -  *fluorouracil/cb [Drug Combination]
KW  -  *fluorouracil/ct [Clinical Trial]
KW  -  *fluorouracil/dt [Drug Therapy]
KW  -  *induction chemotherapy
KW  -  *nasopharynx carcinoma/dt [Drug Therapy]
KW  -  Abdominal pain/si [Side Effect]
KW  -  Adolescent
KW  -  Adult
KW  -  Allergic reaction/si [Side Effect]
KW  -  Alopecia/si [Side Effect]
KW  -  Aminotransferase/ec [Endogenous Compound]
KW  -  Anemia/si [Side Effect]
KW  -  Antineoplastic Agents [administration & dosage, adverse effects, pharmacokinetics]
KW  -  Antineoplastic Combined Chemotherapy Protocols
KW  -  Article
KW  -  Cancer patient
KW  -  Cancer survival
KW  -  Carcinoma
KW  -  Chemoradiotherapy
KW  -  Chemoradiotherapy [methods]
KW  -  Child
KW  -  Ciprofloxacin/po [Oral Drug Administration]
KW  -  Cisplatin [administration & dosage, adverse effects]
KW  -  Constipation/si [Side Effect]
KW  -  Controlled study
KW  -  Convulsion/si [Side Effect]
KW  -  Dexamethasone
KW  -  Diarrhea/si [Side Effect]
KW  -  Disease‐Free Survival
KW  -  Docetaxel
KW  -  Drug safety
KW  -  Drug withdrawal
KW  -  Female
KW  -  Fever/si [Side Effect]
KW  -  Fluorouracil [administration & dosage, adverse effects]
KW  -  Follow up
KW  -  Head and Neck Neoplasms [drug therapy, mortality, pathology]
KW  -  Human
KW  -  Humans
KW  -  Hyponatremia/si [Side Effect]
KW  -  Induction Chemotherapy [*methods]
KW  -  Intensity modulated radiation therapy
KW  -  Major clinical study
KW  -  Male
KW  -  Multicenter study
KW  -  Nasopharyngeal Carcinoma
KW  -  Nasopharyngeal Neoplasms [drug therapy, mortality, pathology]
KW  -  Nausea/si [Side Effect]
KW  -  Neoplasm Staging
KW  -  Neutropenia/si [Side Effect]
KW  -  Overall survival
KW  -  Phase 2 clinical trial
KW  -  Priority journal
KW  -  Randomized controlled trial
KW  -  Septic shock/si [Side Effect]
KW  -  Side effect/si [Side Effect]
KW  -  Taxoids [administration & dosage, adverse effects, pharmacokinetics]
KW  -  Thrombocytopenia/si [Side Effect]
KW  -  Treatment Outcome
KW  -  Treatment response
KW  -  Vomiting/si [Side Effect]
DO  -  10.1007/s00280-015-2933-2
AB  -  PURPOSE: Nasopharyngeal carcinoma (NPC) is a rare but aggressive malignancy in children and adolescents. An international, randomized phase 2 trial was conducted to compare induction chemotherapy with docetaxel plus cisplatin and 5‐fluorouracil (TPF) with cisplatin and 5‐fluorouracil (PF) in NPC patients under the age of 21. METHODS: Patients with stage IIB‐IV NPC were randomly assigned, in a 2:1 ratio, to receive TPF or PF 3‐weekly for three cycles, followed by chemoradiotherapy. The primary endpoint was the complete response rate achieved with TPF or PF. Docetaxel pharmacokinetics was also evaluated. RESULTS: Seventy‐five patients (median 16 years old) were randomized, with 50 assigned to the TPF group and 25 to the PF group. Overall response was assessed after induction treatment: one patient in the TPF group and none in the PF group had a complete response. Partial response was achieved in 76.0 and 80.0 % in the TPF and PF groups, respectively. The overall safety profile was consistent with findings in adults. The estimated 3‐year overall survival rate was 78.0 % for the PF group and 85.7 % for the TPF group (median follow‐up 3.3 years). Mean docetaxel area under the curve was 3.41 µg h/mL, compared with 3.51 µg h/mL seen in adult patients. CONCLUSION: This study demonstrated the feasibility of prospective randomized protocols, even for such rare tumors as pediatric NPC. Overall, there were no differences between the two treatment arms in terms of efficacy and toxicity. The pharmacokinetics of docetaxel in pediatric patients at 75 mg/m(2) was similar to those observed in adults.
UR  -  https://www.cochranelibrary.com/central/doi/10.1002/central/CN-01138647/full
ER  -  


Record #126 of 322
Provider: John Wiley & Sons, Ltd.
Content: text/plain; charset="UTF-8"

TY  -  JOUR
AN  -  CN-01415565
AU  -  Chen, MY
AU  -  Cao, SM
AU  -  Yang, Q
AU  -  Guo, L
AU  -  Mai, HQ
AU  -  Mo, HY
AU  -  Cao, KJ
AU  -  Qian, CN
AU  -  Zhao, C
AU  -  Yanqun, X
AU  -  et al.
TI  -  Neoadjuvant chemotherapy followed by concurrent chemoradiotherapy versus concurrent chemoradiotherapy alone in locoregionally advanced nasopharyngeal carcinoma: a phase III multicentre randomised controlled trial
JA  -  Journal of clinical oncology
PY  -  2017
VL  -  35
IS  -  15 Suppl
CC  -  Oral Health
SP  -  6005
DO  -  10.1200/JCO.2017.35.15_suppl.6005
AB  -  Background: The role of neoadjuvant chemotherapy (NACT) for locoregionally advanced nasopharyngeal carcinoma (NPC) is unclear. We aimed to evaluate the feasibility and efficacy of NACT followed by concurrent chemoradiotherapy (CCRT) versus CCRT alone in locoregionally advanced NPC. Methods: Patients with stage III‐IVB (excluding T3N0‐1) NPC were randomly assigned to receive NACT followed by CCRT (investigational arm) or CCRT alone (control arm). Both arms were treated with 80 mg/m² cisplatin every three weeks concurrently with radiotherapy. The investigational arm received cisplatin (80 mg/m² d1) and fluorouracil (800 mg/m² civ d1‐5) every three weeks for two cycles before CCRT. The primary endpoint was disease‐free survival (DFS) and distant metastasis‐free survival (DMFS). Secondary endpoint was overall survival (OS). Results: 476 patients were randomly assigned to the investigational (n = 238) and control arms (n = 238). The investigational arm achieved higher 3‐year DFS rate (82.0%, 95% CI = 0.77‐0.87) than the control arm (74.1%, 95% CI = 0.68‐0.80, P = 0.028). The 3‐year DMFS rate was 86.0% for the investigational arm versus 82.0% for the control arm, with marginal statistical significance (P = 0.056). However, there were no statistically significant differences in OS or locoregional relapse‐free survival (LRRFS) rates between two arms (OS: 88.2% vs 88.5%, P = 0.815; LRRFS: 94.3% vs 90.8%, P = 0.430). The most common grade 3–4 toxicity during NACT was neutropenia (16.0%). During CCRT, the investigational arm experienced statistically significantly more grade 3–4 toxicities (P < 0.001). Conclusions: NACT improved tumor control compared with CCRT alone in locoregionally advanced NPC, particularly at distant sites. However, there was no early gain in overall survival. Longer follow‐up is needed to determine the eventual therapeutic efficacy. Clinical trial information: NCT00705627.
UR  -  https://www.cochranelibrary.com/central/doi/10.1002/central/CN-01415565/full
ER  -  


Record #127 of 322
Provider: John Wiley & Sons, Ltd.
Content: text/plain; charset="UTF-8"

TY  -  JOUR
AN  -  CN-02087545
AU  -  Li, Y
AU  -  Tian, Y
AU  -  Jin, F
AU  -  Wu, W
AU  -  Long, J
AU  -  Ouyang, J
AU  -  Zhou, Y
TI  -  A phase II multicenter randomized controlled trial to compare standard chemoradiation with or without recombinant human endostatin injection (Endostar) therapy for the treatment of locally advanced nasopharyngeal carcinoma: long-term outcomes update
JA  -  Current problems in cancer
PY  -  2020
VL  -  44
IS  -  1
CC  -  Oral Health
CC  -  ENT
[truncated: 567,709 more chars]
