# Supplementary material for: Comparing the efficacy and safety of cisplatin and other platinum-based chemotherapies in locally advanced nasopharyngeal carcinoma: a systematic review and meta-analysis
Source: BMC Cancer. 2022 Jun 6;22:616. doi: 10.1186/s12885-022-09712-z (PMC9169397; doi:10.1186/s12885-022-09712-z)
Supplement: Supplementary file 1 — Additional file 1. [file 12885_2022_9712_MOESM1_ESM.zip › Supplementary material/retrieval results/pubmed-Nasopharyn-72set.txt]

PMID- 31150573
OWN - NLM
STAT- MEDLINE
DCOM- 20190926
LR  - 20190926
IS  - 1533-4406 (Electronic)
IS  - 0028-4793 (Linking)
VI  - 381
IP  - 12
DP  - 2019 Sep 19
TI  - Gemcitabine and Cisplatin Induction Chemotherapy in Nasopharyngeal Carcinoma.
PG  - 1124-1135
LID - 10.1056/NEJMoa1905287 [doi]
AB  - BACKGROUND: Platinum-based concurrent chemoradiotherapy is the standard of care for 
      patients with locoregionally advanced nasopharyngeal carcinoma. Additional 
      gemcitabine and cisplatin induction chemotherapy has shown promising efficacy in 
      phase 2 trials. METHODS: In a parallel-group, multicenter, randomized, controlled, 
      phase 3 trial, we compared gemcitabine and cisplatin as induction chemotherapy plus 
      concurrent chemoradiotherapy with concurrent chemoradiotherapy alone. Patients with 
      locoregionally advanced nasopharyngeal carcinoma were randomly assigned in a 1:1 
      ratio to receive gemcitabine (at a dose of 1 g per square meter of body-surface area 
      on days 1 and 8) plus cisplatin (80 mg per square meter on day 1), administered 
      every 3 weeks for three cycles, plus chemoradiotherapy (concurrent cisplatin at a 
      dose of 100 mg per square meter every 3 weeks for three cycles plus 
      intensity-modulated radiotherapy) or chemoradiotherapy alone. The primary end point 
      was recurrence-free survival (i.e., freedom from disease recurrence [distant 
      metastasis or locoregional recurrence] or death from any cause) in the 
      intention-to-treat population. Secondary end points included overall survival, 
      treatment adherence, and safety. RESULTS: A total of 480 patients were included in 
      the trial (242 patients in the induction chemotherapy group and 238 in the 
      standard-therapy group). At a median follow-up of 42.7 months, the 3-year 
      recurrence-free survival was 85.3% in the induction chemotherapy group and 76.5% in 
      the standard-therapy group (stratified hazard ratio for recurrence or death, 0.51; 
      95% confidence interval [CI], 0.34 to 0.77; P = 0.001). Overall survival at 3 years 
      was 94.6% and 90.3%, respectively (stratified hazard ratio for death, 0.43; 95% CI, 
      0.24 to 0.77). A total of 96.7% of the patients completed three cycles of induction 
      chemotherapy. The incidence of acute adverse events of grade 3 or 4 was 75.7% in the 
      induction chemotherapy group and 55.7% in the standard-therapy group, with a higher 
      incidence of neutropenia, thrombocytopenia, anemia, nausea, and vomiting in the 
      induction chemotherapy group. The incidence of grade 3 or 4 late toxic effects was 
      9.2% in the induction chemotherapy group and 11.4% in the standard-therapy group. 
      CONCLUSIONS: Induction chemotherapy added to chemoradiotherapy significantly 
      improved recurrence-free survival and overall survival, as compared with 
      chemoradiotherapy alone, among patients with locoregionally advanced nasopharyngeal 
      carcinoma. (Funded by the Innovation Team Development Plan of the Ministry of 
      Education and others; ClinicalTrials.gov number, NCT01872962.).
CI  - Copyright © 2019 Massachusetts Medical Society.
FAU - Zhang, Yuan
AU  - Zhang Y
AD  - From the Departments of Radiation Oncology (Y.Z., L.C., Y.-P.C., W.-H.H., W.-F.L., 
      L.-L.T., Y.-P.M., G.-Q.Z., R.S., X.L., R.G., F.H., J.-W.L., X.-J.D., C.X., N.L., 
      Y.-Q.L., F.-Y.X., Ying Sun, J.M.), Medical Oncology (Y.-H.L.), and Nasopharyngeal 
      Carcinoma (H.-Y.M.) and the Clinical Trials Center (Y.G.), Sun Yat-sen University 
      Cancer Center, the State Key Laboratory of Oncology in South China, Collaborative 
      Innovation Center for Cancer Medicine, Guangdong Key Laboratory of Nasopharyngeal 
      Carcinoma Diagnosis and Therapy (Y.Z., L.C., Y.-P.C., W.-H.H., W.-F.L., L.-L.T., 
      Y.-P.M., G.-Q.Z., R.S., X.L., R.G., F.H., J.-W.L., X.-J.D., C.X., N.L., Y.-Q.L., 
      F.-Y.X., Ying Sun, J.M.), and the Department of Radiation Oncology, First Affiliated 
      Hospital of Guangdong Pharmaceutical University (X.-C.W., Q.-F.S.), Guangzhou, the 
      Cancer Center, Tongji Hospital Affiliated to Tongji Medical College (G.-Q.H., 
      G.-X.L.), and the Cancer Center, Union Hospital, Tongji Medical College (K.-Y.Y., 
      J.H.), Huazhong University of Science and Technology, Wuhan, the Department of 
      Radiation Oncology, First People's Hospital of Foshan, Foshan (N.Z., S.-Q.L.), the 
      Department of Radiation Oncology, Affiliated Cancer Hospital of Guangxi Medical 
      University, Nanning (X.-D.Z., L.L.), the Department of Head and Neck Oncology, 
      Affiliated Hospital of Guizhou Medical University, Guizhou Cancer Hospital, Guiyang 
      (F.J., J.-H.L.), the Department of Radiation Oncology, XiJing Hospital of Fourth 
      Military Medical University, Xi'an (M.S., J.Z.), the Cancer Center (Z.-B.C.), and 
      the Department of Head and Neck Oncology (S.-Y.W., Q.-D.L.), Fifth Affiliated 
      Hospital of Sun Yat-sen University, Zhuhai, the Department of Radiation Oncology, 
      Second Affiliated Hospital of Soochow University, Suzhou (Y.T., L.Z.), the 
      Department of Radiation Oncology, Peking University Cancer Hospital, Beijing (Yan 
      Sun, B.-M.Z.), and the Department of Radiation Oncology, Jiangxi Cancer Hospital, 
      Nanchang (J.-G.L., Y.X.) - all in China; and the Divisions of Radiation Oncology and 
      Medical Sciences, National Cancer Center Singapore, and the Oncology Academic 
      Program, Duke-National University of Singapore Medical School - both in Singapore 
      (M.L.K.C.).
FAU - Chen, Lei
AU  - Chen L
AD  - From the Departments of Radiation Oncology (Y.Z., L.C., Y.-P.C., W.-H.H., W.-F.L., 
      L.-L.T., Y.-P.M., G.-Q.Z., R.S., X.L., R.G., F.H., J.-W.L., X.-J.D., C.X., N.L., 
      Y.-Q.L., F.-Y.X., Ying Sun, J.M.), Medical Oncology (Y.-H.L.), and Nasopharyngeal 
      Carcinoma (H.-Y.M.) and the Clinical Trials Center (Y.G.), Sun Yat-sen University 
      Cancer Center, the State Key Laboratory of Oncology in South China, Collaborative 
      Innovation Center for Cancer Medicine, Guangdong Key Laboratory of Nasopharyngeal 
      Carcinoma Diagnosis and Therapy (Y.Z., L.C., Y.-P.C., W.-H.H., W.-F.L., L.-L.T., 
      Y.-P.M., G.-Q.Z., R.S., X.L., R.G., F.H., J.-W.L., X.-J.D., C.X., N.L., Y.-Q.L., 
      F.-Y.X., Ying Sun, J.M.), and the Department of Radiation Oncology, First Affiliated 
      Hospital of Guangdong Pharmaceutical University (X.-C.W., Q.-F.S.), Guangzhou, the 
      Cancer Center, Tongji Hospital Affiliated to Tongji Medical College (G.-Q.H., 
      G.-X.L.), and the Cancer Center, Union Hospital, Tongji Medical College (K.-Y.Y., 
      J.H.), Huazhong University of Science and Technology, Wuhan, the Department of 
      Radiation Oncology, First People's Hospital of Foshan, Foshan (N.Z., S.-Q.L.), the 
      Department of Radiation Oncology, Affiliated Cancer Hospital of Guangxi Medical 
      University, Nanning (X.-D.Z., L.L.), the Department of Head and Neck Oncology, 
      Affiliated Hospital of Guizhou Medical University, Guizhou Cancer Hospital, Guiyang 
      (F.J., J.-H.L.), the Department of Radiation Oncology, XiJing Hospital of Fourth 
      Military Medical University, Xi'an (M.S., J.Z.), the Cancer Center (Z.-B.C.), and 
      the Department of Head and Neck Oncology (S.-Y.W., Q.-D.L.), Fifth Affiliated 
      Hospital of Sun Yat-sen University, Zhuhai, the Department of Radiation Oncology, 
      Second Affiliated Hospital of Soochow University, Suzhou (Y.T., L.Z.), the 
      Department of Radiation Oncology, Peking University Cancer Hospital, Beijing (Yan 
      Sun, B.-M.Z.), and the Department of Radiation Oncology, Jiangxi Cancer Hospital, 
      Nanchang (J.-G.L., Y.X.) - all in China; and the Divisions of Radiation Oncology and 
      Medical Sciences, National Cancer Center Singapore, and the Oncology Academic 
      Program, Duke-National University of Singapore Medical School - both in Singapore 
      (M.L.K.C.).
FAU - Hu, Guo-Qing
AU  - Hu GQ
AD  - From the Departments of Radiation Oncology (Y.Z., L.C., Y.-P.C., W.-H.H., W.-F.L., 
      L.-L.T., Y.-P.M., G.-Q.Z., R.S., X.L., R.G., F.H., J.-W.L., X.-J.D., C.X., N.L., 
      Y.-Q.L., F.-Y.X., Ying Sun, J.M.), Medical Oncology (Y.-H.L.), and Nasopharyngeal 
      Carcinoma (H.-Y.M.) and the Clinical Trials Center (Y.G.), Sun Yat-sen University 
      Cancer Center, the State Key Laboratory of Oncology in South China, Collaborative 
      Innovation Center for Cancer Medicine, Guangdong Key Laboratory of Nasopharyngeal 
      Carcinoma Diagnosis and Therapy (Y.Z., L.C., Y.-P.C., W.-H.H., W.-F.L., L.-L.T., 
      Y.-P.M., G.-Q.Z., R.S., X.L., R.G., F.H., J.-W.L., X.-J.D., C.X., N.L., Y.-Q.L., 
      F.-Y.X., Ying Sun, J.M.), and the Department of Radiation Oncology, First Affiliated 
      Hospital of Guangdong Pharmaceutical University (X.-C.W., Q.-F.S.), Guangzhou, the 
      Cancer Center, Tongji Hospital Affiliated to Tongji Medical College (G.-Q.H., 
      G.-X.L.), and the Cancer Center, Union Hospital, Tongji Medical College (K.-Y.Y., 
      J.H.), Huazhong University of Science and Technology, Wuhan, the Department of 
      Radiation Oncology, First People's Hospital of Foshan, Foshan (N.Z., S.-Q.L.), the 
      Department of Radiation Oncology, Affiliated Cancer Hospital of Guangxi Medical 
      University, Nanning (X.-D.Z., L.L.), the Department of Head and Neck Oncology, 
      Affiliated Hospital of Guizhou Medical University, Guizhou Cancer Hospital, Guiyang 
      (F.J., J.-H.L.), the Department of Radiation Oncology, XiJing Hospital of Fourth 
      Military Medical University, Xi'an (M.S., J.Z.), the Cancer Center (Z.-B.C.), and 
      the Department of Head and Neck Oncology (S.-Y.W., Q.-D.L.), Fifth Affiliated 
      Hospital of Sun Yat-sen University, Zhuhai, the Department of Radiation Oncology, 
      Second Affiliated Hospital of Soochow University, Suzhou (Y.T., L.Z.), the 
      Department of Radiation Oncology, Peking University Cancer Hospital, Beijing (Yan 
      Sun, B.-M.Z.), and the Department of Radiation Oncology, Jiangxi Cancer Hospital, 
      Nanchang (J.-G.L., Y.X.) - all in China; and the Divisions of Radiation Oncology and 
      Medical Sciences, National Cancer Center Singapore, and the Oncology Academic 
      Program, Duke-National University of Singapore Medical School - both in Singapore 
      (M.L.K.C.).
FAU - Zhang, Ning
AU  - Zhang N
AD  - From the Departments of Radiation Oncology (Y.Z., L.C., Y.-P.C., W.-H.H., W.-F.L., 
      L.-L.T., Y.-P.M., G.-Q.Z., R.S., X.L., R.G., F.H., J.-W.L., X.-J.D., C.X., N.L., 
      Y.-Q.L., F.-Y.X., Ying Sun, J.M.), Medical Oncology (Y.-H.L.), and Nasopharyngeal 
      Carcinoma (H.-Y.M.) and the Clinical Trials Center (Y.G.), Sun Yat-sen University 
      Cancer Center, the State Key Laboratory of Oncology in South China, Collaborative 
      Innovation Center for Cancer Medicine, Guangdong Key Laboratory of Nasopharyngeal 
      Carcinoma Diagnosis and Therapy (Y.Z., L.C., Y.-P.C., W.-H.H., W.-F.L., L.-L.T., 
      Y.-P.M., G.-Q.Z., R.S., X.L., R.G., F.H., J.-W.L., X.-J.D., C.X., N.L., Y.-Q.L., 
      F.-Y.X., Ying Sun, J.M.), and the Department of Radiation Oncology, First Affiliated 
      Hospital of Guangdong Pharmaceutical University (X.-C.W., Q.-F.S.), Guangzhou, the 
      Cancer Center, Tongji Hospital Affiliated to Tongji Medical College (G.-Q.H., 
      G.-X.L.), and the Cancer Center, Union Hospital, Tongji Medical College (K.-Y.Y., 
      J.H.), Huazhong University of Science and Technology, Wuhan, the Department of 
      Radiation Oncology, First People's Hospital of Foshan, Foshan (N.Z., S.-Q.L.), the 
      Department of Radiation Oncology, Affiliated Cancer Hospital of Guangxi Medical 
      University, Nanning (X.-D.Z., L.L.), the Department of Head and Neck Oncology, 
      Affiliated Hospital of Guizhou Medical University, Guizhou Cancer Hospital, Guiyang 
      (F.J., J.-H.L.), the Department of Radiation Oncology, XiJing Hospital of Fourth 
      Military Medical University, Xi'an (M.S., J.Z.), the Cancer Center (Z.-B.C.), and 
      the Department of Head and Neck Oncology (S.-Y.W., Q.-D.L.), Fifth Affiliated 
      Hospital of Sun Yat-sen University, Zhuhai, the Department of Radiation Oncology, 
      Second Affiliated Hospital of Soochow University, Suzhou (Y.T., L.Z.), the 
      Department of Radiation Oncology, Peking University Cancer Hospital, Beijing (Yan 
      Sun, B.-M.Z.), and the Department of Radiation Oncology, Jiangxi Cancer Hospital, 
      Nanchang (J.-G.L., Y.X.) - all in China; and the Divisions of Radiation Oncology and 
      Medical Sciences, National Cancer Center Singapore, and the Oncology Academic 
      Program, Duke-National University of Singapore Medical School - both in Singapore 
      (M.L.K.C.).
FAU - Zhu, Xiao-Dong
AU  - Zhu XD
AD  - From the Departments of Radiation Oncology (Y.Z., L.C., Y.-P.C., W.-H.H., W.-F.L., 
      L.-L.T., Y.-P.M., G.-Q.Z., R.S., X.L., R.G., F.H., J.-W.L., X.-J.D., C.X., N.L., 
      Y.-Q.L., F.-Y.X., Ying Sun, J.M.), Medical Oncology (Y.-H.L.), and Nasopharyngeal 
      Carcinoma (H.-Y.M.) and the Clinical Trials Center (Y.G.), Sun Yat-sen University 
      Cancer Center, the State Key Laboratory of Oncology in South China, Collaborative 
      Innovation Center for Cancer Medicine, Guangdong Key Laboratory of Nasopharyngeal 
      Carcinoma Diagnosis and Therapy (Y.Z., L.C., Y.-P.C., W.-H.H., W.-F.L., L.-L.T., 
      Y.-P.M., G.-Q.Z., R.S., X.L., R.G., F.H., J.-W.L., X.-J.D., C.X., N.L., Y.-Q.L., 
      F.-Y.X., Ying Sun, J.M.), and the Department of Radiation Oncology, First Affiliated 
      Hospital of Guangdong Pharmaceutical University (X.-C.W., Q.-F.S.), Guangzhou, the 
      Cancer Center, Tongji Hospital Affiliated to Tongji Medical College (G.-Q.H., 
      G.-X.L.), and the Cancer Center, Union Hospital, Tongji Medical College (K.-Y.Y., 
      J.H.), Huazhong University of Science and Technology, Wuhan, the Department of 
      Radiation Oncology, First People's Hospital of Foshan, Foshan (N.Z., S.-Q.L.), the 
      Department of Radiation Oncology, Affiliated Cancer Hospital of Guangxi Medical 
      University, Nanning (X.-D.Z., L.L.), the Department of Head and Neck Oncology, 
      Affiliated Hospital of Guizhou Medical University, Guizhou Cancer Hospital, Guiyang 
      (F.J., J.-H.L.), the Department of Radiation Oncology, XiJing Hospital of Fourth 
      Military Medical University, Xi'an (M.S., J.Z.), the Cancer Center (Z.-B.C.), and 
      the Department of Head and Neck Oncology (S.-Y.W., Q.-D.L.), Fifth Affiliated 
      Hospital of Sun Yat-sen University, Zhuhai, the Department of Radiation Oncology, 
      Second Affiliated Hospital of Soochow University, Suzhou (Y.T., L.Z.), the 
      Department of Radiation Oncology, Peking University Cancer Hospital, Beijing (Yan 
      Sun, B.-M.Z.), and the Department of Radiation Oncology, Jiangxi Cancer Hospital, 
      Nanchang (J.-G.L., Y.X.) - all in China; and the Divisions of Radiation Oncology and 
      Medical Sciences, National Cancer Center Singapore, and the Oncology Academic 
      Program, Duke-National University of Singapore Medical School - both in Singapore 
      (M.L.K.C.).
FAU - Yang, Kun-Yu
AU  - Yang KY
AD  - From the Departments of Radiation Oncology (Y.Z., L.C., Y.-P.C., W.-H.H., W.-F.L., 
      L.-L.T., Y.-P.M., G.-Q.Z., R.S., X.L., R.G., F.H., J.-W.L., X.-J.D., C.X., N.L., 
      Y.-Q.L., F.-Y.X., Ying Sun, J.M.), Medical Oncology (Y.-H.L.), and Nasopharyngeal 
      Carcinoma (H.-Y.M.) and the Clinical Trials Center (Y.G.), Sun Yat-sen University 
      Cancer Center, the State Key Laboratory of Oncology in South China, Collaborative 
      Innovation Center for Cancer Medicine, Guangdong Key Laboratory of Nasopharyngeal 
      Carcinoma Diagnosis and Therapy (Y.Z., L.C., Y.-P.C., W.-H.H., W.-F.L., L.-L.T., 
      Y.-P.M., G.-Q.Z., R.S., X.L., R.G., F.H., J.-W.L., X.-J.D., C.X., N.L., Y.-Q.L., 
      F.-Y.X., Ying Sun, J.M.), and the Department of Radiation Oncology, First Affiliated 
      Hospital of Guangdong Pharmaceutical University (X.-C.W., Q.-F.S.), Guangzhou, the 
      Cancer Center, Tongji Hospital Affiliated to Tongji Medical College (G.-Q.H., 
      G.-X.L.), and the Cancer Center, Union Hospital, Tongji Medical College (K.-Y.Y., 
      J.H.), Huazhong University of Science and Technology, Wuhan, the Department of 
      Radiation Oncology, First People's Hospital of Foshan, Foshan (N.Z., S.-Q.L.), the 
      Department of Radiation Oncology, Affiliated Cancer Hospital of Guangxi Medical 
      University, Nanning (X.-D.Z., L.L.), the Department of Head and Neck Oncology, 
      Affiliated Hospital of Guizhou Medical University, Guizhou Cancer Hospital, Guiyang 
      (F.J., J.-H.L.), the Department of Radiation Oncology, XiJing Hospital of Fourth 
      Military Medical University, Xi'an (M.S., J.Z.), the Cancer Center (Z.-B.C.), and 
      the Department of Head and Neck Oncology (S.-Y.W., Q.-D.L.), Fifth Affiliated 
      Hospital of Sun Yat-sen University, Zhuhai, the Department of Radiation Oncology, 
      Second Affiliated Hospital of Soochow University, Suzhou (Y.T., L.Z.), the 
      Department of Radiation Oncology, Peking University Cancer Hospital, Beijing (Yan 
      Sun, B.-M.Z.), and the Department of Radiation Oncology, Jiangxi Cancer Hospital, 
      Nanchang (J.-G.L., Y.X.) - all in China; and the Divisions of Radiation Oncology and 
      Medical Sciences, National Cancer Center Singapore, and the Oncology Academic 
      Program, Duke-National University of Singapore Medical School - both in Singapore 
      (M.L.K.C.).
FAU - Jin, Feng
AU  - Jin F
AD  - From the Departments of Radiation Oncology (Y.Z., L.C., Y.-P.C., W.-H.H., W.-F.L., 
      L.-L.T., Y.-P.M., G.-Q.Z., R.S., X.L., R.G., F.H., J.-W.L., X.-J.D., C.X., N.L., 
      Y.-Q.L., F.-Y.X., Ying Sun, J.M.), Medical Oncology (Y.-H.L.), and Nasopharyngeal 
      Carcinoma (H.-Y.M.) and the Clinical Trials Center (Y.G.), Sun Yat-sen University 
      Cancer Center, the State Key Laboratory of Oncology in South China, Collaborative 
      Innovation Center for Cancer Medicine, Guangdong Key Laboratory of Nasopharyngeal 
      Carcinoma Diagnosis and Therapy (Y.Z., L.C., Y.-P.C., W.-H.H., W.-F.L., L.-L.T., 
      Y.-P.M., G.-Q.Z., R.S., X.L., R.G., F.H., J.-W.L., X.-J.D., C.X., N.L., Y.-Q.L., 
      F.-Y.X., Ying Sun, J.M.), and the Department of Radiation Oncology, First Affiliated 
      Hospital of Guangdong Pharmaceutical University (X.-C.W., Q.-F.S.), Guangzhou, the 
      Cancer Center, Tongji Hospital Affiliated to Tongji Medical College (G.-Q.H., 
      G.-X.L.), and the Cancer Center, Union Hospital, Tongji Medical College (K.-Y.Y., 
      J.H.), Huazhong University of Science and Technology, Wuhan, the Department of 
      Radiation Oncology, First People's Hospital of Foshan, Foshan (N.Z., S.-Q.L.), the 
      Department of Radiation Oncology, Affiliated Cancer Hospital of Guangxi Medical 
      University, Nanning (X.-D.Z., L.L.), the Department of Head and Neck Oncology, 
      Affiliated Hospital of Guizhou Medical University, Guizhou Cancer Hospital, Guiyang 
      (F.J., J.-H.L.), the Department of Radiation Oncology, XiJing Hospital of Fourth 
      Military Medical University, Xi'an (M.S., J.Z.), the Cancer Center (Z.-B.C.), and 
      the Department of Head and Neck Oncology (S.-Y.W., Q.-D.L.), Fifth Affiliated 
      Hospital of Sun Yat-sen University, Zhuhai, the Department of Radiation Oncology, 
      Second Affiliated Hospital of Soochow University, Suzhou (Y.T., L.Z.), the 
      Department of Radiation Oncology, Peking University Cancer Hospital, Beijing (Yan 
      Sun, B.-M.Z.), and the Department of Radiation Oncology, Jiangxi Cancer Hospital, 
      Nanchang (J.-G.L., Y.X.) - all in China; and the Divisions of Radiation Oncology and 
      Medical Sciences, National Cancer Center Singapore, and the Oncology Academic 
      Program, Duke-National University of Singapore Medical School - both in Singapore 
      (M.L.K.C.).
FAU - Shi, Mei
AU  - Shi M
AD  - From the Departments of Radiation Oncology (Y.Z., L.C., Y.-P.C., W.-H.H., W.-F.L., 
      L.-L.T., Y.-P.M., G.-Q.Z., R.S., X.L., R.G., F.H., J.-W.L., X.-J.D., C.X., N.L., 
      Y.-Q.L., F.-Y.X., Ying Sun, J.M.), Medical Oncology (Y.-H.L.), and Nasopharyngeal 
      Carcinoma (H.-Y.M.) and the Clinical Trials Center (Y.G.), Sun Yat-sen University 
      Cancer Center, the State Key Laboratory of Oncology in South China, Collaborative 
      Innovation Center for Cancer Medicine, Guangdong Key Laboratory of Nasopharyngeal 
      Carcinoma Diagnosis and Therapy (Y.Z., L.C., Y.-P.C., W.-H.H., W.-F.L., L.-L.T., 
      Y.-P.M., G.-Q.Z., R.S., X.L., R.G., F.H., J.-W.L., X.-J.D., C.X., N.L., Y.-Q.L., 
      F.-Y.X., Ying Sun, J.M.), and the Department of Radiation Oncology, First Affiliated 
      Hospital of Guangdong Pharmaceutical University (X.-C.W., Q.-F.S.), Guangzhou, the 
      Cancer Center, Tongji Hospital Affiliated to Tongji Medical College (G.-Q.H., 
      G.-X.L.), and the Cancer Center, Union Hospital, Tongji Medical College (K.-Y.Y., 
      J.H.), Huazhong University of Science and Technology, Wuhan, the Department of 
      Radiation Oncology, First People's Hospital of Foshan, Foshan (N.Z., S.-Q.L.), the 
      Department of Radiation Oncology, Affiliated Cancer Hospital of Guangxi Medical 
      University, Nanning (X.-D.Z., L.L.), the Department of Head and Neck Oncology, 
      Affiliated Hospital of Guizhou Medical University, Guizhou Cancer Hospital, Guiyang 
      (F.J., J.-H.L.), the Department of Radiation Oncology, XiJing Hospital of Fourth 
      Military Medical University, Xi'an (M.S., J.Z.), the Cancer Center (Z.-B.C.), and 
      the Department of Head and Neck Oncology (S.-Y.W., Q.-D.L.), Fifth Affiliated 
      Hospital of Sun Yat-sen University, Zhuhai, the Department of Radiation Oncology, 
      Second Affiliated Hospital of Soochow University, Suzhou (Y.T., L.Z.), the 
      Department of Radiation Oncology, Peking University Cancer Hospital, Beijing (Yan 
      Sun, B.-M.Z.), and the Department of Radiation Oncology, Jiangxi Cancer Hospital, 
      Nanchang (J.-G.L., Y.X.) - all in China; and the Divisions of Radiation Oncology and 
      Medical Sciences, National Cancer Center Singapore, and the Oncology Academic 
      Program, Duke-National University of Singapore Medical School - both in Singapore 
      (M.L.K.C.).
FAU - Chen, Yu-Pei
AU  - Chen YP
AD  - From the Departments of Radiation Oncology (Y.Z., L.C., Y.-P.C., W.-H.H., W.-F.L., 
      L.-L.T., Y.-P.M., G.-Q.Z., R.S., X.L., R.G., F.H., J.-W.L., X.-J.D., C.X., N.L., 
      Y.-Q.L., F.-Y.X., Ying Sun, J.M.), Medical Oncology (Y.-H.L.), and Nasopharyngeal 
      Carcinoma (H.-Y.M.) and the Clinical Trials Center (Y.G.), Sun Yat-sen University 
      Cancer Center, the State Key Laboratory of Oncology in South China, Collaborative 
      Innovation Center for Cancer Medicine, Guangdong Key Laboratory of Nasopharyngeal 
      Carcinoma Diagnosis and Therapy (Y.Z., L.C., Y.-P.C., W.-H.H., W.-F.L., L.-L.T., 
      Y.-P.M., G.-Q.Z., R.S., X.L., R.G., F.H., J.-W.L., X.-J.D., C.X., N.L., Y.-Q.L., 
      F.-Y.X., Ying Sun, J.M.), and the Department of Radiation Oncology, First Affiliated 
      Hospital of Guangdong Pharmaceutical University (X.-C.W., Q.-F.S.), Guangzhou, the 
      Cancer Center, Tongji Hospital Affiliated to Tongji Medical College (G.-Q.H., 
      G.-X.L.), and the Cancer Center, Union Hospital, Tongji Medical College (K.-Y.Y., 
      J.H.), Huazhong University of Science and Technology, Wuhan, the Department of 
      Radiation Oncology, First People's Hospital of Foshan, Foshan (N.Z., S.-Q.L.), the 
      Department of Radiation Oncology, Affiliated Cancer Hospital of Guangxi Medical 
      University, Nanning (X.-D.Z., L.L.), the Department of Head and Neck Oncology, 
      Affiliated Hospital of Guizhou Medical University, Guizhou Cancer Hospital, Guiyang 
      (F.J., J.-H.L.), the Department of Radiation Oncology, XiJing Hospital of Fourth 
      Military Medical University, Xi'an (M.S., J.Z.), the Cancer Center (Z.-B.C.), and 
      the Department of Head and Neck Oncology (S.-Y.W., Q.-D.L.), Fifth Affiliated 
      Hospital of Sun Yat-sen University, Zhuhai, the Department of Radiation Oncology, 
      Second Affiliated Hospital of Soochow University, Suzhou (Y.T., L.Z.), the 
      Department of Radiation Oncology, Peking University Cancer Hospital, Beijing (Yan 
      Sun, B.-M.Z.), and the Department of Radiation Oncology, Jiangxi Cancer Hospital, 
      Nanchang (J.-G.L., Y.X.) - all in China; and the Divisions of Radiation Oncology and 
      Medical Sciences, National Cancer Center Singapore, and the Oncology Academic 
      Program, Duke-National University of Singapore Medical School - both in Singapore 
      (M.L.K.C.).
FAU - Hu, Wei-Han
AU  - Hu WH
AD  - From the Departments of Radiation Oncology (Y.Z., L.C., Y.-P.C., W.-H.H., W.-F.L., 
      L.-L.T., Y.-P.M., G.-Q.Z., R.S., X.L., R.G., F.H., J.-W.L., X.-J.D., C.X., N.L., 
      Y.-Q.L., F.-Y.X., Ying Sun, J.M.), Medical Oncology (Y.-H.L.), and Nasopharyngeal 
      Carcinoma (H.-Y.M.) and the Clinical Trials Center (Y.G.), Sun Yat-sen University 
      Cancer Center, the State Key Laboratory of Oncology in South China, Collaborative 
      Innovation Center for Cancer Medicine, Guangdong Key Laboratory of Nasopharyngeal 
      Carcinoma Diagnosis and Therapy (Y.Z., L.C., Y.-P.C., W.-H.H., W.-F.L., L.-L.T., 
      Y.-P.M., G.-Q.Z., R.S., X.L., R.G., F.H., J.-W.L., X.-J.D., C.X., N.L., Y.-Q.L., 
      F.-Y.X., Ying Sun, J.M.), and the Department of Radiation Oncology, First Affiliated 
      Hospital of Guangdong Pharmaceutical University (X.-C.W., Q.-F.S.), Guangzhou, the 
      Cancer Center, Tongji Hospital Affiliated to Tongji Medical College (G.-Q.H., 
      G.-X.L.), and the Cancer Center, Union Hospital, Tongji Medical College (K.-Y.Y., 
      J.H.), Huazhong University of Science and Technology, Wuhan, the Department of 
      Radiation Oncology, First People's Hospital of Foshan, Foshan (N.Z., S.-Q.L.), the 
      Department of Radiation Oncology, Affiliated Cancer Hospital of Guangxi Medical 
      University, Nanning (X.-D.Z., L.L.), the Department of Head and Neck Oncology, 
      Affiliated Hospital of Guizhou Medical University, Guizhou Cancer Hospital, Guiyang 
      (F.J., J.-H.L.), the Department of Radiation Oncology, XiJing Hospital of Fourth 
      Military Medical University, Xi'an (M.S., J.Z.), the Cancer Center (Z.-B.C.), and 
      the Department of Head and Neck Oncology (S.-Y.W., Q.-D.L.), Fifth Affiliated 
      Hospital of Sun Yat-sen University, Zhuhai, the Department of Radiation Oncology, 
      Second Affiliated Hospital of Soochow University, Suzhou (Y.T., L.Z.), the 
      Department of Radiation Oncology, Peking University Cancer Hospital, Beijing (Yan 
      Sun, B.-M.Z.), and the Department of Radiation Oncology, Jiangxi Cancer Hospital, 
      Nanchang (J.-G.L., Y.X.) - all in China; and the Divisions of Radiation Oncology and 
      Medical Sciences, National Cancer Center Singapore, and the Oncology Academic 
      Program, Duke-National University of Singapore Medical School - both in Singapore 
      (M.L.K.C.).
FAU - Cheng, Zhi-Bin
AU  - Cheng ZB
AD  - From the Departments of Radiation Oncology (Y.Z., L.C., Y.-P.C., W.-H.H., W.-F.L., 
      L.-L.T., Y.-P.M., G.-Q.Z., R.S., X.L., R.G., F.H., J.-W.L., X.-J.D., C.X., N.L., 
      Y.-Q.L., F.-Y.X., Ying Sun, J.M.), Medical Oncology (Y.-H.L.), and Nasopharyngeal 
      Carcinoma (H.-Y.M.) and the Clinical Trials Center (Y.G.), Sun Yat-sen University 
      Cancer Center, the State Key Laboratory of Oncology in South China, Collaborative 
      Innovation Center for Cancer Medicine, Guangdong Key Laboratory of Nasopharyngeal 
      Carcinoma Diagnosis and Therapy (Y.Z., L.C., Y.-P.C., W.-H.H., W.-F.L., L.-L.T., 
      Y.-P.M., G.-Q.Z., R.S., X.L., R.G., F.H., J.-W.L., X.-J.D., C.X., N.L., Y.-Q.L., 
      F.-Y.X., Ying Sun, J.M.), and the Department of Radiation Oncology, First Affiliated 
      Hospital of Guangdong Pharmaceutical University (X.-C.W., Q.-F.S.), Guangzhou, the 
      Cancer Center, Tongji Hospital Affiliated to Tongji Medical College (G.-Q.H., 
      G.-X.L.), and the Cancer Center, Union Hospital, Tongji Medical College (K.-Y.Y., 
      J.H.), Huazhong University of Science and Technology, Wuhan, the Department of 
      Radiation Oncology, First People's Hospital of Foshan, Foshan (N.Z., S.-Q.L.), the 
      Department of Radiation Oncology, Affiliated Cancer Hospital of Guangxi Medical 
      University, Nanning (X.-D.Z., L.L.), the Department of Head and Neck Oncology, 
      Affiliated Hospital of Guizhou Medical University, Guizhou Cancer Hospital, Guiyang 
      (F.J., J.-H.L.), the Department of Radiation Oncology, XiJing Hospital of Fourth 
      Military Medical University, Xi'an (M.S., J.Z.), the Cancer Center (Z.-B.C.), and 
      the Department of Head and Neck Oncology (S.-Y.W., Q.-D.L.), Fifth Affiliated 
      Hospital of Sun Yat-sen University, Zhuhai, the Department of Radiation Oncology, 
      Second Affiliated Hospital of Soochow University, Suzhou (Y.T., L.Z.), the 
      Department of Radiation Oncology, Peking University Cancer Hospital, Beijing (Yan 
      Sun, B.-M.Z.), and the Department of Radiation Oncology, Jiangxi Cancer Hospital, 
      Nanchang (J.-G.L., Y.X.) - all in China; and the Divisions of Radiation Oncology and 
      Medical Sciences, National Cancer Center Singapore, and the Oncology Academic 
      Program, Duke-National University of Singapore Medical School - both in Singapore 
      (M.L.K.C.).
FAU - Wang, Si-Yang
AU  - Wang SY
AD  - From the Departments of Radiation Oncology (Y.Z., L.C., Y.-P.C., W.-H.H., W.-F.L., 
      L.-L.T., Y.-P.M., G.-Q.Z., R.S., X.L., R.G., F.H., J.-W.L., X.-J.D., C.X., N.L., 
      Y.-Q.L., F.-Y.X., Ying Sun, J.M.), Medical Oncology (Y.-H.L.), and Nasopharyngeal 
      Carcinoma (H.-Y.M.) and the Clinical Trials Center (Y.G.), Sun Yat-sen University 
      Cancer Center, the State Key Laboratory of Oncology in South China, Collaborative 
      Innovation Center for Cancer Medicine, Guangdong Key Laboratory of Nasopharyngeal 
      Carcinoma Diagnosis and Therapy (Y.Z., L.C., Y.-P.C., W.-H.H., W.-F.L., L.-L.T., 
      Y.-P.M., G.-Q.Z., R.S., X.L., R.G., F.H., J.-W.L., X.-J.D., C.X., N.L., Y.-Q.L., 
      F.-Y.X., Ying Sun, J.M.), and the Department of Radiation Oncology, First Affiliated 
      Hospital of Guangdong Pharmaceutical University (X.-C.W., Q.-F.S.), Guangzhou, the 
      Cancer Center, Tongji Hospital Affiliated to Tongji Medical College (G.-Q.H., 
      G.-X.L.), and the Cancer Center, Union Hospital, Tongji Medical College (K.-Y.Y., 
      J.H.), Huazhong University of Science and Technology, Wuhan, the Department of 
      Radiation Oncology, First People's Hospital of Foshan, Foshan (N.Z., S.-Q.L.), the 
      Department of Radiation Oncology, Affiliated Cancer Hospital of Guangxi Medical 
      University, Nanning (X.-D.Z., L.L.), the Department of Head and Neck Oncology, 
      Affiliated Hospital of Guizhou Medical University, Guizhou Cancer Hospital, Guiyang 
      (F.J., J.-H.L.), the Department of Radiation Oncology, XiJing Hospital of Fourth 
      Military Medical University, Xi'an (M.S., J.Z.), the Cancer Center (Z.-B.C.), and 
      the Department of Head and Neck Oncology (S.-Y.W., Q.-D.L.), Fifth Affiliated 
      Hospital of Sun Yat-sen University, Zhuhai, the Department of Radiation Oncology, 
      Second Affiliated Hospital of Soochow University, Suzhou (Y.T., L.Z.), the 
      Department of Radiation Oncology, Peking University Cancer Hospital, Beijing (Yan 
      Sun, B.-M.Z.), and the Department of Radiation Oncology, Jiangxi Cancer Hospital, 
      Nanchang (J.-G.L., Y.X.) - all in China; and the Divisions of Radiation Oncology and 
      Medical Sciences, National Cancer Center Singapore, and the Oncology Academic 
      Program, Duke-National University of Singapore Medical School - both in Singapore 
      (M.L.K.C.).
FAU - Tian, Ye
AU  - Tian Y
AD  - From the Departments of Radiation Oncology (Y.Z., L.C., Y.-P.C., W.-H.H., W.-F.L., 
      L.-L.T., Y.-P.M., G.-Q.Z., R.S., X.L., R.G., F.H., J.-W.L., X.-J.D., C.X., N.L., 
      Y.-Q.L., F.-Y.X., Ying Sun, J.M.), Medical Oncology (Y.-H.L.), and Nasopharyngeal 
      Carcinoma (H.-Y.M.) and the Clinical Trials Center (Y.G.), Sun Yat-sen University 
      Cancer Center, the State Key Laboratory of Oncology in South China, Collaborative 
      Innovation Center for Cancer Medicine, Guangdong Key Laboratory of Nasopharyngeal 
      Carcinoma Diagnosis and Therapy (Y.Z., L.C., Y.-P.C., W.-H.H., W.-F.L., L.-L.T., 
      Y.-P.M., G.-Q.Z., R.S., X.L., R.G., F.H., J.-W.L., X.-J.D., C.X., N.L., Y.-Q.L., 
      F.-Y.X., Ying Sun, J.M.), and the Department of Radiation Oncology, First Affiliated 
      Hospital of Guangdong Pharmaceutical University (X.-C.W., Q.-F.S.), Guangzhou, the 
      Cancer Center, Tongji Hospital Affiliated to Tongji Medical College (G.-Q.H., 
      G.-X.L.), and the Cancer Center, Union Hospital, Tongji Medical College (K.-Y.Y., 
      J.H.), Huazhong University of Science and Technology, Wuhan, the Department of 
      Radiation Oncology, First People's Hospital of Foshan, Foshan (N.Z., S.-Q.L.), the 
      Department of Radiation Oncology, Affiliated Cancer Hospital of Guangxi Medical 
      University, Nanning (X.-D.Z., L.L.), the Department of Head and Neck Oncology, 
      Affiliated Hospital of Guizhou Medical University, Guizhou Cancer Hospital, Guiyang 
      (F.J., J.-H.L.), the Department of Radiation Oncology, XiJing Hospital of Fourth 
      Military Medical University, Xi'an (M.S., J.Z.), the Cancer Center (Z.-B.C.), and 
      the Department of Head and Neck Oncology (S.-Y.W., Q.-D.L.), Fifth Affiliated 
      Hospital of Sun Yat-sen University, Zhuhai, the Department of Radiation Oncology, 
      Second Affiliated Hospital of Soochow University, Suzhou (Y.T., L.Z.), the 
      Department of Radiation Oncology, Peking University Cancer Hospital, Beijing (Yan 
      Sun, B.-M.Z.), and the Department of Radiation Oncology, Jiangxi Cancer Hospital, 
      Nanchang (J.-G.L., Y.X.) - all in China; and the Divisions of Radiation Oncology and 
      Medical Sciences, National Cancer Center Singapore, and the Oncology Academic 
      Program, Duke-National University of Singapore Medical School - both in Singapore 
      (M.L.K.C.).
FAU - Wang, Xi-Cheng
AU  - Wang XC
AD  - From the Departments of Radiation Oncology (Y.Z., L.C., Y.-P.C., W.-H.H., W.-F.L., 
      L.-L.T., Y.-P.M., G.-Q.Z., R.S., X.L., R.G., F.H., J.-W.L., X.-J.D., C.X., N.L., 
      Y.-Q.L., F.-Y.X., Ying Sun, J.M.), Medical Oncology (Y.-H.L.), and Nasopharyngeal 
      Carcinoma (H.-Y.M.) and the Clinical Trials Center (Y.G.), Sun Yat-sen University 
      Cancer Center, the State Key Laboratory of Oncology in South China, Collaborative 
      Innovation Center for Cancer Medicine, Guangdong Key Laboratory of Nasopharyngeal 
      Carcinoma Diagnosis and Therapy (Y.Z., L.C., Y.-P.C., W.-H.H., W.-F.L., L.-L.T., 
      Y.-P.M., G.-Q.Z., R.S., X.L., R.G., F.H., J.-W.L., X.-J.D., C.X., N.L., Y.-Q.L., 
      F.-Y.X., Ying Sun, J.M.), and the Department of Radiation Oncology, First Affiliated 
      Hospital of Guangdong Pharmaceutical University (X.-C.W., Q.-F.S.), Guangzhou, the 
      Cancer Center, Tongji Hospital Affiliated to Tongji Medical College (G.-Q.H., 
      G.-X.L.), and the Cancer Center, Union Hospital, Tongji Medical College (K.-Y.Y., 
      J.H.), Huazhong University of Science and Technology, Wuhan, the Department of 
      Radiation Oncology, First People's Hospital of Foshan, Foshan (N.Z., S.-Q.L.), the 
      Department of Radiation Oncology, Affiliated Cancer Hospital of Guangxi Medical 
      University, Nanning (X.-D.Z., L.L.), the Department of Head and Neck Oncology, 
      Affiliated Hospital of Guizhou Medical University, Guizhou Cancer Hospital, Guiyang 
      (F.J., J.-H.L.), the Department of Radiation Oncology, XiJing Hospital of Fourth 
      Military Medical University, Xi'an (M.S., J.Z.), the Cancer Center (Z.-B.C.), and 
      the Department of Head and Neck Oncology (S.-Y.W., Q.-D.L.), Fifth Affiliated 
      Hospital of Sun Yat-sen University, Zhuhai, the Department of Radiation Oncology, 
      Second Affiliated Hospital of Soochow University, Suzhou (Y.T., L.Z.), the 
      Department of Radiation Oncology, Peking University Cancer Hospital, Beijing (Yan 
      Sun, B.-M.Z.), and the Department of Radiation Oncology, Jiangxi Cancer Hospital, 
      Nanchang (J.-G.L., Y.X.) - all in China; and the Divisions of Radiation Oncology and 
      Medical Sciences, National Cancer Center Singapore, and the Oncology Academic 
      Program, Duke-National University of Singapore Medical School - both in Singapore 
      (M.L.K.C.).
FAU - Sun, Yan
AU  - Sun Y
AD  - From the Departments of Radiation Oncology (Y.Z., L.C., Y.-P.C., W.-H.H., W.-F.L., 
      L.-L.T., Y.-P.M., G.-Q.Z., R.S., X.L., R.G., F.H., J.-W.L., X.-J.D., C.X., N.L., 
      Y.-Q.L., F.-Y.X., Ying Sun, J.M.), Medical Oncology (Y.-H.L.), and Nasopharyngeal 
      Carcinoma (H.-Y.M.) and the Clinical Trials Center (Y.G.), Sun Yat-sen University 
      Cancer Center, the State Key Laboratory of Oncology in South China, Collaborative 
      Innovation Center for Cancer Medicine, Guangdong Key Laboratory of Nasopharyngeal 
      Carcinoma Diagnosis and Therapy (Y.Z., L.C., Y.-P.C., W.-H.H., W.-F.L., L.-L.T., 
      Y.-P.M., G.-Q.Z., R.S., X.L., R.G., F.H., J.-W.L., X.-J.D., C.X., N.L., Y.-Q.L., 
      F.-Y.X., Ying Sun, J.M.), and the Department of Radiation Oncology, First Affiliated 
      Hospital of Guangdong Pharmaceutical University (X.-C.W., Q.-F.S.), Guangzhou, the 
      Cancer Center, Tongji Hospital Affiliated to Tongji Medical College (G.-Q.H., 
      G.-X.L.), and the Cancer Center, Union Hospital, Tongji Medical College (K.-Y.Y., 
      J.H.), Huazhong University of Science and Technology, Wuhan, the Department of 
      Radiation Oncology, First People's Hospital of Foshan, Foshan (N.Z., S.-Q.L.), the 
      Department of Radiation Oncology, Affiliated Cancer Hospital of Guangxi Medical 
      University, Nanning (X.-D.Z., L.L.), the Department of Head and Neck Oncology, 
      Affiliated Hospital of Guizhou Medical University, Guizhou Cancer Hospital, Guiyang 
      (F.J., J.-H.L.), the Department of Radiation Oncology, XiJing Hospital of Fourth 
      Military Medical University, Xi'an (M.S., J.Z.), the Cancer Center (Z.-B.C.), and 
      the Department of Head and Neck Oncology (S.-Y.W., Q.-D.L.), Fifth Affiliated 
      Hospital of Sun Yat-sen University, Zhuhai, the Department of Radiation Oncology, 
      Second Affiliated Hospital of Soochow University, Suzhou (Y.T., L.Z.), the 
      Department of Radiation Oncology, Peking University Cancer Hospital, Beijing (Yan 
      Sun, B.-M.Z.), and the Department of Radiation Oncology, Jiangxi Cancer Hospital, 
      Nanchang (J.-G.L., Y.X.) - all in China; and the Divisions of Radiation Oncology and 
      Medical Sciences, National Cancer Center Singapore, and the Oncology Academic 
      Program, Duke-National University of Singapore Medical School - both in Singapore 
      (M.L.K.C.).
FAU - Li, Jin-Gao
AU  - Li JG
AD  - From the Departments of Radiation Oncology (Y.Z., L.C., Y.-P.C., W.-H.H., W.-F.L., 
      L.-L.T., Y.-P.M., G.-Q.Z., R.S., X.L., R.G., F.H., J.-W.L., X.-J.D., C.X., N.L., 
      Y.-Q.L., F.-Y.X., Ying Sun, J.M.), Medical Oncology (Y.-H.L.), and Nasopharyngeal 
      Carcinoma (H.-Y.M.) and the Clinical Trials Center (Y.G.), Sun Yat-sen University 
      Cancer Center, the State Key Laboratory of Oncology in South China, Collaborative 
      Innovation Center for Cancer Medicine, Guangdong Key Laboratory of Nasopharyngeal 
      Carcinoma Diagnosis and Therapy (Y.Z., L.C., Y.-P.C., W.-H.H., W.-F.L., L.-L.T., 
      Y.-P.M., G.-Q.Z., R.S., X.L., R.G., F.H., J.-W.L., X.-J.D., C.X., N.L., Y.-Q.L., 
      F.-Y.X., Ying Sun, J.M.), and the Department of Radiation Oncology, First Affiliated 
      Hospital of Guangdong Pharmaceutical University (X.-C.W., Q.-F.S.), Guangzhou, the 
      Cancer Center, Tongji Hospital Affiliated to Tongji Medical College (G.-Q.H., 
      G.-X.L.), and the Cancer Center, Union Hospital, Tongji Medical College (K.-Y.Y., 
      J.H.), Huazhong University of Science and Technology, Wuhan, the Department of 
      Radiation Oncology, First People's Hospital of Foshan, Foshan (N.Z., S.-Q.L.), the 
      Department of Radiation Oncology, Affiliated Cancer Hospital of Guangxi Medical 
      University, Nanning (X.-D.Z., L.L.), the Department of Head and Neck Oncology, 
      Affiliated Hospital of Guizhou Medical University, Guizhou Cancer Hospital, Guiyang 
      (F.J., J.-H.L.), the Department of Radiation Oncology, XiJing Hospital of Fourth 
      Military Medical University, Xi'an (M.S., J.Z.), the Cancer Center (Z.-B.C.), and 
      the Department of Head and Neck Oncology (S.-Y.W., Q.-D.L.), Fifth Affiliated 
      Hospital of Sun Yat-sen University, Zhuhai, the Department of Radiation Oncology, 
      Second Affiliated Hospital of Soochow University, Suzhou (Y.T., L.Z.), the 
      Department of Radiation Oncology, Peking University Cancer Hospital, Beijing (Yan 
      Sun, B.-M.Z.), and the Department of Radiation Oncology, Jiangxi Cancer Hospital, 
      Nanchang (J.-G.L., Y.X.) - all in China; and the Divisions of Radiation Oncology and 
      Medical Sciences, National Cancer Center Singapore, and the Oncology Academic 
      Program, Duke-National University of Singapore Medical School - both in Singapore 
      (M.L.K.C.).
FAU - Li, Wen-Fei
AU  - Li WF
AD  - From the Departments of Radiation Oncology (Y.Z., L.C., Y.-P.C., W.-H.H., W.-F.L., 
      L.-L.T., Y.-P.M., G.-Q.Z., R.S., X.L., R.G., F.H., J.-W.L., X.-J.D., C.X., N.L., 
      Y.-Q.L., F.-Y.X., Ying Sun, J.M.), Medical Oncology (Y.-H.L.), and Nasopharyngeal 
      Carcinoma (H.-Y.M.) and the Clinical Trials Center (Y.G.), Sun Yat-sen University 
      Cancer Center, the State Key Laboratory of Oncology in South China, Collaborative 
      Innovation Center for Cancer Medicine, Guangdong Key Laboratory of Nasopharyngeal 
      Carcinoma Diagnosis and Therapy (Y.Z., L.C., Y.-P.C., W.-H.H., W.-F.L., L.-L.T., 
      Y.-P.M., G.-Q.Z., R.S., X.L., R.G., F.H., J.-W.L., X.-J.D., C.X., N.L., Y.-Q.L., 
      F.-Y.X., Ying Sun, J.M.), and the Department of Radiation Oncology, First Affiliated 
      Hospital of Guangdong Pharmaceutical University (X.-C.W., Q.-F.S.), Guangzhou, the 
      Cancer Center, Tongji Hospital Affiliated to Tongji Medical College (G.-Q.H., 
      G.-X.L.), and the Cancer Center, Union Hospital, Tongji Medical College (K.-Y.Y., 
      J.H.), Huazhong University of Science and Technology, Wuhan, the Department of 
      Radiation Oncology, First People's Hospital of Foshan, Foshan (N.Z., S.-Q.L.), the 
      Department of Radiation Oncology, Affiliated Cancer Hospital of Guangxi Medical 
      University, Nanning (X.-D.Z., L.L.), the Department of Head and Neck Oncology, 
      Affiliated Hospital of Guizhou Medical University, Guizhou Cancer Hospital, Guiyang 
      (F.J., J.-H.L.), the Department of Radiation Oncology, XiJing Hospital of Fourth 
      Military Medical University, Xi'an (M.S., J.Z.), the Cancer Center (Z.-B.C.), and 
      the Department of Head and Neck Oncology (S.-Y.W., Q.-D.L.), Fifth Affiliated 
      Hospital of Sun Yat-sen University, Zhuhai, the Department of Radiation Oncology, 
      Second Affiliated Hospital of Soochow University, Suzhou (Y.T., L.Z.), the 
      Department of Radiation Oncology, Peking University Cancer Hospital, Beijing (Yan 
      Sun, B.-M.Z.), and the Department of Radiation Oncology, Jiangxi Cancer Hospital, 
      Nanchang (J.-G.L., Y.X.) - all in China; and the Divisions of Radiation Oncology and 
      Medical Sciences, National Cancer Center Singapore, and the Oncology Academic 
      Program, Duke-National University of Singapore Medical School - both in Singapore 
      (M.L.K.C.).
FAU - Li, Yu-Hong
AU  - Li YH
AD  - From the Departments of Radiation Oncology (Y.Z., L.C., Y.-P.C., W.-H.H., W.-F.L., 
      L.-L.T., Y.-P.M., G.-Q.Z., R.S., X.L., R.G., F.H., J.-W.L., X.-J.D., C.X., N.L., 
      Y.-Q.L., F.-Y.X., Ying Sun, J.M.), Medical Oncology (Y.-H.L.), and Nasopharyngeal 
      Carcinoma (H.-Y.M.) and the Clinical Trials Center (Y.G.), Sun Yat-sen University 
      Cancer Center, the State Key Laboratory of Oncology in South China, Collaborative 
      Innovation Center for Cancer Medicine, Guangdong Key Laboratory of Nasopharyngeal 
      Carcinoma Diagnosis and Therapy (Y.Z., L.C., Y.-P.C., W.-H.H., W.-F.L., L.-L.T., 
      Y.-P.M., G.-Q.Z., R.S., X.L., R.G., F.H., J.-W.L., X.-J.D., C.X., N.L., Y.-Q.L., 
      F.-Y.X., Ying Sun, J.M.), and the Department of Radiation Oncology, First Affiliated 
      Hospital of Guangdong Pharmaceutical University (X.-C.W., Q.-F.S.), Guangzhou, the 
      Cancer Center, Tongji Hospital Affiliated to Tongji Medical College (G.-Q.H., 
      G.-X.L.), and the Cancer Center, Union Hospital, Tongji Medical College (K.-Y.Y., 
      J.H.), Huazhong University of Science and Technology, Wuhan, the Department of 
      Radiation Oncology, First People's Hospital of Foshan, Foshan (N.Z., S.-Q.L.), the 
      Department of Radiation Oncology, Affiliated Cancer Hospital of Guangxi Medical 
      University, Nanning (X.-D.Z., L.L.), the Department of Head and Neck Oncology, 
      Affiliated Hospital of Guizhou Medical University, Guizhou Cancer Hospital, Guiyang 
      (F.J., J.-H.L.), the Department of Radiation Oncology, XiJing Hospital of Fourth 
      Military Medical University, Xi'an (M.S., J.Z.), the Cancer Center (Z.-B.C.), and 
      the Department of Head and Neck Oncology (S.-Y.W., Q.-D.L.), Fifth Affiliated 
      Hospital of Sun Yat-sen University, Zhuhai, the Department of Radiation Oncology, 
      Second Affiliated Hospital of Soochow University, Suzhou (Y.T., L.Z.), the 
      Department of Radiation Oncology, Peking University Cancer Hospital, Beijing (Yan 
      Sun, B.-M.Z.), and the Department of Radiation Oncology, Jiangxi Cancer Hospital, 
      Nanchang (J.-G.L., Y.X.) - all in China; and the Divisions of Radiation Oncology and 
      Medical Sciences, National Cancer Center Singapore, and the Oncology Academic 
      Program, Duke-National University of Singapore Medical School - both in Singapore 
      (M.L.K.C.).
FAU - Tang, Ling-Long
AU  - Tang LL
AD  - From the Departments of Radiation Oncology (Y.Z., L.C., Y.-P.C., W.-H.H., W.-F.L., 
      L.-L.T., Y.-P.M., G.-Q.Z., R.S., X.L., R.G., F.H., J.-W.L., X.-J.D., C.X., N.L., 
      Y.-Q.L., F.-Y.X., Ying Sun, J.M.), Medical Oncology (Y.-H.L.), and Nasopharyngeal 
      Carcinoma (H.-Y.M.) and the Clinical Trials Center (Y.G.), Sun Yat-sen University 
      Cancer Center, the State Key Laboratory of Oncology in South China, Collaborative 
      Innovation Center for Cancer Medicine, Guangdong Key Laboratory of Nasopharyngeal 
      Carcinoma Diagnosis and Therapy (Y.Z., L.C., Y.-P.C., W.-H.H., W.-F.L., L.-L.T., 
      Y.-P.M., G.-Q.Z., R.S., X.L., R.G., F.H., J.-W.L., X.-J.D., C.X., N.L., Y.-Q.L., 
      F.-Y.X., Ying Sun, J.M.), and the Department of Radiation Oncology, First Affiliated 
      Hospital of Guangdong Pharmaceutical University (X.-C.W., Q.-F.S.), Guangzhou, the 
      Cancer Center, Tongji Hospital Affiliated to Tongji Medical College (G.-Q.H., 
      G.-X.L.), and the Cancer Center, Union Hospital, Tongji Medical College (K.-Y.Y., 
      J.H.), Huazhong University of Science and Technology, Wuhan, the Department of 
      Radiation Oncology, First People's Hospital of Foshan, Foshan (N.Z., S.-Q.L.), the 
      Department of Radiation Oncology, Affiliated Cancer Hospital of Guangxi Medical 
      University, Nanning (X.-D.Z., L.L.), the Department of Head and Neck Oncology, 
      Affiliated Hospital of Guizhou Medical University, Guizhou Cancer Hospital, Guiyang 
      (F.J., J.-H.L.), the Department of Radiation Oncology, XiJing Hospital of Fourth 
      Military Medical University, Xi'an (M.S., J.Z.), the Cancer Center (Z.-B.C.), and 
      the Department of Head and Neck Oncology (S.-Y.W., Q.-D.L.), Fifth Affiliated 
      Hospital of Sun Yat-sen University, Zhuhai, the Department of Radiation Oncology, 
      Second Affiliated Hospital of Soochow University, Suzhou (Y.T., L.Z.), the 
      Department of Radiation Oncology, Peking University Cancer Hospital, Beijing (Yan 
      Sun, B.-M.Z.), and the Department of Radiation Oncology, Jiangxi Cancer Hospital, 
      Nanchang (J.-G.L., Y.X.) - all in China; and the Divisions of Radiation Oncology and 
      Medical Sciences, National Cancer Center Singapore, and the Oncology Academic 
      Program, Duke-National University of Singapore Medical School - both in Singapore 
      (M.L.K.C.).
FAU - Mao, Yan-Ping
AU  - Mao YP
AD  - From the Departments of Radiation Oncology (Y.Z., L.C., Y.-P.C., W.-H.H., W.-F.L., 
      L.-L.T., Y.-P.M., G.-Q.Z., R.S., X.L., R.G., F.H., J.-W.L., X.-J.D., C.X., N.L., 
      Y.-Q.L., F.-Y.X., Ying Sun, J.M.), Medical Oncology (Y.-H.L.), and Nasopharyngeal 
      Carcinoma (H.-Y.M.) and the Clinical Trials Center (Y.G.), Sun Yat-sen University 
      Cancer Center, the State Key Laboratory of Oncology in South China, Collaborative 
      Innovation Center for Cancer Medicine, Guangdong Key Laboratory of Nasopharyngeal 
      Carcinoma Diagnosis and Therapy (Y.Z., L.C., Y.-P.C., W.-H.H., W.-F.L., L.-L.T., 
      Y.-P.M., G.-Q.Z., R.S., X.L., R.G., F.H., J.-W.L., X.-J.D., C.X., N.L., Y.-Q.L., 
      F.-Y.X., Ying Sun, J.M.), and the Department of Radiation Oncology, First Affiliated 
      Hospital of Guangdong Pharmaceutical University (X.-C.W., Q.-F.S.), Guangzhou, the 
      Cancer Center, Tongji Hospital Affiliated to Tongji Medical College (G.-Q.H., 
      G.-X.L.), and the Cancer Center, Union Hospital, Tongji Medical College (K.-Y.Y., 
      J.H.), Huazhong University of Science and Technology, Wuhan, the Department of 
      Radiation Oncology, First People's Hospital of Foshan, Foshan (N.Z., S.-Q.L.), the 
      Department of Radiation Oncology, Affiliated Cancer Hospital of Guangxi Medical 
      University, Nanning (X.-D.Z., L.L.), the Department of Head and Neck Oncology, 
      Affiliated Hospital of Guizhou Medical University, Guizhou Cancer Hospital, Guiyang 
      (F.J., J.-H.L.), the Department of Radiation Oncology, XiJing Hospital of Fourth 
      Military Medical University, Xi'an (M.S., J.Z.), the Cancer Center (Z.-B.C.), and 
      the Department of Head and Neck Oncology (S.-Y.W., Q.-D.L.), Fifth Affiliated 
      Hospital of Sun Yat-sen University, Zhuhai, the Department of Radiation Oncology, 
      Second Affiliated Hospital of Soochow University, Suzhou (Y.T., L.Z.), the 
      Department of Radiation Oncology, Peking University Cancer Hospital, Beijing (Yan 
      Sun, B.-M.Z.), and the Department of Radiation Oncology, Jiangxi Cancer Hospital, 
      Nanchang (J.-G.L., Y.X.) - all in China; and the Divisions of Radiation Oncology and 
      Medical Sciences, National Cancer Center Singapore, and the Oncology Academic 
      Program, Duke-National University of Singapore Medical School - both in Singapore 
      (M.L.K.C.).
FAU - Zhou, Guan-Qun
AU  - Zhou GQ
AD  - From the Departments of Radiation Oncology (Y.Z., L.C., Y.-P.C., W.-H.H., W.-F.L., 
      L.-L.T., Y.-P.M., G.-Q.Z., R.S., X.L., R.G., F.H., J.-W.L., X.-J.D., C.X., N.L., 
      Y.-Q.L., F.-Y.X., Ying Sun, J.M.), Medical Oncology (Y.-H.L.), and Nasopharyngeal 
      Carcinoma (H.-Y.M.) and the Clinical Trials Center (Y.G.), Sun Yat-sen University 
      Cancer Center, the State Key Laboratory of Oncology in South China, Collaborative 
      Innovation Center for Cancer Medicine, Guangdong Key Laboratory of Nasopharyngeal 
      Carcinoma Diagnosis and Therapy (Y.Z., L.C., Y.-P.C., W.-H.H., W.-F.L., L.-L.T., 
      Y.-P.M., G.-Q.Z., R.S., X.L., R.G., F.H., J.-W.L., X.-J.D., C.X., N.L., Y.-Q.L., 
      F.-Y.X., Ying Sun, J.M.), and the Department of Radiation Oncology, First Affiliated 
      Hospital of Guangdong Pharmaceutical University (X.-C.W., Q.-F.S.), Guangzhou, the 
      Cancer Center, Tongji Hospital Affiliated to Tongji Medical College (G.-Q.H., 
      G.-X.L.), and the Cancer Center, Union Hospital, Tongji Medical College (K.-Y.Y., 
      J.H.), Huazhong University of Science and Technology, Wuhan, the Department of 
      Radiation Oncology, First People's Hospital of Foshan, Foshan (N.Z., S.-Q.L.), the 
      Department of Radiation Oncology, Affiliated Cancer Hospital of Guangxi Medical 
      University, Nanning (X.-D.Z., L.L.), the Department of Head and Neck Oncology, 
      Affiliated Hospital of Guizhou Medical University, Guizhou Cancer Hospital, Guiyang 
      (F.J., J.-H.L.), the Department of Radiation Oncology, XiJing Hospital of Fourth 
      Military Medical University, Xi'an (M.S., J.Z.), the Cancer Center (Z.-B.C.), and 
      the Department of Head and Neck Oncology (S.-Y.W., Q.-D.L.), Fifth Affiliated 
      Hospital of Sun Yat-sen University, Zhuhai, the Department of Radiation Oncology, 
      Second Affiliated Hospital of Soochow University, Suzhou (Y.T., L.Z.), the 
      Department of Radiation Oncology, Peking University Cancer Hospital, Beijing (Yan 
      Sun, B.-M.Z.), and the Department of Radiation Oncology, Jiangxi Cancer Hospital, 
      Nanchang (J.-G.L., Y.X.) - all in China; and the Divisions of Radiation Oncology and 
      Medical Sciences, National Cancer Center Singapore, and the Oncology Academic 
      Program, Duke-National University of Singapore Medical School - both in Singapore 
      (M.L.K.C.).
FAU - Sun, Rui
AU  - Sun R
AD  - From the Departments of Radiation Oncology (Y.Z., L.C., Y.-P.C., W.-H.H., W.-F.L., 
      L.-L.T., Y.-P.M., G.-Q.Z., R.S., X.L., R.G., F.H., J.-W.L., X.-J.D., C.X., N.L., 
      Y.-Q.L., F.-Y.X., Ying Sun, J.M.), Medical Oncology (Y.-H.L.), and Nasopharyngeal 
      Carcinoma (H.-Y.M.) and the Clinical Trials Center (Y.G.), Sun Yat-sen University 
      Cancer Center, the State Key Laboratory of Oncology in South China, Collaborative 
      Innovation Center for Cancer Medicine, Guangdong Key Laboratory of Nasopharyngeal 
      Carcinoma Diagnosis and Therapy (Y.Z., L.C., Y.-P.C., W.-H.H., W.-F.L., L.-L.T., 
      Y.-P.M., G.-Q.Z., R.S., X.L., R.G., F.H., J.-W.L., X.-J.D., C.X., N.L., Y.-Q.L., 
      F.-Y.X., Ying Sun, J.M.), and the Department of Radiation Oncology, First Affiliated 
      Hospital of Guangdong Pharmaceutical University (X.-C.W., Q.-F.S.), Guangzhou, the 
      Cancer Center, Tongji Hospital Affiliated to Tongji Medical College (G.-Q.H., 
      G.-X.L.), and the Cancer Center, Union Hospital, Tongji Medical College (K.-Y.Y., 
      J.H.), Huazhong University of Science and Technology, Wuhan, the Department of 
      Radiation Oncology, First People's Hospital of Foshan, Foshan (N.Z., S.-Q.L.), the 
      Department of Radiation Oncology, Affiliated Cancer Hospital of Guangxi Medical 
      University, Nanning (X.-D.Z., L.L.), the Department of Head and Neck Oncology, 
      Affiliated Hospital of Guizhou Medical University, Guizhou Cancer Hospital, Guiyang 
      (F.J., J.-H.L.), the Department of Radiation Oncology, XiJing Hospital of Fourth 
      Military Medical University, Xi'an (M.S., J.Z.), the Cancer Center (Z.-B.C.), and 
      the Department of Head and Neck Oncology (S.-Y.W., Q.-D.L.), Fifth Affiliated 
      Hospital of Sun Yat-sen University, Zhuhai, the Department of Radiation Oncology, 
      Second Affiliated Hospital of Soochow University, Suzhou (Y.T., L.Z.), the 
      Department of Radiation Oncology, Peking University Cancer Hospital, Beijing (Yan 
      Sun, B.-M.Z.), and the Department of Radiation Oncology, Jiangxi Cancer Hospital, 
      Nanchang (J.-G.L., Y.X.) - all in China; and the Divisions of Radiation Oncology and 
      Medical Sciences, National Cancer Center Singapore, and the Oncology Academic 
      Program, Duke-National University of Singapore Medical School - both in Singapore 
      (M.L.K.C.).
FAU - Liu, Xu
AU  - Liu X
AD  - From the Departments of Radiation Oncology (Y.Z., L.C., Y.-P.C., W.-H.H., W.-F.L., 
      L.-L.T., Y.-P.M., G.-Q.Z., R.S., X.L., R.G., F.H., J.-W.L., X.-J.D., C.X., N.L., 
      Y.-Q.L., F.-Y.X., Ying Sun, J.M.), Medical Oncology (Y.-H.L.), and Nasopharyngeal 
      Carcinoma (H.-Y.M.) and the Clinical Trials Center (Y.G.), Sun Yat-sen University 
      Cancer Center, the State Key Laboratory of Oncology in South China, Collaborative 
      Innovation Center for Cancer Medicine, Guangdong Key Laboratory of Nasopharyngeal 
      Carcinoma Diagnosis and Therapy (Y.Z., L.C., Y.-P.C., W.-H.H., W.-F.L., L.-L.T., 
      Y.-P.M., G.-Q.Z., R.S., X.L., R.G., F.H., J.-W.L., X.-J.D., C.X., N.L., Y.-Q.L., 
      F.-Y.X., Ying Sun, J.M.), and the Department of Radiation Oncology, First Affiliated 
      Hospital of Guangdong Pharmaceutical University (X.-C.W., Q.-F.S.), Guangzhou, the 
      Cancer Center, Tongji Hospital Affiliated to Tongji Medical College (G.-Q.H., 
      G.-X.L.), and the Cancer Center, Union Hospital, Tongji Medical College (K.-Y.Y., 
      J.H.), Huazhong University of Science and Technology, Wuhan, the Department of 
      Radiation Oncology, First People's Hospital of Foshan, Foshan (N.Z., S.-Q.L.), the 
      Department of Radiation Oncology, Affiliated Cancer Hospital of Guangxi Medical 
      University, Nanning (X.-D.Z., L.L.), the Department of Head and Neck Oncology, 
      Affiliated Hospital of Guizhou Medical University, Guizhou Cancer Hospital, Guiyang 
      (F.J., J.-H.L.), the Department of Radiation Oncology, XiJing Hospital of Fourth 
      Military Medical University, Xi'an (M.S., J.Z.), the Cancer Center (Z.-B.C.), and 
      the Department of Head and Neck Oncology (S.-Y.W., Q.-D.L.), Fifth Affiliated 
      Hospital of Sun Yat-sen University, Zhuhai, the Department of Radiation Oncology, 
      Second Affiliated Hospital of Soochow University, Suzhou (Y.T., L.Z.), the 
      Department of Radiation Oncology, Peking University Cancer Hospital, Beijing (Yan 
      Sun, B.-M.Z.), and the Department of Radiation Oncology, Jiangxi Cancer Hospital, 
      Nanchang (J.-G.L., Y.X.) - all in China; and the Divisions of Radiation Oncology and 
      Medical Sciences, National Cancer Center Singapore, and the Oncology Academic 
      Program, Duke-National University of Singapore Medical School - both in Singapore 
      (M.L.K.C.).
FAU - Guo, Rui
AU  - Guo R
AD  - From the Departments of Radiation Oncology (Y.Z., L.C., Y.-P.C., W.-H.H., W.-F.L., 
      L.-L.T., Y.-P.M., G.-Q.Z., R.S., X.L., R.G., F.H., J.-W.L., X.-J.D., C.X., N.L., 
      Y.-Q.L., F.-Y.X., Ying Sun, J.M.), Medical Oncology (Y.-H.L.), and Nasopharyngeal 
      Carcinoma (H.-Y.M.) and the Clinical Trials Center (Y.G.), Sun Yat-sen University 
      Cancer Center, the State Key Laboratory of Oncology in South China, Collaborative 
      Innovation Center for Cancer Medicine, Guangdong Key Laboratory of Nasopharyngeal 
      Carcinoma Diagnosis and Therapy (Y.Z., L.C., Y.-P.C., W.-H.H., W.-F.L., L.-L.T., 
      Y.-P.M., G.-Q.Z., R.S., X.L., R.G., F.H., J.-W.L., X.-J.D., C.X., N.L., Y.-Q.L., 
      F.-Y.X., Ying Sun, J.M.), and the Department of Radiation Oncology, First Affiliated 
      Hospital of Guangdong Pharmaceutical University (X.-C.W., Q.-F.S.), Guangzhou, the 
      Cancer Center, Tongji Hospital Affiliated to Tongji Medical College (G.-Q.H., 
      G.-X.L.), and the Cancer Center, Union Hospital, Tongji Medical College (K.-Y.Y., 
      J.H.), Huazhong University of Science and Technology, Wuhan, the Department of 
      Radiation Oncology, First People's Hospital of Foshan, Foshan (N.Z., S.-Q.L.), the 
      Department of Radiation Oncology, Affiliated Cancer Hospital of Guangxi Medical 
      University, Nanning (X.-D.Z., L.L.), the Department of Head and Neck Oncology, 
      Affiliated Hospital of Guizhou Medical University, Guizhou Cancer Hospital, Guiyang 
      (F.J., J.-H.L.), the Department of Radiation Oncology, XiJing Hospital of Fourth 
      Military Medical University, Xi'an (M.S., J.Z.), the Cancer Center (Z.-B.C.), and 
      the Department of Head and Neck Oncology (S.-Y.W., Q.-D.L.), Fifth Affiliated 
      Hospital of Sun Yat-sen University, Zhuhai, the Department of Radiation Oncology, 
      Second Affiliated Hospital of Soochow University, Suzhou (Y.T., L.Z.), the 
      Department of Radiation Oncology, Peking University Cancer Hospital, Beijing (Yan 
      Sun, B.-M.Z.), and the Department of Radiation Oncology, Jiangxi Cancer Hospital, 
      Nanchang (J.-G.L., Y.X.) - all in China; and the Divisions of Radiation Oncology and 
      Medical Sciences, National Cancer Center Singapore, and the Oncology Academic 
      Program, Duke-National University of Singapore Medical School - both in Singapore 
      (M.L.K.C.).
FAU - Long, Guo-Xian
AU  - Long GX
AD  - From the Departments of Radiation Oncology (Y.Z., L.C., Y.-P.C., W.-H.H., W.-F.L., 
      L.-L.T., Y.-P.M., G.-Q.Z., R.S., X.L., R.G., F.H., J.-W.L., X.-J.D., C.X., N.L., 
      Y.-Q.L., F.-Y.X., Ying Sun, J.M.), Medical Oncology (Y.-H.L.), and Nasopharyngeal 
      Carcinoma (H.-Y.M.) and the Clinical Trials Center (Y.G.), Sun Yat-sen University 
      Cancer Center, the State Key Laboratory of Oncology in South China, Collaborative 
      Innovation Center for Cancer Medicine, Guangdong Key Laboratory of Nasopharyngeal 
      Carcinoma Diagnosis and Therapy (Y.Z., L.C., Y.-P.C., W.-H.H., W.-F.L., L.-L.T., 
      Y.-P.M., G.-Q.Z., R.S., X.L., R.G., F.H., J.-W.L., X.-J.D., C.X., N.L., Y.-Q.L., 
      F.-Y.X., Ying Sun, J.M.), and the Department of Radiation Oncology, First Affiliated 
      Hospital of Guangdong Pharmaceutical University (X.-C.W., Q.-F.S.), Guangzhou, the 
      Cancer Center, Tongji Hospital Affiliated to Tongji Medical College (G.-Q.H., 
      G.-X.L.), and the Cancer Center, Union Hospital, Tongji Medical College (K.-Y.Y., 
      J.H.), Huazhong University of Science and Technology, Wuhan, the Department of 
      Radiation Oncology, First People's Hospital of Foshan, Foshan (N.Z., S.-Q.L.), the 
      Department of Radiation Oncology, Affiliated Cancer Hospital of Guangxi Medical 
      University, Nanning (X.-D.Z., L.L.), the Department of Head and Neck Oncology, 
      Affiliated Hospital of Guizhou Medical University, Guizhou Cancer Hospital, Guiyang 
      (F.J., J.-H.L.), the Department of Radiation Oncology, XiJing Hospital of Fourth 
      Military Medical University, Xi'an (M.S., J.Z.), the Cancer Center (Z.-B.C.), and 
      the Department of Head and Neck Oncology (S.-Y.W., Q.-D.L.), Fifth Affiliated 
      Hospital of Sun Yat-sen University, Zhuhai, the Department of Radiation Oncology, 
      Second Affiliated Hospital of Soochow University, Suzhou (Y.T., L.Z.), the 
      Department of Radiation Oncology, Peking University Cancer Hospital, Beijing (Yan 
      Sun, B.-M.Z.), and the Department of Radiation Oncology, Jiangxi Cancer Hospital, 
      Nanchang (J.-G.L., Y.X.) - all in China; and the Divisions of Radiation Oncology and 
      Medical Sciences, National Cancer Center Singapore, and the Oncology Academic 
      Program, Duke-National University of Singapore Medical School - both in Singapore 
      (M.L.K.C.).
FAU - Liang, Shao-Qiang
AU  - Liang SQ
AD  - From the Departments of Radiation Oncology (Y.Z., L.C., Y.-P.C., W.-H.H., W.-F.L., 
      L.-L.T., Y.-P.M., G.-Q.Z., R.S., X.L., R.G., F.H., J.-W.L., X.-J.D., C.X., N.L., 
      Y.-Q.L., F.-Y.X., Ying Sun, J.M.), Medical Oncology (Y.-H.L.), and Nasopharyngeal 
      Carcinoma (H.-Y.M.) and the Clinical Trials Center (Y.G.), Sun Yat-sen University 
      Cancer Center, the State Key Laboratory of Oncology in South China, Collaborative 
      Innovation Center for Cancer Medicine, Guangdong Key Laboratory of Nasopharyngeal 
      Carcinoma Diagnosis and Therapy (Y.Z., L.C., Y.-P.C., W.-H.H., W.-F.L., L.-L.T., 
      Y.-P.M., G.-Q.Z., R.S., X.L., R.G., F.H., J.-W.L., X.-J.D., C.X., N.L., Y.-Q.L., 
      F.-Y.X., Ying Sun, J.M.), and the Department of Radiation Oncology, First Affiliated 
      Hospital of Guangdong Pharmaceutical University (X.-C.W., Q.-F.S.), Guangzhou, the 
      Cancer Center, Tongji Hospital Affiliated to Tongji Medical College (G.-Q.H., 
      G.-X.L.), and the Cancer Center, Union Hospital, Tongji Medical College (K.-Y.Y., 
      J.H.), Huazhong University of Science and Technology, Wuhan, the Department of 
      Radiation Oncology, First People's Hospital of Foshan, Foshan (N.Z., S.-Q.L.), the 
      Department of Radiation Oncology, Affiliated Cancer Hospital of Guangxi Medical 
      University, Nanning (X.-D.Z., L.L.), the Department of Head and Neck Oncology, 
      Affiliated Hospital of Guizhou Medical University, Guizhou Cancer Hospital, Guiyang 
      (F.J., J.-H.L.), the Department of Radiation Oncology, XiJing Hospital of Fourth 
      Military Medical University, Xi'an (M.S., J.Z.), the Cancer Center (Z.-B.C.), and 
      the Department of Head and Neck Oncology (S.-Y.W., Q.-D.L.), Fifth Affiliated 
      Hospital of Sun Yat-sen University, Zhuhai, the Department of Radiation Oncology, 
      Second Affiliated Hospital of Soochow University, Suzhou (Y.T., L.Z.), the 
      Department of Radiation Oncology, Peking University Cancer Hospital, Beijing (Yan 
      Sun, B.-M.Z.), and the Department of Radiation Oncology, Jiangxi Cancer Hospital, 
      Nanchang (J.-G.L., Y.X.) - all in China; and the Divisions of Radiation Oncology and 
      Medical Sciences, National Cancer Center Singapore, and the Oncology Academic 
      Program, Duke-National University of Singapore Medical School - both in Singapore 
      (M.L.K.C.).
FAU - Li, Ling
AU  - Li L
AD  - From the Departments of Radiation Oncology (Y.Z., L.C., Y.-P.C., W.-H.H., W.-F.L., 
      L.-L.T., Y.-P.M., G.-Q.Z., R.S., X.L., R.G., F.H., J.-W.L., X.-J.D., C.X., N.L., 
      Y.-Q.L., F.-Y.X., Ying Sun, J.M.), Medical Oncology (Y.-H.L.), and Nasopharyngeal 
      Carcinoma (H.-Y.M.) and the Clinical Trials Center (Y.G.), Sun Yat-sen University 
      Cancer Center, the State Key Laboratory of Oncology in South China, Collaborative 
      Innovation Center for Cancer Medicine, Guangdong Key Laboratory of Nasopharyngeal 
      Carcinoma Diagnosis and Therapy (Y.Z., L.C., Y.-P.C., W.-H.H., W.-F.L., L.-L.T., 
      Y.-P.M., G.-Q.Z., R.S., X.L., R.G., F.H., J.-W.L., X.-J.D., C.X., N.L., Y.-Q.L., 
      F.-Y.X., Ying Sun, J.M.), and the Department of Radiation Oncology, First Affiliated 
      Hospital of Guangdong Pharmaceutical University (X.-C.W., Q.-F.S.), Guangzhou, the 
      Cancer Center, Tongji Hospital Affiliated to Tongji Medical College (G.-Q.H., 
      G.-X.L.), and the Cancer Center, Union Hospital, Tongji Medical College (K.-Y.Y., 
      J.H.), Huazhong University of Science and Technology, Wuhan, the Department of 
      Radiation Oncology, First People's Hospital of Foshan, Foshan (N.Z., S.-Q.L.), the 
      Department of Radiation Oncology, Affiliated Cancer Hospital of Guangxi Medical 
      University, Nanning (X.-D.Z., L.L.), the Department of Head and Neck Oncology, 
      Affiliated Hospital of Guizhou Medical University, Guizhou Cancer Hospital, Guiyang 
      (F.J., J.-H.L.), the Department of Radiation Oncology, XiJing Hospital of Fourth 
      Military Medical University, Xi'an (M.S., J.Z.), the Cancer Center (Z.-B.C.), and 
      the Department of Head and Neck Oncology (S.-Y.W., Q.-D.L.), Fifth Affiliated 
      Hospital of Sun Yat-sen University, Zhuhai, the Department of Radiation Oncology, 
      Second Affiliated Hospital of Soochow University, Suzhou (Y.T., L.Z.), the 
      Department of Radiation Oncology, Peking University Cancer Hospital, Beijing (Yan 
      Sun, B.-M.Z.), and the Department of Radiation Oncology, Jiangxi Cancer Hospital, 
      Nanchang (J.-G.L., Y.X.) - all in China; and the Divisions of Radiation Oncology and 
      Medical Sciences, National Cancer Center Singapore, and the Oncology Academic 
      Program, Duke-National University of Singapore Medical School - both in Singapore 
      (M.L.K.C.).
FAU - Huang, Jing
AU  - Huang J
AD  - From the Departments of Radiation Oncology (Y.Z., L.C., Y.-P.C., W.-H.H., W.-F.L., 
      L.-L.T., Y.-P.M., G.-Q.Z., R.S., X.L., R.G., F.H., J.-W.L., X.-J.D., C.X., N.L., 
      Y.-Q.L., F.-Y.X., Ying Sun, J.M.), Medical Oncology (Y.-H.L.), and Nasopharyngeal 
      Carcinoma (H.-Y.M.) and the Clinical Trials Center (Y.G.), Sun Yat-sen University 
      Cancer Center, the State Key Laboratory of Oncology in South China, Collaborative 
      Innovation Center for Cancer Medicine, Guangdong Key Laboratory of Nasopharyngeal 
      Carcinoma Diagnosis and Therapy (Y.Z., L.C., Y.-P.C., W.-H.H., W.-F.L., L.-L.T., 
      Y.-P.M., G.-Q.Z., R.S., X.L., R.G., F.H., J.-W.L., X.-J.D., C.X., N.L., Y.-Q.L., 
      F.-Y.X., Ying Sun, J.M.), and the Department of Radiation Oncology, First Affiliated 
      Hospital of Guangdong Pharmaceutical University (X.-C.W., Q.-F.S.), Guangzhou, the 
      Cancer Center, Tongji Hospital Affiliated to Tongji Medical College (G.-Q.H., 
      G.-X.L.), and the Cancer Center, Union Hospital, Tongji Medical College (K.-Y.Y., 
      J.H.), Huazhong University of Science and Technology, Wuhan, the Department of 
      Radiation Oncology, First People's Hospital of Foshan, Foshan (N.Z., S.-Q.L.), the 
      Department of Radiation Oncology, Affiliated Cancer Hospital of Guangxi Medical 
      University, Nanning (X.-D.Z., L.L.), the Department of Head and Neck Oncology, 
      Affiliated Hospital of Guizhou Medical University, Guizhou Cancer Hospital, Guiyang 
      (F.J., J.-H.L.), the Department of Radiation Oncology, XiJing Hospital of Fourth 
      Military Medical University, Xi'an (M.S., J.Z.), the Cancer Center (Z.-B.C.), and 
      the Department of Head and Neck Oncology (S.-Y.W., Q.-D.L.), Fifth Affiliated 
      Hospital of Sun Yat-sen University, Zhuhai, the Department of Radiation Oncology, 
      Second Affiliated Hospital of Soochow University, Suzhou (Y.T., L.Z.), the 
      Department of Radiation Oncology, Peking University Cancer Hospital, Beijing (Yan 
      Sun, B.-M.Z.), and the Department of Radiation Oncology, Jiangxi Cancer Hospital, 
      Nanchang (J.-G.L., Y.X.) - all in China; and the Divisions of Radiation Oncology and 
      Medical Sciences, National Cancer Center Singapore, and the Oncology Academic 
      Program, Duke-National University of Singapore Medical School - both in Singapore 
      (M.L.K.C.).
FAU - Long, Jin-Hua
AU  - Long JH
AD  - From the Departments of Radiation Oncology (Y.Z., L.C., Y.-P.C., W.-H.H., W.-F.L., 
      L.-L.T., Y.-P.M., G.-Q.Z., R.S., X.L., R.G., F.H., J.-W.L., X.-J.D., C.X., N.L., 
      Y.-Q.L., F.-Y.X., Ying Sun, J.M.), Medical Oncology (Y.-H.L.), and Nasopharyngeal 
      Carcinoma (H.-Y.M.) and the Clinical Trials Center (Y.G.), Sun Yat-sen University 
      Cancer Center, the State Key Laboratory of Oncology in South China, Collaborative 
      Innovation Center for Cancer Medicine, Guangdong Key Laboratory of Nasopharyngeal 
      Carcinoma Diagnosis and Therapy (Y.Z., L.C., Y.-P.C., W.-H.H., W.-F.L., L.-L.T., 
      Y.-P.M., G.-Q.Z., R.S., X.L., R.G., F.H., J.-W.L., X.-J.D., C.X., N.L., Y.-Q.L., 
      F.-Y.X., Ying Sun, J.M.), and the Department of Radiation Oncology, First Affiliated 
      Hospital of Guangdong Pharmaceutical University (X.-C.W., Q.-F.S.), Guangzhou, the 
      Cancer Center, Tongji Hospital Affiliated to Tongji Medical College (G.-Q.H., 
      G.-X.L.), and the Cancer Center, Union Hospital, Tongji Medical College (K.-Y.Y., 
      J.H.), Huazhong University of Science and Technology, Wuhan, the Department of 
      Radiation Oncology, First People's Hospital of Foshan, Foshan (N.Z., S.-Q.L.), the 
      Department of Radiation Oncology, Affiliated Cancer Hospital of Guangxi Medical 
      University, Nanning (X.-D.Z., L.L.), the Department of Head and Neck Oncology, 
      Affiliated Hospital of Guizhou Medical University, Guizhou Cancer Hospital, Guiyang 
      (F.J., J.-H.L.), the Department of Radiation Oncology, XiJing Hospital of Fourth 
      Military Medical University, Xi'an (M.S., J.Z.), the Cancer Center (Z.-B.C.), and 
      the Department of Head and Neck Oncology (S.-Y.W., Q.-D.L.), Fifth Affiliated 
      Hospital of Sun Yat-sen University, Zhuhai, the Department of Radiation Oncology, 
      Second Affiliated Hospital of Soochow University, Suzhou (Y.T., L.Z.), the 
      Department of Radiation Oncology, Peking University Cancer Hospital, Beijing (Yan 
      Sun, B.-M.Z.), and the Department of Radiation Oncology, Jiangxi Cancer Hospital, 
      Nanchang (J.-G.L., Y.X.) - all in China; and the Divisions of Radiation Oncology and 
      Medical Sciences, National Cancer Center Singapore, and the Oncology Academic 
      Program, Duke-National University of Singapore Medical School - both in Singapore 
      (M.L.K.C.).
FAU - Zang, Jian
AU  - Zang J
AD  - From the Departments of Radiation Oncology (Y.Z., L.C., Y.-P.C., W.-H.H., W.-F.L., 
      L.-L.T., Y.-P.M., G.-Q.Z., R.S., X.L., R.G., F.H., J.-W.L., X.-J.D., C.X., N.L., 
      Y.-Q.L., F.-Y.X., Ying Sun, J.M.), Medical Oncology (Y.-H.L.), and Nasopharyngeal 
      Carcinoma (H.-Y.M.) and the Clinical Trials Center (Y.G.), Sun Yat-sen University 
      Cancer Center, the State Key Laboratory of Oncology in South China, Collaborative 
      Innovation Center for Cancer Medicine, Guangdong Key Laboratory of Nasopharyngeal 
      Carcinoma Diagnosis and Therapy (Y.Z., L.C., Y.-P.C., W.-H.H., W.-F.L., L.-L.T., 
      Y.-P.M., G.-Q.Z., R.S., X.L., R.G., F.H., J.-W.L., X.-J.D., C.X., N.L., Y.-Q.L., 
      F.-Y.X., Ying Sun, J.M.), and the Department of Radiation Oncology, First Affiliated 
      Hospital of Guangdong Pharmaceutical University (X.-C.W., Q.-F.S.), Guangzhou, the 
      Cancer Center, Tongji Hospital Affiliated to Tongji Medical College (G.-Q.H., 
      G.-X.L.), and the Cancer Center, Union Hospital, Tongji Medical College (K.-Y.Y., 
      J.H.), Huazhong University of Science and Technology, Wuhan, the Department of 
      Radiation Oncology, First People's Hospital of Foshan, Foshan (N.Z., S.-Q.L.), the 
      Department of Radiation Oncology, Affiliated Cancer Hospital of Guangxi Medical 
      University, Nanning (X.-D.Z., L.L.), the Department of Head and Neck Oncology, 
      Affiliated Hospital of Guizhou Medical University, Guizhou Cancer Hospital, Guiyang 
      (F.J., J.-H.L.), the Department of Radiation Oncology, XiJing Hospital of Fourth 
      Military Medical University, Xi'an (M.S., J.Z.), the Cancer Center (Z.-B.C.), and 
      the Department of Head and Neck Oncology (S.-Y.W., Q.-D.L.), Fifth Affiliated 
      Hospital of Sun Yat-sen University, Zhuhai, the Department of Radiation Oncology, 
      Second Affiliated Hospital of Soochow University, Suzhou (Y.T., L.Z.), the 
      Department of Radiation Oncology, Peking University Cancer Hospital, Beijing (Yan 
      Sun, B.-M.Z.), and the Department of Radiation Oncology, Jiangxi Cancer Hospital, 
      Nanchang (J.-G.L., Y.X.) - all in China; and the Divisions of Radiation Oncology and 
      Medical Sciences, National Cancer Center Singapore, and the Oncology Academic 
      Program, Duke-National University of Singapore Medical School - both in Singapore 
      (M.L.K.C.).
FAU - Liu, Qiao-Dan
AU  - Liu QD
AD  - From the Departments of Radiation Oncology (Y.Z., L.C., Y.-P.C., W.-H.H., W.-F.L., 
      L.-L.T., Y.-P.M., G.-Q.Z., R.S., X.L., R.G., F.H., J.-W.L., X.-J.D., C.X., N.L., 
      Y.-Q.L., F.-Y.X., Ying Sun, J.M.), Medical Oncology (Y.-H.L.), and Nasopharyngeal 
      Carcinoma (H.-Y.M.) and the Clinical Trials Center (Y.G.), Sun Yat-sen University 
      Cancer Center, the State Key Laboratory of Oncology in South China, Collaborative 
      Innovation Center for Cancer Medicine, Guangdong Key Laboratory of Nasopharyngeal 
      Carcinoma Diagnosis and Therapy (Y.Z., L.C., Y.-P.C., W.-H.H., W.-F.L., L.-L.T., 
      Y.-P.M., G.-Q.Z., R.S., X.L., R.G., F.H., J.-W.L., X.-J.D., C.X., N.L., Y.-Q.L., 
      F.-Y.X., Ying Sun, J.M.), and the Department of Radiation Oncology, First Affiliated 
      Hospital of Guangdong Pharmaceutical University (X.-C.W., Q.-F.S.), Guangzhou, the 
      Cancer Center, Tongji Hospital Affiliated to Tongji Medical College (G.-Q.H., 
      G.-X.L.), and the Cancer Center, Union Hospital, Tongji Medical College (K.-Y.Y., 
      J.H.), Huazhong University of Science and Technology, Wuhan, the Department of 
      Radiation Oncology, First People's Hospital of Foshan, Foshan (N.Z., S.-Q.L.), the 
      Department of Radiation Oncology, Affiliated Cancer Hospital of Guangxi Medical 
      University, Nanning (X.-D.Z., L.L.), the Department of Head and Neck Oncology, 
      Affiliated Hospital of Guizhou Medical University, Guizhou Cancer Hospital, Guiyang 
      (F.J., J.-H.L.), the Department of Radiation Oncology, XiJing Hospital of Fourth 
      Military Medical University, Xi'an (M.S., J.Z.), the Cancer Center (Z.-B.C.), and 
      the Department of Head and Neck Oncology (S.-Y.W., Q.-D.L.), Fifth Affiliated 
      Hospital of Sun Yat-sen University, Zhuhai, the Department of Radiation Oncology, 
      Second Affiliated Hospital of Soochow University, Suzhou (Y.T., L.Z.), the 
      Department of Radiation Oncology, Peking University Cancer Hospital, Beijing (Yan 
      Sun, B.-M.Z.), and the Department of Radiation Oncology, Jiangxi Cancer Hospital, 
      Nanchang (J.-G.L., Y.X.) - all in China; and the Divisions of Radiation Oncology and 
      Medical Sciences, National Cancer Center Singapore, and the Oncology Academic 
      Program, Duke-National University of Singapore Medical School - both in Singapore 
      (M.L.K.C.).
FAU - Zou, Li
AU  - Zou L
AD  - From the Departments of Radiation Oncology (Y.Z., L.C., Y.-P.C., W.-H.H., W.-F.L., 
      L.-L.T., Y.-P.M., G.-Q.Z., R.S., X.L., R.G., F.H., J.-W.L., X.-J.D., C.X., N.L., 
      Y.-Q.L., F.-Y.X., Ying Sun, J.M.), Medical Oncology (Y.-H.L.), and Nasopharyngeal 
      Carcinoma (H.-Y.M.) and the Clinical Trials Center (Y.G.), Sun Yat-sen University 
      Cancer Center, the State Key Laboratory of Oncology in South China, Collaborative 
      Innovation Center for Cancer Medicine, Guangdong Key Laboratory of Nasopharyngeal 
      Carcinoma Diagnosis and Therapy (Y.Z., L.C., Y.-P.C., W.-H.H., W.-F.L., L.-L.T., 
      Y.-P.M., G.-Q.Z., R.S., X.L., R.G., F.H., J.-W.L., X.-J.D., C.X., N.L., Y.-Q.L., 
      F.-Y.X., Ying Sun, J.M.), and the Department of Radiation Oncology, First Affiliated 
      Hospital of Guangdong Pharmaceutical University (X.-C.W., Q.-F.S.), Guangzhou, the 
      Cancer Center, Tongji Hospital Affiliated to Tongji Medical College (G.-Q.H., 
      G.-X.L.), and the Cancer Center, Union Hospital, Tongji Medical College (K.-Y.Y., 
      J.H.), Huazhong University of Science and Technology, Wuhan, the Department of 
      Radiation Oncology, First People's Hospital of Foshan, Foshan (N.Z., S.-Q.L.), the 
      Department of Radiation Oncology, Affiliated Cancer Hospital of Guangxi Medical 
      University, Nanning (X.-D.Z., L.L.), the Department of Head and Neck Oncology, 
      Affiliated Hospital of Guizhou Medical University, Guizhou Cancer Hospital, Guiyang 
      (F.J., J.-H.L.), the Department of Radiation Oncology, XiJing Hospital of Fourth 
      Military Medical University, Xi'an (M.S., J.Z.), the Cancer Center (Z.-B.C.), and 
      the Department of Head and Neck Oncology (S.-Y.W., Q.-D.L.), Fifth Affiliated 
      Hospital of Sun Yat-sen University, Zhuhai, the Department of Radiation Oncology, 
      Second Affiliated Hospital of Soochow University, Suzhou (Y.T., L.Z.), the 
      Department of Radiation Oncology, Peking University Cancer Hospital, Beijing (Yan 
      Sun, B.-M.Z.), and the Department of Radiation Oncology, Jiangxi Cancer Hospital, 
      Nanchang (J.-G.L., Y.X.) - all in China; and the Divisions of Radiation Oncology and 
      Medical Sciences, National Cancer Center Singapore, and the Oncology Academic 
      Program, Duke-National University of Singapore Medical School - both in Singapore 
      (M.L.K.C.).
FAU - Su, Qiong-Fei
AU  - Su QF
AD  - From the Departments of Radiation Oncology (Y.Z., L.C., Y.-P.C., W.-H.H., W.-F.L., 
      L.-L.T., Y.-P.M., G.-Q.Z., R.S., X.L., R.G., F.H., J.-W.L., X.-J.D., C.X., N.L., 
      Y.-Q.L., F.-Y.X., Ying Sun, J.M.), Medical Oncology (Y.-H.L.), and Nasopharyngeal 
      Carcinoma (H.-Y.M.) and the Clinical Trials Center (Y.G.), Sun Yat-sen University 
      Cancer Center, the State Key Laboratory of Oncology in South China, Collaborative 
      Innovation Center for Cancer Medicine, Guangdong Key Laboratory of Nasopharyngeal 
      Carcinoma Diagnosis and Therapy (Y.Z., L.C., Y.-P.C., W.-H.H., W.-F.L., L.-L.T., 
      Y.-P.M., G.-Q.Z., R.S., X.L., R.G., F.H., J.-W.L., X.-J.D., C.X., N.L., Y.-Q.L., 
      F.-Y.X., Ying Sun, J.M.), and the Department of Radiation Oncology, First Affiliated 
      Hospital of Guangdong Pharmaceutical University (X.-C.W., Q.-F.S.), Guangzhou, the 
      Cancer Center, Tongji Hospital Affiliated to Tongji Medical College (G.-Q.H., 
      G.-X.L.), and the Cancer Center, Union Hospital, Tongji Medical College (K.-Y.Y., 
      J.H.), Huazhong University of Science and Technology, Wuhan, the Department of 
      Radiation Oncology, First People's Hospital of Foshan, Foshan (N.Z., S.-Q.L.), the 
      Department of Radiation Oncology, Affiliated Cancer Hospital of Guangxi Medical 
      University, Nanning (X.-D.Z., L.L.), the Department of Head and Neck Oncology, 
      Affiliated Hospital of Guizhou Medical University, Guizhou Cancer Hospital, Guiyang 
      (F.J., J.-H.L.), the Department of Radiation Oncology, XiJing Hospital of Fourth 
      Military Medical University, Xi'an (M.S., J.Z.), the Cancer Center (Z.-B.C.), and 
      the Department of Head and Neck Oncology (S.-Y.W., Q.-D.L.), Fifth Affiliated 
      Hospital of Sun Yat-sen University, Zhuhai, the Department of Radiation Oncology, 
      Second Affiliated Hospital of Soochow University, Suzhou (Y.T., L.Z.), the 
      Department of Radiation Oncology, Peking University Cancer Hospital, Beijing (Yan 
      Sun, B.-M.Z.), and the Department of Radiation Oncology, Jiangxi Cancer Hospital, 
      Nanchang (J.-G.L., Y.X.) - all in China; and the Divisions of Radiation Oncology and 
      Medical Sciences, National Cancer Center Singapore, and the Oncology Academic 
      Program, Duke-National University of Singapore Medical School - both in Singapore 
      (M.L.K.C.).
FAU - Zheng, Bao-Min
AU  - Zheng BM
AD  - From the Departments of Radiation Oncology (Y.Z., L.C., Y.-P.C., W.-H.H., W.-F.L., 
      L.-L.T., Y.-P.M., G.-Q.Z., R.S., X.L., R.G., F.H., J.-W.L., X.-J.D., C.X., N.L., 
      Y.-Q.L., F.-Y.X., Ying Sun, J.M.), Medical Oncology (Y.-H.L.), and Nasopharyngeal 
      Carcinoma (H.-Y.M.) and the Clinical Trials Center (Y.G.), Sun Yat-sen University 
      Cancer Center, the State Key Laboratory of Oncology in South China, Collaborative 
      Innovation Center for Cancer Medicine, Guangdong Key Laboratory of Nasopharyngeal 
      Carcinoma Diagnosis and Therapy (Y.Z., L.C., Y.-P.C., W.-H.H., W.-F.L., L.-L.T., 
      Y.-P.M., G.-Q.Z., R.S., X.L., R.G., F.H., J.-W.L., X.-J.D., C.X., N.L., Y.-Q.L., 
      F.-Y.X., Ying Sun, J.M.), and the Department of Radiation Oncology, First Affiliated 
      Hospital of Guangdong Pharmaceutical University (X.-C.W., Q.-F.S.), Guangzhou, the 
      Cancer Center, Tongji Hospital Affiliated to Tongji Medical College (G.-Q.H., 
      G.-X.L.), and the Cancer Center, Union Hospital, Tongji Medical College (K.-Y.Y., 
      J.H.), Huazhong University of Science and Technology, Wuhan, the Department of 
      Radiation Oncology, First People's Hospital of Foshan, Foshan (N.Z., S.-Q.L.), the 
      Department of Radiation Oncology, Affiliated Cancer Hospital of Guangxi Medical 
      University, Nanning (X.-D.Z., L.L.), the Department of Head and Neck Oncology, 
      Affiliated Hospital of Guizhou Medical University, Guizhou Cancer Hospital, Guiyang 
      (F.J., J.-H.L.), the Department of Radiation Oncology, XiJing Hospital of Fourth 
      Military Medical University, Xi'an (M.S., J.Z.), the Cancer Center (Z.-B.C.), and 
      the Department of Head and Neck Oncology (S.-Y.W., Q.-D.L.), Fifth Affiliated 
      Hospital of Sun Yat-sen University, Zhuhai, the Department of Radiation Oncology, 
      Second Affiliated Hospital of Soochow University, Suzhou (Y.T., L.Z.), the 
      Department of Radiation Oncology, Peking University Cancer Hospital, Beijing (Yan 
      Sun, B.-M.Z.), and the Department of Radiation Oncology, Jiangxi Cancer Hospital, 
      Nanchang (J.-G.L., Y.X.) - all in China; and the Divisions of Radiation Oncology and 
      Medical Sciences, National Cancer Center Singapore, and the Oncology Academic 
      Program, Duke-National University of Singapore Medical School - both in Singapore 
      (M.L.K.C.).
FAU - Xiao, Yun
AU  - Xiao Y
AD  - From the Departments of Radiation Oncology (Y.Z., L.C., Y.-P.C., W.-H.H., W.-F.L., 
      L.-L.T., Y.-P.M., G.-Q.Z., R.S., X.L., R.G., F.H., J.-W.L., X.-J.D., C.X., N.L., 
      Y.-Q.L., F.-Y.X., Ying Sun, J.M.), Medical Oncology (Y.-H.L.), and Nasopharyngeal 
      Carcinoma (H.-Y.M.) and the Clinical Trials Center (Y.G.), Sun Yat-sen University 
      Cancer Center, the State Key Laboratory of Oncology in South China, Collaborative 
      Innovation Center for Cancer Medicine, Guangdong Key Laboratory of Nasopharyngeal 
      Carcinoma Diagnosis and Therapy (Y.Z., L.C., Y.-P.C., W.-H.H., W.-F.L., L.-L.T., 
      Y.-P.M., G.-Q.Z., R.S., X.L., R.G., F.H., J.-W.L., X.-J.D., C.X., N.L., Y.-Q.L., 
      F.-Y.X., Ying Sun, J.M.), and the Department of Radiation Oncology, First Affiliated 
      Hospital of Guangdong Pharmaceutical University (X.-C.W., Q.-F.S.), Guangzhou, the 
      Cancer Center, Tongji Hospital Affiliated to Tongji Medical College (G.-Q.H., 
      G.-X.L.), and the Cancer Center, Union Hospital, Tongji Medical College (K.-Y.Y., 
      J.H.), Huazhong University of Science and Technology, Wuhan, the Department of 
      Radiation Oncology, First People's Hospital of Foshan, Foshan (N.Z., S.-Q.L.), the 
      Department of Radiation Oncology, Affiliated Cancer Hospital of Guangxi Medical 
      University, Nanning (X.-D.Z., L.L.), the Department of Head and Neck Oncology, 
      Affiliated Hospital of Guizhou Medical University, Guizhou Cancer Hospital, Guiyang 
      (F.J., J.-H.L.), the Department of Radiation Oncology, XiJing Hospital of Fourth 
      Military Medical University, Xi'an (M.S., J.Z.), the Cancer Center (Z.-B.C.), and 
      the Department of Head and Neck Oncology (S.-Y.W., Q.-D.L.), Fifth Affiliated 
      Hospital of Sun Yat-sen University, Zhuhai, the Department of Radiation Oncology, 
      Second Affiliated Hospital of Soochow University, Suzhou (Y.T., L.Z.), the 
      Department of Radiation Oncology, Peking University Cancer Hospital, Beijing (Yan 
      Sun, B.-M.Z.), and the Department of Radiation Oncology, Jiangxi Cancer Hospital, 
      Nanchang (J.-G.L., Y.X.) - all in China; and the Divisions of Radiation Oncology and 
      Medical Sciences, National Cancer Center Singapore, and the Oncology Academic 
      Program, Duke-National University of Singapore Medical School - both in Singapore 
      (M.L.K.C.).
FAU - Guo, Ying
AU  - Guo Y
AD  - From the Departments of Radiation Oncology (Y.Z., L.C., Y.-P.C., W.-H.H., W.-F.L., 
      L.-L.T., Y.-P.M., G.-Q.Z., R.S., X.L., R.G., F.H., J.-W.L., X.-J.D., C.X., N.L., 
      Y.-Q.L., F.-Y.X., Ying Sun, J.M.), Medical Oncology (Y.-H.L.), and Nasopharyngeal 
      Carcinoma (H.-Y.M.) and the Clinical Trials Center (Y.G.), Sun Yat-sen University 
      Cancer Center, the State Key Laboratory of Oncology in South China, Collaborative 
      Innovation Center for Cancer Medicine, Guangdong Key Laboratory of Nasopharyngeal 
      Carcinoma Diagnosis and Therapy (Y.Z., L.C., Y.-P.C., W.-H.H., W.-F.L., L.-L.T., 
      Y.-P.M., G.-Q.Z., R.S., X.L., R.G., F.H., J.-W.L., X.-J.D., C.X., N.L., Y.-Q.L., 
      F.-Y.X., Ying Sun, J.M.), and the Department of Radiation Oncology, First Affiliated 
      Hospital of Guangdong Pharmaceutical University (X.-C.W., Q.-F.S.), Guangzhou, the 
      Cancer Center, Tongji Hospital Affiliated to Tongji Medical College (G.-Q.H., 
      G.-X.L.), and the Cancer Center, Union Hospital, Tongji Medical College (K.-Y.Y., 
      J.H.), Huazhong University of Science and Technology, Wuhan, the Department of 
      Radiation Oncology, First People's Hospital of Foshan, Foshan (N.Z., S.-Q.L.), the 
      Department of Radiation Oncology, Affiliated Cancer Hospital of Guangxi Medical 
      University, Nanning (X.-D.Z., L.L.), the Department of Head and Neck Oncology, 
      Affiliated Hospital of Guizhou Medical University, Guizhou Cancer Hospital, Guiyang 
      (F.J., J.-H.L.), the Department of Radiation Oncology, XiJing Hospital of Fourth 
      Military Medical University, Xi'an (M.S., J.Z.), the Cancer Center (Z.-B.C.), and 
      the Department of Head and Neck Oncology (S.-Y.W., Q.-D.L.), Fifth Affiliated 
      Hospital of Sun Yat-sen University, Zhuhai, the Department of Radiation Oncology, 
      Second Affiliated Hospital of Soochow University, Suzhou (Y.T., L.Z.), the 
      Department of Radiation Oncology, Peking University Cancer Hospital, Beijing (Yan 
      Sun, B.-M.Z.), and the Department of Radiation Oncology, Jiangxi Cancer Hospital, 
      Nanchang (J.-G.L., Y.X.) - all in China; and the Divisions of Radiation Oncology and 
      Medical Sciences, National Cancer Center Singapore, and the Oncology Academic 
      Program, Duke-National University of Singapore Medical School - both in Singapore 
      (M.L.K.C.).
FAU - Han, Fei
AU  - Han F
AD  - From the Departments of Radiation Oncology (Y.Z., L.C., Y.-P.C., W.-H.H., W.-F.L., 
      L.-L.T., Y.-P.M., G.-Q.Z., R.S., X.L., R.G., F.H., J.-W.L., X.-J.D., C.X., N.L., 
      Y.-Q.L., F.-Y.X., Ying Sun, J.M.), Medical Oncology (Y.-H.L.), and Nasopharyngeal 
      Carcinoma (H.-Y.M.) and the Clinical Trials Center (Y.G.), Sun Yat-sen University 
      Cancer Center, the State Key Laboratory of Oncology in South China, Collaborative 
      Innovation Center for Cancer Medicine, Guangdong Key Laboratory of Nasopharyngeal 
      Carcinoma Diagnosis and Therapy (Y.Z., L.C., Y.-P.C., W.-H.H., W.-F.L., L.-L.T., 
      Y.-P.M., G.-Q.Z., R.S., X.L., R.G., F.H., J.-W.L., X.-J.D., C.X., N.L., Y.-Q.L., 
      F.-Y.X., Ying Sun, J.M.), and the Department of Radiation Oncology, First Affiliated 
      Hospital of Guangdong Pharmaceutical University (X.-C.W., Q.-F.S.), Guangzhou, the 
      Cancer Center, Tongji Hospital Affiliated to Tongji Medical College (G.-Q.H., 
      G.-X.L.), and the Cancer Center, Union Hospital, Tongji Medical College (K.-Y.Y., 
      J.H.), Huazhong University of Science and Technology, Wuhan, the Department of 
      Radiation Oncology, First People's Hospital of Foshan, Foshan (N.Z., S.-Q.L.), the 
      Department of Radiation Oncology, Affiliated Cancer Hospital of Guangxi Medical 
      University, Nanning (X.-D.Z., L.L.), the Department of Head and Neck Oncology, 
      Affiliated Hospital of Guizhou Medical University, Guizhou Cancer Hospital, Guiyang 
      (F.J., J.-H.L.), the Department of Radiation Oncology, XiJing Hospital of Fourth 
      Military Medical University, Xi'an (M.S., J.Z.), the Cancer Center (Z.-B.C.), and 
      the Department of Head and Neck Oncology (S.-Y.W., Q.-D.L.), Fifth Affiliated 
      Hospital of Sun Yat-sen University, Zhuhai, the Department of Radiation Oncology, 
      Second Affiliated Hospital of Soochow University, Suzhou (Y.T., L.Z.), the 
      Department of Radiation Oncology, Peking University Cancer Hospital, Beijing (Yan 
      Sun, B.-M.Z.), and the Department of Radiation Oncology, Jiangxi Cancer Hospital, 
      Nanchang (J.-G.L., Y.X.) - all in China; and the Divisions of Radiation Oncology and 
      Medical Sciences, National Cancer Center Singapore, and the Oncology Academic 
      Program, Duke-National University of Singapore Medical School - both in Singapore 
      (M.L.K.C.).
FAU - Mo, Hao-Yuan
AU  - Mo HY
AD  - From the Departments of Radiation Oncology (Y.Z., L.C., Y.-P.C., W.-H.H., W.-F.L., 
      L.-L.T., Y.-P.M., G.-Q.Z., R.S., X.L., R.G., F.H., J.-W.L., X.-J.D., C.X., N.L., 
      Y.-Q.L., F.-Y.X., Ying Sun, J.M.), Medical Oncology (Y.-H.L.), and Nasopharyngeal 
      Carcinoma (H.-Y.M.) and the Clinical Trials Center (Y.G.), Sun Yat-sen University 
      Cancer Center, the State Key Laboratory of Oncology in South China, Collaborative 
      Innovation Center for Cancer Medicine, Guangdong Key Laboratory of Nasopharyngeal 
      Carcinoma Diagnosis and Therapy (Y.Z., L.C., Y.-P.C., W.-H.H., W.-F.L., L.-L.T., 
      Y.-P.M., G.-Q.Z., R.S., X.L., R.G., F.H., J.-W.L., X.-J.D., C.X., N.L., Y.-Q.L., 
      F.-Y.X., Ying Sun, J.M.), and the Department of Radiation Oncology, First Affiliated 
      Hospital of Guangdong Pharmaceutical University (X.-C.W., Q.-F.S.), Guangzhou, the 
      Cancer Center, Tongji Hospital Affiliated to Tongji Medical College (G.-Q.H., 
      G.-X.L.), and the Cancer Center, Union Hospital, Tongji Medical College (K.-Y.Y., 
      J.H.), Huazhong University of Science and Technology, Wuhan, the Department of 
      Radiation Oncology, First People's Hospital of Foshan, Foshan (N.Z., S.-Q.L.), the 
      Department of Radiation Oncology, Affiliated Cancer Hospital of Guangxi Medical 
      University, Nanning (X.-D.Z., L.L.), the Department of Head and Neck Oncology, 
      Affiliated Hospital of Guizhou Medical University, Guizhou Cancer Hospital, Guiyang 
      (F.J., J.-H.L.), the Department of Radiation Oncology, XiJing Hospital of Fourth 
      Military Medical University, Xi'an (M.S., J.Z.), the Cancer Center (Z.-B.C.), and 
      the Department of Head and Neck Oncology (S.-Y.W., Q.-D.L.), Fifth Affiliated 
      Hospital of Sun Yat-sen University, Zhuhai, the Department of Radiation Oncology, 
      Second Affiliated Hospital of Soochow University, Suzhou (Y.T., L.Z.), the 
      Department of Radiation Oncology, Peking University Cancer Hospital, Beijing (Yan 
      Sun, B.-M.Z.), and the Department of Radiation Oncology, Jiangxi Cancer Hospital, 
      Nanchang (J.-G.L., Y.X.) - all in China; and the Divisions of Radiation Oncology and 
      Medical Sciences, National Cancer Center Singapore, and the Oncology Academic 
      Program, Duke-National University of Singapore Medical School - both in Singapore 
      (M.L.K.C.).
FAU - Lv, Jia-Wei
AU  - Lv JW
AD  - From the Departments of Radiation Oncology (Y.Z., L.C., Y.-P.C., W.-H.H., W.-F.L., 
      L.-L.T., Y.-P.M., G.-Q.Z., R.S., X.L., R.G., F.H., J.-W.L., X.-J.D., C.X., N.L., 
      Y.-Q.L., F.-Y.X., Ying Sun, J.M.), Medical Oncology (Y.-H.L.), and Nasopharyngeal 
      Carcinoma (H.-Y.M.) and the Clinical Trials Center (Y.G.), Sun Yat-sen University 
      Cancer Center, the State Key Laboratory of Oncology in South China, Collaborative 
      Innovation Center for Cancer Medicine, Guangdong Key Laboratory of Nasopharyngeal 
      Carcinoma Diagnosis and Therapy (Y.Z., L.C., Y.-P.C., W.-H.H., W.-F.L., L.-L.T., 
      Y.-P.M., G.-Q.Z., R.S., X.L., R.G., F.H., J.-W.L., X.-J.D., C.X., N.L., Y.-Q.L., 
      F.-Y.X., Ying Sun, J.M.), and the Department of Radiation Oncology, First Affiliated 
      Hospital of Guangdong Pharmaceutical University (X.-C.W., Q.-F.S.), Guangzhou, the 
      Cancer Center, Tongji Hospital Affiliated to Tongji Medical College (G.-Q.H., 
      G.-X.L.), and the Cancer Center, Union Hospital, Tongji Medical College (K.-Y.Y., 
      J.H.), Huazhong University of Science and Technology, Wuhan, the Department of 
      Radiation Oncology, First People's Hospital of Foshan, Foshan (N.Z., S.-Q.L.), the 
      Department of Radiation Oncology, Affiliated Cancer Hospital of Guangxi Medical 
      University, Nanning (X.-D.Z., L.L.), the Department of Head and Neck Oncology, 
      Affiliated Hospital of Guizhou Medical University, Guizhou Cancer Hospital, Guiyang 
      (F.J., J.-H.L.), the Department of Radiation Oncology, XiJing Hospital of Fourth 
      Military Medical University, Xi'an (M.S., J.Z.), the Cancer Center (Z.-B.C.), and 
      the Department of Head and Neck Oncology (S.-Y.W., Q.-D.L.), Fifth Affiliated 
      Hospital of Sun Yat-sen University, Zhuhai, the Department of Radiation Oncology, 
      Second Affiliated Hospital of Soochow University, Suzhou (Y.T., L.Z.), the 
      Department of Radiation Oncology, Peking University Cancer Hospital, Beijing (Yan 
      Sun, B.-M.Z.), and the Department of Radiation Oncology, Jiangxi Cancer Hospital, 
      Nanchang (J.-G.L., Y.X.) - all in China; and the Divisions of Radiation Oncology and 
      Medical Sciences, National Cancer Center Singapore, and the Oncology Academic 
      Program, Duke-National University of Singapore Medical School - both in Singapore 
      (M.L.K.C.).
FAU - Du, Xiao-Jing
AU  - Du XJ
AD  - From the Departments of Radiation Oncology (Y.Z., L.C., Y.-P.C., W.-H.H., W.-F.L., 
      L.-L.T., Y.-P.M., G.-Q.Z., R.S., X.L., R.G., F.H., J.-W.L., X.-J.D., C.X., N.L., 
      Y.-Q.L., F.-Y.X., Ying Sun, J.M.), Medical Oncology (Y.-H.L.), and Nasopharyngeal 
      Carcinoma (H.-Y.M.) and the Clinical Trials Center (Y.G.), Sun Yat-sen University 
      Cancer Center, the State Key Laboratory of Oncology in South China, Collaborative 
      Innovation Center for Cancer Medicine, Guangdong Key Laboratory of Nasopharyngeal 
      Carcinoma Diagnosis and Therapy (Y.Z., L.C., Y.-P.C., W.-H.H., W.-F.L., L.-L.T., 
      Y.-P.M., G.-Q.Z., R.S., X.L., R.G., F.H., J.-W.L., X.-J.D., C.X., N.L., Y.-Q.L., 
      F.-Y.X., Ying Sun, J.M.), and the Department of Radiation Oncology, First Affiliated 
      Hospital of Guangdong Pharmaceutical University (X.-C.W., Q.-F.S.), Guangzhou, the 
      Cancer Center, Tongji Hospital Affiliated to Tongji Medical College (G.-Q.H., 
      G.-X.L.), and the Cancer Center, Union Hospital, Tongji Medical College (K.-Y.Y., 
      J.H.), Huazhong University of Science and Technology, Wuhan, the Department of 
      Radiation Oncology, First People's Hospital of Foshan, Foshan (N.Z., S.-Q.L.), the 
      Department of Radiation Oncology, Affiliated Cancer Hospital of Guangxi Medical 
      University, Nanning (X.-D.Z., L.L.), the Department of Head and Neck Oncology, 
      Affiliated Hospital of Guizhou Medical University, Guizhou Cancer Hospital, Guiyang 
      (F.J., J.-H.L.), the Department of Radiation Oncology, XiJing Hospital of Fourth 
      Military Medical University, Xi'an (M.S., J.Z.), the Cancer Center (Z.-B.C.), and 
      the Department of Head and Neck Oncology (S.-Y.W., Q.-D.L.), Fifth Affiliated 
      Hospital of Sun Yat-sen University, Zhuhai, the Department of Radiation Oncology, 
      Second Affiliated Hospital of Soochow University, Suzhou (Y.T., L.Z.), the 
      Department of Radiation Oncology, Peking University Cancer Hospital, Beijing (Yan 
      Sun, B.-M.Z.), and the Department of Radiation Oncology, Jiangxi Cancer Hospital, 
      Nanchang (J.-G.L., Y.X.) - all in China; and the Divisions of Radiation Oncology and 
      Medical Sciences, National Cancer Center Singapore, and the Oncology Academic 
      Program, Duke-National University of Singapore Medical School - both in Singapore 
      (M.L.K.C.).
FAU - Xu, Cheng
AU  - Xu C
AD  - From the Departments of Radiation Oncology (Y.Z., L.C., Y.-P.C., W.-H.H., W.-F.L., 
      L.-L.T., Y.-P.M., G.-Q.Z., R.S., X.L., R.G., F.H., J.-W.L., X.-J.D., C.X., N.L., 
      Y.-Q.L., F.-Y.X., Ying Sun, J.M.), Medical Oncology (Y.-H.L.), and Nasopharyngeal 
      Carcinoma (H.-Y.M.) and the Clinical Trials Center (Y.G.), Sun Yat-sen University 
      Cancer Center, the State Key Laboratory of Oncology in South China, Collaborative 
      Innovation Center for Cancer Medicine, Guangdong Key Laboratory of Nasopharyngeal 
      Carcinoma Diagnosis and Therapy (Y.Z., L.C., Y.-P.C., W.-H.H., W.-F.L., L.-L.T., 
      Y.-P.M., G.-Q.Z., R.S., X.L., R.G., F.H., J.-W.L., X.-J.D., C.X., N.L., Y.-Q.L., 
      F.-Y.X., Ying Sun, J.M.), and the Department of Radiation Oncology, First Affiliated 
      Hospital of Guangdong Pharmaceutical University (X.-C.W., Q.-F.S.), Guangzhou, the 
      Cancer Center, Tongji Hospital Affiliated to Tongji Medical College (G.-Q.H., 
      G.-X.L.), and the Cancer Center, Union Hospital, Tongji Medical College (K.-Y.Y., 
      J.H.), Huazhong University of Science and Technology, Wuhan, the Department of 
      Radiation Oncology, First People's Hospital of Foshan, Foshan (N.Z., S.-Q.L.), the 
      Department of Radiation Oncology, Affiliated Cancer Hospital of Guangxi Medical 
      University, Nanning (X.-D.Z., L.L.), the Department of Head and Neck Oncology, 
      Affiliated Hospital of Guizhou Medical University, Guizhou Cancer Hospital, Guiyang 
      (F.J., J.-H.L.), the Department of Radiation Oncology, XiJing Hospital of Fourth 
      Military Medical University, Xi'an (M.S., J.Z.), the Cancer Center (Z.-B.C.), and 
      the Department of Head and Neck Oncology (S.-Y.W., Q.-D.L.), Fifth Affiliated 
      Hospital of Sun Yat-sen University, Zhuhai, the Department of Radiation Oncology, 
      Second Affiliated Hospital of Soochow University, Suzhou (Y.T., L.Z.), the 
      Department of Radiation Oncology, Peking University Cancer Hospital, Beijing (Yan 
      Sun, B.-M.Z.), and the Department of Radiation Oncology, Jiangxi Cancer Hospital, 
      Nanchang (J.-G.L., Y.X.) - all in China; and the Divisions of Radiation Oncology and 
      Medical Sciences, National Cancer Center Singapore, and the Oncology Academic 
      Program, Duke-National University of Singapore Medical School - both in Singapore 
      (M.L.K.C.).
FAU - Liu, Na
AU  - Liu N
AD  - From the Departments of Radiation Oncology (Y.Z., L.C., Y.-P.C., W.-H.H., W.-F.L., 
      L.-L.T., Y.-P.M., G.-Q.Z., R.S., X.L., R.G., F.H., J.-W.L., X.-J.D., C.X., N.L., 
      Y.-Q.L., F.-Y.X., Ying Sun, J.M.), Medical Oncology (Y.-H.L.), and Nasopharyngeal 
      Carcinoma (H.-Y.M.) and the Clinical Trials Center (Y.G.), Sun Yat-sen University 
      Cancer Center, the State Key Laboratory of Oncology in South China, Collaborative 
      Innovation Center for Cancer Medicine, Guangdong Key Laboratory of Nasopharyngeal 
      Carcinoma Diagnosis and Therapy (Y.Z., L.C., Y.-P.C., W.-H.H., W.-F.L., L.-L.T., 
      Y.-P.M., G.-Q.Z., R.S., X.L., R.G., F.H., J.-W.L., X.-J.D., C.X., N.L., Y.-Q.L., 
      F.-Y.X., Ying Sun, J.M.), and the Department of Radiation Oncology, First Affiliated 
      Hospital of Guangdong Pharmaceutical University (X.-C.W., Q.-F.S.), Guangzhou, the 
      Cancer Center, Tongji Hospital Affiliated to Tongji Medical College (G.-Q.H., 
      G.-X.L.), and the Cancer Center, Union Hospital, Tongji Medical College (K.-Y.Y., 
      J.H.), Huazhong University of Science and Technology, Wuhan, the Department of 
      Radiation Oncology, First People's Hospital of Foshan, Foshan (N.Z., S.-Q.L.), the 
      Department of Radiation Oncology, Affiliated Cancer Hospital of Guangxi Medical 
      University, Nanning (X.-D.Z., L.L.), the Department of Head and Neck Oncology, 
      Affiliated Hospital of Guizhou Medical University, Guizhou Cancer Hospital, Guiyang 
      (F.J., J.-H.L.), the Department of Radiation Oncology, XiJing Hospital of Fourth 
      Military Medical University, Xi'an (M.S., J.Z.), the Cancer Center (Z.-B.C.), and 
      the Department of Head and Neck Oncology (S.-Y.W., Q.-D.L.), Fifth Affiliated 
      Hospital of Sun Yat-sen University, Zhuhai, the Department of Radiation Oncology, 
      Second Affiliated Hospital of Soochow University, Suzhou (Y.T., L.Z.), the 
      Department of Radiation Oncology, Peking University Cancer Hospital, Beijing (Yan 
      Sun, B.-M.Z.), and the Department of Radiation Oncology, Jiangxi Cancer Hospital, 
      Nanchang (J.-G.L., Y.X.) - all in China; and the Divisions of Radiation Oncology and 
      Medical Sciences, National Cancer Center Singapore, and the Oncology Academic 
      Program, Duke-National University of Singapore Medical School - both in Singapore 
      (M.L.K.C.).
FAU - Li, Ying-Qin
AU  - Li YQ
AD  - From the Departments of Radiation Oncology (Y.Z., L.C., Y.-P.C., W.-H.H., W.-F.L., 
      L.-L.T., Y.-P.M., G.-Q.Z., R.S., X.L., R.G., F.H., J.-W.L., X.-J.D., C.X., N.L., 
      Y.-Q.L., F.-Y.X., Ying Sun, J.M.), Medical Oncology (Y.-H.L.), and Nasopharyngeal 
      Carcinoma (H.-Y.M.) and the Clinical Trials Center (Y.G.), Sun Yat-sen University 
      Cancer Center, the State Key Laboratory of Oncology in South China, Collaborative 
      Innovation Center for Cancer Medicine, Guangdong Key Laboratory of Nasopharyngeal 
      Carcinoma Diagnosis and Therapy (Y.Z., L.C., Y.-P.C., W.-H.H., W.-F.L., L.-L.T., 
      Y.-P.M., G.-Q.Z., R.S., X.L., R.G., F.H., J.-W.L., X.-J.D., C.X., N.L., Y.-Q.L., 
      F.-Y.X., Ying Sun, J.M.), and the Department of Radiation Oncology, First Affiliated 
      Hospital of Guangdong Pharmaceutical University (X.-C.W., Q.-F.S.), Guangzhou, the 
      Cancer Center, Tongji Hospital Affiliated to Tongji Medical College (G.-Q.H., 
      G.-X.L.), and the Cancer Center, Union Hospital, Tongji Medical College (K.-Y.Y., 
      J.H.), Huazhong University of Science and Technology, Wuhan, the Department of 
      Radiation Oncology, First People's Hospital of Foshan, Foshan (N.Z., S.-Q.L.), the 
      Department of Radiation Oncology, Affiliated Cancer Hospital of Guangxi Medical 
      University, Nanning (X.-D.Z., L.L.), the Department of Head and Neck Oncology, 
      Affiliated Hospital of Guizhou Medical University, Guizhou Cancer Hospital, Guiyang 
      (F.J., J.-H.L.), the Department of Radiation Oncology, XiJing Hospital of Fourth 
      Military Medical University, Xi'an (M.S., J.Z.), the Cancer Center (Z.-B.C.), and 
      the Department of Head and Neck Oncology (S.-Y.W., Q.-D.L.), Fifth Affiliated 
      Hospital of Sun Yat-sen University, Zhuhai, the Department of Radiation Oncology, 
      Second Affiliated Hospital of Soochow University, Suzhou (Y.T., L.Z.), the 
      Department of Radiation Oncology, Peking University Cancer Hospital, Beijing (Yan 
      Sun, B.-M.Z.), and the Department of Radiation Oncology, Jiangxi Cancer Hospital, 
      Nanchang (J.-G.L., Y.X.) - all in China; and the Divisions of Radiation Oncology and 
      Medical Sciences, National Cancer Center Singapore, and the Oncology Academic 
      Program, Duke-National University of Singapore Medical School - both in Singapore 
      (M.L.K.C.).
FAU - Chua, Melvin L K
AU  - Chua MLK
AUID- ORCID: 0000-0002-1648-1473
AD  - From the Departments of Radiation Oncology (Y.Z., L.C., Y.-P.C., W.-H.H., W.-F.L., 
      L.-L.T., Y.-P.M., G.-Q.Z., R.S., X.L., R.G., F.H., J.-W.L., X.-J.D., C.X., N.L., 
      Y.-Q.L., F.-Y.X., Ying Sun, J.M.), Medical Oncology (Y.-H.L.), and Nasopharyngeal 
      Carcinoma (H.-Y.M.) and the Clinical Trials Center (Y.G.), Sun Yat-sen University 
      Cancer Center, the State Key Laboratory of Oncology in South China, Collaborative 
      Innovation Center for Cancer Medicine, Guangdong Key Laboratory of Nasopharyngeal 
      Carcinoma Diagnosis and Therapy (Y.Z., L.C., Y.-P.C., W.-H.H., W.-F.L., L.-L.T., 
      Y.-P.M., G.-Q.Z., R.S., X.L., R.G., F.H., J.-W.L., X.-J.D., C.X., N.L., Y.-Q.L., 
      F.-Y.X., Ying Sun, J.M.), and the Department of Radiation Oncology, First Affiliated 
      Hospital of Guangdong Pharmaceutical University (X.-C.W., Q.-F.S.), Guangzhou, the 
      Cancer Center, Tongji Hospital Affiliated to Tongji Medical College (G.-Q.H., 
      G.-X.L.), and the Cancer Center, Union Hospital, Tongji Medical College (K.-Y.Y., 
      J.H.), Huazhong University of Science and Technology, Wuhan, the Department of 
      Radiation Oncology, First People's Hospital of Foshan, Foshan (N.Z., S.-Q.L.), the 
      Department of Radiation Oncology, Affiliated Cancer Hospital of Guangxi Medical 
      University, Nanning (X.-D.Z., L.L.), the Department of Head and Neck Oncology, 
      Affiliated Hospital of Guizhou Medical University, Guizhou Cancer Hospital, Guiyang 
      (F.J., J.-H.L.), the Department of Radiation Oncology, XiJing Hospital of Fourth 
      Military Medical University, Xi'an (M.S., J.Z.), the Cancer Center (Z.-B.C.), and 
      the Department of Head and Neck Oncology (S.-Y.W., Q.-D.L.), Fifth Affiliated 
      Hospital of Sun Yat-sen University, Zhuhai, the Department of Radiation Oncology, 
      Second Affiliated Hospital of Soochow University, Suzhou (Y.T., L.Z.), the 
      Department of Radiation Oncology, Peking University Cancer Hospital, Beijing (Yan 
      Sun, B.-M.Z.), and the Department of Radiation Oncology, Jiangxi Cancer Hospital, 
      Nanchang (J.-G.L., Y.X.) - all in China; and the Divisions of Radiation Oncology and 
      Medical Sciences, National Cancer Center Singapore, and the Oncology Academic 
      Program, Duke-National University of Singapore Medical School - both in Singapore 
      (M.L.K.C.).
FAU - Xie, Fang-Yun
AU  - Xie FY
AD  - From the Departments of Radiation Oncology (Y.Z., L.C., Y.-P.C., W.-H.H., W.-F.L., 
      L.-L.T., Y.-P.M., G.-Q.Z., R.S., X.L., R.G., F.H., J.-W.L., X.-J.D., C.X., N.L., 
      Y.-Q.L., F.-Y.X., Ying Sun, J.M.), Medical Oncology (Y.-H.L.), and Nasopharyngeal 
      Carcinoma (H.-Y.M.) and the Clinical Trials Center (Y.G.), Sun Yat-sen University 
      Cancer Center, the State Key Laboratory of Oncology in South China, Collaborative 
      Innovation Center for Cancer Medicine, Guangdong Key Laboratory of Nasopharyngeal 
      Carcinoma Diagnosis and Therapy (Y.Z., L.C., Y.-P.C., W.-H.H., W.-F.L., L.-L.T., 
      Y.-P.M., G.-Q.Z., R.S., X.L., R.G., F.H., J.-W.L., X.-J.D., C.X., N.L., Y.-Q.L., 
      F.-Y.X., Ying Sun, J.M.), and the Department of Radiation Oncology, First Affiliated 
      Hospital of Guangdong Pharmaceutical University (X.-C.W., Q.-F.S.), Guangzhou, the 
      Cancer Center, Tongji Hospital Affiliated to Tongji Medical College (G.-Q.H., 
      G.-X.L.), and the Cancer Center, Union Hospital, Tongji Medical College (K.-Y.Y., 
      J.H.), Huazhong University of Science and Technology, Wuhan, the Department of 
      Radiation Oncology, First People's Hospital of Foshan, Foshan (N.Z., S.-Q.L.), the 
      Department of Radiation Oncology, Affiliated Cancer Hospital of Guangxi Medical 
      University, Nanning (X.-D.Z., L.L.), the Department of Head and Neck Oncology, 
      Affiliated Hospital of Guizhou Medical University, Guizhou Cancer Hospital, Guiyang 
      (F.J., J.-H.L.), the Department of Radiation Oncology, XiJing Hospital of Fourth 
      Military Medical University, Xi'an (M.S., J.Z.), the Cancer Center (Z.-B.C.), and 
      the Department of Head and Neck Oncology (S.-Y.W., Q.-D.L.), Fifth Affiliated 
      Hospital of Sun Yat-sen University, Zhuhai, the Department of Radiation Oncology, 
      Second Affiliated Hospital of Soochow University, Suzhou (Y.T., L.Z.), the 
      Department of Radiation Oncology, Peking University Cancer Hospital, Beijing (Yan 
      Sun, B.-M.Z.), and the Department of Radiation Oncology, Jiangxi Cancer Hospital, 
      Nanchang (J.-G.L., Y.X.) - all in China; and the Divisions of Radiation Oncology and 
      Medical Sciences, National Cancer Center Singapore, and the Oncology Academic 
      Program, Duke-National University of Singapore Medical School - both in Singapore 
      (M.L.K.C.).
FAU - Sun, Ying
AU  - Sun Y
AD  - From the Departments of Radiation Oncology (Y.Z., L.C., Y.-P.C., W.-H.H., W.-F.L., 
      L.-L.T., Y.-P.M., G.-Q.Z., R.S., X.L., R.G., F.H., J.-W.L., X.-J.D., C.X., N.L., 
      Y.-Q.L., F.-Y.X., Ying Sun, J.M.), Medical Oncology (Y.-H.L.), and Nasopharyngeal 
      Carcinoma (H.-Y.M.) and the Clinical Trials Center (Y.G.), Sun Yat-sen University 
      Cancer Center, the State Key Laboratory of Oncology in South China, Collaborative 
      Innovation Center for Cancer Medicine, Guangdong Key Laboratory of Nasopharyngeal 
      Carcinoma Diagnosis and Therapy (Y.Z., L.C., Y.-P.C., W.-H.H., W.-F.L., L.-L.T., 
      Y.-P.M., G.-Q.Z., R.S., X.L., R.G., F.H., J.-W.L., X.-J.D., C.X., N.L., Y.-Q.L., 
      F.-Y.X., Ying Sun, J.M.), and the Department of Radiation Oncology, First Affiliated 
      Hospital of Guangdong Pharmaceutical University (X.-C.W., Q.-F.S.), Guangzhou, the 
      Cancer Center, Tongji Hospital Affiliated to Tongji Medical College (G.-Q.H., 
      G.-X.L.), and the Cancer Center, Union Hospital, Tongji Medical College (K.-Y.Y., 
      J.H.), Huazhong University of Science and Technology, Wuhan, the Department of 
      Radiation Oncology, First People's Hospital of Foshan, Foshan (N.Z., S.-Q.L.), the 
      Department of Radiation Oncology, Affiliated Cancer Hospital of Guangxi Medical 
      University, Nanning (X.-D.Z., L.L.), the Department of Head and Neck Oncology, 
      Affiliated Hospital of Guizhou Medical University, Guizhou Cancer Hospital, Guiyang 
      (F.J., J.-H.L.), the Department of Radiation Oncology, XiJing Hospital of Fourth 
      Military Medical University, Xi'an (M.S., J.Z.), the Cancer Center (Z.-B.C.), and 
      the Department of Head and Neck Oncology (S.-Y.W., Q.-D.L.), Fifth Affiliated 
      Hospital of Sun Yat-sen University, Zhuhai, the Department of Radiation Oncology, 
      Second Affiliated Hospital of Soochow University, Suzhou (Y.T., L.Z.), the 
      Department of Radiation Oncology, Peking University Cancer Hospital, Beijing (Yan 
      Sun, B.-M.Z.), and the Department of Radiation Oncology, Jiangxi Cancer Hospital, 
      Nanchang (J.-G.L., Y.X.) - all in China; and the Divisions of Radiation Oncology and 
      Medical Sciences, National Cancer Center Singapore, and the Oncology Academic 
      Program, Duke-National University of Singapore Medical School - both in Singapore 
      (M.L.K.C.).
FAU - Ma, Jun
AU  - Ma J
AUID- ORCID: 0000-0002-1137-9349
AD  - From the Departments of Radiation Oncology (Y.Z., L.C., Y.-P.C., W.-H.H., W.-F.L., 
      L.-L.T., Y.-P.M., G.-Q.Z., R.S., X.L., R.G., F.H., J.-W.L., X.-J.D., C.X., N.L., 
      Y.-Q.L., F.-Y.X., Ying Sun, J.M.), Medical Oncology (Y.-H.L.), and Nasopharyngeal 
      Carcinoma (H.-Y.M.) and the Clinical Trials Center (Y.G.), Sun Yat-sen University 
      Cancer Center, the State Key Laboratory of Oncology in South China, Collaborative 
      Innovation Center for Cancer Medicine, Guangdong Key Laboratory of Nasopharyngeal 
      Carcinoma Diagnosis and Therapy (Y.Z., L.C., Y.-P.C., W.-H.H., W.-F.L., L.-L.T., 
      Y.-P.M., G.-Q.Z., R.S., X.L., R.G., F.H., J.-W.L., X.-J.D., C.X., N.L., Y.-Q.L., 
      F.-Y.X., Ying Sun, J.M.), and the Department of Radiation Oncology, First Affiliated 
      Hospital of Guangdong Pharmaceutical University (X.-C.W., Q.-F.S.), Guangzhou, the 
      Cancer Center, Tongji Hospital Affiliated to Tongji Medical College (G.-Q.H., 
      G.-X.L.), and the Cancer Center, Union Hospital, Tongji Medical College (K.-Y.Y., 
      J.H.), Huazhong University of Science and Technology, Wuhan, the Department of 
      Radiation Oncology, First People's Hospital of Foshan, Foshan (N.Z., S.-Q.L.), the 
      Department of Radiation Oncology, Affiliated Cancer Hospital of Guangxi Medical 
      University, Nanning (X.-D.Z., L.L.), the Department of Head and Neck Oncology, 
      Affiliated Hospital of Guizhou Medical University, Guizhou Cancer Hospital, Guiyang 
      (F.J., J.-H.L.), the Department of Radiation Oncology, XiJing Hospital of Fourth 
      Military Medical University, Xi'an (M.S., J.Z.), the Cancer Center (Z.-B.C.), and 
      the Department of Head and Neck Oncology (S.-Y.W., Q.-D.L.), Fifth Affiliated 
      Hospital of Sun Yat-sen University, Zhuhai, the Department of Radiation Oncology, 
      Second Affiliated Hospital of Soochow University, Suzhou (Y.T., L.Z.), the 
      Department of Radiation Oncology, Peking University Cancer Hospital, Beijing (Yan 
      Sun, B.-M.Z.), and the Department of Radiation Oncology, Jiangxi Cancer Hospital, 
      Nanchang (J.-G.L., Y.X.) - all in China; and the Divisions of Radiation Oncology and 
      Medical Sciences, National Cancer Center Singapore, and the Oncology Academic 
      Program, Duke-National University of Singapore Medical School - both in Singapore 
      (M.L.K.C.).
LA  - eng
SI  - ClinicalTrials.gov/NCT01872962
GR  - 201803040003/US/United States/United States
GR  - 2014009/National Sun Yat-sen University/International
GR  - 111 Project, B14035/US/United States/United States
GR  - EX/42-A92/Duke University/International
GR  - #NMRC/CSA/0027/2018/National Research Foundation Singapore/International
GR  - IRT_17R110/Ministry of Education - Singapore/International
GR  - 2017A030312003/Natural Science Foundation of Guangdong Province/International
GR  - 2019B020230002/Guangdong Science and Technology Department/International
PT  - Clinical Trial, Phase III
PT  - Journal Article
PT  - Multicenter Study
PT  - Randomized Controlled Trial
PT  - Research Support, Non-U.S. Gov't
DEP - 20190531
PL  - United States
TA  - N Engl J Med
JT  - The New England journal of medicine
JID - 0255562
RN  - 0W860991D6 (Deoxycytidine)
RN  - B76N6SBZ8R (gemcitabine)
RN  - Q20Q21Q62J (Cisplatin)
SB  - IM
CIN - Nat Rev Clin Oncol. 2019 Sep;16(9):528. PMID: 31197226
MH  - Adolescent
MH  - Adult
MH  - Antineoplastic Combined Chemotherapy Protocols/*therapeutic use
MH  - *Chemoradiotherapy
MH  - Cisplatin/*administration & dosage/adverse effects
MH  - Deoxycytidine/administration & dosage/adverse effects/*analogs & derivatives
MH  - Female
MH  - Humans
MH  - *Induction Chemotherapy/adverse effects
MH  - Leukopenia/chemically induced
MH  - Male
MH  - Middle Aged
MH  - Nasopharyngeal Carcinoma/*drug therapy/therapy
MH  - Survival Analysis
MH  - Young Adult
EDAT- 2019/06/01 06:00
MHDA- 2019/09/27 06:00
CRDT- 2019/06/01 06:00
PHST- 2019/06/01 06:00 [pubmed]
PHST- 2019/09/27 06:00 [medline]
PHST- 2019/06/01 06:00 [entrez]
AID - 10.1056/NEJMoa1905287 [doi]
PST - ppublish
SO  - N Engl J Med. 2019 Sep 19;381(12):1124-1135. doi: 10.1056/NEJMoa1905287. Epub 2019 
      May 31.

PMID- 32701129
OWN - NLM
STAT- MEDLINE
DCOM- 20210205
LR  - 20210724
IS  - 2374-2445 (Electronic)
IS  - 2374-2437 (Print)
IS  - 2374-2437 (Linking)
VI  - 6
IP  - 9
DP  - 2020 Sep 1
TI  - Efficacy and Safety of Locoregional Radiotherapy With Chemotherapy vs Chemotherapy 
      Alone in De Novo Metastatic Nasopharyngeal Carcinoma: A Multicenter Phase 3 
      Randomized Clinical Trial.
PG  - 1345-1352
LID - 10.1001/jamaoncol.2020.1808 [doi]
AB  - IMPORTANCE: The role of locoregional radiotherapy in patients with de novo 
      metastatic nasopharyngeal carcinoma (mNPC) is unclear. OBJECTIVE: To investigate the 
      efficacy and safety of locoregional radiotherapy in de novo mNPC. DESIGN, SETTING, 
      AND PARTICIPANTS: Patients with biopsy-proven mNPC, who demonstrated complete or 
      partial response (RECIST v1.1) following 3 cycles of cisplatin and fluorouracil 
      chemotherapy, were enrolled. Eligible patients were randomly assigned (1:1) to 
      receive either chemotherapy plus radiotherapy or chemotherapy alone. Overall, 126 of 
      173 patients screened were eligible to the study, and randomized to chemotherapy 
      plus radiotherapy (n = 63) or chemotherapy alone (n = 63). Median (IQR) follow-up 
      duration was 26.7 (17.2-33.5) months. INTERVENTIONS: The chemotherapy regimens were 
      fluorouracil continuous intravenous infusion at 5 g/m2 over 120 hours and 100 mg/m2 
      intravenous cisplatin on day 1, administered every 3 weeks for 6 cycles. Patients 
      assigned to the chemotherapy plus radiotherapy group received intensity-modulated 
      radiotherapy (IMRT) after chemotherapy. MAIN OUTCOMES AND MEASURES: The primary end 
      point of the study was overall survival (OS). The secondary end point was 
      progression-free survival (PFS) and safety. RESULTS: Overall, 126 patients were 
      enrolled (105 men [83.3%] and 21 women [16.7%]; median [IQR] age, 46 [39-52] years). 
      The 24-month OS was 76.4% (95% CI, 64.4%-88.4%) in the chemotherapy plus 
      radiotherapy group, compared with 54.5% (95% CI, 41.0%-68.0%) in the 
      chemotherapy-alone group. The study met its primary end point of improved OS 
      (stratified hazard ratio [HR], 0.42; 95% CI, 0.23-0.77; P = .004) in favor of 
      chemotherapy plus radiotherapy. Progression-free survival was also improved in the 
      chemotherapy plus radiotherapy group compared with the chemotherapy-alone group 
      (stratified HR, 0.36; 95% CI, 0.23-0.57). No significant differences in acute 
      hematological or gastrointestinal toxic effects were observed between the treatment 
      arms. The frequency of acute grade 3 or higher dermatitis, mucositis, and xerostomia 
      was 8.1%, 33.9%, and 6.5%, respectively, in the chemotherapy plus radiotherapy 
      group. The frequency of late severe grade 3 or higher hearing loss and trismus was 
      5.2% and 3.4%, respectively, in the chemotherapy plus radiotherapy group. 
      CONCLUSIONS AND RELEVANCE: In this randomized clinical trial, radiotherapy added to 
      chemotherapy significantly improved OS in chemotherapy-sensitive patients with mNPC. 
      TRIAL REGISTRATION: ClinicalTrials.gov Identifier: NCT02111460.
FAU - You, Rui
AU  - You R
AD  - Department of Nasopharyngeal Carcinoma, Sun Yat-sen University Cancer Center, 
      Guangzhou, China.
AD  - Sun Yat-sen University Cancer Center, State Key Laboratory of Oncology in South 
      China, Collaborative Innovation Center for Cancer Medicine.
AD  - Guangdong Key Laboratory of Nasopharyngeal Carcinoma Diagnosis and Therapy, 
      Guangzhou, China.
FAU - Liu, You-Ping
AU  - Liu YP
AD  - Department of Nasopharyngeal Carcinoma, Sun Yat-sen University Cancer Center, 
      Guangzhou, China.
AD  - Sun Yat-sen University Cancer Center, State Key Laboratory of Oncology in South 
      China, Collaborative Innovation Center for Cancer Medicine.
AD  - Guangdong Key Laboratory of Nasopharyngeal Carcinoma Diagnosis and Therapy, 
      Guangzhou, China.
FAU - Huang, Pei-Yu
AU  - Huang PY
AD  - Department of Nasopharyngeal Carcinoma, Sun Yat-sen University Cancer Center, 
      Guangzhou, China.
AD  - Sun Yat-sen University Cancer Center, State Key Laboratory of Oncology in South 
      China, Collaborative Innovation Center for Cancer Medicine.
AD  - Guangdong Key Laboratory of Nasopharyngeal Carcinoma Diagnosis and Therapy, 
      Guangzhou, China.
FAU - Zou, Xiong
AU  - Zou X
AD  - Department of Nasopharyngeal Carcinoma, Sun Yat-sen University Cancer Center, 
      Guangzhou, China.
AD  - Sun Yat-sen University Cancer Center, State Key Laboratory of Oncology in South 
      China, Collaborative Innovation Center for Cancer Medicine.
AD  - Guangdong Key Laboratory of Nasopharyngeal Carcinoma Diagnosis and Therapy, 
      Guangzhou, China.
FAU - Sun, Rui
AU  - Sun R
AD  - Department of Nasopharyngeal Carcinoma, Sun Yat-sen University Cancer Center, 
      Guangzhou, China.
AD  - Sun Yat-sen University Cancer Center, State Key Laboratory of Oncology in South 
      China, Collaborative Innovation Center for Cancer Medicine.
AD  - Guangdong Key Laboratory of Nasopharyngeal Carcinoma Diagnosis and Therapy, 
      Guangzhou, China.
FAU - He, Yu-Xiang
AU  - He YX
AD  - Department of Radiation Oncology, Xiangya Hospital of Central South University, 
      Changsha, China.
FAU - Wu, Yi-Shan
AU  - Wu YS
AD  - Department of Nasopharyngeal Carcinoma, Sun Yat-sen University Cancer Center, 
      Guangzhou, China.
AD  - Sun Yat-sen University Cancer Center, State Key Laboratory of Oncology in South 
      China, Collaborative Innovation Center for Cancer Medicine.
AD  - Guangdong Key Laboratory of Nasopharyngeal Carcinoma Diagnosis and Therapy, 
      Guangzhou, China.
FAU - Shen, Guo-Ping
AU  - Shen GP
AD  - Department of Radiation Oncology, The First Affiliated Hospital, Sun Yat-sen 
      University, Guangzhou 510080, China.
FAU - Zhang, Hong-Dan
AU  - Zhang HD
AD  - Department of Radiation Oncology, Guangdong Provincial People's Hospital, Guangdong 
      Academy of Medical Science, Guangzhou 510080, China.
FAU - Duan, Chong-Yang
AU  - Duan CY
AD  - Department of Biostatistics, School of Public Health, Southern Medical University, 
      Guangzhou, 510515, China.
FAU - Tan, Sze Huey
AU  - Tan SH
AD  - Division of Clinical Trials and Epidemiological Sciences, National Cancer Centre 
      Singapore, Singapore.
FAU - Cao, Jing-Yu
AU  - Cao JY
AD  - Department of Nasopharyngeal Carcinoma, Sun Yat-sen University Cancer Center, 
      Guangzhou, China.
AD  - Sun Yat-sen University Cancer Center, State Key Laboratory of Oncology in South 
      China, Collaborative Innovation Center for Cancer Medicine.
AD  - Guangdong Key Laboratory of Nasopharyngeal Carcinoma Diagnosis and Therapy, 
      Guangzhou, China.
FAU - Li, Ji-Bin
AU  - Li JB
AD  - Sun Yat-sen University Cancer Center, State Key Laboratory of Oncology in South 
      China, Collaborative Innovation Center for Cancer Medicine.
AD  - Department of Clinical Trials Center, Sun Yat-sen University Cancer Center, 
      Guangzhou, PR China.
FAU - Xie, Yu-Long
AU  - Xie YL
AD  - Department of Nasopharyngeal Carcinoma, Sun Yat-sen University Cancer Center, 
      Guangzhou, China.
AD  - Sun Yat-sen University Cancer Center, State Key Laboratory of Oncology in South 
      China, Collaborative Innovation Center for Cancer Medicine.
AD  - Guangdong Key Laboratory of Nasopharyngeal Carcinoma Diagnosis and Therapy, 
      Guangzhou, China.
FAU - Zhang, Yi-Nuan
AU  - Zhang YN
AD  - Department of Nasopharyngeal Carcinoma, Sun Yat-sen University Cancer Center, 
      Guangzhou, China.
AD  - Sun Yat-sen University Cancer Center, State Key Laboratory of Oncology in South 
      China, Collaborative Innovation Center for Cancer Medicine.
AD  - Guangdong Key Laboratory of Nasopharyngeal Carcinoma Diagnosis and Therapy, 
      Guangzhou, China.
FAU - Wang, Zhi-Qiang
AU  - Wang ZQ
AD  - Department of Nasopharyngeal Carcinoma, Sun Yat-sen University Cancer Center, 
      Guangzhou, China.
AD  - Sun Yat-sen University Cancer Center, State Key Laboratory of Oncology in South 
      China, Collaborative Innovation Center for Cancer Medicine.
AD  - Guangdong Key Laboratory of Nasopharyngeal Carcinoma Diagnosis and Therapy, 
      Guangzhou, China.
FAU - Yang, Qi
AU  - Yang Q
AD  - Department of Nasopharyngeal Carcinoma, Sun Yat-sen University Cancer Center, 
      Guangzhou, China.
AD  - Sun Yat-sen University Cancer Center, State Key Laboratory of Oncology in South 
      China, Collaborative Innovation Center for Cancer Medicine.
AD  - Guangdong Key Laboratory of Nasopharyngeal Carcinoma Diagnosis and Therapy, 
      Guangzhou, China.
FAU - Lin, Mei
AU  - Lin M
AD  - Department of Nasopharyngeal Carcinoma, Sun Yat-sen University Cancer Center, 
      Guangzhou, China.
AD  - Sun Yat-sen University Cancer Center, State Key Laboratory of Oncology in South 
      China, Collaborative Innovation Center for Cancer Medicine.
AD  - Guangdong Key Laboratory of Nasopharyngeal Carcinoma Diagnosis and Therapy, 
      Guangzhou, China.
FAU - Jiang, Rou
AU  - Jiang R
AD  - Department of Nasopharyngeal Carcinoma, Sun Yat-sen University Cancer Center, 
      Guangzhou, China.
AD  - Sun Yat-sen University Cancer Center, State Key Laboratory of Oncology in South 
      China, Collaborative Innovation Center for Cancer Medicine.
AD  - Guangdong Key Laboratory of Nasopharyngeal Carcinoma Diagnosis and Therapy, 
      Guangzhou, China.
FAU - Zhang, Meng-Xia
AU  - Zhang MX
AD  - Department of Nasopharyngeal Carcinoma, Sun Yat-sen University Cancer Center, 
      Guangzhou, China.
AD  - Sun Yat-sen University Cancer Center, State Key Laboratory of Oncology in South 
      China, Collaborative Innovation Center for Cancer Medicine.
AD  - Guangdong Key Laboratory of Nasopharyngeal Carcinoma Diagnosis and Therapy, 
      Guangzhou, China.
FAU - Hua, Yi-Jun
AU  - Hua YJ
AD  - Department of Nasopharyngeal Carcinoma, Sun Yat-sen University Cancer Center, 
      Guangzhou, China.
AD  - Sun Yat-sen University Cancer Center, State Key Laboratory of Oncology in South 
      China, Collaborative Innovation Center for Cancer Medicine.
AD  - Guangdong Key Laboratory of Nasopharyngeal Carcinoma Diagnosis and Therapy, 
      Guangzhou, China.
FAU - Tang, Lin-Quan
AU  - Tang LQ
AD  - Department of Nasopharyngeal Carcinoma, Sun Yat-sen University Cancer Center, 
      Guangzhou, China.
AD  - Sun Yat-sen University Cancer Center, State Key Laboratory of Oncology in South 
      China, Collaborative Innovation Center for Cancer Medicine.
AD  - Guangdong Key Laboratory of Nasopharyngeal Carcinoma Diagnosis and Therapy, 
      Guangzhou, China.
FAU - Zhuang, Ai-Hua
AU  - Zhuang AH
AD  - Sun Yat-sen University Cancer Center, State Key Laboratory of Oncology in South 
      China, Collaborative Innovation Center for Cancer Medicine.
FAU - Chen, Qiu-Yan
AU  - Chen QY
AD  - Department of Nasopharyngeal Carcinoma, Sun Yat-sen University Cancer Center, 
      Guangzhou, China.
AD  - Sun Yat-sen University Cancer Center, State Key Laboratory of Oncology in South 
      China, Collaborative Innovation Center for Cancer Medicine.
AD  - Guangdong Key Laboratory of Nasopharyngeal Carcinoma Diagnosis and Therapy, 
      Guangzhou, China.
FAU - Guo, Ling
AU  - Guo L
AD  - Department of Nasopharyngeal Carcinoma, Sun Yat-sen University Cancer Center, 
      Guangzhou, China.
AD  - Sun Yat-sen University Cancer Center, State Key Laboratory of Oncology in South 
      China, Collaborative Innovation Center for Cancer Medicine.
AD  - Guangdong Key Laboratory of Nasopharyngeal Carcinoma Diagnosis and Therapy, 
      Guangzhou, China.
FAU - Mo, Hao-Yuan
AU  - Mo HY
AD  - Department of Nasopharyngeal Carcinoma, Sun Yat-sen University Cancer Center, 
      Guangzhou, China.
AD  - Sun Yat-sen University Cancer Center, State Key Laboratory of Oncology in South 
      China, Collaborative Innovation Center for Cancer Medicine.
AD  - Guangdong Key Laboratory of Nasopharyngeal Carcinoma Diagnosis and Therapy, 
      Guangzhou, China.
FAU - Chen, Yong
AU  - Chen Y
AD  - Department of Radiation Oncology, The First Affiliated Hospital, Sun Yat-sen 
      University, Guangzhou 510080, China.
FAU - Mai, Hai-Qiang
AU  - Mai HQ
AD  - Department of Nasopharyngeal Carcinoma, Sun Yat-sen University Cancer Center, 
      Guangzhou, China.
AD  - Sun Yat-sen University Cancer Center, State Key Laboratory of Oncology in South 
      China, Collaborative Innovation Center for Cancer Medicine.
AD  - Guangdong Key Laboratory of Nasopharyngeal Carcinoma Diagnosis and Therapy, 
      Guangzhou, China.
FAU - Ling, Li
AU  - Ling L
AD  - Department of Medical Statistics and Epidemiology, School of Public Health, Sun 
      Yat-sen University, Guangzhou 510080, China.
FAU - Liu, Qing
AU  - Liu Q
AD  - Sun Yat-sen University Cancer Center, State Key Laboratory of Oncology in South 
      China, Collaborative Innovation Center for Cancer Medicine.
AD  - Department of Medical Statistics and Epidemiology, Sun Yat-sen University Cancer 
      Center, Guangzhou, China.
FAU - Chua, Melvin Lee Kiang
AU  - Chua MLK
AD  - Division of Radiation Oncology and Medical Sciences, National Cancer Centre 
      Singapore, 169610, Singapore.
AD  - Oncology Academic Programme, Duke-NUS Medical School, 169857, Singapore.
FAU - Chen, Ming-Yuan
AU  - Chen MY
AD  - Department of Nasopharyngeal Carcinoma, Sun Yat-sen University Cancer Center, 
      Guangzhou, China.
AD  - Sun Yat-sen University Cancer Center, State Key Laboratory of Oncology in South 
      China, Collaborative Innovation Center for Cancer Medicine.
AD  - Guangdong Key Laboratory of Nasopharyngeal Carcinoma Diagnosis and Therapy, 
      Guangzhou, China.
LA  - eng
SI  - ClinicalTrials.gov/NCT02111460
PT  - Clinical Trial, Phase III
PT  - Journal Article
PT  - Multicenter Study
PT  - Randomized Controlled Trial
TA  - JAMA Oncol
JT  - JAMA oncology
JID - 101652861
RN  - Q20Q21Q62J (Cisplatin)
RN  - U3P01618RT (Fluorouracil)
SB  - IM
CIN - JAMA Oncol. 2020 Sep 1;6(9):1353-1354. PMID: 32701124
CIN - Nat Rev Clin Oncol. 2020 Oct;17(10):592. PMID: 32747764
MH  - Adult
MH  - Antineoplastic Combined Chemotherapy Protocols/*administration & dosage/adverse 
      effects
MH  - Cisplatin/administration & dosage/adverse effects
MH  - Female
MH  - Fluorouracil/administration & dosage/adverse effects
MH  - Humans
MH  - Male
MH  - Middle Aged
MH  - Nasopharyngeal Carcinoma/*drug therapy/pathology/*radiotherapy
MH  - Neoplasm Metastasis
MH  - Progression-Free Survival
MH  - *Radiotherapy, Intensity-Modulated
PMC - PMC7378870
COIS- Conflict of Interest Disclosures: None reported.
EDAT- 2020/07/24 06:00
MHDA- 2021/02/07 06:00
CRDT- 2020/07/24 06:00
PHST- 2020/07/24 06:00 [pubmed]
PHST- 2021/02/07 06:00 [medline]
PHST- 2020/07/24 06:00 [entrez]
AID - 2768224 [pii]
AID - coi200025 [pii]
AID - 10.1001/jamaoncol.2020.1808 [doi]
PST - ppublish
SO  - JAMA Oncol. 2020 Sep 1;6(9):1345-1352. doi: 10.1001/jamaoncol.2020.1808.

PMID- 34341578
OWN - NLM
STAT- MEDLINE
DCOM- 20211008
LR  - 20220115
IS  - 1546-170X (Electronic)
IS  - 1078-8956 (Linking)
VI  - 27
IP  - 9
DP  - 2021 Sep
TI  - Toripalimab or placebo plus chemotherapy as first-line treatment in advanced 
      nasopharyngeal carcinoma: a multicenter randomized phase 3 trial.
PG  - 1536-1543
LID - 10.1038/s41591-021-01444-0 [doi]
AB  - Gemcitabine-cisplatin (GP) chemotherapy is the standard first-line systemic 
      treatment for recurrent or metastatic nasopharyngeal carcinoma (RM-NPC). In this 
      international, double-blind, phase 3 trial (ClinicalTrials.gov identifier: 
      NCT03581786), 289 patients with RM-NPC and no previous chemotherapy for recurrent or 
      metastatic disease were randomized (1/1) to receive either toripalimab, a monoclonal 
      antibody against human programmed death-1 (PD-1), or placebo in combination with GP 
      every 3 weeks for up to six cycles, followed by monotherapy with toripalimab or 
      placebo. The primary endpoint was progression-free survival (PFS) as assessed by a 
      blinded independent review committee according to RECIST v.1.1. At the prespecified 
      interim PFS analysis, a significant improvement in PFS was detected in the 
      toripalimab arm compared to the placebo arm: median PFS of 11.7 versus 8.0 months, 
      hazard ratio (HR) = 0.52 (95% confidence interval (CI): 0.36-0.74), P = 0.0003. An 
      improvement in PFS was observed across key subgroups, including PD-L1 expression. As 
      of 18 February 2021, a 40% reduction in risk of death was observed in the 
      toripalimab arm compared to the placebo arm (HR = 0.603 (95% CI: 0.364-0.997)). The 
      incidence of grade ≥3 adverse events (AEs) (89.0 versus 89.5%), AEs leading to 
      discontinuation of toripalimab/placebo (7.5 versus 4.9%) and fatal AEs (2.7 versus 
      2.8%) was similar between the two arms; however, immune-related AEs (39.7 versus 
      18.9%) and grade ≥3 infusion reactions (7.5 versus 0.7%) were more frequent in the 
      toripalimab arm. In conclusion, the addition of toripalimab to GP chemotherapy as a 
      first-line treatment for patients with RM-NPC provided superior PFS compared to GP 
      alone, and with a manageable safety profile.
CI  - © 2021. The Author(s), under exclusive licence to Springer Nature America, Inc.
FAU - Mai, Hai-Qiang
AU  - Mai HQ
AD  - Department of Nasopharyngeal Carcinoma, Sun Yat-Sen University Cancer Center, State 
      Key Laboratory of Oncology in South China, Collaborative Innovation Center of Cancer 
      Medicine, Guangzhou, China.
FAU - Chen, Qiu-Yan
AU  - Chen QY
AD  - Department of Nasopharyngeal Carcinoma, Sun Yat-Sen University Cancer Center, State 
      Key Laboratory of Oncology in South China, Collaborative Innovation Center of Cancer 
      Medicine, Guangzhou, China.
FAU - Chen, Dongping
AU  - Chen D
AD  - Affiliated Cancer Hospital & Institute of Guangzhou Medical University, Guangzhou, 
      China.
FAU - Hu, Chaosu
AU  - Hu C
AD  - Fudan University Cancer Center, Shanghai, China.
FAU - Yang, Kunyu
AU  - Yang K
AD  - Union Hospital Tongji Medical College, Huazhong University of Science and 
      Technology, Wuhan, China.
FAU - Wen, Jiyu
AU  - Wen J
AD  - Affiliated Hospital of Guangdong Medical University, Zhanjiang, China.
FAU - Li, Jingao
AU  - Li J
AD  - Jiangxi Cancer Hospital, Nanchang, China.
FAU - Shi, Ying-Rui
AU  - Shi YR
AD  - Hunan Cancer Hospital and the Affiliated Cancer Hospital of Xiangya School of 
      Medicine, Changsha, China.
FAU - Jin, Feng
AU  - Jin F
AD  - Guizhou Cancer Hospital of Guizhou Medical University, Guiyang, China.
FAU - Xu, Ruilian
AU  - Xu R
AD  - Shenzhen People's Hospital, Shenzhen, China.
FAU - Pan, Jianji
AU  - Pan J
AD  - Fujian Provincial Cancer Hospital, Fuzhou, China.
FAU - Qu, Shenhong
AU  - Qu S
AD  - The People's Hospital of Guangxi Zhuang Autonomous Region, Nanning, China.
FAU - Li, Ping
AU  - Li P
AD  - West China Hospital of Sichuan University, Chengdu, China.
FAU - Hu, Chunhong
AU  - Hu C
AD  - The Second Xiangya Hospital of Central South University, Changsha, China.
FAU - Liu, Yi-Chun
AU  - Liu YC
AD  - Taichung Veterans General Hospital, Taichung, Taiwan.
FAU - Jiang, Yi
AU  - Jiang Y
AD  - Cancer Hospital of Shantou University Medical College, Shantou, China.
FAU - He, Xia
AU  - He X
AD  - Jiangsu Cancer Hospital, Nanjing, China.
FAU - Wang, Hung-Ming
AU  - Wang HM
AD  - Chang Gung Memorial Hospital, Taoyuan, Taiwan.
FAU - Lim, Wan-Teck
AU  - Lim WT
AUID- ORCID: 0000-0002-4655-0206
AD  - National Cancer Centre, Singapore City, Singapore.
FAU - Liao, Wangjun
AU  - Liao W
AD  - Nanfang Hospital, Guangzhou, China.
FAU - He, Xiaohui
AU  - He X
AD  - Cancer Hospital Chinese Academy of Medical Sciences and Peking Union Medical 
      College, Beijing, China.
FAU - Chen, Xiaozhong
AU  - Chen X
AD  - Zhejiang Cancer Hospital, Hangzhou, China.
FAU - Liu, Zhigang
AU  - Liu Z
AUID- ORCID: 0000-0003-4043-3196
AD  - The Fifth Affiliated Hospital of Sun Yat-Sen University, Zhuhai, China.
FAU - Yuan, Xianglin
AU  - Yuan X
AD  - Tongji Hospital, Tongji Medical College, Huazhong University of Science and 
      Technology, Wuhan, China.
FAU - Li, Qi
AU  - Li Q
AD  - Shanghai General Hospital, Shanghai, China.
FAU - Lin, Xiaoyan
AU  - Lin X
AD  - Fujian Medical University Union Hospital, Fuzhou, China.
FAU - Jing, Shanghua
AU  - Jing S
AD  - The Fourth Hospital of Hebei Medical University Hebei Cancer Hospital, Shijiazhuang, 
      China.
FAU - Chen, Yanju
AU  - Chen Y
AD  - Hainan General Hospital, Haikou, China.
FAU - Lu, Yin
AU  - Lu Y
AD  - Liuzhou Worker's Hospital, Liuzhou, China.
FAU - Hsieh, Ching-Yun
AU  - Hsieh CY
AD  - China Medical University Hospital, Taichung, Taiwan.
FAU - Yang, Muh-Hwa
AU  - Yang MH
AUID- ORCID: 0000-0002-8918-1244
AD  - Taipei Veterans General Hospital, Taipei, Taiwan.
FAU - Yen, Chia-Jui
AU  - Yen CJ
AD  - National Cheng Kung University, Tainan, Taiwan.
FAU - Samol, Jens
AU  - Samol J
AD  - Tan Tock Seng Hospital, Singapore City, Singapore.
AD  - Johns Hopkins University, Baltimore, MD, USA.
FAU - Feng, Hui
AU  - Feng H
AD  - Shanghai Junshi Biosciences, Shanghai, China.
AD  - TopAlliance Biosciences, Rockville, MD, USA.
FAU - Yao, Sheng
AU  - Yao S
AD  - Shanghai Junshi Biosciences, Shanghai, China.
AD  - TopAlliance Biosciences, Rockville, MD, USA.
FAU - Keegan, Patricia
AU  - Keegan P
AUID- ORCID: 0000-0002-7266-395X
AD  - TopAlliance Biosciences, Rockville, MD, USA.
FAU - Xu, Rui-Hua
AU  - Xu RH
AUID- ORCID: 0000-0001-9771-8534
AD  - Department of Medical Oncology, Sun Yat-Sen University Cancer Center, State Key 
      Laboratory of Oncology in South China, Collaborative Innovation Center of Cancer 
      Medicine, Guangzhou, China. xurh@sysucc.org.cn.
LA  - eng
SI  - ClinicalTrials.gov/NCT03581786
PT  - Clinical Trial, Phase III
PT  - Journal Article
PT  - Multicenter Study
PT  - Randomized Controlled Trial
PT  - Research Support, Non-U.S. Gov't
DEP - 20210802
PL  - United States
TA  - Nat Med
JT  - Nature medicine
JID - 9502015
RN  - 0 (Antibodies, Monoclonal, Humanized)
RN  - 0 (Antineoplastic Agents, Immunological)
RN  - 0 (B7-H1 Antigen)
RN  - 0 (CD274 protein, human)
RN  - 0W860991D6 (Deoxycytidine)
RN  - 8JXN261VVA (toripalimab)
RN  - B76N6SBZ8R (gemcitabine)
RN  - Q20Q21Q62J (Cisplatin)
SB  - IM
CIN - Nat Med. 2021 Sep;27(9):1512-1513. PMID: 34518676
EIN - Nat Med. 2022 Jan;28(1):214. PMID: 35027760
MH  - Adult
MH  - Aged
MH  - Antibodies, Monoclonal, Humanized/*administration & dosage/adverse effects
MH  - Antineoplastic Agents, Immunological/administration & dosage
MH  - Antineoplastic Combined Chemotherapy Protocols/*administration & dosage/adverse 
      effects
MH  - B7-H1 Antigen/antagonists & inhibitors/genetics
MH  - Cisplatin/administration & dosage/adverse effects
MH  - Deoxycytidine/administration & dosage/adverse effects/analogs & derivatives
MH  - Female
MH  - Humans
MH  - Male
MH  - Middle Aged
MH  - Nasopharyngeal Carcinoma/*drug therapy/immunology/pathology
MH  - Neoplasm Recurrence, Local/*drug therapy/immunology/pathology
MH  - Progression-Free Survival
EDAT- 2021/08/04 06:00
MHDA- 2021/10/09 06:00
CRDT- 2021/08/03 06:36
PHST- 2021/05/04 00:00 [received]
PHST- 2021/06/21 00:00 [accepted]
PHST- 2021/08/04 06:00 [pubmed]
PHST- 2021/10/09 06:00 [medline]
PHST- 2021/08/03 06:36 [entrez]
AID - 10.1038/s41591-021-01444-0 [pii]
AID - 10.1038/s41591-021-01444-0 [doi]
PST - ppublish
SO  - Nat Med. 2021 Sep;27(9):1536-1543. doi: 10.1038/s41591-021-01444-0. Epub 2021 Aug 2.

PMID- 34174189
OWN - NLM
STAT- MEDLINE
DCOM- 20210812
LR  - 20210910
IS  - 1474-5488 (Electronic)
IS  - 1470-2045 (Linking)
VI  - 22
IP  - 8
DP  - 2021 Aug
TI  - Camrelizumab versus placebo in combination with gemcitabine and cisplatin as 
      first-line treatment for recurrent or metastatic nasopharyngeal carcinoma 
      (CAPTAIN-1st): a multicentre, randomised, double-blind, phase 3 trial.
PG  - 1162-1174
LID - S1470-2045(21)00302-8 [pii]
LID - 10.1016/S1470-2045(21)00302-8 [doi]
AB  - BACKGROUND: The addition of camrelizumab to gemcitabine and cisplatin showed 
      promising activity as first-line therapy in patients with recurrent or metastatic 
      nasopharyngeal carcinoma in a phase 1 trial. We therefore compared camrelizumab plus 
      gemcitabine and cisplatin with placebo plus gemcitabine and cisplatin in a 
      randomised phase 3 trial. METHODS: In this randomised, double-blind, phase 3 trial 
      done at 28 hospitals in China, patients were eligible if they were aged 18-75 years, 
      had an Eastern Cooperative Oncology Group (ECOG) performance status of 0-1, and had 
      previously untreated recurrent or metastatic nasopharyngeal carcinoma. Patients were 
      randomly assigned (1:1; using an interactive web-response system with a block size 
      of four) to receive either camrelizumab (200 mg on day 1) or matching placebo 
      intravenously, plus gemcitabine and cisplatin (gemcitabine 1000 mg/m(2) on days 1 
      and 8; cisplatin 80 mg/m(2) on day 1) intravenously every 3 weeks for four to six 
      cycles, followed by maintenance therapy with camrelizumab or placebo, until 
      radiographic progression, unacceptable toxicity, start of new anticancer treatment, 
      investigator decision, or withdrawal of consent. Stratification factors used in 
      randomisation were liver metastases, previous radical concurrent chemoradiotherapy, 
      and ECOG performance status. The allocation sequence was generated by an independent 
      randomisation group. The primary endpoint was progression-free survival per 
      independent review committee. The significance threshold for independent review 
      committee-assessed progression-free survival was p=0·0086 (one-sided) at the interim 
      analysis. Efficacy and safety analyses included all patients who received at least 
      one dose of study drug. This trial is registered with ClinicalTrials.gov, 
      NCT03707509, and is closed for enrolment but is ongoing. FINDINGS: Between Nov 13, 
      2018, and Nov 29, 2019, 343 patients were screened and 263 were eligible and were 
      randomly assigned to the camrelizumab group (n=134) or placebo group (n=129). At the 
      prespecified interim analysis (June 15, 2020), independent review committee-assessed 
      progression-free survival was significantly longer in the camrelizumab group (median 
      9·7 months [95% CI 8·3-11·4]) than in the placebo group (median 6·9 months 
      [5·9-7·3]; hazard ratio 0·54 [95% CI 0·39-0·76]; one-sided p=0·0002). As of Dec 31, 
      2020, the most common grade 3 or worse adverse events of any cause were decreased 
      white blood cell count (89 [66%] of 134 patients in the camrelizumab group vs 90 
      [70%] of 129 patients in the placebo group), decreased neutrophil count (86 [64%] vs 
      85 [66%]), anaemia (53 [40%] vs 57 [44%]), and decreased platelet count (53 [40%] vs 
      52 [40%]). Serious adverse events were reported in 59 (44%) of 134 patients in the 
      camrelizumab group and 48 (37%) of 129 patients in the placebo group. 
      Treatment-related deaths occurred in five (4%) patients in the camrelizumab group 
      (two unknown cause of death, one multiple organ dysfunction syndrome, one pharyngeal 
      haemorrhage, and one arrhythmia) and one (<1%) patient in the placebo group (unknown 
      cause of death). INTERPRETATION: Our findings suggest that camrelizumab plus 
      gemcitabine and cisplatin could be a new standard of care for patients with 
      recurrent or metastatic nasopharyngeal carcinoma in the first-line setting. Longer 
      follow-up is needed to confirm this conclusion. FUNDING: Jiangsu Hengrui 
      Pharmaceuticals (formerly Jiangsu Hengrui Medicine). TRANSLATION: For the Chinese 
      translation of the abstract see Supplementary Materials section.
CI  - Copyright © 2021 Elsevier Ltd. All rights reserved.
FAU - Yang, Yunpeng
AU  - Yang Y
AD  - Sun Yat-sen University Cancer Center, State Key Laboratory of Oncology in South 
      China, Collaborative Innovation Center for Cancer Medicine, Guangzhou, China.
FAU - Qu, Song
AU  - Qu S
AD  - Guangxi Medical University Affiliated Tumor Hospital, Nanning, China.
FAU - Li, Jingao
AU  - Li J
AD  - Jiangxi Cancer Hospital of Nanchang University, Nanchang, China.
FAU - Hu, Chaosu
AU  - Hu C
AD  - Fudan University Shanghai Cancer Center, Shanghai, China.
FAU - Xu, Mingjun
AU  - Xu M
AD  - First Affiliated Hospital of Gannan Medical University, Ganzhou, China.
FAU - Li, Weidong
AU  - Li W
AD  - Guangzhou Medical University Affiliated Oncology Hospital, Guangzhou, China.
FAU - Zhou, Ting
AU  - Zhou T
AD  - Sun Yat-sen University Cancer Center, State Key Laboratory of Oncology in South 
      China, Collaborative Innovation Center for Cancer Medicine, Guangzhou, China.
FAU - Shen, Liangfang
AU  - Shen L
AD  - Xiangya Hospital Central South University, Changsha, China.
FAU - Wu, Hui
AU  - Wu H
AD  - Affiliated Cancer Hospital of Zhengzhou University, Zhengzhou, China.
FAU - Lang, Jinyi
AU  - Lang J
AD  - Sichuan Cancer Hospital & Institute, Sichuan Cancer Center, School of Medicine, 
      University of Electronic Science and Technology of China, Chengdu, China.
FAU - Hu, Guangyuan
AU  - Hu G
AD  - Tongji Hospital of Tongji Medical College, Huazhong University of Science and 
      Technology, Wuhan, China.
FAU - Luo, Zhanxiong
AU  - Luo Z
AD  - Liuzhou People's Hospital, Liuzhou, China.
FAU - Fu, Zhichao
AU  - Fu Z
AD  - 900th Hospital of The Joint Logistics Team, PLA, Fuzhou, China.
FAU - Qu, Shenhong
AU  - Qu S
AD  - Guangxi Zhuang Autonomous Region People's Hospital, Nanning, China.
FAU - Feng, Weineng
AU  - Feng W
AD  - The First People's Hospital of Foshan, Foshan, China.
FAU - Chen, Xiaozhong
AU  - Chen X
AD  - Zhejiang Cancer Hospital, Hangzhou, China.
FAU - Lin, Shaojun
AU  - Lin S
AD  - Fujian Medical University Cancer Hospital & Fujian Cancer Hospital, Fuzhou, China.
FAU - Zhang, Weimin
AU  - Zhang W
AD  - General Hospital of Southern Theatre Command, Guangzhou, China.
FAU - Li, Xiaojiang
AU  - Li X
AD  - Yunnan Cancer Hospital, Kunming, China.
FAU - Sun, Yan
AU  - Sun Y
AD  - Beijing Cancer Hospital, Beijing, China.
FAU - Lin, Zhixiong
AU  - Lin Z
AD  - Cancer Hospital of Shantou University Medical College, Shantou, China.
FAU - Lin, Qin
AU  - Lin Q
AD  - The First Affiliated Hospital of Xiamen University, Xiamen, China.
FAU - Lei, Feng
AU  - Lei F
AD  - Zhongshan People's Hospital, Zhongshan, China.
FAU - Long, Jianting
AU  - Long J
AD  - The First Affiliated Hospital of Sun Yat-sen University, Guangzhou, China.
FAU - Hong, Jinsheng
AU  - Hong J
AD  - The First Affiliated Hospital of Fujian Medical University/Key Laboratory of 
      Radiation Biology, Fuzhou, China.
FAU - Huang, Xiaoming
AU  - Huang X
AD  - Sun Yat-sen Memorial Hospital of Sun Yat-sen University, Guangzhou, China.
FAU - Zeng, Lingzhi
AU  - Zeng L
AD  - Jiujiang No.1 People's Hospital of Nanchang University, Jiujiang, China.
FAU - Wang, Peiguo
AU  - Wang P
AD  - Tianjin Medical University Cancer Institute and Hospital, Tianjin, China.
FAU - He, Xiaohui
AU  - He X
AD  - Cancer Hospital Chinese Academy of Medical Sciences, Beijing, China.
FAU - Zhang, Ben
AU  - Zhang B
AD  - Jiangsu Hengrui Pharmaceuticals, Shanghai, China.
FAU - Yang, Qing
AU  - Yang Q
AD  - Jiangsu Hengrui Pharmaceuticals, Shanghai, China.
FAU - Zhang, Xiaojing
AU  - Zhang X
AD  - Jiangsu Hengrui Pharmaceuticals, Shanghai, China.
FAU - Zou, Jianjun
AU  - Zou J
AD  - Jiangsu Hengrui Pharmaceuticals, Shanghai, China.
FAU - Fang, Wenfeng
AU  - Fang W
AD  - Sun Yat-sen University Cancer Center, State Key Laboratory of Oncology in South 
      China, Collaborative Innovation Center for Cancer Medicine, Guangzhou, China.
FAU - Zhang, Li
AU  - Zhang L
AD  - Sun Yat-sen University Cancer Center, State Key Laboratory of Oncology in South 
      China, Collaborative Innovation Center for Cancer Medicine, Guangzhou, China. 
      Electronic address: zhangli@sysucc.org.cn.
LA  - eng
SI  - ClinicalTrials.gov/NCT03707509
PT  - Clinical Trial, Phase III
PT  - Journal Article
PT  - Multicenter Study
PT  - Randomized Controlled Trial
PT  - Research Support, Non-U.S. Gov't
DEP - 20210623
PL  - England
TA  - Lancet Oncol
JT  - The Lancet. Oncology
JID - 100957246
RN  - 0 (Antibodies, Monoclonal, Humanized)
RN  - 0W860991D6 (Deoxycytidine)
RN  - 73096E137E (camrelizumab)
RN  - B76N6SBZ8R (gemcitabine)
RN  - Q20Q21Q62J (Cisplatin)
SB  - IM
CIN - Nat Rev Clin Oncol. 2021 Sep;18(9):542. PMID: 34253913
MH  - Adult
MH  - Aged
MH  - Antibodies, Monoclonal, Humanized/*therapeutic use
MH  - Antineoplastic Combined Chemotherapy Protocols/*therapeutic use
MH  - Cisplatin/therapeutic use
MH  - Deoxycytidine/analogs & derivatives/therapeutic use
MH  - Double-Blind Method
MH  - Female
MH  - Humans
MH  - Male
MH  - Middle Aged
MH  - Nasopharyngeal Carcinoma/*drug therapy
MH  - Nasopharyngeal Neoplasms/*drug therapy
COIS- Declaration of interests JLi reports research grant from Jiangsu Hengrui 
      Pharmaceuticals and Junshippharma. MX reports research grants from Jiangsu Hengrui 
      Pharmaceuticals. HW reports research grants from Jiangsu Hengrui Pharmaceuticals and 
      consulting for Jiangsu Hengrui Pharmaceuticals. ZLi reports research grants from 
      Jiangsu Hengrui Pharmaceuticals and BeiGene and consulting for Jiangsu Hengrui 
      Pharmaceuticals. LZe reports research grants from Jiangsu Hengrui Pharmaceuticals. 
      BZ, QY, XZ, and JZ are employees of Jiangsu Hengrui Pharmaceuticals. LZh reports 
      research grants from BeiGene and Xiansheng Pharma and consulting for MSD, Beigene, 
      and Xiansheng Pharma. All other authors declare no competing interests.
EDAT- 2021/06/27 06:00
MHDA- 2021/08/13 06:00
CRDT- 2021/06/26 20:08
PHST- 2021/04/20 00:00 [received]
PHST- 2021/05/10 00:00 [revised]
PHST- 2021/05/13 00:00 [accepted]
PHST- 2021/06/27 06:00 [pubmed]
PHST- 2021/08/13 06:00 [medline]
PHST- 2021/06/26 20:08 [entrez]
AID - S1470-2045(21)00302-8 [pii]
AID - 10.1016/S1470-2045(21)00302-8 [doi]
PST - ppublish
SO  - Lancet Oncol. 2021 Aug;22(8):1162-1174. doi: 10.1016/S1470-2045(21)00302-8. Epub 
      2021 Jun 23.

PMID- 27686945
OWN - NLM
STAT- MEDLINE
DCOM- 20170526
LR  - 20190221
IS  - 1474-5488 (Electronic)
IS  - 1470-2045 (Linking)
VI  - 17
IP  - 11
DP  - 2016 Nov
TI  - Induction chemotherapy plus concurrent chemoradiotherapy versus concurrent 
      chemoradiotherapy alone in locoregionally advanced nasopharyngeal carcinoma: a phase 
      3, multicentre, randomised controlled trial.
PG  - 1509-1520
LID - S1470-2045(16)30410-7 [pii]
LID - 10.1016/S1470-2045(16)30410-7 [doi]
AB  - BACKGROUND: The value of adding cisplatin, fluorouracil, and docetaxel (TPF) 
      induction chemotherapy to concurrent chemoradiotherapy in locoregionally advanced 
      nasopharyngeal carcinoma is unclear. We aimed to compare TPF induction chemotherapy 
      plus concurrent chemoradiotherapy with concurrent chemoradiotherapy alone in a 
      suitably powered trial. METHODS: We did an open-label, phase 3, multicentre, 
      randomised controlled trial at ten institutions in China. Patients with previously 
      untreated, stage III-IVB (except T3-4N0) nasopharyngeal carcinoma, aged 18-59 years 
      without severe comorbidities were enrolled. Eligible patients were randomly assigned 
      (1:1) to receive induction chemotherapy plus concurrent chemoradiotherapy or 
      concurrent chemoradiotherapy alone (three cycles of 100 mg/m(2) cisplatin every 3 
      weeks, concurrently with intensity-modulated radiotherapy). Induction chemotherapy 
      was three cycles of intravenous docetaxel (60 mg/m(2) on day 1), intravenous 
      cisplatin (60 mg/m(2) on day 1), and continuous intravenous fluorouracil (600 
      mg/m(2) per day from day 1 to day 5) every 3 weeks before concurrent 
      chemoradiotherapy. Randomisation was by a computer-generated random number code with 
      a block size of four, stratified by treatment centre and disease stage (III or IV). 
      Treatment allocation was not masked. The primary endpoint was failure-free survival 
      calculated from randomisation to locoregional failure, distant failure, or death 
      from any cause; required sample size was 476 patients (238 per group). We did 
      efficacy analyses in our intention-to-treat population. The follow-up is ongoing; in 
      this report, we present the 3-year survival results and acute toxic effects. This 
      trial is registered with ClinicalTrials.gov, number NCT01245959. FINDINGS: Between 
      March 1, 2011, and Aug 22, 2013, 241 patients were assigned to induction 
      chemotherapy plus concurrent chemoradiotherapy and 239 to concurrent 
      chemoradiotherapy alone. After a median follow-up of 45 months (IQR 38-49), 3-year 
      failure-free survival was 80% (95% CI 75-85) in the induction chemotherapy plus 
      concurrent chemoradiotherapy group and 72% (66-78) in the concurrent 
      chemoradiotherapy alone group (hazard ratio 0·68, 95% CI 0·48-0·97; p=0·034). The 
      most common grade 3 or 4 adverse events during treatment in the 239 patients in the 
      induction chemotherapy plus concurrent chemoradiotherapy group versus the 238 
      patients in concurrent chemoradiotherapy alone group were neutropenia (101 [42%] vs 
      17 [7%]), leucopenia (98 [41%] vs 41 [17%]), and stomatitis (98 [41%] vs 84 [35%]). 
      INTERPRETATION: Addition of TPF induction chemotherapy to concurrent 
      chemoradiotherapy significantly improved failure-free survival in locoregionally 
      advanced nasopharyngeal carcinoma with acceptable toxicity. Long-term follow-up is 
      required to determine long-term efficacy and toxicities. FUNDING: Shenzhen Main Luck 
      Pharmaceuticals Inc, Sun Yat-sen University Clinical Research 5010 Program 
      (2007037), National Science and Technology Pillar Program during the Twelfth 
      Five-year Plan Period (2014BAI09B10), Health & Medical Collaborative Innovation 
      Project of Guangzhou City (201400000001), Planned Science and Technology Project of 
      Guangdong Province (2013B020400004), and The National Key Research and Development 
      Program of China (2016YFC0902000).
CI  - Copyright © 2016 Elsevier Ltd. All rights reserved.
FAU - Sun, Ying
AU  - Sun Y
AD  - Department of Radiation Oncology, Sun Yat-sen University Cancer Centre, State Key 
      Laboratory of Oncology in South China, Collaborative Innovation Centre for Cancer 
      Medicine, Guangzhou, China.
FAU - Li, Wen-Fei
AU  - Li WF
AD  - Department of Radiation Oncology, Sun Yat-sen University Cancer Centre, State Key 
      Laboratory of Oncology in South China, Collaborative Innovation Centre for Cancer 
      Medicine, Guangzhou, China.
FAU - Chen, Nian-Yong
AU  - Chen NY
AD  - Department of Radiation Oncology, Cancer Centre, West China Hospital, Sichuan 
      University, Chengdu, China.
FAU - Zhang, Ning
AU  - Zhang N
AD  - Department of Radiation Oncology, The First People's Hospital of Foshan, Foshan, 
      China.
FAU - Hu, Guo-Qing
AU  - Hu GQ
AD  - Department of Oncology, Tongji Hospital Affiliated to Tongji Medical College of 
      Huazhong University of Science and Technology, Wuhan, China.
FAU - Xie, Fang-Yun
AU  - Xie FY
AD  - Department of Radiation Oncology, Sun Yat-sen University Cancer Centre, State Key 
      Laboratory of Oncology in South China, Collaborative Innovation Centre for Cancer 
      Medicine, Guangzhou, China.
FAU - Sun, Yan
AU  - Sun Y
AD  - Department of Radiation Oncology, Peking University School of Oncology, Beijing, 
      China.
FAU - Chen, Xiao-Zhong
AU  - Chen XZ
AD  - Department of Radiation Oncology, Zhejiang Cancer Hospital, Hangzhou, China.
FAU - Li, Jin-Gao
AU  - Li JG
AD  - Department of Radiation Oncology, Jiangxi Cancer Hospital, Nanchang, China.
FAU - Zhu, Xiao-Dong
AU  - Zhu XD
AD  - Department of Radiation Oncology, Cancer Hospital of Guangxi Medical University, 
      Nanning, China.
FAU - Hu, Chao-Su
AU  - Hu CS
AD  - Department of Radiation Oncology, Fudan University Shanghai Cancer Centre, 
      Department of Oncology, Shanghai Medical College, Fudan University, Shanghai, China.
FAU - Xu, Xiang-Ying
AU  - Xu XY
AD  - Department of Radiation Oncology, Harbin Medical University Cancer Hospital, Harbin, 
      China.
FAU - Chen, Yuan-Yuan
AU  - Chen YY
AD  - Department of Radiation Oncology, Zhejiang Cancer Hospital, Hangzhou, China.
FAU - Hu, Wei-Han
AU  - Hu WH
AD  - Department of Radiation Oncology, Sun Yat-sen University Cancer Centre, State Key 
      Laboratory of Oncology in South China, Collaborative Innovation Centre for Cancer 
      Medicine, Guangzhou, China.
FAU - Guo, Ling
AU  - Guo L
AD  - Department of Nasopharyngeal Carcinoma, Sun Yat-sen University Cancer Centre, State 
      Key Laboratory of Oncology in South China, Collaborative Innovation Centre for 
      Cancer Medicine, Guangzhou, China.
FAU - Mo, Hao-Yuan
AU  - Mo HY
AD  - Department of Nasopharyngeal Carcinoma, Sun Yat-sen University Cancer Centre, State 
      Key Laboratory of Oncology in South China, Collaborative Innovation Centre for 
      Cancer Medicine, Guangzhou, China.
FAU - Chen, Lei
AU  - Chen L
AD  - Department of Radiation Oncology, Sun Yat-sen University Cancer Centre, State Key 
      Laboratory of Oncology in South China, Collaborative Innovation Centre for Cancer 
      Medicine, Guangzhou, China.
FAU - Mao, Yan-Ping
AU  - Mao YP
AD  - Department of Radiation Oncology, Sun Yat-sen University Cancer Centre, State Key 
      Laboratory of Oncology in South China, Collaborative Innovation Centre for Cancer 
      Medicine, Guangzhou, China.
FAU - Sun, Rui
AU  - Sun R
AD  - Department of Radiation Oncology, Sun Yat-sen University Cancer Centre, State Key 
      Laboratory of Oncology in South China, Collaborative Innovation Centre for Cancer 
      Medicine, Guangzhou, China.
FAU - Ai, Ping
AU  - Ai P
AD  - Department of Radiation Oncology, Cancer Centre, West China Hospital, Sichuan 
      University, Chengdu, China.
FAU - Liang, Shao-Bo
AU  - Liang SB
AD  - Department of Radiation Oncology, The First People's Hospital of Foshan, Foshan, 
      China.
FAU - Long, Guo-Xian
AU  - Long GX
AD  - Department of Oncology, Tongji Hospital Affiliated to Tongji Medical College of 
      Huazhong University of Science and Technology, Wuhan, China.
FAU - Zheng, Bao-Min
AU  - Zheng BM
AD  - Department of Radiation Oncology, Peking University School of Oncology, Beijing, 
      China.
FAU - Feng, Xing-Lai
AU  - Feng XL
AD  - Department of Radiation Oncology, Zhejiang Cancer Hospital, Hangzhou, China.
FAU - Gong, Xiao-Chang
AU  - Gong XC
AD  - Department of Radiation Oncology, Jiangxi Cancer Hospital, Nanchang, China.
FAU - Li, Ling
AU  - Li L
AD  - Department of Radiation Oncology, Cancer Hospital of Guangxi Medical University, 
      Nanning, China.
FAU - Shen, Chun-Ying
AU  - Shen CY
AD  - Department of Radiation Oncology, Fudan University Shanghai Cancer Centre, 
      Department of Oncology, Shanghai Medical College, Fudan University, Shanghai, China.
FAU - Xu, Jian-Yu
AU  - Xu JY
AD  - Department of Radiation Oncology, Harbin Medical University Cancer Hospital, Harbin, 
      China.
FAU - Guo, Ying
AU  - Guo Y
AD  - Clinical Trials Centre, Sun Yat-sen University Cancer Centre, State Key Laboratory 
      of Oncology in South China, Collaborative Innovation Centre for Cancer Medicine, 
      Guangzhou, China.
FAU - Chen, Yu-Ming
AU  - Chen YM
AD  - Department of Medical Statistics and Epidemiology, School of Public Health, Sun 
      Yat-sen University, Guangzhou, China.
FAU - Zhang, Fan
AU  - Zhang F
AD  - Department of Radiation Oncology, Sun Yat-sen University Cancer Centre, State Key 
      Laboratory of Oncology in South China, Collaborative Innovation Centre for Cancer 
      Medicine, Guangzhou, China.
FAU - Lin, Li
AU  - Lin L
AD  - Department of Radiation Oncology, Sun Yat-sen University Cancer Centre, State Key 
      Laboratory of Oncology in South China, Collaborative Innovation Centre for Cancer 
      Medicine, Guangzhou, China.
FAU - Tang, Ling-Long
AU  - Tang LL
AD  - Department of Radiation Oncology, Sun Yat-sen University Cancer Centre, State Key 
      Laboratory of Oncology in South China, Collaborative Innovation Centre for Cancer 
      Medicine, Guangzhou, China.
FAU - Liu, Meng-Zhong
AU  - Liu MZ
AD  - Department of Radiation Oncology, Sun Yat-sen University Cancer Centre, State Key 
      Laboratory of Oncology in South China, Collaborative Innovation Centre for Cancer 
      Medicine, Guangzhou, China.
FAU - Ma, Jun
AU  - Ma J
AD  - Department of Radiation Oncology, Sun Yat-sen University Cancer Centre, State Key 
      Laboratory of Oncology in South China, Collaborative Innovation Centre for Cancer 
      Medicine, Guangzhou, China. Electronic address: majun2@mail.sysu.edu.cn.
LA  - eng
SI  - ClinicalTrials.gov/NCT01245959
PT  - Clinical Trial, Phase III
PT  - Comparative Study
PT  - Journal Article
PT  - Multicenter Study
PT  - Randomized Controlled Trial
DEP - 20160927
PL  - England
TA  - Lancet Oncol
JT  - The Lancet. Oncology
JID - 100957246
RN  - 0 (Taxoids)
RN  - 15H5577CQD (Docetaxel)
RN  - Q20Q21Q62J (Cisplatin)
RN  - U3P01618RT (Fluorouracil)
SB  - IM
CIN - Lancet Oncol. 2016 Nov;17 (11):1465-1467. PMID: 27686944
MH  - Adult
MH  - Antineoplastic Combined Chemotherapy Protocols/*therapeutic use
MH  - Carcinoma
MH  - *Chemoradiotherapy/adverse effects
MH  - Cisplatin/administration & dosage
MH  - Docetaxel
MH  - Female
MH  - Fluorouracil/administration & dosage
MH  - Humans
MH  - *Induction Chemotherapy/adverse effects
MH  - Male
MH  - Middle Aged
MH  - Nasopharyngeal Carcinoma
MH  - Nasopharyngeal Neoplasms/mortality/*therapy
MH  - Taxoids/administration & dosage
EDAT- 2016/10/01 06:00
MHDA- 2017/05/27 06:00
CRDT- 2016/10/01 06:00
PHST- 2016/06/23 00:00 [received]
PHST- 2016/07/30 00:00 [revised]
PHST- 2016/08/10 00:00 [accepted]
PHST- 2016/10/01 06:00 [pubmed]
PHST- 2017/05/27 06:00 [medline]
PHST- 2016/10/01 06:00 [entrez]
AID - S1470-2045(16)30410-7 [pii]
AID - 10.1016/S1470-2045(16)30410-7 [doi]
PST - ppublish
SO  - Lancet Oncol. 2016 Nov;17(11):1509-1520. doi: 10.1016/S1470-2045(16)30410-7. Epub 
      2016 Sep 27.

PMID- 27567279
OWN - NLM
STAT- MEDLINE
DCOM- 20161110
LR  - 20190221
IS  - 1474-547X (Electronic)
IS  - 0140-6736 (Linking)
VI  - 388
IP  - 10054
DP  - 2016 Oct 15
TI  - Gemcitabine plus cisplatin versus fluorouracil plus cisplatin in recurrent or 
      metastatic nasopharyngeal carcinoma: a multicentre, randomised, open-label, phase 3 
      trial.
PG  - 1883-1892
LID - S0140-6736(16)31388-5 [pii]
LID - 10.1016/S0140-6736(16)31388-5 [doi]
AB  - BACKGROUND: Outcomes are poor for patients with recurrent or metastatic 
      nasopharyngeal carcinoma and no well established first-line chemotherapy is 
      available for the disease. We compared the efficacy and safety of gemcitabine plus 
      cisplatin versus fluorouracil plus cisplatin in patients with recurrent or 
      metastatic nasopharyngeal carcinoma. METHODS: In this multicentre, randomised, 
      open-label, phase 3 trial, patients with recurrent or metastatic nasopharyngeal 
      carcinoma were recruited from 22 hospitals in China. Key inclusion criteria were 
      Eastern Cooperative Oncology Group performance status of 0 or 1, adequate organ 
      function, and measurable lesions according to Response Evaluation Criteria in Solid 
      Tumors version 1.1. Patients were randomly assigned in a 1:1 ratio to receive either 
      gemcitabine (1 g/m(2) intravenously on days 1 and 8) and cisplatin (80 mg/m(2) 
      intravenously on day 1), or fluorouracil (4 g/m(2) in continuous intravenous 
      infusion over 96 h) and cisplatin (80 mg/m(2) on day 1 given intravenously) once 
      every 3 weeks for a maximum of six cycles. The randomisation was done centrally via 
      an interactive phone response system using block randomisation with a size of six. 
      The primary endpoint was progression-free survival assessed by the independent image 
      committee in the intention-to-treat population. Safety analyses were done in 
      patients who received at least one cycle of study drug. This study is ongoing and is 
      registered with ClinicalTrials.gov, number NCT01528618. FINDINGS: Between Feb 20, 
      2012, and Oct 30, 2015, 362 patients were randomly assigned to a group (181 to the 
      gemcitabine [plus cisplatin] group and 181 to the fluorouracil [plus cisplatin] 
      group). Median follow-up time for progression-free survival was 19·4 months (IQR 
      12·1-35·6). The median progression-free survival was 7·0 months (4·4-10·9) in the 
      gemcitabine group and 5·6 months (3·0-7·0) in the fluorouracil group (hazard ratio 
      [HR] 0·55 [95% CI 0·44-0·68]; p<0·0001). A total of 180 patients in the gemcitabine 
      group and 173 patients in the fluorouracil group were included in the safety 
      analysis. Significantly different treatment-related grade 3 or 4 adverse events 
      between the gemcitabine and fluorouracil groups were leucopenia (52 [29%] vs 15 
      [9%]; <0·0001), neutropenia (41 [23%] vs 23 [13%]; p=0·0251), thrombocytopenia (24 
      [13%] vs three [2%]; p=0·0007), and mucosal inflammation (0 vs 25 [14%]; <0·0001). 
      Serious treatment-related adverse events occurred in seven (4%) patients in the 
      gemcitabine group and ten (6%) in the fluorouracil group. Six (3%) patients in the 
      gemcitabine group and 14 (8%) patients in the fluorouracil group discontinued 
      treatment because of drug-related adverse events. No treatment-related deaths 
      occurred in either group. INTERPRETATION: Gemcitabine plus cisplatin prolongs 
      progression-free survival in patients with recurrent or metastatic nasopharyngeal 
      carcinoma. The results establish gemcitabine plus cisplatin as the standard 
      first-line treatment option for this population. FUNDING: Sun Yat-Sen University 
      Clinical Research 5010 Programme, Chinese National Natural Science Foundation 
      project (grant numbers 81372502 and 81201917), the National High Technology Research 
      and Development Program of China (863 program numbers 2012AA02A501 and 
      2012AA02A502), and the Natural Science Foundation of Guangdong (grant number 
      S2013010016564).
CI  - Copyright © 2016 Elsevier Ltd. All rights reserved.
FAU - Zhang, Li
AU  - Zhang L
AD  - Department of Medical Oncology, Sun Yat-sen University Cancer Center, State Key 
      Laboratory of Oncology in South China, Collaborative Innovation Center for Cancer 
      Medicine, Guangzhou, China. Electronic address: zhangli6@mail.sysu.edu.cn.
FAU - Huang, Yan
AU  - Huang Y
AD  - Department of Medical Oncology, Sun Yat-sen University Cancer Center, State Key 
      Laboratory of Oncology in South China, Collaborative Innovation Center for Cancer 
      Medicine, Guangzhou, China.
FAU - Hong, Shaodong
AU  - Hong S
AD  - Department of Medical Oncology, Sun Yat-sen University Cancer Center, State Key 
      Laboratory of Oncology in South China, Collaborative Innovation Center for Cancer 
      Medicine, Guangzhou, China.
FAU - Yang, Yunpeng
AU  - Yang Y
AD  - Department of Medical Oncology, Sun Yat-sen University Cancer Center, State Key 
      Laboratory of Oncology in South China, Collaborative Innovation Center for Cancer 
      Medicine, Guangzhou, China.
FAU - Yu, Gengsheng
AU  - Yu G
AD  - Department of Medical Oncology, Jiangmen Central Hospital, Jiangmen, China.
FAU - Jia, Jun
AU  - Jia J
AD  - Department of Medical Oncology, Dongguan People's Hospital, Dongguan, China.
FAU - Peng, Peijian
AU  - Peng P
AD  - Department of Medical Oncology, The Fifth Affiliated Hospital of Sun Yat-sen 
      University, Zhuhai, China.
FAU - Wu, Xuan
AU  - Wu X
AD  - Department of Medical Oncology, Sun Yat-sen University Cancer Center, State Key 
      Laboratory of Oncology in South China, Collaborative Innovation Center for Cancer 
      Medicine, Guangzhou, China.
FAU - Lin, Qing
AU  - Lin Q
AD  - Department of Oncology, Shunde Hospital of Traditional Chinese Medicine, Foshan, 
      China.
FAU - Xi, Xuping
AU  - Xi X
AD  - Department of Radiotherapy, Cancer Hospital of Hunan Province, Changsha, China.
FAU - Peng, Jiewen
AU  - Peng J
AD  - Department of Medical Oncology, Zhongshan People's Hospital, Zhongshan, China.
FAU - Xu, Mingjun
AU  - Xu M
AD  - Department of Oncology, The First Affiliated Hospital of Gangnan Medical College, 
      Gangnan, China.
FAU - Chen, Dongping
AU  - Chen D
AD  - Department of Radiotherapy, The Affiliated Cancer Hospital of Guangzhou Medical 
      University, Guangzhou, China.
FAU - Lu, Xiaojun
AU  - Lu X
AD  - Department of Radiotherapy, Zhongshan People's Hospital, Zhongshan, China.
FAU - Wang, Rensheng
AU  - Wang R
AD  - Department of Radiotherapy, The First Affiliated Hospital of Guangxi Medical 
      University, Nanning, China.
FAU - Cao, Xiaolong
AU  - Cao X
AD  - Department of Oncology, Panyu Central Hospital, Guangzhou, China.
FAU - Chen, Xiaozhong
AU  - Chen X
AD  - Department of Radiotherapy, Cancer Hospital of Zhejiang Province, Hangzhou, China.
FAU - Lin, Zhixiong
AU  - Lin Z
AD  - Department of Medical Oncology, The Affiliated Cancer Hospital of Shantou 
      University, Shantou, China.
FAU - Xiong, Jianping
AU  - Xiong J
AD  - Department of Oncology, The First Affiliated Hospital of Nanchang University, 
      Nanchang, China.
FAU - Lin, Qin
AU  - Lin Q
AD  - Department of Radiotherapy, The First Affiliated Hospital of Xiamen University, 
      Xiamen, China.
FAU - Xie, Conghua
AU  - Xie C
AD  - Department of Oncology, Zhongnan Hospital of Wuhan University, Wuhan, China.
FAU - Li, Zhihua
AU  - Li Z
AD  - Department of Oncology, Sun Yat-sen Memorial Hospital, Guangzhou, China.
FAU - Pan, Jianji
AU  - Pan J
AD  - Department of Radiotherapy, Fujian Provincial Cancer Hospital, Fuzhou, China.
FAU - Li, Jingao
AU  - Li J
AD  - Department of Radiotherapy, Jiangxi Provincial Cancer Hospital, Nanchang, China.
FAU - Wu, Shixiu
AU  - Wu S
AD  - Department of Radiotherapy, Cancer Hospital of Hangzhou City, Hangzhou, China.
FAU - Lian, Yingni
AU  - Lian Y
AD  - Department of Medical Oncology, The First People's Hospital of Zhaoqing City, 
      Zhaoqing, China.
FAU - Yang, Quanlie
AU  - Yang Q
AD  - Department of Chemotherapy, People's Hospital of Meizhou, Meizhou, China.
FAU - Zhao, Chong
AU  - Zhao C
AD  - Department of Radiotherapy, Sun Yat-sen University Cancer Center, State Key 
      Laboratory of Oncology in South China, Collaborative Innovation Center for Cancer 
      Medicine, Guangzhou, China.
LA  - eng
SI  - ClinicalTrials.gov/NCT01528618
PT  - Clinical Trial, Phase III
PT  - Comparative Study
PT  - Journal Article
PT  - Multicenter Study
PT  - Randomized Controlled Trial
PT  - Research Support, Non-U.S. Gov't
DEP - 20160823
PL  - England
TA  - Lancet
JT  - Lancet (London, England)
JID - 2985213R
RN  - 0W860991D6 (Deoxycytidine)
RN  - B76N6SBZ8R (gemcitabine)
RN  - Q20Q21Q62J (Cisplatin)
RN  - U3P01618RT (Fluorouracil)
SB  - IM
CIN - Lancet. 2016 Oct 15;388(10054):1853-1854. PMID: 27567280
EIN - Lancet. 2016 Oct 15;388(10054):1882. PMID: 27751398
MH  - Adult
MH  - Aged
MH  - Antineoplastic Combined Chemotherapy Protocols/*therapeutic use
MH  - Carcinoma
MH  - China
MH  - Cisplatin/administration & dosage/adverse effects
MH  - Deoxycytidine/administration & dosage/adverse effects/analogs & derivatives
MH  - Disease-Free Survival
MH  - Drug Administration Schedule
MH  - Female
MH  - Fluorouracil/administration & dosage
MH  - Humans
MH  - Infusions, Intravenous
MH  - Kaplan-Meier Estimate
MH  - Lung Neoplasms/drug therapy/secondary
MH  - Male
MH  - Middle Aged
MH  - Nasopharyngeal Carcinoma
MH  - Nasopharyngeal Neoplasms/*drug therapy/*pathology
MH  - Neoplasm Recurrence, Local
MH  - Neoplasm Staging
MH  - Odds Ratio
MH  - Patient Selection
MH  - Risk Factors
MH  - Treatment Outcome
EDAT- 2016/10/19 06:00
MHDA- 2016/11/11 06:00
CRDT- 2016/08/28 06:00
PHST- 2016/07/15 00:00 [received]
PHST- 2016/08/03 00:00 [revised]
PHST- 2016/08/05 00:00 [accepted]
PHST- 2016/10/19 06:00 [pubmed]
PHST- 2016/11/11 06:00 [medline]
PHST- 2016/08/28 06:00 [entrez]
AID - S0140-6736(16)31388-5 [pii]
AID - 10.1016/S0140-6736(16)31388-5 [doi]
PST - ppublish
SO  - Lancet. 2016 Oct 15;388(10054):1883-1892. doi: 10.1016/S0140-6736(16)31388-5. Epub 
      2016 Aug 23.

PMID- 30521105
OWN - NLM
STAT- MEDLINE
DCOM- 20191230
LR  - 20191230
IS  - 1097-0142 (Electronic)
IS  - 0008-543X (Linking)
VI  - 125
IP  - 7
DP  - 2019 Apr 1
TI  - A randomized, double-blind, placebo-controlled trial of probiotics to reduce the 
      severity of oral mucositis induced by chemoradiotherapy for patients with 
      nasopharyngeal carcinoma.
PG  - 1081-1090
LID - 10.1002/cncr.31907 [doi]
AB  - BACKGROUND: The objective of this study was to evaluate the effect of a probiotic 
      combination on the severity of oral mucositis (OM), which is a common, unpreventable 
      complication induced by radiochemotherapy in patients with nasopharyngeal carcinoma 
      who undergo concurrent radiochemotherapy (CCRT). METHODS: Eligible patients (n = 99) 
      with locally advanced nasopharyngeal carcinoma who were undergoing CCRT were 
      randomly assigned (2:1) to receive a probiotic combination or placebo during 
      radiochemotherapy, and the incidence of severe OM (grade 3 or higher) was the 
      primary endpoint. RESULTS: Patients taking the probiotic combination showed a 
      significant reduction in the severity of OM. The incidences of grade 0, 1, 2, and 3 
      OM in the placebo group and the probiotic combination group were 0% and 12.07%, 0% 
      and 55.17%, 54.29% and 17.24%, and 45.71% and 15.52%, respectively. Furthermore, 
      CCRT greatly lowered the number of immune cells, whereas the probiotic combination 
      markedly lowered the reduction rates of CD4(+) T cells (76.59% vs 52.85%; P < .05), 
      CD8(+) T cells (62.94% vs 29.76%; P < .05), and CD3(+) T cells (69.72% vs 45.49%; 
      P < .05) in an A-CCRT-P (after treatment with radiotherapy plus chemotherapy plus 
      the probiotic combination) group. High-throughput sequencing results indicated that 
      CCRT had obviously disturbed the intestinal diversity of patients in an A-CCRT 
      (after treatment with radiotherapy plus chemotherapy plus a placebo) group, whereas 
      the probiotic combination distinctly restored the microbial diversity in the 
      A-CCRT-P group toward that of healthy people and a B-CCRT-P (before the treatment of 
      radiotherapy plus chemotherapy plus the probiotic combination) group. CONCLUSIONS: A 
      probiotic combination significantly enhances the immune response of patients and 
      reduces the severity of OM through modification of gut microbiota.
CI  - © 2018 American Cancer Society.
FAU - Jiang, Chunling
AU  - Jiang C
AD  - Department of Radiation Oncology, Jiangxi Cancer Hospital, Nanchang, People's 
      Republic of China.
AD  - Medical College of Nanchang University, Nanchang, People's Republic of China.
FAU - Wang, Huan
AU  - Wang H
AD  - Institute of Translational Medicine, Nanchang University, Nanchang, People's 
      Republic of China.
FAU - Xia, Chaofei
AU  - Xia C
AD  - Institute of Translational Medicine, Nanchang University, Nanchang, People's 
      Republic of China.
FAU - Dong, Qing
AU  - Dong Q
AD  - Department of Radiation Oncology, Jiangxi Cancer Hospital, Nanchang, People's 
      Republic of China.
FAU - Chen, En
AU  - Chen E
AD  - Department of Radiation Oncology, Jiangxi Cancer Hospital, Nanchang, People's 
      Republic of China.
FAU - Qiu, Yang
AU  - Qiu Y
AD  - Department of Radiation Oncology, Jiangxi Cancer Hospital, Nanchang, People's 
      Republic of China.
FAU - Su, Yong
AU  - Su Y
AD  - Department of Radiation Oncology, Jiangxi Cancer Hospital, Nanchang, People's 
      Republic of China.
FAU - Xie, Honghui
AU  - Xie H
AD  - Department of Radiation Oncology, Jiangxi Cancer Hospital, Nanchang, People's 
      Republic of China.
FAU - Zeng, Lei
AU  - Zeng L
AD  - Department of Radiation Oncology, Jiangxi Cancer Hospital, Nanchang, People's 
      Republic of China.
FAU - Kuang, Jie
AU  - Kuang J
AD  - School of Public Health, Nanchang University, Nanchang, People's Republic of China.
FAU - Ao, Fan
AU  - Ao F
AD  - Department of Radiation Oncology, Jiangxi Cancer Hospital, Nanchang, People's 
      Republic of China.
FAU - Gong, Xiaochang
AU  - Gong X
AD  - Department of Radiation Oncology, Jiangxi Cancer Hospital, Nanchang, People's 
      Republic of China.
FAU - Li, Jingao
AU  - Li J
AD  - Department of Radiation Oncology, Jiangxi Cancer Hospital, Nanchang, People's 
      Republic of China.
AD  - Medical College of Nanchang University, Nanchang, People's Republic of China.
FAU - Chen, Tingtao
AU  - Chen T
AUID- ORCID: 0000-0002-0506-8536
AD  - Institute of Translational Medicine, Nanchang University, Nanchang, People's 
      Republic of China.
LA  - eng
PT  - Journal Article
PT  - Randomized Controlled Trial
PT  - Research Support, Non-U.S. Gov't
DEP - 20181206
PL  - United States
TA  - Cancer
JT  - Cancer
JID - 0374236
RN  - 0 (Antineoplastic Agents)
RN  - 0 (DNA, Bacterial)
RN  - Q20Q21Q62J (Cisplatin)
RN  - Lactobacillus delbrueckii subsp. lactis
SB  - IM
CIN - Lancet Oncol. 2019 Jan;20(1):e14. PMID: 30555021
MH  - Adult
MH  - Antineoplastic Agents/adverse effects
MH  - Bifidobacterium longum
MH  - Chemoradiotherapy/*adverse effects
MH  - Cisplatin/adverse effects
MH  - DNA, Bacterial/analysis
MH  - Double-Blind Method
MH  - Enterococcus faecium
MH  - Female
MH  - *Gastrointestinal Microbiome/genetics
MH  - High-Throughput Nucleotide Sequencing
MH  - Humans
MH  - Lactobacillus
MH  - Male
MH  - Middle Aged
MH  - Nasopharyngeal Carcinoma/*therapy
MH  - Nasopharyngeal Neoplasms/*therapy
MH  - Probiotics/*therapeutic use
MH  - Radiotherapy, Intensity-Modulated/adverse effects
MH  - Sequence Analysis, DNA
MH  - Severity of Illness Index
MH  - Stomatitis/*prevention & control
OTO - NOTNLM
OT  - *concurrent radiochemotherapy
OT  - *microbial diversity
OT  - *nasopharyngeal carcinoma
OT  - *oral mucositis
OT  - *probiotics
EDAT- 2018/12/07 06:00
MHDA- 2019/12/31 06:00
CRDT- 2018/12/07 06:00
PHST- 2018/08/21 00:00 [received]
PHST- 2018/10/04 00:00 [revised]
PHST- 2018/10/29 00:00 [accepted]
PHST- 2018/12/07 06:00 [pubmed]
PHST- 2019/12/31 06:00 [medline]
PHST- 2018/12/07 06:00 [entrez]
AID - 10.1002/cncr.31907 [doi]
PST - ppublish
SO  - Cancer. 2019 Apr 1;125(7):1081-1090. doi: 10.1002/cncr.31907. Epub 2018 Dec 6.

PMID- 33582249
OWN - NLM
STAT- MEDLINE
DCOM- 20210420
LR  - 20210420
IS  - 1879-0461 (Electronic)
IS  - 1040-8428 (Linking)
VI  - 160
DP  - 2021 Apr
TI  - Induction chemotherapy plus concomitant chemoradiotherapy in nasopharyngeal 
      carcinoma: An updated network meta-analysis.
PG  - 103244
LID - S1040-8428(21)00032-9 [pii]
LID - 10.1016/j.critrevonc.2021.103244 [doi]
AB  - BACKGROUND: Induction chemotherapy (IC) added to concurrent chemoradiotherapy (CCRT) 
      appears to be superior to CCRT alone for locally-advanced nasopharyngeal carcinoma 
      (NPC). The main objective of this network meta-analysis (NMA) was to assess the 
      impact of different IC regimens on patient outcome. PATIENTS AND METHODS: We 
      systematically searched and extracted data from randomized, controlled trials 
      involving stage III-IV NPC patients randomly assigned to receive IC + CCRT vs. CCRT 
      alone. Overall survival (OS), locoregional recurrence-free survival (LRFS) and 
      distant metastasis-free survival (DMFS) in the two arms were compared using hazard 
      ratios (HRs). RESULTS: Eight clinical trials were identified including 2362 
      patients. OS-benefit from doublet IC regimens, in particular platinum-docetaxel and 
      platinum-gemcitabine regimens, was seen. With regard to LRFS, docetaxel-platinum-5FU 
      regimen showed a greater impact than the others. An indirect comparison between 
      taxane- and gemcitabine-based IC regimens showed a benefit of the latter in terms of 
      OS and DMFS. CONCLUSIONS: Although CCRT with cisplatin has been the gold standard of 
      treatment in NPC for several years. Docetaxel + cisplatin-IC and cisplatin + 
      gemcitabine-IC regimens have a positive impact on survival in locally-advanced NPC 
      and should be considered the new standard option.
CI  - Copyright © 2021 Elsevier B.V. All rights reserved.
FAU - Bongiovanni, Alberto
AU  - Bongiovanni A
AD  - Osteoncology and Rare Tumors Center, Istituto Scientifico Romagnolo per lo Studio e 
      la Cura dei Tumori (IRST) IRCCS, Meldola, Italy. Electronic address: 
      alberto.bongiovanni@irst.emr.it.
FAU - Vagheggini, Alessandro
AU  - Vagheggini A
AD  - Unit of Biostatistics and Clinical Trials, Istituto Scientifico Romagnolo per lo 
      Studio e la Cura dei Tumori (IRST) IRCCS, Meldola, Italy.
FAU - Fausti, Valentina
AU  - Fausti V
AD  - Osteoncology and Rare Tumors Center, Istituto Scientifico Romagnolo per lo Studio e 
      la Cura dei Tumori (IRST) IRCCS, Meldola, Italy.
FAU - Mercatali, Laura
AU  - Mercatali L
AD  - Osteoncology and Rare Tumors Center, Istituto Scientifico Romagnolo per lo Studio e 
      la Cura dei Tumori (IRST) IRCCS, Meldola, Italy.
FAU - Calpona, Sebastiano
AU  - Calpona S
AD  - Osteoncology and Rare Tumors Center, Istituto Scientifico Romagnolo per lo Studio e 
      la Cura dei Tumori (IRST) IRCCS, Meldola, Italy.
FAU - Di Menna, Giandomenico
AU  - Di Menna G
AD  - Osteoncology and Rare Tumors Center, Istituto Scientifico Romagnolo per lo Studio e 
      la Cura dei Tumori (IRST) IRCCS, Meldola, Italy.
FAU - Miserocchi, Giacomo
AU  - Miserocchi G
AD  - Osteoncology and Rare Tumors Center, Istituto Scientifico Romagnolo per lo Studio e 
      la Cura dei Tumori (IRST) IRCCS, Meldola, Italy.
FAU - Ibrahim, Toni
AU  - Ibrahim T
AD  - Osteoncology and Rare Tumors Center, Istituto Scientifico Romagnolo per lo Studio e 
      la Cura dei Tumori (IRST) IRCCS, Meldola, Italy.
LA  - eng
PT  - Journal Article
PT  - Meta-Analysis
PT  - Review
DEP - 20210211
PL  - Netherlands
TA  - Crit Rev Oncol Hematol
JT  - Critical reviews in oncology/hematology
JID - 8916049
RN  - Q20Q21Q62J (Cisplatin)
SB  - IM
MH  - Antineoplastic Combined Chemotherapy Protocols/therapeutic use
MH  - Chemoradiotherapy
MH  - Cisplatin/therapeutic use
MH  - Humans
MH  - *Induction Chemotherapy
MH  - Nasopharyngeal Carcinoma/drug therapy
MH  - *Nasopharyngeal Neoplasms/drug therapy
MH  - Network Meta-Analysis
OTO - NOTNLM
OT  - Cisplatin
OT  - Docetaxel-cisplatin-5FU
OT  - Gemcitabine
OT  - Induction chemotherapy
OT  - Nasopharyngeal carcinoma
OT  - Network meta-analysis
EDAT- 2021/02/15 06:00
MHDA- 2021/04/21 06:00
CRDT- 2021/02/14 20:27
PHST- 2020/06/30 00:00 [received]
PHST- 2021/01/12 00:00 [revised]
PHST- 2021/01/20 00:00 [accepted]
PHST- 2021/02/15 06:00 [pubmed]
PHST- 2021/04/21 06:00 [medline]
PHST- 2021/02/14 20:27 [entrez]
AID - S1040-8428(21)00032-9 [pii]
AID - 10.1016/j.critrevonc.2021.103244 [doi]
PST - ppublish
SO  - Crit Rev Oncol Hematol. 2021 Apr;160:103244. doi: 10.1016/j.critrevonc.2021.103244. 
      Epub 2021 Feb 11.

PMID- 32504593
OWN - NLM
STAT- MEDLINE
DCOM- 20210916
LR  - 20210916
IS  - 1658-3876 (Print)
VI  - 14
IP  - 3
DP  - 2021 Sep
TI  - Low-dose fractionated radiation with induction docetaxel and cisplatin followed by 
      concurrent cisplatin and radiation therapy in locally advanced nasopharyngeal 
      cancer: A randomized phase II-III trial.
PG  - 199-205
LID - S1658-3876(20)30103-5 [pii]
LID - 10.1016/j.hemonc.2020.05.005 [doi]
AB  - OBJECTIVE/BACKGROUND: To evaluate the efficacy and outcome of adding low-dose 
      fractionated radiotherapy (LDFRT) to induction chemotherapy plus concurrent 
      chemoradiation in locally advanced nasopharyngeal carcinoma (LANPC). METHODS: A 
      single-institute, phase II-III, prospectively controlled randomized clinical trial 
      was performed at King Faisal Specialist Hospital and Research Centre. Patients aged 
      18-70 years with WHO type II and III, stage III-IVB nasopharyngeal carcinoma, 
      Eastern Cooperative Oncology Group performance score of 0-2, with adequate 
      hematological, renal, and hepatic function were eligible. In total, 108 patients 
      were enrolled in this trial. All patients received two cycles of induction docetaxel 
      and cisplatin (75 mg/m(2) each) chemotherapy on Days 1 and 22, followed by 
      concurrent chemoradiation therapy. Radiation therapy consisted of 70 Gy in 33 
      fractions, with concurrent cisplatin 25 mg/m(2) for 4 days on Days 43 and 64. 
      Patients were randomly assigned to either adding LDFRT (0.5 Gy twice daily 6 hours 
      apart for 2 days) to induction chemotherapy in the experimental arm (54 patients) or 
      induction chemotherapy alone in the control arm (54 patients). RESULTS: There was no 
      significant difference in the post-induction response rates (RRs) or in toxicity 
      between the two treatment arms. The 3-year overall survival (OS), locoregional 
      control (LRC), and distant metastases-free survival (DMFS) rates for experimental 
      arm and control arm were 94% versus 93% (p = .8), 84.8% versus 87.5% (p = .58), and 
      84.1% versus 91.6% (p = .25), respectively. CONCLUSION: The results showed no 
      benefit from adding LDFRT to induction chemotherapy in terms of RR, OS, LRC, and 
      DMFS.
CI  - Copyright © 2020 King Faisal Specialist Hospital & Research Centre. Published by 
      Elsevier Ltd. All rights reserved.
FAU - Al-Rajhi, Nasser M
AU  - Al-Rajhi NM
AD  - King Faisal Hospital and Research Centre, Riyadh, Saudi Arabia. Electronic address: 
      nrajhi@kfshrc.edu.sa.
FAU - Khalil, Ehab M
AU  - Khalil EM
AD  - King Faisal Hospital and Research Centre, Riyadh, Saudi Arabia.
FAU - Ahmad, Shoaib
AU  - Ahmad S
AD  - King Faisal Hospital and Research Centre, Riyadh, Saudi Arabia.
FAU - Soudy, Hussein
AU  - Soudy H
AD  - King Faisal Hospital and Research Centre, Riyadh, Saudi Arabia.
FAU - AlGhazi, Mohammad
AU  - AlGhazi M
AD  - King Faisal Hospital and Research Centre, Riyadh, Saudi Arabia.
FAU - Fatani, Doha M
AU  - Fatani DM
AD  - King Faisal Hospital and Research Centre, Riyadh, Saudi Arabia.
FAU - Memon, Muhammed
AU  - Memon M
AD  - King Faisal Hospital and Research Centre, Riyadh, Saudi Arabia.
FAU - Abouzied, Moheieldin
AU  - Abouzied M
AD  - King Faisal Hospital and Research Centre, Riyadh, Saudi Arabia.
FAU - Khafaga, Yasser M
AU  - Khafaga YM
AD  - King Faisal Hospital and Research Centre, Riyadh, Saudi Arabia.
LA  - eng
PT  - Clinical Trial, Phase II
PT  - Clinical Trial, Phase III
PT  - Journal Article
PT  - Multicenter Study
PT  - Randomized Controlled Trial
DEP - 20200521
PL  - England
TA  - Hematol Oncol Stem Cell Ther
JT  - Hematology/oncology and stem cell therapy
JID - 101468532
RN  - 15H5577CQD (Docetaxel)
RN  - Q20Q21Q62J (Cisplatin)
SB  - IM
MH  - Adult
MH  - Aged
MH  - Antineoplastic Combined Chemotherapy Protocols/*administration & dosage
MH  - *Chemoradiotherapy
MH  - Cisplatin/administration & dosage
MH  - Disease-Free Survival
MH  - Docetaxel/administration & dosage
MH  - Dose Fractionation, Radiation
MH  - Female
MH  - Humans
MH  - Male
MH  - Middle Aged
MH  - *Nasopharyngeal Carcinoma/mortality/therapy
MH  - *Nasopharyngeal Neoplasms/mortality/therapy
MH  - Survival Rate
OTO - NOTNLM
OT  - Chemotherapy
OT  - LDFRT
OT  - Nasopharyngeal carcinoma
COIS- Declaration of Competing Interest The authors declare that they have no known 
      competing financial interests or personal relationships that could have appeared to 
      influence the work reported in this paper.
EDAT- 2020/06/07 06:00
MHDA- 2021/09/18 06:00
CRDT- 2020/06/07 06:00
PHST- 2020/02/04 00:00 [received]
PHST- 2020/04/28 00:00 [revised]
PHST- 2020/05/01 00:00 [accepted]
PHST- 2020/06/07 06:00 [pubmed]
PHST- 2021/09/18 06:00 [medline]
PHST- 2020/06/07 06:00 [entrez]
AID - S1658-3876(20)30103-5 [pii]
AID - 10.1016/j.hemonc.2020.05.005 [doi]
PST - ppublish
SO  - Hematol Oncol Stem Cell Ther. 2021 Sep;14(3):199-205. doi: 
      10.1016/j.hemonc.2020.05.005. Epub 2020 May 21.

PMID- 31626102
OWN - NLM
STAT- MEDLINE
DCOM- 20191106
LR  - 20210110
IS  - 1536-5964 (Electronic)
IS  - 0025-7974 (Print)
IS  - 0025-7974 (Linking)
VI  - 98
IP  - 42
DP  - 2019 Oct
TI  - A meta-analysis of cisplatin-based concurrent chemoradiotherapy with or without 
      cetuximab for locoregionally advanced nasopharyngeal carcinoma.
PG  - e17486
LID - 10.1097/MD.0000000000017486 [doi]
LID - e17486
AB  - BACKGROUND: It is unclear whether cetuximab (CTX) plus cisplatin-based concurrent 
      chemoradiotherapy (CCRT) delivers equivalent or improved results over standard CCRT 
      in locoregionally advanced nasopharyngeal carcinoma (NPC). METHODS: The strategy 
      involved searching the PubMed, Embase, Cochrane Library, and Web of Science. Pooled 
      hazard ratios (HRs) for overall survival (OS), distant metastasis-free survival 
      (DMFS), locoregional relapse-free survival (LRFS), and disease-free survival (DFS), 
      and pooled risk ratios for adverse events were meta-analyzed. RESULTS: In all, 1744 
      patients in 5 clinical trials were included in the analysis. Compared with CCRT 
      group, CTX plus CCRT significantly improved DFS (HR = 0.59, 95% confidence interval 
      [CI]: 0.41-0.86, P = .006) and distant metastasis failure-free survival (HR = 0.54, 
      95% CI: 0.38-0.76, P = .0004), rather than OS (HR = 0.70, 95% CI: 0.44-1.09, 
      P = .12) and local-regional failure-free survival (HR = 0.82, 95% CI: 0.54-1.22, 
      P = .33). CONCLUSIONS: CTX plus CCRT might achieve higher DFS and DMFS with no 
      significant difference in OS and LRFS. CTX plus CCRT group was associated with more 
      grade 3-4 skin rash, mucositis and dermatitis. Large randomized trials were urgent 
      to fully explore the usefulness of this treatment in the locally advanced NPC 
      patients.
FAU - Wang, Bi-Cheng
AU  - Wang BC
AD  - Cancer Center, Union Hospital, Tongji Medical College, Huazhong University of 
      Science and Technology.
FAU - Shi, Liang-Liang
AU  - Shi LL
AD  - Cancer Center, Union Hospital, Tongji Medical College, Huazhong University of 
      Science and Technology.
FAU - Fu, Chen
AU  - Fu C
AD  - Department of Dermatology, The First Hospital of Wuhan, Wuhan, China.
FAU - Zhou, Hong-Xia
AU  - Zhou HX
AD  - Cancer Center, Union Hospital, Tongji Medical College, Huazhong University of 
      Science and Technology.
FAU - Zhang, Zhan-Jie
AU  - Zhang ZJ
AD  - Cancer Center, Union Hospital, Tongji Medical College, Huazhong University of 
      Science and Technology.
FAU - Ding, Qian
AU  - Ding Q
AD  - Cancer Center, Union Hospital, Tongji Medical College, Huazhong University of 
      Science and Technology.
FAU - Peng, Gang
AU  - Peng G
AD  - Cancer Center, Union Hospital, Tongji Medical College, Huazhong University of 
      Science and Technology.
LA  - eng
PT  - Journal Article
PT  - Meta-Analysis
TA  - Medicine (Baltimore)
JT  - Medicine
JID - 2985248R
RN  - 0 (Antineoplastic Agents)
RN  - PQX0D8J21J (Cetuximab)
RN  - Q20Q21Q62J (Cisplatin)
SB  - IM
MH  - Antineoplastic Agents/*administration & dosage
MH  - Cetuximab/*administration & dosage
MH  - Chemoradiotherapy/*methods
MH  - Cisplatin/*administration & dosage
MH  - Humans
MH  - Nasopharyngeal Carcinoma/mortality/*therapy
MH  - Nasopharyngeal Neoplasms/mortality/*therapy
MH  - Progression-Free Survival
MH  - Treatment Outcome
PMC - PMC6824634
COIS- The authors have no conflicts of interest to disclose.
EDAT- 2019/10/19 06:00
MHDA- 2019/11/07 06:00
CRDT- 2019/10/19 06:00
PHST- 2019/10/19 06:00 [entrez]
PHST- 2019/10/19 06:00 [pubmed]
PHST- 2019/11/07 06:00 [medline]
AID - 00005792-201910180-00024 [pii]
AID - MD-D-19-01421 [pii]
AID - 10.1097/MD.0000000000017486 [doi]
PST - ppublish
SO  - Medicine (Baltimore). 2019 Oct;98(42):e17486. doi: 10.1097/MD.0000000000017486.

PMID- 30589048
OWN - NLM
STAT- MEDLINE
DCOM- 20190218
LR  - 20190219
IS  - 1998-4138 (Electronic)
IS  - 1998-4138 (Linking)
VI  - 14
IP  - 7
DP  - 2018
TI  - Induction chronomodulated chemotherapy plus radiotherapy for nasopharyngeal 
      carcinoma: A Phase II prospective randomized study.
PG  - 1613-1619
LID - 10.4103/jcrt.JCRT_883_17 [doi]
AB  - PURPOSE: The aim of this study was to evaluate the efficacy and toxicities of 
      induction chronomodulated chemotherapy in comparison with conventional induction 
      chemotherapy for nasopharyngeal carcinoma (NPC). PATIENTS AND METHODS: Between 2003 
      and 2004, 60 patients with pathologically confirmed NPC were included and randomly 
      assigned to two groups. Patients in the chronomodulated chemotherapy group (n = 30, 
      CC group) received cisplatin at 80 mg/m(2) through intravenous infusion from 10:00 
      to 22:00 and 5-fluorouracil (5-FU) at 1000 mg/m(2) plus citrovorum factor at 200 
      mg/m(2) from 22:00 to 10:00 each day for 3 days. Patients in the routine 
      chemotherapy group (n = 30, RC group) received cisplatin infusion within 1 h and 
      5-FU infusion for about 24 h. The dose in the RC group was the same as that in the 
      CC group. The total irradiation dose in each group was 70 Gy for the whole 
      nasopharynx. RESULTS: One month after induction chemotherapy, the overall response 
      rate was 96.7% in the CC group versus 73.3% in the RC group (P = 0.011). By the end 
      of the 10-year follow-up, 11 patients (36.7%) in the CC group had experienced local 
      recurrence versus 11 patients (36.7%) in the RC group (P > 0.999). The overall 
      survival rates at 1, 5, and 10 years were 96.7%, 53.3%, and 43.3%, respectively, in 
      the CC group, and 96.7%, 43.3%, and 33.3%, respectively, in the RC group (P = 
      0.346). During induction chemotherapy, the incidence rates of leukocytopenia (43.3% 
      vs. 80%, P = 0.003), thrombocytopenia (26.7% vs. 56.7%, P = 0.018), and 
      nausea/vomiting (40% vs. 66.7%, P = 0.038) were significantly lower in the CC group 
      than in the RC group. The incidence of radiation-induced complications was similar 
      in these two groups. CONCLUSION: Compared with conventional chemotherapy, induction 
      chrono-chemotherapy seemed to reduce chemotherapy-related toxicities and improve 
      average local relapse time in patients treated with combined chemoradiotherapy for 
      NPC.
FAU - Gou, Xiao-Xia
AU  - Gou XX
AD  - Department of Head and Neck Oncology, Affiliated Hospital of Zunyi Medical College, 
      Zunyi, China.
FAU - Jin, Feng
AU  - Jin F
AD  - Department of Head and Neck Oncology, Affiliated Hospital of Guizhou Medical 
      University, Cancer Hospital of Guizhou, Guizhou, China.
FAU - Wu, Wei-Li
AU  - Wu WL
AD  - Department of Head and Neck Oncology, Affiliated Hospital of Guizhou Medical 
      University, Cancer Hospital of Guizhou, Guizhou, China.
FAU - Long, Jin-Hua
AU  - Long JH
AD  - Department of Head and Neck Oncology, Affiliated Hospital of Guizhou Medical 
      University, Cancer Hospital of Guizhou, Guizhou, China.
FAU - Li, Yuan-Yuan
AU  - Li YY
AD  - Department of Head and Neck Oncology, Affiliated Hospital of Guizhou Medical 
      University, Cancer Hospital of Guizhou, Guizhou, China.
FAU - Gong, Xiu-Yun
AU  - Gong XY
AD  - Department of Head and Neck Oncology, Cancer Hospital of Guizhou, Guizhou, China.
FAU - Chen, Guo-Yan
AU  - Chen GY
AD  - Department of Head and Neck Oncology, Cancer Hospital of Guizhou, Guizhou, China.
FAU - Chen, Xiao-Xiao
AU  - Chen XX
AD  - Department of Head and Neck Oncology, Cancer Hospital of Guizhou, Guizhou, China.
FAU - Liu, Li-Na
AU  - Liu LN
AD  - Department of Head and Neck Oncology, Affiliated Hospital of Guizhou Medical 
      University, Cancer Hospital of Guizhou, Guizhou, China.
LA  - eng
PT  - Clinical Trial, Phase II
PT  - Journal Article
PT  - Randomized Controlled Trial
PL  - India
TA  - J Cancer Res Ther
JT  - Journal of cancer research and therapeutics
JID - 101249598
SB  - IM
MH  - Adult
MH  - Aged
MH  - Antineoplastic Combined Chemotherapy Protocols/adverse effects/*therapeutic use
MH  - Chemoradiotherapy
MH  - Female
MH  - Follow-Up Studies
MH  - Humans
MH  - Induction Chemotherapy
MH  - Male
MH  - Middle Aged
MH  - Nasopharyngeal Carcinoma/diagnosis/mortality/*therapy
MH  - Neoplasm Metastasis
MH  - Neoplasm Staging
MH  - Prognosis
MH  - *Radiotherapy/adverse effects/methods
MH  - Recurrence
MH  - Treatment Outcome
OTO - NOTNLM
OT  - Chronomodulated chemotherapy
OT  - efficacy
OT  - nasopharyngeal carcinoma
OT  - radiotherapy
OT  - toxicities
COIS- None
EDAT- 2018/12/28 06:00
MHDA- 2019/02/20 06:00
CRDT- 2018/12/28 06:00
PHST- 2018/12/28 06:00 [entrez]
PHST- 2018/12/28 06:00 [pubmed]
PHST- 2019/02/20 06:00 [medline]
AID - JCanResTher_2018_14_7_1613_247732 [pii]
AID - 10.4103/jcrt.JCRT_883_17 [doi]
PST - ppublish
SO  - J Cancer Res Ther. 2018;14(7):1613-1619. doi: 10.4103/jcrt.JCRT_883_17.

PMID- 34032710
OWN - NLM
STAT- MEDLINE
DCOM- 20210602
LR  - 20210616
IS  - 1536-5964 (Electronic)
IS  - 0025-7974 (Print)
IS  - 0025-7974 (Linking)
VI  - 100
IP  - 21
DP  - 2021 May 28
TI  - Efficacy and safety of two different adjuvant chemotherapy regimens in combination 
      with concurrent chemoradiotherapy in treating patients with advanced nasopharyngeal 
      carcinoma: A protocol for randomized controlled trial.
PG  - e25980
LID - 10.1097/MD.0000000000025980 [doi]
LID - e25980
AB  - BACKGROUND: Concurrent chemoradiotherapy is widely utilised as a standardized 
      primary method of treatment for patients with advanced nasopharyngeal carcinoma 
      (NPC). However, the combination of concurrent chemoradiotherapy and adjuvant 
      chemotherapy for treating NPC patients remain unclear. Therefore, this study 
      attempts to elucidate the efficiency and safety of concurrent chemoradiotherapy 
      combined with adjuvant chemotherapy (gemcitabine plus cisplatin versus 
      5-fluorouracil plus cisplatin) for treating patients with NPC. MATERIALS AND 
      METHODS: This study is a randomized, multicentral, open-labelled trial to assess the 
      clinical efficiency and safety of using concurrent chemoradiotherapy combined with 
      adjuvant chemotherapy as a therapeutic measure for advanced NPC patients. A total of 
      50 patients will be randomly assigned into 2 groups, namely treatment-group-one and 
      treatment-group-two. Eligible patients will be administered with concurrent 
      chemoradiotherapy and subsequentially with adjuvant chemotherapy (gemcitabine plus 
      cisplatin or 5-fluorouracil plus cisplatin). Moreover, the primary endpoint is a 
      comparison of progression-free survival between concurrent chemoradiotherapy and 
      subsequentially adjuvant gemcitabine and cisplatin and chemoradiotherapy, which is 
      proceeded by adjuvant 5-fluorouracil and cisplatin in advanced NPC patients. Overall 
      survival, overall response rate, incidence of acute and late toxicity, and adverse 
      events are the minor endpoints. Statistical analyses will be performed with SPSS 
      25.0 software. DISCUSSION: The current research evaluates the clinical efficiency 
      and safety of utilising concurrent chemoradiotherapy combined with adjuvant 
      chemotherapy as a therapeutic strategy to treat advanced NPC patients. The work done 
      in this study will provide a clinical basis for concurrent chemoradiotherapy in 
      combination with adjuvant chemotherapy for treating advanced NPC. TRIAL 
      REGISTRATION: DOI 10.17605/OSF.IO/5UPVM.
CI  - Copyright © 2021 the Author(s). Published by Wolters Kluwer Health, Inc.
FAU - Zhang, Lu-Lu
AU  - Zhang LL
AD  - Department of Nephrology.
FAU - Cui, Jun
AU  - Cui J
AD  - Department of Respiratory.
FAU - Tan, Hong-Fei
AU  - Tan HF
AD  - Department of Sports Medicine.
FAU - Xiao, Zheng
AU  - Xiao Z
AD  - Department of Emergency.
FAU - Pan, Li-Xia
AU  - Pan LX
AUID- ORCID: 0000-0001-7957-7483
AD  - Department of Pathology, Wuhan Fourth Hospital; Puai Hospital, Tongji Medical 
      College, Huazhong University of Science and Technology, Wuhan, Hubei Province, 
      China.
LA  - eng
GR  - WX16C27/Scientific Research Projects of Medical and Health of Health and Family 
      Planning Commission of Wuhan/
PT  - Clinical Trial Protocol
PT  - Comparative Study
PT  - Journal Article
TA  - Medicine (Baltimore)
JT  - Medicine
JID - 2985248R
RN  - 0W860991D6 (Deoxycytidine)
RN  - B76N6SBZ8R (gemcitabine)
RN  - Q20Q21Q62J (Cisplatin)
RN  - U3P01618RT (Fluorouracil)
SB  - IM
MH  - Antineoplastic Combined Chemotherapy Protocols/*administration & dosage/adverse 
      effects
MH  - Chemoradiotherapy/adverse effects/*methods
MH  - Chemotherapy, Adjuvant/adverse effects/methods
MH  - Cisplatin/administration & dosage/adverse effects
MH  - Deoxycytidine/administration & dosage/adverse effects/analogs & derivatives
MH  - Drug Administration Schedule
MH  - Fluorouracil/administration & dosage/adverse effects
MH  - Follow-Up Studies
MH  - Humans
MH  - Multicenter Studies as Topic
MH  - Nasopharyngeal Carcinoma/diagnosis/mortality/pathology/*therapy
MH  - Nasopharyngeal Neoplasms
MH  - Neoplasm Staging
MH  - Progression-Free Survival
MH  - Radiotherapy, Intensity-Modulated/adverse effects/*methods
MH  - Randomized Controlled Trials as Topic
PMC - PMC8154501
COIS- The authors have no conflicts of interests to disclose.
EDAT- 2021/05/26 06:00
MHDA- 2021/06/03 06:00
CRDT- 2021/05/25 13:55
PHST- 2021/04/25 00:00 [received]
PHST- 2021/04/28 00:00 [accepted]
PHST- 2021/05/25 13:55 [entrez]
PHST- 2021/05/26 06:00 [pubmed]
PHST- 2021/06/03 06:00 [medline]
AID - 00005792-202105280-00020 [pii]
AID - MD-D-21-03222 [pii]
AID - 10.1097/MD.0000000000025980 [doi]
PST - ppublish
SO  - Medicine (Baltimore). 2021 May 28;100(21):e25980. doi: 10.1097/MD.0000000000025980.

PMID- 34343545
OWN - NLM
STAT- MEDLINE
DCOM- 20211230
LR  - 20211230
IS  - 1879-0887 (Electronic)
IS  - 0167-8140 (Linking)
VI  - 163
DP  - 2021 Oct
TI  - A randomized, controlled phase II trial of maxillofacial and oral massage in 
      attenuating severe radiotherapy-induced oral mucositis and lipid metabolite changes 
      in nasopharyngeal carcinoma.
PG  - 76-82
LID - S0167-8140(21)06667-6 [pii]
LID - 10.1016/j.radonc.2021.07.024 [doi]
AB  - PURPOSE: This randomized controlled phase II study investigated the efficacy, safety 
      and underlying mechanism of maxillofacial and oral massage (MOM) in nasopharyngeal 
      carcinoma (NPC) patients receiving intensity-modulated radiotherapy. METHODS: A 
      total of 158 NPC patients were randomly assigned 1:1 to routine oral care and 
      medication (the control group) or that with additional MOM (the treatment group). 
      The primary endpoint was the incidence of severe radiotherapy-induced oral mucositis 
      (SRTOM). In addition, the time of initiation and duration of RTOM and SRTOM, adverse 
      events, dynamic changes of lipid metabolites in peripheral blood were analyzed. 
      RESULTS: Seventy-six patients in the treatment group and seventy-nine in the control 
      group completed the trial. The incidence of SRTOM in the treatment group was lower 
      than the control (26.3% vs. 46.8%, P = 0.008). The median initiation time to RTOM 
      and SRTOM was significantly longer in the treatment group than the control (RTOM:12 
      vs 10 days, hazard ratio [HR] 0.52, P < 0.001; SRTOM: 28.5 vs 19 days, HR 0.5579, 
      P = 0.002). While the median duration time of RTOM and SRTOM in the treatment group 
      was shorter (RTOM: 20.7 vs 24.7 days, P = 0.001; SRTOM: 8.05 vs 13.08 days, 
      P < 0.001). Only 1.3% of patients obtained grade 3 or higher adverse events during 
      MOM. The anti-inflammatory lipids increased significantly after MOM, especially with 
      10.6 Gy or higher. CONCLUSION: MOM significantly attenuated the incidence of SRTOM 
      in NPC patients. The adverse events of MOM were slight and tolerant. MOM enhanced 
      anti-inflammatory lipid metabolites, which might be an underlying mechanism.
CI  - Copyright © 2021 The Authors. Published by Elsevier B.V. All rights reserved.
FAU - Yang, Guangrong
AU  - Yang G
AD  - Cancer Institute, Xinqiao Hospital, Army Medical University, Chongqing, China; 
      Department of Oncology, Qijiang Hospital, First Affiliated Hospital, Chongqing 
      Medical University, Chongqing, China.
FAU - Feng, Dan
AU  - Feng D
AD  - Cancer Institute, Xinqiao Hospital, Army Medical University, Chongqing, China.
FAU - Li, Feng
AU  - Li F
AD  - Cancer Institute, Xinqiao Hospital, Army Medical University, Chongqing, China.
FAU - Luo, Bangyu
AU  - Luo B
AD  - Cancer Institute, Xinqiao Hospital, Army Medical University, Chongqing, China.
FAU - Zhu, Jianbo
AU  - Zhu J
AD  - Cancer Institute, Xinqiao Hospital, Army Medical University, Chongqing, China.
FAU - Yang, Qiao
AU  - Yang Q
AD  - Department of Ultrasound, The 941(st) Hospital, PLA Joint Logistic Support Force, 
      Xining, China.
FAU - Zheng, Linpeng
AU  - Zheng L
AD  - Cancer Institute, Xinqiao Hospital, Army Medical University, Chongqing, China.
FAU - Dong, Qiang
AU  - Dong Q
AD  - Department of General Medicine, Qijiang Hospital, First Affiliated Hospital, 
      Chongqing Medical University, Chongqing, China.
FAU - Chen, Mingjing
AU  - Chen M
AD  - Cancer Institute, Xinqiao Hospital, Army Medical University, Chongqing, China.
FAU - Xu, Zihan
AU  - Xu Z
AD  - Cancer Institute, Xinqiao Hospital, Army Medical University, Chongqing, China.
FAU - Li, Lingchen
AU  - Li L
AD  - Cancer Institute, Xinqiao Hospital, Army Medical University, Chongqing, China.
FAU - Chen, Ping
AU  - Chen P
AD  - Cancer Institute, Xinqiao Hospital, Army Medical University, Chongqing, China. 
      Electronic address: 2549789472@qq.com.
FAU - Sun, Jianguo
AU  - Sun J
AD  - Cancer Institute, Xinqiao Hospital, Army Medical University, Chongqing, China. 
      Electronic address: sunjg09@aliyun.com.
LA  - eng
PT  - Clinical Trial, Phase II
PT  - Journal Article
PT  - Randomized Controlled Trial
PT  - Research Support, Non-U.S. Gov't
DEP - 20210731
PL  - Ireland
TA  - Radiother Oncol
JT  - Radiotherapy and oncology : journal of the European Society for Therapeutic 
      Radiology and Oncology
JID - 8407192
RN  - 0 (Lipids)
RN  - Q20Q21Q62J (Cisplatin)
SB  - IM
MH  - Chemoradiotherapy
MH  - Cisplatin/therapeutic use
MH  - Humans
MH  - Lipids/therapeutic use
MH  - Massage
MH  - Nasopharyngeal Carcinoma/radiotherapy
MH  - *Nasopharyngeal Neoplasms/radiotherapy
MH  - *Stomatitis/etiology
OTO - NOTNLM
OT  - *Concurrent radiochemotherapy
OT  - *Lipid metabolisim
OT  - *Maxillofacial and oral massage
OT  - *Nasopharyngeal carcinoma
OT  - *Radiotherapy-induced oral mucositis
EDAT- 2021/08/04 06:00
MHDA- 2021/12/31 06:00
CRDT- 2021/08/03 20:12
PHST- 2021/03/31 00:00 [received]
PHST- 2021/07/16 00:00 [revised]
PHST- 2021/07/25 00:00 [accepted]
PHST- 2021/08/04 06:00 [pubmed]
PHST- 2021/12/31 06:00 [medline]
PHST- 2021/08/03 20:12 [entrez]
AID - S0167-8140(21)06667-6 [pii]
AID - 10.1016/j.radonc.2021.07.024 [doi]
PST - ppublish
SO  - Radiother Oncol. 2021 Oct;163:76-82. doi: 10.1016/j.radonc.2021.07.024. Epub 2021 
      Jul 31.

PMID- 30142830
OWN - NLM
STAT- MEDLINE
DCOM- 20180904
LR  - 20210112
IS  - 1536-5964 (Electronic)
IS  - 0025-7974 (Print)
IS  - 0025-7974 (Linking)
VI  - 97
IP  - 34
DP  - 2018 Aug
TI  - Which neoadjuvant chemotherapy regimen should be recommended for patients with 
      advanced nasopharyngeal carcinoma?: A network meta-analysis.
PG  - e11978
LID - 10.1097/MD.0000000000011978 [doi]
LID - e11978
AB  - BACKGROUND: The clinical application has widespread disagreement on the different 
      regimens of neoadjuvant chemotherapy (NCT) in the treatment of locoregionally 
      advanced nasopharyngeal carcinoma (NPC). We conducted a network meta-analysis (NMA) 
      to evaluate the efficacy of the different NCT regimens in the treatment of NPC. 
      METHODS: A systematic literature search was performed using PubMed, Embase, and 
      Cochran Library. Totally, 31 randomized controlled trials (RCTs) (n = 4062) met 
      study selection criteria and were incorporated in this NMA study. RESULTS: Our study 
      showed that certain NCT regimens improved the prognosis of patients, and found out 
      the relative best solution for each endpoint, such as paclitaxel, carboplatin, and 
      gemcitabine for 1-year overall survival (OS) rate, cisplatin, calcium folinate, and 
      5-fluorouracil for 2-year OS rate, vinorelbine and cisplatin (NP) for 3-year OS 
      rate, cyclophosphamide, cisplatin, and 5-fluorouracil for 5-year OS rate, NP for 
      complete remission rate, cisplatin and gemcitabine for overall remission rate of the 
      primary tumor. In addition, for certain grade 3 and above toxicity, the results of 
      the NMA reflected certain NCT regimens can reduce toxicity of chemoradiotherapy 
      (CRT) to a minimum, such as NP for anemia, mucositis, and thrombocytopenia, 
      paclitaxel, epirubicin, and cisplatin for neutropenia and skin toxicity. CONCLUSION: 
      Our NMA showed that certain cisplatin-based NCT regimens improved the prognosis of 
      patients with NPC and reduced the toxicity of CRT. However, in view of survival rate 
      and response rate, the best NCT regimen is not entirely consistent. Therefore, which 
      NCT regimen will benefit most patients will need further explored.
FAU - Yuan, Cheng
AU  - Yuan C
AD  - Department of Oncology, The First College of Clinical Medical Science, China Three 
      Gorges University Department of Oncology, Yichang Central People's Hospital, 
      Yichang, China Department of Pharmacy The Institute of Pathology, The First College 
      of Clinical Medical Science, China Three Gorges University, Yichang Taihe Hospital, 
      Hubei University of Medicine, Shiyan Zhongda Hospital, Southeast University, 
      Nanjing, China University of Munich, München, Germany Biomedical Engineering, Stony 
      Brook University, Stony Brook, NY.
FAU - Xu, Xin-Hua
AU  - Xu XH
FAU - Luo, Shang-Wen
AU  - Luo SW
FAU - Wang, Le
AU  - Wang L
FAU - Sun, Min
AU  - Sun M
FAU - Ni, Li-Hua
AU  - Ni LH
FAU - Xu, Lu
AU  - Xu L
FAU - Wang, Xiao-Long
AU  - Wang XL
FAU - Zeng, Guang
AU  - Zeng G
LA  - eng
PT  - Journal Article
PT  - Meta-Analysis
PT  - Review
TA  - Medicine (Baltimore)
JT  - Medicine
JID - 2985248R
RN  - 0 (Antineoplastic Agents)
RN  - Q20Q21Q62J (Cisplatin)
SB  - IM
MH  - Adult
MH  - Antineoplastic Agents/*therapeutic use
MH  - Carcinoma/*drug therapy/mortality
MH  - Chemoradiotherapy/methods/mortality
MH  - Chemotherapy, Adjuvant/methods/mortality
MH  - Cisplatin/*therapeutic use
MH  - Female
MH  - Humans
MH  - Male
MH  - Middle Aged
MH  - Nasopharyngeal Carcinoma
MH  - Nasopharyngeal Neoplasms/*drug therapy/mortality
MH  - Neoadjuvant Therapy/*methods/mortality
MH  - Network Meta-Analysis
MH  - Prognosis
MH  - Survival Rate
MH  - Treatment Outcome
PMC - PMC6112937
COIS- The authors have no conflicts of interest to disclose.
EDAT- 2018/08/26 06:00
MHDA- 2018/09/05 06:00
CRDT- 2018/08/26 06:00
PHST- 2018/08/26 06:00 [entrez]
PHST- 2018/08/26 06:00 [pubmed]
PHST- 2018/09/05 06:00 [medline]
AID - 00005792-201808240-00082 [pii]
AID - MD-D-18-00862 [pii]
AID - 10.1097/MD.0000000000011978 [doi]
PST - ppublish
SO  - Medicine (Baltimore). 2018 Aug;97(34):e11978. doi: 10.1097/MD.0000000000011978.

PMID- 32657029
OWN - NLM
STAT- MEDLINE
DCOM- 20210607
LR  - 20210607
IS  - 2045-7634 (Electronic)
IS  - 2045-7634 (Linking)
VI  - 9
IP  - 17
DP  - 2020 Sep
TI  - Raltitrexed versus 5-fluorouracil with cisplatin and concurrent radiotherapy for 
      locally advanced nasopharyngeal carcinoma: An open labeled, randomized, controlled, 
      and multicenter clinical trial.
PG  - 6166-6172
LID - 10.1002/cam4.3260 [doi]
AB  - BACKGROUND: This study aimed to compare the efficacy and toxicity of raltitrexed 
      (Saiweijian(®) ) plus cisplatin (SP regimen) and 5-fluorouracil plus cisplatin (FP 
      regimen) as concurrent chemoradiotherapy (CCRT) in patients with locally advanced 
      nasopharyngeal carcinoma (LA-NPC). METHODS: Eligible patients (N = 135) were 
      allocated randomly in a ratio of 1:1 to receive CCRT with either SP or FP. At least 
      2 cycles of chemotherapy was administrated during radiotherapy. Progression free 
      survival (PFS) was primary endpoint. Secondary endpoints included overall survival 
      (OS), loco-regional relapse free survival (LRRFS), distant metastasis free survival 
      (DMFS) and toxicity. RESULTS: In this study, 68 patients received SP as CCRT, and 67 
      received FP. Objective responses were noted in 97.1% of the patients in the SP group 
      and in 97.0% of the patients in the FP group (P = 1.00). At the end of a median 
      36 months follow-up period, the estimated 3-year PFS rates were 70.1% for SP and 
      66.6% for FP, respectively. The 3-year LRRFS, DMFS and OS rates were 88.9%, 74.7% 
      and 84.0%, respectively, for the SP group, and 92.3%, 71.0% and 73.7%, respectively, 
      for the FP group. Overall, there was no difference between treatment groups with 
      regard to response or survival. The most frequent acute toxicities monitored in both 
      groups were bone marrow suppression, gastrointestinal side effects and oral 
      mucositis (OM). The overall incidence of grade 3-4 OM in the FP group (47.8%) was 
      higher than in the SP group (11.8%). However, the incidence of other adverse effects 
      observed in both groups was similar (P > .05). CONCLUSIONS: These data indicate that 
      SP and FP therapies have similar efficacy in treating LA-NPC. The SP regimen showed 
      a tolerable safety profile along with a lower frequency of severe OM and therefore, 
      an improved life quality. In conclusion, SP was a well tolerated, effective, regimen 
      for LA-NPC treatment.
CI  - © 2020 The Authors. Cancer Medicine published by John Wiley & Sons Ltd.
FAU - Yan, Pengwei
AU  - Yan P
AD  - Department of Radiaotherapy, Jiangsu Cancer Hospital & Jiangsu Institute of Cancer 
      Research, The Affiliated Cancer Hospital of Nanjing Medical University, Nanjing, 
      China.
FAU - Yin, Haitao
AU  - Yin H
AD  - Department of Radiotherapy, Xuzhou Center Hospital, Xuzhou, China.
FAU - Guo, Wenjie
AU  - Guo W
AD  - Department of Radiaotherapy, Jiangsu Cancer Hospital & Jiangsu Institute of Cancer 
      Research, The Affiliated Cancer Hospital of Nanjing Medical University, Nanjing, 
      China.
FAU - Sun, Xiangdong
AU  - Sun X
AD  - Department of Radiotherapy, Jinling Hospital, Nanjing, China.
FAU - Li, Feng
AU  - Li F
AD  - Department of Radiaotherapy, Jiangsu Cancer Hospital & Jiangsu Institute of Cancer 
      Research, The Affiliated Cancer Hospital of Nanjing Medical University, Nanjing, 
      China.
FAU - Huang, Shengfu
AU  - Huang S
AD  - Department of Radiaotherapy, Jiangsu Cancer Hospital & Jiangsu Institute of Cancer 
      Research, The Affiliated Cancer Hospital of Nanjing Medical University, Nanjing, 
      China.
FAU - Bian, Xiuhua
AU  - Bian X
AD  - Department of Radiaotherapy, Jiangsu Cancer Hospital & Jiangsu Institute of Cancer 
      Research, The Affiliated Cancer Hospital of Nanjing Medical University, Nanjing, 
      China.
FAU - Wang, Feijiang
AU  - Wang F
AD  - Department of Radiaotherapy, Jiangsu Cancer Hospital & Jiangsu Institute of Cancer 
      Research, The Affiliated Cancer Hospital of Nanjing Medical University, Nanjing, 
      China.
FAU - Zhang, Fuzheng
AU  - Zhang F
AD  - Department of Radiation Oncology, Affiliated Hospital of Jiangnan University, Wuxi, 
      China.
FAU - Wang, Buhai
AU  - Wang B
AD  - Cancer Institute of Northern Jiangsu People's Hospital, Yangzhou, China.
FAU - Zhou, Hongping
AU  - Zhou H
AD  - Director of Department of Radiotherapy Oncology, Nanjing Benq Medicalcenter, 
      Nanjing, China.
FAU - Zhou, Chong
AU  - Zhou C
AD  - Department of Radiotherapy, Xuzhou Center Hospital, Xuzhou, China.
FAU - Yin, Li
AU  - Yin L
AD  - Department of Radiaotherapy, Jiangsu Cancer Hospital & Jiangsu Institute of Cancer 
      Research, The Affiliated Cancer Hospital of Nanjing Medical University, Nanjing, 
      China.
FAU - Jiang, Xuesong
AU  - Jiang X
AD  - Department of Radiaotherapy, Jiangsu Cancer Hospital & Jiangsu Institute of Cancer 
      Research, The Affiliated Cancer Hospital of Nanjing Medical University, Nanjing, 
      China.
FAU - Jiang, Ning
AU  - Jiang N
AD  - Department of Radiaotherapy, Jiangsu Cancer Hospital & Jiangsu Institute of Cancer 
      Research, The Affiliated Cancer Hospital of Nanjing Medical University, Nanjing, 
      China.
FAU - Wu, Jianfeng
AU  - Wu J
AD  - Department of Radiaotherapy, Jiangsu Cancer Hospital & Jiangsu Institute of Cancer 
      Research, The Affiliated Cancer Hospital of Nanjing Medical University, Nanjing, 
      China.
FAU - Liu, Juying
AU  - Liu J
AD  - Department of Radiaotherapy, Jiangsu Cancer Hospital & Jiangsu Institute of Cancer 
      Research, The Affiliated Cancer Hospital of Nanjing Medical University, Nanjing, 
      China.
FAU - Song, Dan
AU  - Song D
AD  - Department of Radiaotherapy, Jiangsu Cancer Hospital & Jiangsu Institute of Cancer 
      Research, The Affiliated Cancer Hospital of Nanjing Medical University, Nanjing, 
      China.
FAU - He, Xia
AU  - He X
AUID- ORCID: 0000-0002-7314-1002
AD  - Department of Radiaotherapy, Jiangsu Cancer Hospital & Jiangsu Institute of Cancer 
      Research, The Affiliated Cancer Hospital of Nanjing Medical University, Nanjing, 
      China.
LA  - eng
PT  - Journal Article
PT  - Multicenter Study
PT  - Randomized Controlled Trial
DEP - 20200712
TA  - Cancer Med
JT  - Cancer medicine
JID - 101595310
RN  - 0 (Quinazolines)
RN  - 0 (Thiophenes)
RN  - FCB9EGG971 (raltitrexed)
RN  - Q20Q21Q62J (Cisplatin)
RN  - U3P01618RT (Fluorouracil)
SB  - IM
MH  - Adult
MH  - Aged
MH  - Antineoplastic Combined Chemotherapy Protocols/adverse effects/*therapeutic use
MH  - Bone Marrow/drug effects
MH  - Chemoradiotherapy/adverse effects/*methods
MH  - Chi-Square Distribution
MH  - Cisplatin/administration & dosage/adverse effects
MH  - Female
MH  - Fluorouracil/administration & dosage/adverse effects
MH  - Humans
MH  - Male
MH  - Middle Aged
MH  - Nasopharyngeal Carcinoma/mortality/pathology/*therapy
MH  - Nasopharyngeal Neoplasms/mortality/pathology/*therapy
MH  - Progression-Free Survival
MH  - Quinazolines/administration & dosage/adverse effects
MH  - Stomatitis/chemically induced
MH  - Thiophenes/administration & dosage/adverse effects
MH  - Young Adult
PMC - PMC7476844
OTO - NOTNLM
OT  - *concurrent chemoradiotherapy
OT  - *nasopharyngeal carcinoma
OT  - *raltitrexed
OT  - *tolerability
COIS- There is no conflict of interest statement.
EDAT- 2020/07/14 06:00
MHDA- 2021/06/08 06:00
CRDT- 2020/07/14 06:00
PHST- 2020/03/28 00:00 [received]
PHST- 2020/05/19 00:00 [revised]
PHST- 2020/06/05 00:00 [accepted]
PHST- 2020/07/14 06:00 [pubmed]
PHST- 2021/06/08 06:00 [medline]
PHST- 2020/07/14 06:00 [entrez]
AID - CAM43260 [pii]
AID - 10.1002/cam4.3260 [doi]
PST - ppublish
SO  - Cancer Med. 2020 Sep;9(17):6166-6172. doi: 10.1002/cam4.3260. Epub 2020 Jul 12.

PMID- 32816944
OWN - NLM
STAT- MEDLINE
DCOM- 20211123
LR  - 20211123
IS  - 1557-3265 (Electronic)
IS  - 1078-0432 (Linking)
VI  - 26
IP  - 20
DP  - 2020 Oct 15
TI  - Integration of Antiangiogenic Therapy with Cisplatin and Gemcitabine Chemotherapy in 
      Patients with Nasopharyngeal Carcinoma.
PG  - 5320-5328
LID - 10.1158/1078-0432.CCR-20-1727 [doi]
AB  - PURPOSE: Induction cisplatin and gemcitabine chemotherapy is a standard treatment 
      for locally advanced nasopharyngeal carcinoma (NPC). Inhibition of VEGF axis has 
      been shown to promote maturation of microvasculature and improve perfusion. We 
      conducted a four-arm study to assess the effect of two doses of either sunitinib or 
      bevacizumab with chemotherapy in NPC. PATIENTS AND METHODS: Patients with 
      treatment-naïve locally advanced NPC were treated with three cycles of 3-weekly 
      cisplatin and gemcitabine preceded by 1 week of anti-VEGF therapy for each cycle, 
      followed by standard concurrent chemoradiation: arm A patients received 7 days of 
      12.5 mg/day sunitinib; arm B 7 days of 25 mg/day sunitinib; arm C bevacizumab 7.5 
      mg/kg infusion; arm D bevacizumab 2.5 mg/kg infusion. Patients with metastatic NPC 
      were treated with up to six cycles of similar treatment without concurrent 
      chemoradiation. RESULTS: Complete metabolic response (mCR) by whole body (18)FDG PET 
      was highest in arm C (significant difference in four groups Fisher exact test P = 
      0.001; type 1 error = 0.05), with 42% mCR (95% confidence interval, 18-67) and 
      3-year relapse-free survival of 88% in patients with locally advanced NPC. 
      Significant increase in pericyte coverage signifying microvascular maturation and 
      increased immune cell infiltration was observed in posttreatment tumor biopsies in 
      Arm C. Myelosuppression was more profound in sunitinib containing arms, and 
      tolerability was established in arm C where hypertension was the most significant 
      toxicity. CONCLUSIONS: Bevacizumab 7.5 mg/kg with cisplatin and gemcitabine was well 
      tolerated. Promising tumor response was observed and supported mechanistically by 
      positive effects on tumor perfusion and immune cell trafficking into the tumor.
CI  - ©2020 American Association for Cancer Research.
FAU - Chong, Wan Qin
AU  - Chong WQ
AD  - Department of Haematology-Oncology, National University Cancer Institute, Singapore.
FAU - Lim, Chwee Ming
AU  - Lim CM
AUID- ORCID: 0000-0002-8919-0001
AD  - Department of Otolaryngology - Head and Neck Surgery, National University of 
      Singapore, Singapore.
FAU - Sinha, Arvind Kumar
AU  - Sinha AK
AD  - Department of Diagnostic Imaging, National University Health System, Singapore.
FAU - Tan, Chee Seng
AU  - Tan CS
AD  - Department of Haematology-Oncology, National University Cancer Institute, Singapore.
FAU - Chan, Gloria Hui Jia
AU  - Chan GHJ
AD  - Department of Haematology-Oncology, National University Cancer Institute, Singapore.
FAU - Huang, Yiqing
AU  - Huang Y
AD  - Department of Haematology-Oncology, National University Cancer Institute, Singapore.
FAU - Kumarakulasinghe, Nesaretnam Barr
AU  - Kumarakulasinghe NB
AD  - Department of Haematology-Oncology, National University Cancer Institute, Singapore.
FAU - Sundar, Raghav
AU  - Sundar R
AUID- ORCID: 0000-0001-9423-1368
AD  - Department of Haematology-Oncology, National University Cancer Institute, Singapore.
FAU - Jeyasekharan, Anand D
AU  - Jeyasekharan AD
AUID- ORCID: 0000-0001-9816-6137
AD  - Department of Haematology-Oncology, National University Cancer Institute, Singapore.
AD  - Cancer Science Institute of Singapore, NUS, Singapore.
FAU - Loh, Woei Shyang
AU  - Loh WS
AD  - Department of Otolaryngology - Head and Neck Surgery, National University of 
      Singapore, Singapore.
FAU - Tay, Joshua K
AU  - Tay JK
AUID- ORCID: 0000-0001-5653-4659
AD  - Department of Otolaryngology - Head and Neck Surgery, National University of 
      Singapore, Singapore.
FAU - Yadav, Kritika
AU  - Yadav K
AUID- ORCID: 0000-0003-0896-195X
AD  - Cancer Science Institute of Singapore, NUS, Singapore.
FAU - Wang, Lingzhi
AU  - Wang L
AUID- ORCID: 0000-0001-5585-5426
AD  - Cancer Science Institute of Singapore, NUS, Singapore.
AD  - Department of Pharmacology, National University of Singapore, Singapore.
FAU - Wong, Andrea L
AU  - Wong AL
AD  - Department of Haematology-Oncology, National University Cancer Institute, Singapore.
AD  - Cancer Science Institute of Singapore, NUS, Singapore.
FAU - Kong, Li Ren
AU  - Kong LR
AUID- ORCID: 0000-0001-7980-4666
AD  - Cancer Science Institute of Singapore, NUS, Singapore.
FAU - Soo, Ross Andrew
AU  - Soo RA
AD  - Department of Haematology-Oncology, National University Cancer Institute, Singapore.
AD  - Cancer Science Institute of Singapore, NUS, Singapore.
FAU - Lau, Jieying Amelia
AU  - Lau JA
AD  - Cancer Science Institute of Singapore, NUS, Singapore.
FAU - Soon, Yu Yang
AU  - Soon YY
AD  - Department of Radiation Oncology, National University Cancer Institute, Singapore.
FAU - Goh, Robby Miguel
AU  - Goh RM
AD  - Department of Haematology-Oncology, National University Cancer Institute, Singapore.
FAU - Ho, Francis Cho Hao
AU  - Ho FCH
AUID- ORCID: 0000-0002-0406-2730
AD  - Department of Radiation Oncology, National University Cancer Institute, Singapore.
FAU - Chong, Siew Meng
AU  - Chong SM
AD  - Department of Pathology, National University of Singapore, Singapore.
FAU - Lee, Soo Chin
AU  - Lee SC
AD  - Department of Haematology-Oncology, National University Cancer Institute, Singapore.
AD  - Cancer Science Institute of Singapore, NUS, Singapore.
FAU - Loh, Kwok Seng
AU  - Loh KS
AD  - Department of Otolaryngology - Head and Neck Surgery, National University of 
      Singapore, Singapore.
FAU - Tai, Bee Choo
AU  - Tai BC
AD  - School of Public Health, National University of Singapore, Singapore.
FAU - Lim, Yaw Chyn
AU  - Lim YC
AUID- ORCID: 0000-0002-8919-0001
AD  - Department of Pathology, National University of Singapore, Singapore.
AD  - Department of Physiology, National University of Singapore, Singapore.
FAU - Goh, Boon Cher
AU  - Goh BC
AD  - Department of Haematology-Oncology, National University Cancer Institute, Singapore. 
      phcgbc@nus.edu.sg.
AD  - Cancer Science Institute of Singapore, NUS, Singapore.
AD  - Department of Pharmacology, National University of Singapore, Singapore.
LA  - eng
PT  - Clinical Trial, Phase II
PT  - Journal Article
PT  - Randomized Controlled Trial
PT  - Research Support, Non-U.S. Gov't
DEP - 20200814
PL  - United States
TA  - Clin Cancer Res
JT  - Clinical cancer research : an official journal of the American Association for 
      Cancer Research
JID - 9502500
RN  - 0W860991D6 (Deoxycytidine)
RN  - B76N6SBZ8R (gemcitabine)
RN  - Q20Q21Q62J (Cisplatin)
RN  - U3P01618RT (Fluorouracil)
RN  - V99T50803M (Sunitinib)
SB  - IM
MH  - Adult
MH  - Aged
MH  - Antineoplastic Combined Chemotherapy Protocols/administration & dosage/adverse 
      effects
MH  - Cisplatin/*administration & dosage/adverse effects
MH  - Deoxycytidine/administration & dosage/adverse effects/*analogs & derivatives
MH  - Disease-Free Survival
MH  - Female
MH  - Fluorouracil/administration & dosage
MH  - Humans
MH  - Male
MH  - Middle Aged
MH  - Nasopharyngeal Carcinoma/*drug therapy/pathology
MH  - Neoplasm Recurrence, Local/drug therapy/pathology
MH  - Neovascularization, Pathologic/*drug therapy/pathology
MH  - Sunitinib/administration & dosage
EDAT- 2020/08/21 06:00
MHDA- 2021/11/24 06:00
CRDT- 2020/08/21 06:00
PHST- 2020/05/08 00:00 [received]
PHST- 2020/06/26 00:00 [revised]
PHST- 2020/08/04 00:00 [accepted]
PHST- 2020/08/21 06:00 [pubmed]
PHST- 2021/11/24 06:00 [medline]
PHST- 2020/08/21 06:00 [entrez]
AID - 1078-0432.CCR-20-1727 [pii]
AID - 10.1158/1078-0432.CCR-20-1727 [doi]
PST - ppublish
SO  - Clin Cancer Res. 2020 Oct 15;26(20):5320-5328. doi: 10.1158/1078-0432.CCR-20-1727. 
      Epub 2020 Aug 14.

PMID- 31425966
OWN - NLM
STAT- MEDLINE
DCOM- 20200608
LR  - 20200608
IS  - 1879-0852 (Electronic)
IS  - 0959-8049 (Linking)
VI  - 119
DP  - 2019 Sep
TI  - Induction chemotherapy followed by concurrent chemoradiotherapy versus concurrent 
      chemoradiotherapy alone in locoregionally advanced nasopharyngeal carcinoma: 
      long-term results of a phase III multicentre randomised controlled trial.
PG  - 87-96
LID - S0959-8049(19)30407-1 [pii]
LID - 10.1016/j.ejca.2019.07.007 [doi]
AB  - BACKGROUND: Initial 3-year results from our clinical trial in locoregionally 
      advanced nasopharyngeal carcinoma (NPC) patients showed that induction chemotherapy 
      (IC) with cisplatin and fluorouracil resulted in improved disease-free survival 
      (DFS) with a marginally significant effect on distant metastasis-free survival 
      (DMFS), but the effect of IC on locoregional relapse-free survival and overall 
      survival (OS) did not differ significantly. Here, we present 5-year follow-up 
      results. PATIENTS AND METHODS: Our trial was a randomised, open-label phase III 
      trial comparing IC followed by concurrent chemoradiotherapy (CCRT) versus CCRT alone 
      in patients with stage III-IVB (except T3N0-1) NPC. The IC followed by CCRT group 
      received cisplatin (80 mg/m(2) d1) and fluorouracil (800 mg/m(2) d1-5) every 3 weeks 
      for two cycles before CCRT. Both groups were treated with 80 mg/m(2) cisplatin every 
      3 weeks concurrently with radiotherapy. The primary end-points were DFS and DMFS. We 
      did efficacy analyses in the 476 randomised patients (intention-to-treat 
      population). RESULTS: After a median follow-up of 82.6 months, the 5-year DFS rate 
      was 73.4% (95% confidence interval [CI] 67.7-79.1) in the IC followed by CCRT group 
      and 63.1% (95% CI 56.8-69.4) in the CCRT alone group (p = 0.007). The 5-year DMFS 
      rate was also significantly higher in the IC followed by CCRT group (82.8%, 95% CI 
      77.9-87.7) than in the CCRT alone group (73.1%, 95% CI 67.2-79.0, p = 0.014). Our 
      updated analysis revealed an OS benefit of IC: the 5-year OS rate was 80.8% in the 
      IC followed by CCRT group versus 76.8% in the CCRT alone group (p = 0.040). The 
      proportion of patients with eye damage was significantly higher in the CCRT alone 
      group than the IC followed by CCRT group (16.4% [39/238] versus 9.7% [23/238], 
      p = 0.029). CONCLUSION: IC followed by CCRT provides long-term DFS, DMFS and OS 
      benefits compared with CCRT alone in locoregionally advanced NPC and, therefore, can 
      be recommended for these patients.
CI  - Copyright © 2019 Elsevier Ltd. All rights reserved.
FAU - Yang, Qi
AU  - Yang Q
AD  - State Key Laboratory of Oncology in South China, Collaborative Innovation Center for 
      Cancer Medicine, Guangdong Key Laboratory of Nasopharyngeal Carcinoma Diagnosis and 
      Therapy, Sun Yat-sen University Cancer Center, Guangzhou 510060, China; Department 
      of Nasopharyngeal Carcinoma, Sun Yat-sen University Cancer Center, Guangzhou, China.
FAU - Cao, Su-Mei
AU  - Cao SM
AD  - State Key Laboratory of Oncology in South China, Collaborative Innovation Center for 
      Cancer Medicine, Guangdong Key Laboratory of Nasopharyngeal Carcinoma Diagnosis and 
      Therapy, Sun Yat-sen University Cancer Center, Guangzhou 510060, China; Department 
      of Cancer Prevention Center, Sun Yat-sen University Cancer Center, Guangzhou, China.
FAU - Guo, Ling
AU  - Guo L
AD  - State Key Laboratory of Oncology in South China, Collaborative Innovation Center for 
      Cancer Medicine, Guangdong Key Laboratory of Nasopharyngeal Carcinoma Diagnosis and 
      Therapy, Sun Yat-sen University Cancer Center, Guangzhou 510060, China; Department 
      of Nasopharyngeal Carcinoma, Sun Yat-sen University Cancer Center, Guangzhou, China.
FAU - Hua, Yi-Jun
AU  - Hua YJ
AD  - State Key Laboratory of Oncology in South China, Collaborative Innovation Center for 
      Cancer Medicine, Guangdong Key Laboratory of Nasopharyngeal Carcinoma Diagnosis and 
      Therapy, Sun Yat-sen University Cancer Center, Guangzhou 510060, China; Department 
      of Nasopharyngeal Carcinoma, Sun Yat-sen University Cancer Center, Guangzhou, China.
FAU - Huang, Pei-Yu
AU  - Huang PY
AD  - State Key Laboratory of Oncology in South China, Collaborative Innovation Center for 
      Cancer Medicine, Guangdong Key Laboratory of Nasopharyngeal Carcinoma Diagnosis and 
      Therapy, Sun Yat-sen University Cancer Center, Guangzhou 510060, China; Department 
      of Nasopharyngeal Carcinoma, Sun Yat-sen University Cancer Center, Guangzhou, China.
FAU - Zhang, Xiao-Long
AU  - Zhang XL
AD  - State Key Laboratory of Oncology in South China, Collaborative Innovation Center for 
      Cancer Medicine, Guangdong Key Laboratory of Nasopharyngeal Carcinoma Diagnosis and 
      Therapy, Sun Yat-sen University Cancer Center, Guangzhou 510060, China; Department 
      of Nasopharyngeal Carcinoma, Sun Yat-sen University Cancer Center, Guangzhou, China.
FAU - Lin, Mei
AU  - Lin M
AD  - State Key Laboratory of Oncology in South China, Collaborative Innovation Center for 
      Cancer Medicine, Guangdong Key Laboratory of Nasopharyngeal Carcinoma Diagnosis and 
      Therapy, Sun Yat-sen University Cancer Center, Guangzhou 510060, China; Department 
      of Nasopharyngeal Carcinoma, Sun Yat-sen University Cancer Center, Guangzhou, China.
FAU - You, Rui
AU  - You R
AD  - State Key Laboratory of Oncology in South China, Collaborative Innovation Center for 
      Cancer Medicine, Guangdong Key Laboratory of Nasopharyngeal Carcinoma Diagnosis and 
      Therapy, Sun Yat-sen University Cancer Center, Guangzhou 510060, China; Department 
      of Nasopharyngeal Carcinoma, Sun Yat-sen University Cancer Center, Guangzhou, China.
FAU - Zou, Xiong
AU  - Zou X
AD  - State Key Laboratory of Oncology in South China, Collaborative Innovation Center for 
      Cancer Medicine, Guangdong Key Laboratory of Nasopharyngeal Carcinoma Diagnosis and 
      Therapy, Sun Yat-sen University Cancer Center, Guangzhou 510060, China; Department 
      of Nasopharyngeal Carcinoma, Sun Yat-sen University Cancer Center, Guangzhou, China.
FAU - Liu, You-Ping
AU  - Liu YP
AD  - State Key Laboratory of Oncology in South China, Collaborative Innovation Center for 
      Cancer Medicine, Guangdong Key Laboratory of Nasopharyngeal Carcinoma Diagnosis and 
      Therapy, Sun Yat-sen University Cancer Center, Guangzhou 510060, China; Department 
      of Nasopharyngeal Carcinoma, Sun Yat-sen University Cancer Center, Guangzhou, China.
FAU - Xie, Yu-Long
AU  - Xie YL
AD  - State Key Laboratory of Oncology in South China, Collaborative Innovation Center for 
      Cancer Medicine, Guangdong Key Laboratory of Nasopharyngeal Carcinoma Diagnosis and 
      Therapy, Sun Yat-sen University Cancer Center, Guangzhou 510060, China; Department 
      of Nasopharyngeal Carcinoma, Sun Yat-sen University Cancer Center, Guangzhou, China.
FAU - Wang, Zhi-Qiang
AU  - Wang ZQ
AD  - State Key Laboratory of Oncology in South China, Collaborative Innovation Center for 
      Cancer Medicine, Guangdong Key Laboratory of Nasopharyngeal Carcinoma Diagnosis and 
      Therapy, Sun Yat-sen University Cancer Center, Guangzhou 510060, China; Department 
      of Nasopharyngeal Carcinoma, Sun Yat-sen University Cancer Center, Guangzhou, China.
FAU - Mai, Hai-Qiang
AU  - Mai HQ
AD  - State Key Laboratory of Oncology in South China, Collaborative Innovation Center for 
      Cancer Medicine, Guangdong Key Laboratory of Nasopharyngeal Carcinoma Diagnosis and 
      Therapy, Sun Yat-sen University Cancer Center, Guangzhou 510060, China; Department 
      of Nasopharyngeal Carcinoma, Sun Yat-sen University Cancer Center, Guangzhou, China.
FAU - Chen, Qiu-Yan
AU  - Chen QY
AD  - State Key Laboratory of Oncology in South China, Collaborative Innovation Center for 
      Cancer Medicine, Guangdong Key Laboratory of Nasopharyngeal Carcinoma Diagnosis and 
      Therapy, Sun Yat-sen University Cancer Center, Guangzhou 510060, China; Department 
      of Nasopharyngeal Carcinoma, Sun Yat-sen University Cancer Center, Guangzhou, China.
FAU - Tang, Lin-Quan
AU  - Tang LQ
AD  - State Key Laboratory of Oncology in South China, Collaborative Innovation Center for 
      Cancer Medicine, Guangdong Key Laboratory of Nasopharyngeal Carcinoma Diagnosis and 
      Therapy, Sun Yat-sen University Cancer Center, Guangzhou 510060, China; Department 
      of Nasopharyngeal Carcinoma, Sun Yat-sen University Cancer Center, Guangzhou, China.
FAU - Mo, Hao-Yuan
AU  - Mo HY
AD  - State Key Laboratory of Oncology in South China, Collaborative Innovation Center for 
      Cancer Medicine, Guangdong Key Laboratory of Nasopharyngeal Carcinoma Diagnosis and 
      Therapy, Sun Yat-sen University Cancer Center, Guangzhou 510060, China; Department 
      of Nasopharyngeal Carcinoma, Sun Yat-sen University Cancer Center, Guangzhou, China.
FAU - Cao, Ka-Jia
AU  - Cao KJ
AD  - State Key Laboratory of Oncology in South China, Collaborative Innovation Center for 
      Cancer Medicine, Guangdong Key Laboratory of Nasopharyngeal Carcinoma Diagnosis and 
      Therapy, Sun Yat-sen University Cancer Center, Guangzhou 510060, China; Department 
      of Nasopharyngeal Carcinoma, Sun Yat-sen University Cancer Center, Guangzhou, China.
FAU - Qian, Chao-Nan
AU  - Qian CN
AD  - State Key Laboratory of Oncology in South China, Collaborative Innovation Center for 
      Cancer Medicine, Guangdong Key Laboratory of Nasopharyngeal Carcinoma Diagnosis and 
      Therapy, Sun Yat-sen University Cancer Center, Guangzhou 510060, China; Department 
      of Nasopharyngeal Carcinoma, Sun Yat-sen University Cancer Center, Guangzhou, China.
FAU - Zhao, Chong
AU  - Zhao C
AD  - State Key Laboratory of Oncology in South China, Collaborative Innovation Center for 
      Cancer Medicine, Guangdong Key Laboratory of Nasopharyngeal Carcinoma Diagnosis and 
      Therapy, Sun Yat-sen University Cancer Center, Guangzhou 510060, China; Department 
      of Nasopharyngeal Carcinoma, Sun Yat-sen University Cancer Center, Guangzhou, China.
FAU - Xiang, Yan-Qun
AU  - Xiang YQ
AD  - State Key Laboratory of Oncology in South China, Collaborative Innovation Center for 
      Cancer Medicine, Guangdong Key Laboratory of Nasopharyngeal Carcinoma Diagnosis and 
      Therapy, Sun Yat-sen University Cancer Center, Guangzhou 510060, China; Department 
      of Nasopharyngeal Carcinoma, Sun Yat-sen University Cancer Center, Guangzhou, China.
FAU - Zhang, Xiu-Ping
AU  - Zhang XP
AD  - Department of Radiation Oncology, Cancer Center of Guangzhou Medical University, 
      Guangzhou, China.
FAU - Lin, Zhi-Xiong
AU  - Lin ZX
AD  - Department of Radiation Oncology, Cancer Center of Shantou University Medical 
      College, Shantou, China.
FAU - Li, Wei-Xiong
AU  - Li WX
AD  - Department of Radiation Oncology, Guangdong General Hospital, Guangzhou, China.
FAU - Liu, Qing
AU  - Liu Q
AD  - State Key Laboratory of Oncology in South China, Collaborative Innovation Center for 
      Cancer Medicine, Guangdong Key Laboratory of Nasopharyngeal Carcinoma Diagnosis and 
      Therapy, Sun Yat-sen University Cancer Center, Guangzhou 510060, China; Department 
      of Cancer Prevention Center, Sun Yat-sen University Cancer Center, Guangzhou, China.
FAU - Li, Ji-Bin
AU  - Li JB
AD  - State Key Laboratory of Oncology in South China, Collaborative Innovation Center for 
      Cancer Medicine, Guangdong Key Laboratory of Nasopharyngeal Carcinoma Diagnosis and 
      Therapy, Sun Yat-sen University Cancer Center, Guangzhou 510060, China; Department 
      of Clinical Trial Center, Sun Yat-sen University Cancer Center, Guangzhou, China.
FAU - Ling, Li
AU  - Ling L
AD  - Department of Medical Statistics and Epidemiology, School of Public Health, Sun 
      Yat-sen University, Guangzhou, China.
FAU - Guo, Xiang
AU  - Guo X
AD  - State Key Laboratory of Oncology in South China, Collaborative Innovation Center for 
      Cancer Medicine, Guangdong Key Laboratory of Nasopharyngeal Carcinoma Diagnosis and 
      Therapy, Sun Yat-sen University Cancer Center, Guangzhou 510060, China; Department 
      of Nasopharyngeal Carcinoma, Sun Yat-sen University Cancer Center, Guangzhou, China. 
      Electronic address: guoxiang@sysucc.org.cn.
FAU - Hong, Ming-Huang
AU  - Hong MH
AD  - State Key Laboratory of Oncology in South China, Collaborative Innovation Center for 
      Cancer Medicine, Guangdong Key Laboratory of Nasopharyngeal Carcinoma Diagnosis and 
      Therapy, Sun Yat-sen University Cancer Center, Guangzhou 510060, China; Department 
      of Clinical Trial Center, Sun Yat-sen University Cancer Center, Guangzhou, China. 
      Electronic address: hongmh@sysucc.org.cn.
FAU - Chen, Ming-Yuan
AU  - Chen MY
AD  - State Key Laboratory of Oncology in South China, Collaborative Innovation Center for 
      Cancer Medicine, Guangdong Key Laboratory of Nasopharyngeal Carcinoma Diagnosis and 
      Therapy, Sun Yat-sen University Cancer Center, Guangzhou 510060, China; Department 
      of Nasopharyngeal Carcinoma, Sun Yat-sen University Cancer Center, Guangzhou, China. 
      Electronic address: chenmy@sysucc.org.cn.
LA  - eng
PT  - Clinical Trial, Phase III
PT  - Journal Article
PT  - Multicenter Study
PT  - Randomized Controlled Trial
PT  - Research Support, Non-U.S. Gov't
DEP - 20190816
PL  - England
TA  - Eur J Cancer
JT  - European journal of cancer (Oxford, England : 1990)
JID - 9005373
RN  - Q20Q21Q62J (Cisplatin)
RN  - U3P01618RT (Fluorouracil)
SB  - IM
MH  - Adult
MH  - Aged
MH  - Antineoplastic Combined Chemotherapy Protocols/*therapeutic use
MH  - Chemoradiotherapy/methods
MH  - Cisplatin/administration & dosage
MH  - Female
MH  - Fluorouracil/administration & dosage
MH  - Humans
MH  - Induction Chemotherapy/methods
MH  - Kaplan-Meier Estimate
MH  - Male
MH  - Middle Aged
MH  - Nasopharyngeal Carcinoma/*therapy
MH  - Nasopharyngeal Neoplasms/*therapy
MH  - Young Adult
OTO - NOTNLM
OT  - *Concurrent chemoradiotherapy
OT  - *Induction chemotherapy
OT  - *Locoregionally advanced nasopharyngeal carcinoma
OT  - *Long-term results
OT  - *Randomised controlled trial
EDAT- 2019/08/20 06:00
MHDA- 2020/06/09 06:00
CRDT- 2019/08/20 06:00
PHST- 2019/01/09 00:00 [received]
PHST- 2019/06/23 00:00 [revised]
PHST- 2019/07/04 00:00 [accepted]
PHST- 2019/08/20 06:00 [pubmed]
PHST- 2020/06/09 06:00 [medline]
PHST- 2019/08/20 06:00 [entrez]
AID - S0959-8049(19)30407-1 [pii]
AID - 10.1016/j.ejca.2019.07.007 [doi]
PST - ppublish
SO  - Eur J Cancer. 2019 Sep;119:87-96. doi: 10.1016/j.ejca.2019.07.007. Epub 2019 Aug 16.

PMID- 34379443
OWN - NLM
STAT- MEDLINE
DCOM- 20211203
LR  - 20211214
IS  - 1527-7755 (Electronic)
IS  - 0732-183X (Print)
IS  - 0732-183X (Linking)
VI  - 39
IP  - 29
DP  - 2021 Oct 10
TI  - Gemcitabine Plus Cisplatin Versus Fluorouracil Plus Cisplatin as First-Line Therapy 
      for Recurrent or Metastatic Nasopharyngeal Carcinoma: Final Overall Survival 
      Analysis of GEM20110714 Phase III Study.
PG  - 3273-3282
LID - 10.1200/JCO.21.00396 [doi]
AB  - PURPOSE: GEM20110714 (ClinicalTrials.gov identifier: NCT01528618), the first 
      randomized, phase III study of systemic chemotherapy in recurrent or metastatic 
      nasopharyngeal carcinoma (NPC), reported significant progression-free survival 
      improvement with gemcitabine plus cisplatin (GP) versus fluorouracil plus cisplatin 
      (FP; hazard ratio, 0.55; 95% CI, 0.44 to 0.68; P < .001). Data from the final 
      analysis of overall survival (OS) are presented here. METHODS: From February 2012 to 
      October 2015, 362 patients were randomly assigned to receive either GP (gemcitabine 
      1 g/m(2) once daily on days 1 and 8 and cisplatin 80 mg/m(2) once daily on day 1; n 
      = 181) or FP (fluorouracil 4 g/m(2) in continuous intravenous infusion over 96 hours 
      and cisplatin 80 mg/m(2) once daily on day 1; n = 181) once every 21 days. The 
      primary end point was progression-free survival, which has been previously reported; 
      OS was a secondary end point. RESULTS: After a median follow-up time of 69.5 months 
      with GP and 69.7 months with FP, 148 (81.8%) and 166 (91.7%) deaths occurred in the 
      GP and FP arms, respectively. The estimated hazard ratio for OS was 0.72 (95% CI, 
      0.58 to 0.90; two-sided P = .004). The median OS was 22.1 months (95% CI, 19.2 to 
      25.0 months) with GP versus 18.6 months (95% CI, 15.4 to 21.7 months) with FP. The 
      OS probabilities at 1, 3, and 5 years were 79.9% versus 71.8%, 31.0% versus 20.4%, 
      and 19.2% versus 7.8%, respectively. Poststudy therapy was administered in 51.9% and 
      55.2% of patients in the GP and FP arms, respectively. CONCLUSION: Among patients 
      with previously untreated advanced nasopharyngeal carcinoma, those who receive GP 
      have longer OS than those receive FP. Gemcitabine plus cisplatin should be 
      considered a preferred front-line option for these patients.
FAU - Hong, Shaodong
AU  - Hong S
AUID- ORCID: 0000-0002-5632-6857
AD  - Department of Medical Oncology of Sun Yat-Sen University Cancer Center, State Key 
      Laboratory of Oncology in South China, Collaborative Innovation Center of Cancer 
      Medicine, Guangdong Key Laboratory of Nasopharyngeal Carcinoma Diagnosis and 
      Therapy, Sun Yat-sen University, Guangzhou, China.
FAU - Zhang, Yaxiong
AU  - Zhang Y
AUID- ORCID: 0000-0002-3632-0300
AD  - Department of Medical Oncology of Sun Yat-Sen University Cancer Center, State Key 
      Laboratory of Oncology in South China, Collaborative Innovation Center of Cancer 
      Medicine, Guangdong Key Laboratory of Nasopharyngeal Carcinoma Diagnosis and 
      Therapy, Sun Yat-sen University, Guangzhou, China.
FAU - Yu, Gengsheng
AU  - Yu G
AD  - Department of Medical Oncology, Jiangmen Central Hospital, Jiangmen, China.
FAU - Peng, Peijian
AU  - Peng P
AD  - Department of Medical Oncology, The Fifth Affiliated Hospital of Sun Yat-sen 
      University, Zhuhai, China.
FAU - Peng, Jiewen
AU  - Peng J
AUID- ORCID: 0000-0002-8698-9889
AD  - Department of Medical Oncology, Zhongshan People's Hospital, Zhongshan, China.
FAU - Jia, Jun
AU  - Jia J
AD  - Department of Medical Oncology, Dongguan People's Hospital, Dongguan, China.
FAU - Wu, Xuan
AU  - Wu X
AUID- ORCID: 0000-0002-5622-1908
AD  - Department of Medical Oncology, Peking University Shenzhen Hospital, Shenzhen, 
      China.
FAU - Huang, Yan
AU  - Huang Y
AD  - Department of Medical Oncology of Sun Yat-Sen University Cancer Center, State Key 
      Laboratory of Oncology in South China, Collaborative Innovation Center of Cancer 
      Medicine, Guangdong Key Laboratory of Nasopharyngeal Carcinoma Diagnosis and 
      Therapy, Sun Yat-sen University, Guangzhou, China.
FAU - Yang, Yunpeng
AU  - Yang Y
AD  - Department of Medical Oncology of Sun Yat-Sen University Cancer Center, State Key 
      Laboratory of Oncology in South China, Collaborative Innovation Center of Cancer 
      Medicine, Guangdong Key Laboratory of Nasopharyngeal Carcinoma Diagnosis and 
      Therapy, Sun Yat-sen University, Guangzhou, China.
FAU - Lin, Qing
AU  - Lin Q
AD  - Department of Oncology, Shunde Hospital Guangzhou University of Chinese Medicine, 
      Foshan, China.
FAU - Xi, Xuping
AU  - Xi X
AD  - Department of Radiotherapy, Cancer Hospital of Hunan Province, Changsha, China.
FAU - Xu, Mingjun
AU  - Xu M
AD  - Department of Oncology, The First Affiliated Hospital of Gangnan Medical College, 
      Gangnan, China.
FAU - Chen, Dongping
AU  - Chen D
AD  - Department of Radiotherapy, The Affiliated Cancer Hospital of Guangzhou Medical 
      University, Guangzhou, China.
FAU - Lu, Xiaojun
AU  - Lu X
AD  - Department of Radiotherapy, Zhongshan People's Hospital, Zhongshan, China.
FAU - Wang, Rensheng
AU  - Wang R
AUID- ORCID: 0000-0002-0768-9344
AD  - Department of Radiotherapy, The First Affiliated Hospital of Guangxi Medical 
      University, Nanning, China.
FAU - Cao, Xiaolong
AU  - Cao X
AD  - Department of Oncology, Panyu Central Hospital, Guangzhou, China.
FAU - Chen, Xiaozhong
AU  - Chen X
AD  - Department of Radiotherapy, Cancer Hospital of Zhejiang Province, Hangzhou, China.
FAU - Lin, Zhixiong
AU  - Lin Z
AD  - Department of Medical Oncology, The Affiliated Cancer Hospital of Shantou 
      University, Shantou, China.
FAU - Xiong, Jianping
AU  - Xiong J
AD  - Department of Oncology, The First Affiliated Hospital of Nanchang University, 
      Nanchang, China.
FAU - Lin, Qin
AU  - Lin Q
AD  - Department of Radiotherapy, The First Affiliated Hospital of Xiamen University, 
      Xiamen, China.
FAU - Xie, Conghua
AU  - Xie C
AUID- ORCID: 0000-0001-6623-9864
AD  - Department of Oncology, Zhongnan Hospital of Wuhan University, Wuhan, China.
FAU - Li, Zhihua
AU  - Li Z
AD  - Department of Oncology, Sun Yat-sen Memorial Hospital, Guangzhou, China.
FAU - Pan, Jianji
AU  - Pan J
AD  - Department of Radiotherapy, Fujian Provincial Cancer Hospital, Fuzhou, China.
FAU - Li, Jingao
AU  - Li J
AD  - Department of Radiotherapy, Jiangxi Provincial Cancer Hospital, Nanchang, China.
FAU - Wu, Shixiu
AU  - Wu S
AD  - Department of Radiotherapy, Cancer Hospital of Hangzhou City, Hangzhou, China.
FAU - Lian, Yingni
AU  - Lian Y
AD  - Department of Medical Oncology, The First People's Hospital of Zhaoqing City, 
      Zhaoqing, China.
FAU - Yang, Quanlie
AU  - Yang Q
AD  - Department of Chemotherapy, People's Hospital of Meizhou, Meizhou, China.
FAU - Zhao, Chong
AU  - Zhao C
AUID- ORCID: 0000-0003-3271-5783
AD  - Department of Nasopharyngeal Carcinoma of Sun Yat-Sen University Cancer Center, 
      State Key Laboratory of Oncology in South China, Collaborative Innovation Center of 
      Cancer Medicine, Guangdong Key Laboratory of Nasopharyngeal Carcinoma Diagnosis and 
      Therapy, Sun Yat-sen University, Guangzhou, China.
FAU - Fang, Wenfeng
AU  - Fang W
AUID- ORCID: 0000-0002-6440-8246
AD  - Department of Medical Oncology of Sun Yat-Sen University Cancer Center, State Key 
      Laboratory of Oncology in South China, Collaborative Innovation Center of Cancer 
      Medicine, Guangdong Key Laboratory of Nasopharyngeal Carcinoma Diagnosis and 
      Therapy, Sun Yat-sen University, Guangzhou, China.
FAU - Zhang, Li
AU  - Zhang L
AUID- ORCID: 0000-0003-0595-0761
AD  - Department of Medical Oncology of Sun Yat-Sen University Cancer Center, State Key 
      Laboratory of Oncology in South China, Collaborative Innovation Center of Cancer 
      Medicine, Guangdong Key Laboratory of Nasopharyngeal Carcinoma Diagnosis and 
      Therapy, Sun Yat-sen University, Guangzhou, China.
LA  - eng
SI  - ClinicalTrials.gov/NCT01528618
PT  - Clinical Trial, Phase III
PT  - Journal Article
PT  - Randomized Controlled Trial
PT  - Research Support, Non-U.S. Gov't
DEP - 20210811
TA  - J Clin Oncol
JT  - Journal of clinical oncology : official journal of the American Society of Clinical 
      Oncology
JID - 8309333
RN  - 0W860991D6 (Deoxycytidine)
RN  - B76N6SBZ8R (gemcitabine)
RN  - Q20Q21Q62J (Cisplatin)
RN  - U3P01618RT (Fluorouracil)
SB  - IM
MH  - Adult
MH  - Aged
MH  - Antineoplastic Combined Chemotherapy Protocols/*therapeutic use
MH  - Cisplatin/administration & dosage
MH  - Deoxycytidine/administration & dosage/analogs & derivatives
MH  - Female
MH  - Fluorouracil/administration & dosage
MH  - Humans
MH  - Male
MH  - Middle Aged
MH  - Nasopharyngeal Carcinoma/*drug therapy/mortality
MH  - Nasopharyngeal Neoplasms/*drug therapy/mortality
MH  - Neoplasm Recurrence, Local/*drug therapy/mortality
MH  - Young Adult
PMC - PMC8500603
EDAT- 2021/08/12 06:00
MHDA- 2021/12/15 06:00
PMCR- 2022/10/10
CRDT- 2021/08/11 17:12
PHST- 2022/10/10 00:00 [pmc-release]
PHST- 2021/08/12 06:00 [pubmed]
PHST- 2021/12/15 06:00 [medline]
PHST- 2021/08/11 17:12 [entrez]
AID - JCO.21.00396 [pii]
AID - 10.1200/JCO.21.00396 [doi]
PST - ppublish
SO  - J Clin Oncol. 2021 Oct 10;39(29):3273-3282. doi: 10.1200/JCO.21.00396. Epub 2021 Aug 
      11.

PMID- 25342504
OWN - NLM
STAT- MEDLINE
DCOM- 20150623
LR  - 20190221
IS  - 2296-5262 (Electronic)
IS  - 2296-5270 (Linking)
VI  - 37
IP  - 10
DP  - 2014
TI  - Metastatic nasopharyngeal carcinoma outcomes in patients on cisplatin with 
      nolatrexed or 5-fluorouracil.
PG  - 540-4
LID - 10.1159/000368107 [doi]
AB  - BACKGROUND: Nasopharyngeal carcinoma (NPC) is one of the most common malignant 
      tumors in southern China. In this study, we compared the clinical efficacy and 
      toxicity of cisplatin with nolatrexed (LP) or 5-fluorouracil (FP) for NPC. PATIENTS 
      AND METHODS: 33 patients with metastatic NPC were randomized to the LP and FP 
      regimens. The LP regimen consisted of continuous intravenous infusions of 740 
      mg/m(2) nolatrexed on days 1-5 and 25 mg/m(2) intravenous cisplatin on days 2-4. The 
      FP regimen consisted of continuous intravenous infusions of 600 mg/m(2) 
      5-fluorouracil on days 1-5 and 25 mg/m(2) intravenous cisplatin on days 2-4. Cycles 
      were repeated every 3 weeks until disease progression or completion of a total of 6 
      courses. RESULTS: There were no significant differences in the response rates (RR), 
      disease control rates (DCR), times to progression (TTP), and median survival times 
      (MST) between the regimens. The toxicities of the two regimens were mostly grade 
      I/II, but the stomatitis incidence in the patients on the LP regimen was 
      significantly lower than that on the FP regimen. CONCLUSIONS: The efficacy of the LP 
      regimen was similar to that of the FP regimen. The LP regimen had lower toxicity.
CI  - © 2014 S. Karger GmbH, Freiburg.
FAU - Zheng, Jihua
AU  - Zheng J
AD  - Department of Medical Oncology, Guangzhou General Hospital of Guangzhou Military 
      Command, Guangzhou, Guangdong, China.
FAU - Lin, Jianguang
AU  - Lin J
FAU - Wang, Lin
AU  - Wang L
FAU - Zhou, Juan
AU  - Zhou J
FAU - Xie, Bo
AU  - Xie B
FAU - Xu, Tianwen
AU  - Xu T
FAU - Zhang, Weimin
AU  - Zhang W
LA  - eng
PT  - Journal Article
PT  - Randomized Controlled Trial
DEP - 20140916
PL  - Netherlands
TA  - Oncol Res Treat
JT  - Oncology research and treatment
JID - 101627692
RN  - 0 (Antineoplastic Agents)
RN  - 0 (Quinazolines)
RN  - K75ZUN743Q (nolatrexed)
RN  - Q20Q21Q62J (Cisplatin)
RN  - U3P01618RT (Fluorouracil)
SB  - IM
MH  - Adult
MH  - Aged
MH  - Antineoplastic Agents/administration & dosage
MH  - Antineoplastic Combined Chemotherapy Protocols/*administration & dosage
MH  - Carcinoma
MH  - Cisplatin/administration & dosage
MH  - Disease-Free Survival
MH  - Female
MH  - Fluorouracil/administration & dosage
MH  - Humans
MH  - Male
MH  - Middle Aged
MH  - Nasopharyngeal Carcinoma
MH  - Nasopharyngeal Neoplasms/*drug therapy/pathology/*secondary
MH  - Neoplasm Recurrence, Local/pathology/*prevention & control
MH  - Quinazolines/administration & dosage
MH  - Survival Rate
MH  - Treatment Outcome
EDAT- 2014/10/25 06:00
MHDA- 2015/06/24 06:00
CRDT- 2014/10/25 06:00
PHST- 2014/06/12 00:00 [received]
PHST- 2014/09/03 00:00 [accepted]
PHST- 2014/10/25 06:00 [entrez]
PHST- 2014/10/25 06:00 [pubmed]
PHST- 2015/06/24 06:00 [medline]
AID - 000368107 [pii]
AID - 10.1159/000368107 [doi]
PST - ppublish
SO  - Oncol Res Treat. 2014;37(10):540-4. doi: 10.1159/000368107. Epub 2014 Sep 16.

PMID- 31087135
OWN - NLM
STAT- MEDLINE
DCOM- 20200324
LR  - 20200324
IS  - 1432-0843 (Electronic)
IS  - 0344-5704 (Linking)
VI  - 84
IP  - 1
DP  - 2019 Jul
TI  - Gemcitabine plus cisplatin versus fluorouracil plus cisplatin as a first-line 
      concurrent chemotherapy regimen in nasopharyngeal carcinoma: a prospective, 
      multi-institution, randomized controlled phase II study.
PG  - 155-161
LID - 10.1007/s00280-019-03858-7 [doi]
AB  - BACKGROUND: The objective of this study was to evaluate the efficacy and safety of 
      gemcitabine plus cisplatin concurrent chemoradiotherapy (CCRT) in patients with 
      nasopharyngeal carcinoma. METHOD: Patients with NPC were randomly assigned to the 
      gemcitabine plus cisplatin (GP) group or fluorouracil plus cisplatin (PF) group. 
      Primary end-point was disease-free survival (DFS); secondary endpoints: overall 
      survival, distant metastasis-free survival (DMFS), locoregional relapse-free 
      survival, and treatment-related adverse events. RESULTS: Seventy-six patients were 
      prospectively enrolled and the median follow-up time was 41 months (9-61 months). 
      Three-year DFS were similar between the GP and PF groups (73.7% vs. 60.5%, HR 0.66, 
      95% CI 0.30-1.44; P = 0.30). Distant metastasis was the most common failure form in 
      PF compared with GP (P = 0.034). Three-year DMFS was significantly better in the GP 
      group than PF group (89.5% vs. 71.1%, P = 0.045). Grade 3-4 gastrointestinal 
      toxicities (vomiting and diarrhea) were significantly more common in the PF group; 
      grade 3-4 neutropenia and thrombocytopenia were more common in the GP group. 
      CONCLUSION: Gemcitabine plus cisplatin could be used as an alternative regimen in 
      CCRT for nasopharyngeal carcinoma.
FAU - Kong, Xiang-Yun
AU  - Kong XY
AD  - Department of Radiation Oncology, Affiliated Hospital of Guilin Medical University, 
      15 Lequn Road, Guilin, 541001, People's Republic of China.
FAU - Lu, Jian-Xun
AU  - Lu JX
AD  - Department of Oncology, The Affiliated Hospital of Youjiang Medical University for 
      Nationalities, Baise, 533000, People's Republic of China.
AD  - Department of Oncology, The First People's Hospital of Nanning, Nanning, 530022, 
      People's Republic of China.
FAU - Yu, Xin-Wen
AU  - Yu XW
AD  - Department of Radiation Oncology, The Second People's Hospital of Yulin, Yulin, 
      537000, People's Republic of China.
FAU - Zhang, Jian
AU  - Zhang J
AD  - Department of Oncology, The People's Hospital of Laibin, Laibin, 546100, People's 
      Republic of China.
FAU - Xu, Qian-Lan
AU  - Xu QL
AD  - Department of Radiation Oncology, Affiliated Hospital of Guilin Medical University, 
      15 Lequn Road, Guilin, 541001, People's Republic of China.
FAU - Zhang, Rong-Jun
AU  - Zhang RJ
AD  - Department of Radiation Oncology, Affiliated Hospital of Guilin Medical University, 
      15 Lequn Road, Guilin, 541001, People's Republic of China.
FAU - Mi, Jing-Lin
AU  - Mi JL
AD  - Department of Radiation Oncology, Affiliated Hospital of Guilin Medical University, 
      15 Lequn Road, Guilin, 541001, People's Republic of China.
FAU - Liao, Shu-Fang
AU  - Liao SF
AD  - Department of Radiation Oncology, Affiliated Hospital of Guilin Medical University, 
      15 Lequn Road, Guilin, 541001, People's Republic of China.
FAU - Fan, Jin-Fang
AU  - Fan JF
AD  - Department of Radiation Oncology, Affiliated Hospital of Guilin Medical University, 
      15 Lequn Road, Guilin, 541001, People's Republic of China.
FAU - Qin, Xiao-Li
AU  - Qin XL
AD  - Department of Radiation Oncology, Affiliated Hospital of Guilin Medical University, 
      15 Lequn Road, Guilin, 541001, People's Republic of China.
FAU - Yao, Da-Cheng
AU  - Yao DC
AD  - Department of Radiation Oncology, Affiliated Hospital of Guilin Medical University, 
      15 Lequn Road, Guilin, 541001, People's Republic of China.
FAU - Tang, Hua-Ying
AU  - Tang HY
AD  - Department of Radiation Oncology, Affiliated Hospital of Guilin Medical University, 
      15 Lequn Road, Guilin, 541001, People's Republic of China.
FAU - Jiang, Wei
AU  - Jiang W
AUID- ORCID: 0000-0001-6534-8612
AD  - Department of Radiation Oncology, Affiliated Hospital of Guilin Medical University, 
      15 Lequn Road, Guilin, 541001, People's Republic of China. weijiang@glmc.edu.cn.
AD  - College of International Education of Guilin Medical University, Guilin, 541001, 
      People's Republic of China. weijiang@glmc.edu.cn.
LA  - eng
PT  - Clinical Trial, Phase II
PT  - Comparative Study
PT  - Journal Article
PT  - Multicenter Study
PT  - Randomized Controlled Trial
PT  - Research Support, Non-U.S. Gov't
DEP - 20190513
PL  - Germany
TA  - Cancer Chemother Pharmacol
JT  - Cancer chemotherapy and pharmacology
JID - 7806519
RN  - 0W860991D6 (Deoxycytidine)
RN  - B76N6SBZ8R (gemcitabine)
RN  - Q20Q21Q62J (Cisplatin)
RN  - U3P01618RT (Fluorouracil)
SB  - IM
MH  - Adult
MH  - Antineoplastic Combined Chemotherapy Protocols/*administration & dosage/adverse 
      effects
MH  - Chemoradiotherapy
MH  - Cisplatin/administration & dosage
MH  - Deoxycytidine/administration & dosage/analogs & derivatives
MH  - Disease-Free Survival
MH  - Female
MH  - Fluorouracil/administration & dosage
MH  - Follow-Up Studies
MH  - Humans
MH  - Male
MH  - Middle Aged
MH  - Nasopharyngeal Carcinoma/*drug therapy
MH  - Nasopharyngeal Neoplasms/*drug therapy
MH  - Prospective Studies
MH  - Young Adult
OTO - NOTNLM
OT  - *Chemotherapy regimen
OT  - *Cisplatin
OT  - *Concurrent chemoradiotherapy
OT  - *Gemcitabine
OT  - *Nasopharyngeal carcinoma
EDAT- 2019/05/16 06:00
MHDA- 2020/03/25 06:00
CRDT- 2019/05/16 06:00
PHST- 2018/10/30 00:00 [received]
PHST- 2019/05/02 00:00 [accepted]
PHST- 2019/05/16 06:00 [pubmed]
PHST- 2020/03/25 06:00 [medline]
PHST- 2019/05/16 06:00 [entrez]
AID - 10.1007/s00280-019-03858-7 [pii]
AID - 10.1007/s00280-019-03858-7 [doi]
PST - ppublish
SO  - Cancer Chemother Pharmacol. 2019 Jul;84(1):155-161. doi: 10.1007/s00280-019-03858-7. 
      Epub 2019 May 13.

PMID- 32493288
OWN - NLM
STAT- MEDLINE
DCOM- 20210111
LR  - 20210111
IS  - 1471-2407 (Electronic)
IS  - 1471-2407 (Linking)
VI  - 20
IP  - 1
DP  - 2020 Jun 3
TI  - Optimal cumulative dose of cisplatin for concurrent chemoradiotherapy among patients 
      with non-metastatic nasopharyngeal carcinoma: a multicenter analysis in Thailand.
PG  - 518
LID - 10.1186/s12885-020-07024-8 [doi]
LID - 518
AB  - BACKGROUND: Chemoradiotherapy (CRT) with high cumulative doses (CDs) of cisplatin 
      has been considered the standard of care for non-metastatic nasopharyngeal carcinoma 
      (NPC). However, given most patients' inability to tolerate high CDs due to 
      cisplatin-related toxicities, the optimal CD of cisplatin during CRT remains 
      undetermined. METHODS: Patients with non-metastatic NPC who received CRT with 
      cisplatin between 2007 and 2017 were identified through the Thai head and neck 
      cancer multicenter database and then categorized according to cisplatin CD (mg/m(2)) 
      received. All complications and cisplatin-related toxicities during CRT were 
      recorded. RESULTS: We identified 779 non-metastatic NPC patients receiving low 
      (≤150; n = 97), intermediate (151-250; n = 411), and high (> 250; n = 271) CDs of 
      cisplatin. Low CD patients had significantly lower mean actual radiation dose 
      (p < 0.001) and more radiotherapy delay (p = 0.010), while intermediate CD patients 
      had the least hospitalization (p < 0.001). Overall, 39.3% of the patients 
      experienced cisplatin-related toxicity, which was associated with poor overall 
      survival (OS) (p = 0.001). Acute kidney injury was observed in 7% in all patients, 
      which was highest among low CD patients (15.5%; p = 0.002). Intermediate CD patients 
      had significantly longer median OS than the low and high groups (64 vs. 49.8 vs. 
      53.2, respectively; p = 0.015). Univariate, but not multivariate, analysis showed 
      that CD of cisplatin was significantly associated with OS. CONCLUSION: CD of 
      cisplatin during CRT was not an independent prognostic factor for OS. An 
      intermediate CD induced minimal toxicity without compromising survival and should be 
      considered the optimal CD. Nonetheless, a randomized phase 3 study evaluating the 
      optimal CD of cisplatin is warranted.
FAU - Ngamphaiboon, Nuttapong
AU  - Ngamphaiboon N
AUID- ORCID: 0000-0002-6535-6345
AD  - Division of Medical Oncology, Department of Medicine, Faculty of Medicine, 
      Ramathibodi Hospital, Mahidol University, 270 Rama VI Road, Ratchathewi, Bangkok, 
      10400, Thailand. nuttapong.nga@mahidol.ac.th.
FAU - Dechaphunkul, Arunee
AU  - Dechaphunkul A
AD  - Division of Medical Oncology, Department of Medicine, Faculty of Medicine, 
      Songklanagarind Hospital, Prince of Songkla University, Hat Yai, Thailand.
FAU - Setakornnukul, Jiraporn
AU  - Setakornnukul J
AD  - Division of Radiation Oncology, Department of Radiology, Faculty of Medicine, 
      Siriraj Hospital, Mahidol University, Bangkok, Thailand.
FAU - Dechaphunkul, Tanadech
AU  - Dechaphunkul T
AD  - Department of Otorhinolaryngology Head and Neck Surgery, Faculty of Medicine, 
      Songklanagarind Hospital, Prince of Songkla University, Hat Yai, Thailand.
FAU - Jiratrachu, Rungarun
AU  - Jiratrachu R
AD  - Division of Radiation Oncology, Department of Radiology, Faculty of Medicine, 
      Songklanagarind Hospital, Prince of Songkla University, Hat Yai, Thailand.
FAU - Suktitipat, Bhoom
AU  - Suktitipat B
AD  - Department of Biochemistry, Faculty of Medicine, Siriraj Hospital, Mahidol 
      University, Bangkok, Thailand.
AD  - Integrative Computaional BioScience Center, Mahidol University, Bangkok, Thailand.
FAU - Jiarpinitnun, Chuleeporn
AU  - Jiarpinitnun C
AD  - Division of Radiation Oncology, Department of Radiology, Faculty of Medicine, 
      Ramathibodi Hospital, Mahidol University, Bangkok, Thailand.
FAU - Pattaranutaporn, Poompis
AU  - Pattaranutaporn P
AD  - Division of Radiation Oncology, Department of Radiology, Faculty of Medicine, 
      Ramathibodi Hospital, Mahidol University, Bangkok, Thailand.
FAU - Danchaivijitr, Pongwut
AU  - Danchaivijitr P
AD  - Division of Medical Oncology, Department of Medicine, Faculty of Medicine Siriraj 
      Hospital, Mahidol University, 2 Thanon Wang Lang, Siriraj, Bangkok Noi, Bangkok, 
      10700, Thailand. pongwut@mac.com.
LA  - eng
GR  - Thailand Grand Challenge Program for Research University Network (RUN) under the 
      Precision Medicine for Cancer project/National Research Council of Thailand/
PT  - Journal Article
PT  - Multicenter Study
DEP - 20200603
TA  - BMC Cancer
JT  - BMC cancer
JID - 100967800
RN  - Q20Q21Q62J (Cisplatin)
SB  - IM
MH  - Acute Kidney Injury/chemically induced/*epidemiology/prevention & control
MH  - Adolescent
MH  - Adult
MH  - Aged
MH  - Chemoradiotherapy/adverse effects/*methods
MH  - Cisplatin/*administration & dosage/adverse effects
MH  - Disease-Free Survival
MH  - Dose-Response Relationship, Drug
MH  - Female
MH  - Humans
MH  - Male
MH  - Middle Aged
MH  - Nasopharyngeal Carcinoma/mortality/*therapy
MH  - Nasopharyngeal Neoplasms/mortality/*therapy
MH  - Neoplasm Recurrence, Local/*epidemiology/prevention & control
MH  - Radiotherapy Dosage
MH  - Thailand/epidemiology
MH  - Young Adult
PMC - PMC7271552
OTO - NOTNLM
OT  - Chemoradiotherapy
OT  - Cisplatin
OT  - Cumulative dose
OT  - Nasopharyngeal carcinoma
OT  - Nephrotoxicity
COIS- The authors declare that they have no competing interests.
EDAT- 2020/06/05 06:00
MHDA- 2021/01/12 06:00
CRDT- 2020/06/05 06:00
PHST- 2020/04/23 00:00 [received]
PHST- 2020/05/28 00:00 [accepted]
PHST- 2020/06/05 06:00 [entrez]
PHST- 2020/06/05 06:00 [pubmed]
PHST- 2021/01/12 06:00 [medline]
AID - 10.1186/s12885-020-07024-8 [pii]
AID - 7024 [pii]
AID - 10.1186/s12885-020-07024-8 [doi]
PST - epublish
SO  - BMC Cancer. 2020 Jun 3;20(1):518. doi: 10.1186/s12885-020-07024-8.

PMID- 32035692
OWN - NLM
STAT- MEDLINE
DCOM- 20210527
LR  - 20210527
IS  - 1535-6345 (Electronic)
IS  - 0147-0272 (Linking)
VI  - 44
IP  - 1
DP  - 2020 Feb
TI  - A phase II multicenter randomized controlled trial to compare standard 
      chemoradiation with or without recombinant human endostatin injection (Endostar) 
      therapy for the treatment of locally advanced nasopharyngeal carcinoma: Long-term 
      outcomes update.
PG  - 100492
LID - S0147-0272(19)30088-1 [pii]
LID - 10.1016/j.currproblcancer.2019.06.007 [doi]
AB  - PURPOSE: This study aimed to observe the feasibility and safety of addition of 
      recombinant human endostatin injection to standard chemoradiation for the locally 
      advanced nasopharyngeal carcinoma. Current follow-up results updated long-term 
      efficacy and late toxicity of the trial. METHODS: Between July 2012 and December 
      2013, we enrolled 114 patients that are older than 18 years with stage Ⅲ-Ⅳb 
      nasopharyngeal carcinoma from 3 centers in Guizhou, China. Fifty six patients who 
      received standard chemoradiation combined with recombinant human endostatin 
      injection (Endostar) were included in the study group. Another 58 patients were 
      randomly assigned to the control group without using Endostar. Patients in both 
      groups received the same 2 cycles of induction chemotherapy (Docetaxel 75 mg/m(2), 
      cisplatin 80 mg/m(2)), followed by 2 cycles of concurrent intensity-modulated 
      radiation therapy with cisplatin (DDP; 80 mg/m(2) on days 1 and 22). The patients in 
      the experimental group received 2 cycles Endostar (7.5 mg/m(2) d8-d21 during 
      induction chemotherapy and d1-d14 during concurrent chemoradiation). RESULTS: There 
      were no significant differences of toxicities between the 2 groups. Chemotherapy and 
      radiotherapy compliance between the 2 groups was similar. No hemorrhage and 
      coagulation dysfunction in the experimental group were observed. There was a median 
      follow-up of 67.1 months. Comparing the short-time effect of 3 months to the 
      completion of chemoradiotherapy, there was a little higher objective response rate 
      in the experimental group. Compared with the control group, the experimental group 
      improved in the complete remission rate of cervical lymph node metastasis (91.1% vs 
      72.4%, χ(2) = 3.897, P = 0.048). However, there was no significant difference in the 
      curative effect of nasopharyngeal lesions between the 2 groups. (78.6% vs 74.1%, 
      χ(2) = 0.310, P = 0.578). The 5-year overall survival, progression-free of survival, 
      metastasis-free survival, and locoregional failure-free survival rates in the 2 
      groups were 69.6%, 67.8%, 78.75, and 83.0%, respectively, for the experimental 
      group, these rates were 73.2%, 80.1%, 81.7%, and 91.0%, respectively, and for the 
      control group, no significant difference was found (P > 0.05). CONCLUSIONS: Patients 
      show good tolerance and compliance with a manageable toxicity profile to the regimen 
      of chemoradiation plus Endostar. There was a little higher objective response rate 
      in the study group. A phase 3 randomized study is needed to substantiate our 
      findings.
CI  - Copyright © 2019. Published by Elsevier Inc.
FAU - Li, Yuanyuan
AU  - Li Y
AD  - Soochow University, Suzhou, Jiangsu, China; Department of Head and Neck Oncology, 
      Affiliated Hospital of Guizhou Medical University, Guiyang, China.
FAU - Tian, Ye
AU  - Tian Y
AD  - Department of Radiotherapy Oncology, The Second Affiliated Hospital of Soochow 
      University, Institute of Radiotherapy and Oncology, Soochow University, Suzhou Key 
      Laboratory for Radiation Oncology, Suzhou, Jiangsu, China. Electronic address: 
      dryettian@126.com.
FAU - Jin, Feng
AU  - Jin F
AD  - Department of Head and Neck Oncology, Affiliated Hospital of Guizhou Medical 
      University, Guiyang, China. Electronic address: jinf8865@yeah.net.
FAU - Wu, Weili
AU  - Wu W
AD  - Department of Head and Neck Oncology, Affiliated Hospital of Guizhou Medical 
      University, Guiyang, China.
FAU - Long, Jinhua
AU  - Long J
AD  - Department of Head and Neck Oncology, Affiliated Hospital of Guizhou Medical 
      University, Guiyang, China.
FAU - Ouyang, Jinlin
AU  - Ouyang J
AD  - Department of Head and Neck Oncology, Guizhou Provincial People's Hospital, Guiyang, 
      China.
FAU - Zhou, Yan
AU  - Zhou Y
AD  - Department of Oncology, Affiliated Hospital of Zunyi Medical College, Zunyi, China.
LA  - eng
PT  - Clinical Trial, Phase II
PT  - Comparative Study
PT  - Journal Article
PT  - Multicenter Study
PT  - Randomized Controlled Trial
PT  - Research Support, Non-U.S. Gov't
DEP - 20190702
PL  - United States
TA  - Curr Probl Cancer
JT  - Current problems in cancer
JID - 7702986
RN  - 0 (Endostatins)
RN  - 0 (Recombinant Proteins)
RN  - 15H5577CQD (Docetaxel)
RN  - GVG18ZDN65 (endostar protein)
RN  - Q20Q21Q62J (Cisplatin)
SB  - IM
MH  - Adolescent
MH  - Adult
MH  - Aged
MH  - Antineoplastic Combined Chemotherapy Protocols/*administration & dosage
MH  - Chemoradiotherapy/*methods
MH  - China/epidemiology
MH  - Cisplatin/administration & dosage
MH  - Disease-Free Survival
MH  - Docetaxel/administration & dosage
MH  - Endostatins/*administration & dosage
MH  - Female
MH  - Humans
MH  - Induction Chemotherapy/methods
MH  - Injections, Subcutaneous
MH  - Male
MH  - Middle Aged
MH  - Nasopharyngeal Carcinoma/mortality/pathology/*therapy
MH  - Nasopharyngeal Neoplasms/*mortality/pathology/*therapy
MH  - Progression-Free Survival
MH  - Radiotherapy, Intensity-Modulated
MH  - Recombinant Proteins/*administration & dosage
MH  - Survival Rate
MH  - Young Adult
OTO - NOTNLM
OT  - *Concurrent chemoradiotherapy
OT  - *Endostar
OT  - *Induction chemotherapy
OT  - *Intensity-modulated radiation therapy
OT  - *Nasopharyngeal carcinoma
EDAT- 2020/02/10 06:00
MHDA- 2021/05/28 06:00
CRDT- 2020/02/10 06:00
PHST- 2019/02/24 00:00 [received]
PHST- 2019/06/23 00:00 [accepted]
PHST- 2020/02/10 06:00 [pubmed]
PHST- 2021/05/28 06:00 [medline]
PHST- 2020/02/10 06:00 [entrez]
AID - S0147-0272(19)30088-1 [pii]
AID - 10.1016/j.currproblcancer.2019.06.007 [doi]
PST - ppublish
SO  - Curr Probl Cancer. 2020 Feb;44(1):100492. doi: 
      10.1016/j.currproblcancer.2019.06.007. Epub 2019 Jul 2.

PMID- 32070923
OWN - NLM
STAT- MEDLINE
DCOM- 20210201
LR  - 20210201
IS  - 1879-0593 (Electronic)
IS  - 1368-8375 (Linking)
VI  - 103
DP  - 2020 Apr
TI  - Cost-effectiveness analysis of gemcitabine plus cisplatin versus docetaxel, 
      cisplatin and fluorouracil for induction chemotherapy of locoregionally advanced 
      nasopharyngeal carcinoma.
PG  - 104588
LID - S1368-8375(20)30024-5 [pii]
LID - 10.1016/j.oraloncology.2020.104588 [doi]
AB  - BACKGROUND: Recently, patients who received induction chemotherapy plus concurrent 
      chemoradiotherapy for locoregionally advanced nasopharyngeal carcinoma were found to 
      have survival advantages compared with those receiving concurrent chemoradiotherapy 
      alone in two large randomized trials. Based on these two trials, we present a 
      cost-effectiveness analysis to compare gemcitabine and cisplatin (GP) versus 
      cisplatin, fluorouracil, and docetaxel (TPF) for induction chemotherapy to treat 
      locoregionally advanced nasopharyngeal carcinoma. METHODS: We constructed a Markov 
      model to compare the cost and effectiveness of GP versus TPF. Clinical data 
      including the frequency of adverse events, recurrence and death obtained from two 
      randomized phase III trials were used to calculate transition probabilities and 
      costs. Health utilities were estimated from the literature. Incremental 
      cost-effectiveness ratios, expressed as dollars per quality-adjusted life-year 
      (QALY), were calculated, and incremental cost-effectiveness ratios less than 
      $27,534.25/QALY (3 × the per capita GDP of China, 2018) were considered 
      cost-effective. One-way sensitivity and probabilistic sensitivity analyses explored 
      the robustness of the model. RESULTS: Our base case model found that the total cost 
      was $53,082.68 in the GP group and $45,482.66 in the TPF group. The QALYs were 6.82 
      and 4.11, respectively. The incremental cost-effectiveness ratio favoured the GP 
      regimen, at an incremental cost of $2,804.44 per QALY. The probabilistic sensitivity 
      analysis found that treatment with the GP regimen was cost-effective 100% of the 
      time at a willingness-to-pay threshold of $27,534.25‬/QALY. CONCLUSION: In this 
      model, GP was estimated to be cost-effective compared with cisplatin, fluorouracil, 
      and docetaxel for patients with locoregionally advanced nasopharyngeal carcinoma 
      from the payer's perspectives in the China.
CI  - Copyright © 2020 Elsevier Ltd. All rights reserved.
FAU - Wu, Qiuji
AU  - Wu Q
AD  - Department of Medical Oncology, Cancer Center, West China Hospital, Sichuan 
      University, Chengdu 610041, China; West China Biomedical Big Data Center, Sichuan 
      University, Chengdu 610041, China.
FAU - Liao, Weiting
AU  - Liao W
AD  - Department of Medical Oncology, Cancer Center, West China Hospital, Sichuan 
      University, Chengdu 610041, China; West China Biomedical Big Data Center, Sichuan 
      University, Chengdu 610041, China.
FAU - Huang, Jiaxing
AU  - Huang J
AD  - Department of Medical Oncology, Cancer Center, West China Hospital, Sichuan 
      University, Chengdu 610041, China; West China Biomedical Big Data Center, Sichuan 
      University, Chengdu 610041, China.
FAU - Zhang, Pengfei
AU  - Zhang P
AD  - Department of Medical Oncology, Cancer Center, West China Hospital, Sichuan 
      University, Chengdu 610041, China; West China Biomedical Big Data Center, Sichuan 
      University, Chengdu 610041, China.
FAU - Zhang, Nan
AU  - Zhang N
AD  - Department of Medical Oncology, Cancer Center, West China Hospital, Sichuan 
      University, Chengdu 610041, China; West China Biomedical Big Data Center, Sichuan 
      University, Chengdu 610041, China.
FAU - Li, Qiu
AU  - Li Q
AD  - Department of Medical Oncology, Cancer Center, West China Hospital, Sichuan 
      University, Chengdu 610041, China; West China Biomedical Big Data Center, Sichuan 
      University, Chengdu 610041, China. Electronic address: fbqiu9@163.com.
LA  - eng
PT  - Journal Article
PT  - Research Support, Non-U.S. Gov't
DEP - 20200217
PL  - England
TA  - Oral Oncol
JT  - Oral oncology
JID - 9709118
RN  - 0W860991D6 (Deoxycytidine)
RN  - 15H5577CQD (Docetaxel)
RN  - B76N6SBZ8R (gemcitabine)
RN  - Q20Q21Q62J (Cisplatin)
RN  - U3P01618RT (Fluorouracil)
SB  - IM
MH  - Adolescent
MH  - Adult
MH  - Antineoplastic Combined Chemotherapy Protocols/*economics/therapeutic use
MH  - China
MH  - Cisplatin/administration & dosage/*economics
MH  - Clinical Trials, Phase III as Topic/economics
MH  - Cost-Benefit Analysis
MH  - Deoxycytidine/administration & dosage/*analogs & derivatives/economics
MH  - Docetaxel/administration & dosage/*economics
MH  - Female
MH  - Fluorouracil/administration & dosage/*economics
MH  - Humans
MH  - Induction Chemotherapy
MH  - Male
MH  - Markov Chains
MH  - Middle Aged
MH  - Multicenter Studies as Topic/economics
MH  - Nasopharyngeal Carcinoma/*drug therapy/economics/pathology
MH  - Randomized Controlled Trials as Topic/economics
MH  - Young Adult
OTO - NOTNLM
OT  - *Cisplatin
OT  - *Cost-effectiveness
OT  - *Fluorouracil
OT  - *Gemcitabine
OT  - *Nasopharyngeal carcinoma
COIS- Declaration of Competing Interest All the authors declare no conflicts of interest.
EDAT- 2020/02/20 06:00
MHDA- 2021/02/02 06:00
CRDT- 2020/02/20 06:00
PHST- 2019/11/15 00:00 [received]
PHST- 2020/01/27 00:00 [revised]
PHST- 2020/02/04 00:00 [accepted]
PHST- 2020/02/20 06:00 [pubmed]
PHST- 2021/02/02 06:00 [medline]
PHST- 2020/02/20 06:00 [entrez]
AID - S1368-8375(20)30024-5 [pii]
AID - 10.1016/j.oraloncology.2020.104588 [doi]
PST - ppublish
SO  - Oral Oncol. 2020 Apr;103:104588. doi: 10.1016/j.oraloncology.2020.104588. Epub 2020 
      Feb 17.

PMID- 21706324
OWN - NLM
STAT- MEDLINE
DCOM- 20120710
LR  - 20211020
IS  - 1434-4726 (Electronic)
IS  - 0937-4477 (Linking)
VI  - 269
IP  - 3
DP  - 2012 Mar
TI  - Experience with combination of cisplatin plus gemcitabine chemotherapy and 
      intensity-modulated radiotherapy for locoregionally advanced nasopharyngeal 
      carcinoma.
PG  - 1027-33
LID - 10.1007/s00405-011-1669-9 [doi]
AB  - The purpose of this study was to evaluate the efficacy and toxicity of cisplatin 
      plus gemcitabine chemotherapy and intensity-modulated radiation therapy (IMRT) for 
      locoregionally advanced nasopharyngeal carcinoma (NPC). A total of 54 patients 
      (stage IIB: 6, stage III: 24, stage IVA-B: 24) with locoregionally advanced NPC were 
      treated with cisplatin 25 mg/m(2) intravenously on days 1-3, and gemcitabine 1,000 
      mg/m(2) of 30-min intravenous infusion on days 1 and 8, every 3 weeks for two cycles 
      as neoadjuvant chemotherapy. Two cycles of the same regimen were administered as 
      adjuvant chemotherapy 28 days after the end of radiotherapy. The prescription doses 
      were 66-70.4 Gy to the gross tumor volume (GTV), 66 Gy to positive neck nodes, 60 Gy 
      to the high-risk clinical target volume and 54 Gy to the low-risk clinical target 
      volume. The overall response rate to neoadjuvant chemotherapy was 88.6%. Toxicity 
      was mainly grade 1/2 myelosuppression. All patients completed IMRT. The median 
      follow-up duration was 30 months (range, 12-60 months). The 3-year locoregional 
      control, metastasis-free rate and overall survival were 94.9%, 86.2% and 87.7%, 
      respectively. Severe late toxicities included grade 3 trismus in one patient, grade 
      3 hearing impairment in one patient and cranial nerve XII palsy in one patient. No 
      grade 4 late toxicities were observed. A combination of cisplatin plus gemcitabine 
      chemotherapy and intensity-modulated radiotherapy for locoregionally advanced NPC is 
      well-tolerated, convenient, effective and warrants further studies.
FAU - He, Xiayun
AU  - He X
AD  - Department of Radiation Oncology, Fudan University Shanghai Cancer Center, 200032, 
      Shanghai, China.
FAU - Ou, Dan
AU  - Ou D
FAU - Ying, Hongmei
AU  - Ying H
FAU - Zhu, Guopei
AU  - Zhu G
FAU - Hu, Chaosu
AU  - Hu C
FAU - Liu, Taifu
AU  - Liu T
LA  - eng
PT  - Comparative Study
PT  - Journal Article
PT  - Randomized Controlled Trial
DEP - 20110626
PL  - Germany
TA  - Eur Arch Otorhinolaryngol
JT  - European archives of oto-rhino-laryngology : official journal of the European 
      Federation of Oto-Rhino-Laryngological Societies (EUFOS) : affiliated with the 
      German Society for Oto-Rhino-Laryngology - Head and Neck Surgery
JID - 9002937
RN  - 0 (Antineoplastic Agents)
RN  - 0 (Radiation-Sensitizing Agents)
RN  - 0W860991D6 (Deoxycytidine)
RN  - B76N6SBZ8R (gemcitabine)
RN  - EC 1.17.4.- (Ribonucleotide Reductases)
RN  - Q20Q21Q62J (Cisplatin)
SB  - IM
EIN - Eur Arch Otorhinolaryngol. 2012 Mar;269(3):1035. Xiayun, He [corrected to He, 
      Xiayun].
MH  - Adult
MH  - Aged
MH  - Antineoplastic Agents/administration & dosage
MH  - Carcinoma
MH  - Chemotherapy, Adjuvant
MH  - China/epidemiology
MH  - Cisplatin/*administration & dosage
MH  - Deoxycytidine/administration & dosage/*analogs & derivatives
MH  - Dose-Response Relationship, Drug
MH  - Drug Therapy, Combination
MH  - Female
MH  - Follow-Up Studies
MH  - Humans
MH  - Male
MH  - Middle Aged
MH  - Nasopharyngeal Carcinoma
MH  - Nasopharyngeal Neoplasms/diagnosis/mortality/*therapy
MH  - Neoadjuvant Therapy
MH  - *Neoplasm Staging
MH  - Radiation-Sensitizing Agents/administration & dosage
MH  - Radiotherapy Dosage
MH  - Radiotherapy, Intensity-Modulated/*methods
MH  - Retrospective Studies
MH  - Ribonucleotide Reductases/antagonists & inhibitors
MH  - Survival Rate/trends
MH  - Treatment Outcome
EDAT- 2011/06/28 06:00
MHDA- 2012/07/11 06:00
CRDT- 2011/06/28 06:00
PHST- 2011/01/15 00:00 [received]
PHST- 2011/06/08 00:00 [accepted]
PHST- 2011/06/28 06:00 [entrez]
PHST- 2011/06/28 06:00 [pubmed]
PHST- 2012/07/11 06:00 [medline]
AID - 10.1007/s00405-011-1669-9 [doi]
PST - ppublish
SO  - Eur Arch Otorhinolaryngol. 2012 Mar;269(3):1027-33. doi: 10.1007/s00405-011-1669-9. 
      Epub 2011 Jun 26.

PMID- 26666649
OWN - NLM
STAT- MEDLINE
DCOM- 20160626
LR  - 20211029
IS  - 1432-0843 (Electronic)
IS  - 0344-5704 (Linking)
VI  - 77
IP  - 2
DP  - 2016 Feb
TI  - International randomized phase 2 study on the addition of docetaxel to the 
      combination of cisplatin and 5-fluorouracil in the induction treatment for 
      nasopharyngeal carcinoma in children and adolescents.
PG  - 289-98
LID - 10.1007/s00280-015-2933-2 [doi]
AB  - PURPOSE: Nasopharyngeal carcinoma (NPC) is a rare but aggressive malignancy in 
      children and adolescents. An international, randomized phase 2 trial was conducted 
      to compare induction chemotherapy with docetaxel plus cisplatin and 5-fluorouracil 
      (TPF) with cisplatin and 5-fluorouracil (PF) in NPC patients under the age of 21. 
      METHODS: Patients with stage IIB-IV NPC were randomly assigned, in a 2:1 ratio, to 
      receive TPF or PF 3-weekly for three cycles, followed by chemoradiotherapy. The 
      primary endpoint was the complete response rate achieved with TPF or PF. Docetaxel 
      pharmacokinetics was also evaluated. RESULTS: Seventy-five patients (median 16 years 
      old) were randomized, with 50 assigned to the TPF group and 25 to the PF group. 
      Overall response was assessed after induction treatment: one patient in the TPF 
      group and none in the PF group had a complete response. Partial response was 
      achieved in 76.0 and 80.0 % in the TPF and PF groups, respectively. The overall 
      safety profile was consistent with findings in adults. The estimated 3-year overall 
      survival rate was 78.0 % for the PF group and 85.7 % for the TPF group (median 
      follow-up 3.3 years). Mean docetaxel area under the curve was 3.41 µg h/mL, compared 
      with 3.51 µg h/mL seen in adult patients. CONCLUSION: This study demonstrated the 
      feasibility of prospective randomized protocols, even for such rare tumors as 
      pediatric NPC. Overall, there were no differences between the two treatment arms in 
      terms of efficacy and toxicity. The pharmacokinetics of docetaxel in pediatric 
      patients at 75 mg/m(2) was similar to those observed in adults.
FAU - Casanova, Michela
AU  - Casanova M
AD  - Pediatric Oncology Unit, Fondazione IRCCS Istituto Nazionale Tumori, Via G. 
      Venezian, 1, 20133, Milan, Italy. michela.casanova@istitutotumori.mi.it.
FAU - Özyar, Enis
AU  - Özyar E
AD  - School of Medicine, Acibadem University, Istanbul, Turkey.
FAU - Patte, Catherine
AU  - Patte C
AD  - Institut Gustave Roussy, Villejuif Cedex, France.
FAU - Orbach, Daniel
AU  - Orbach D
AD  - Institut Curie, Paris, France.
FAU - Ferrari, Andrea
AU  - Ferrari A
AD  - Pediatric Oncology Unit, Fondazione IRCCS Istituto Nazionale Tumori, Via G. 
      Venezian, 1, 20133, Milan, Italy.
FAU - Veyrat-Follet, Christine
AU  - Veyrat-Follet C
AD  - Sanofi, Chilly-Mazarin, France.
FAU - Errihani, Hassan
AU  - Errihani H
AD  - National Institute of Oncology, University Mohammed V Souissi, Rabat, Morocco.
FAU - Pan, Jianji
AU  - Pan J
AD  - Fujian Cancer Hospital, Fujian, China.
FAU - Zhang, Li
AU  - Zhang L
AD  - State Key Laboratory of Oncology in South China, Collaborative Innovation Center for 
      Cancer Medicine, Sun Yat-Sun University Cancer Center, East Guangzhou, China.
FAU - Shen, Liji
AU  - Shen L
AD  - Sanofi, Bridgewater, NJ, USA.
FAU - Grzegorzewski, Krzysztof J
AU  - Grzegorzewski KJ
AD  - Novartis, East Hanover, NJ, USA.
FAU - Varan, Ali
AU  - Varan A
AD  - Institute of Oncology, Hacettepe University, Ankara, Turkey.
LA  - eng
PT  - Clinical Trial, Phase II
PT  - Journal Article
PT  - Multicenter Study
PT  - Randomized Controlled Trial
PT  - Research Support, Non-U.S. Gov't
DEP - 20151214
PL  - Germany
TA  - Cancer Chemother Pharmacol
JT  - Cancer chemotherapy and pharmacology
JID - 7806519
RN  - 0 (Antineoplastic Agents)
RN  - 0 (Taxoids)
RN  - 15H5577CQD (Docetaxel)
RN  - Q20Q21Q62J (Cisplatin)
RN  - U3P01618RT (Fluorouracil)
SB  - IM
MH  - Adolescent
MH  - Antineoplastic Agents/administration & dosage/adverse effects/pharmacokinetics
MH  - Antineoplastic Combined Chemotherapy Protocols
MH  - Carcinoma
MH  - Chemoradiotherapy/methods
MH  - Child
MH  - *Cisplatin/administration & dosage/adverse effects
MH  - Disease-Free Survival
MH  - Docetaxel
MH  - Female
MH  - *Fluorouracil/administration & dosage/adverse effects
MH  - *Head and Neck Neoplasms/drug therapy/mortality/pathology
MH  - Humans
MH  - Induction Chemotherapy/*methods
MH  - Male
MH  - Nasopharyngeal Carcinoma
MH  - *Nasopharyngeal Neoplasms/drug therapy/mortality/pathology
MH  - Neoplasm Staging
MH  - *Taxoids/administration & dosage/adverse effects/pharmacokinetics
MH  - Treatment Outcome
OTO - NOTNLM
OT  - 5-Fluorouracil
OT  - Cisplatin
OT  - Docetaxel
OT  - Pediatric nasopharyngeal carcinoma
OT  - Pharmacokinetics
EDAT- 2015/12/17 06:00
MHDA- 2016/06/28 06:00
CRDT- 2015/12/16 06:00
PHST- 2015/10/20 00:00 [received]
PHST- 2015/11/25 00:00 [accepted]
PHST- 2015/12/16 06:00 [entrez]
PHST- 2015/12/17 06:00 [pubmed]
PHST- 2016/06/28 06:00 [medline]
AID - 10.1007/s00280-015-2933-2 [pii]
AID - 10.1007/s00280-015-2933-2 [doi]
PST - ppublish
SO  - Cancer Chemother Pharmacol. 2016 Feb;77(2):289-98. doi: 10.1007/s00280-015-2933-2. 
      Epub 2015 Dec 14.

PMID- 26320489
OWN - NLM
STAT- MEDLINE
DCOM- 20160621
LR  - 20190606
IS  - 2476-762X (Electronic)
IS  - 1513-7368 (Linking)
VI  - 16
IP  - 14
DP  - 2015
TI  - Selective Radiotherapy after Distant Metastasis of Nasopharyngeal Carcinoma Treated 
      with Dose-Dense Cisplatin plus Fluorouracil.
PG  - 6011-7
AB  - PURPOSE: To investigate the efficacy and safety of selective radiotherapy after 
      distant metastasis of nasopharyngeal carcinoma (NPC) treated with dose-dense 
      cisplatin plus fluorouracil. MATERIALS AND METHODS: Eligible patients were randomly 
      assigned to a study group treated with dose-dense cisplatin plus fluorouracil 
      following selective radiotherapy and a control group receiving traditional cisplatin 
      plus fluorouracil following selective radiotherapy according to a 1:1 distribution 
      using a digital random table method. The primary endpoint was overall survival (OS). 
      Secondary endpoints were progression-free survival (PFS), objective response rate, 
      relapse or progression rate in the radiation field and treatment toxicity. RESULTS: 
      Of 52 patients in the study group, 20 cases underwent radiotherapy., while in the 
      control group of 51 patients, 16 underwent radiotherapy. The median PFS, median OS, 
      survival rates in 1, 2 and 3 years in study and control group were 20.9 vs 
      12.7months, 28.3 vs 18.8months, 85.2%vs 65.9%, 62.2% vs 18.3%, and 36.6%vs 5.2% (p 
      values of 0.00, 0.00, 0.04, 0.00 and 0.00, respectively). Subgroup analysis showed 
      that the median OS and survival rates of 1, 2, 3 years for patients undergoing 
      radiotherapy in the study group better than that in control group( 43.2vs24.1 
      months, 94.1% vs 86.7%, 82.4% vs 43.3%, 64.7% vs 17.3%, (p=0.00, 0.57, 0.04 and 
      0.01, respectively). The complete response rate, objective response rate after 
      chemotherapy and three months after radiotherapy, relapse or progression rate in 
      radiation field in study group and in control group were 19.2% vs 3.9%, 86.5% vs 
      56.9%, 85% vs 50%, 95% vs 81.3% and 41.3% vs 66.7% (p =0.03, 0.00, 0.03,0.30, 0.01 
      respectively). The grade 3-4 acute adverse reactions in the study group were 
      significantly higher than in the control group (53.8% vs 9.8%, p=0.00). CONCLUSIONS: 
      The survival of patients benefits from selective radiotherapy after distant 
      metastasis of NPC treated with dose-dense cisplatin plus fluorouracil.
FAU - Liang, Yong
AU  - Liang Y
AD  - Department of Oncology, The People's Hospital of Guiping City of Guangxi, Guiping, 
      China E-mail : gxgpliangyong@163.com.
FAU - Bu, Jun-Guo
AU  - Bu JG
FAU - Cheng, Jin-Ling
AU  - Cheng JL
FAU - Gao, Wei-Wei
AU  - Gao WW
FAU - Xu, Yao-Can
AU  - Xu YC
FAU - Feng, Jian
AU  - Feng J
FAU - Chen, Bo-Yu
AU  - Chen BY
FAU - Liang, Wei-Chao
AU  - Liang WC
FAU - Chen, Ke-Quan
AU  - Chen KQ
LA  - eng
PT  - Comparative Study
PT  - Journal Article
PT  - Randomized Controlled Trial
PT  - Research Support, Non-U.S. Gov't
PL  - Thailand
TA  - Asian Pac J Cancer Prev
JT  - Asian Pacific journal of cancer prevention : APJCP
JID - 101130625
RN  - Q20Q21Q62J (Cisplatin)
RN  - U3P01618RT (Fluorouracil)
SB  - IM
MH  - Adolescent
MH  - Adult
MH  - Aged
MH  - Antineoplastic Combined Chemotherapy Protocols/*therapeutic use
MH  - Bone Neoplasms/mortality/secondary/*therapy
MH  - Carcinoma
MH  - Case-Control Studies
MH  - *Chemoradiotherapy
MH  - Cisplatin/administration & dosage
MH  - Female
MH  - Fluorouracil/administration & dosage
MH  - Follow-Up Studies
MH  - Humans
MH  - Liver Neoplasms/mortality/secondary/*therapy
MH  - Lung Neoplasms/mortality/secondary/*therapy
MH  - Lymphatic Metastasis
MH  - Male
MH  - Middle Aged
MH  - Nasopharyngeal Carcinoma
MH  - Nasopharyngeal Neoplasms/*drug therapy/mortality/pathology
MH  - Neoplasm Staging
MH  - Prognosis
MH  - Survival Rate
MH  - Young Adult
EDAT- 2015/09/01 06:00
MHDA- 2016/06/22 06:00
CRDT- 2015/09/01 06:00
PHST- 2015/09/01 06:00 [entrez]
PHST- 2015/09/01 06:00 [pubmed]
PHST- 2016/06/22 06:00 [medline]
AID - 10.7314/apjcp.2015.16.14.6011 [doi]
PST - ppublish
SO  - Asian Pac J Cancer Prev. 2015;16(14):6011-7. doi: 10.7314/apjcp.2015.16.14.6011.

PMID- 25832687
OWN - NLM
STAT- MEDLINE
DCOM- 20150603
LR  - 20190221
IS  - 1879-355X (Electronic)
IS  - 0360-3016 (Linking)
VI  - 91
IP  - 5
DP  - 2015 Apr 1
TI  - Concurrent chemo-radiation with or without induction gemcitabine, Carboplatin, and 
      Paclitaxel: a randomized, phase 2/3 trial in locally advanced nasopharyngeal 
      carcinoma.
PG  - 952-60
LID - S0360-3016(15)00007-3 [pii]
LID - 10.1016/j.ijrobp.2015.01.002 [doi]
AB  - PURPOSE: To compare survival, tumor control, toxicities, and quality of life of 
      patients with locally advanced nasopharyngeal carcinoma (NPC) treated with induction 
      chemotherapy and concurrent chemo-radiation (CCRT), against CCRT alone. PATIENTS AND 
      METHODS: Patients were stratified by N stage and randomized to induction GCP (3 
      cycles of gemcitabine 1000 mg/m(2), carboplatin area under the 
      concentration-time-curve 2.5, and paclitaxel 70 mg/m(2) given days 1 and 8 every 
      21 days) followed by CCRT (radiation therapy 69.96 Gy with weekly cisplatin 
      40 mg/m(2)), or CCRT alone. The accrual of 172 was planned to detect a 15% 
      difference in 5-year overall survival (OS) with a 5% significance level and 80% 
      power. RESULTS: Between September 2004 and August 2012, 180 patients were accrued, 
      and 172 (GCP 86, control 86) were analyzed by intention to treat. There was no 
      significant difference in OS (3-year OS 94.3% [GCP] vs 92.3% [control]; hazard ratio 
      1.05; 1-sided P=.494]), disease-free survival (hazard ratio 0.77, 95% confidence 
      interval 0.44-1.35, P=.362), and distant metastases-free survival (hazard ratio 
      0.80, 95% confidence interval 0.38-1.67, P=.547) between the 2 arms. Treatment 
      compliance in the induction phase was good, but the relative dose intensity for 
      concurrent cisplatin was significantly lower in the GCP arm. Overall, the GCP arm 
      had higher rates of grades 3 and 4 leukopenia (52% vs 37%) and neutropenia (24% vs 
      12%), but grade 3 and 4 acute radiation toxicities were not statistically different 
      between the 2 arms. The global quality of life scores were comparable in both arms. 
      CONCLUSION: Induction chemotherapy with GCP before concurrent chemo-irradiation did 
      not improve survival in locally advanced NPC.
CI  - Copyright © 2015 Elsevier Inc. All rights reserved.
FAU - Tan, Terence
AU  - Tan T
AD  - Division of Radiation Oncology, National Cancer Centre Singapore, Singapore. 
      Electronic address: trdtwk@nccs.com.sg.
FAU - Lim, Wan-Teck
AU  - Lim WT
AD  - Division of Medical Oncology, National Cancer Centre Singapore, Singapore.
FAU - Fong, Kam-Weng
AU  - Fong KW
AD  - Division of Radiation Oncology, National Cancer Centre Singapore, Singapore.
FAU - Cheah, Shie-Lee
AU  - Cheah SL
AD  - Division of Radiation Oncology, National Cancer Centre Singapore, Singapore.
FAU - Soong, Yoke-Lim
AU  - Soong YL
AD  - Division of Radiation Oncology, National Cancer Centre Singapore, Singapore.
FAU - Ang, Mei-Kim
AU  - Ang MK
AD  - Division of Medical Oncology, National Cancer Centre Singapore, Singapore.
FAU - Ng, Quan-Sing
AU  - Ng QS
AD  - Division of Medical Oncology, National Cancer Centre Singapore, Singapore.
FAU - Tan, Daniel
AU  - Tan D
AD  - Division of Medical Oncology, National Cancer Centre Singapore, Singapore.
FAU - Ong, Whee-Sze
AU  - Ong WS
AD  - Division of Clinical Trial and Epidemiological Sciences, National Cancer Centre 
      Singapore, Singapore.
FAU - Tan, Sze-Huey
AU  - Tan SH
AD  - Division of Clinical Trial and Epidemiological Sciences, National Cancer Centre 
      Singapore, Singapore.
FAU - Yip, Connie
AU  - Yip C
AD  - Division of Radiation Oncology, National Cancer Centre Singapore, Singapore.
FAU - Quah, Daniel
AU  - Quah D
AD  - Division of Radiation Oncology, National Cancer Centre Singapore, Singapore.
FAU - Soo, Khee-Chee
AU  - Soo KC
AD  - Division of Surgical Oncology, National Cancer Centre Singapore, Singapore.
FAU - Wee, Joseph
AU  - Wee J
AD  - Division of Radiation Oncology, National Cancer Centre Singapore, Singapore.
LA  - eng
PT  - Clinical Trial, Phase II
PT  - Clinical Trial, Phase III
PT  - Journal Article
PT  - Randomized Controlled Trial
PL  - United States
TA  - Int J Radiat Oncol Biol Phys
JT  - International journal of radiation oncology, biology, physics
JID - 7603616
RN  - 0 (Radiation-Sensitizing Agents)
RN  - 0W860991D6 (Deoxycytidine)
RN  - B76N6SBZ8R (gemcitabine)
RN  - BG3F62OND5 (Carboplatin)
RN  - P88XT4IS4D (Paclitaxel)
RN  - Q20Q21Q62J (Cisplatin)
SB  - IM
MH  - Adult
MH  - Antineoplastic Combined Chemotherapy Protocols/adverse effects/*therapeutic use
MH  - Carboplatin/administration & dosage
MH  - Carcinoma
MH  - Chemoradiotherapy/adverse effects/*methods
MH  - Cisplatin/administration & dosage
MH  - Deoxycytidine/analogs & derivatives
MH  - Disease-Free Survival
MH  - Female
MH  - Humans
MH  - *Induction Chemotherapy
MH  - Male
MH  - Middle Aged
MH  - Nasopharyngeal Carcinoma
MH  - Nasopharyngeal Neoplasms/mortality/pathology/*therapy
MH  - Paclitaxel/administration & dosage
MH  - Patient Compliance
MH  - Quality of Life
MH  - Radiation-Sensitizing Agents/administration & dosage
EDAT- 2015/04/04 06:00
MHDA- 2015/06/04 06:00
CRDT- 2015/04/03 06:00
PHST- 2014/11/04 00:00 [received]
PHST- 2014/12/29 00:00 [revised]
PHST- 2015/01/02 00:00 [accepted]
PHST- 2015/04/03 06:00 [entrez]
PHST- 2015/04/04 06:00 [pubmed]
PHST- 2015/06/04 06:00 [medline]
AID - S0360-3016(15)00007-3 [pii]
AID - 10.1016/j.ijrobp.2015.01.002 [doi]
PST - ppublish
SO  - Int J Radiat Oncol Biol Phys. 2015 Apr 1;91(5):952-60. doi: 
      10.1016/j.ijrobp.2015.01.002.

PMID- 29236943
OWN - NLM
STAT- MEDLINE
DCOM- 20190408
LR  - 20200407
IS  - 1569-8041 (Electronic)
IS  - 0923-7534 (Linking)
VI  - 29
IP  - 3
DP  - 2018 Mar 1
TI  - A randomized trial of induction docetaxel-cisplatin-5FU followed by concomitant 
      cisplatin-RT versus concomitant cisplatin-RT in nasopharyngeal carcinoma (GORTEC 
      2006-02).
PG  - 731-736
LID - S0923-7534(19)35493-6 [pii]
LID - 10.1093/annonc/mdx770 [doi]
AB  - BACKGROUND: Concomitant chemotherapy (CT)-radiotherapy (RT) is a standard of care in 
      locally advanced nasopharyngeal carcinoma (NPC) and a role for induction CT is not 
      established. METHODS: Patients with locally advanced NPC, WHO type 2 or 3, were 
      randomized to induction TPF plus concomitant cisplatin-RT or concomitant 
      cisplatin-RT alone. The TPF regimen consisted of three cycles of Docetaxel 75 mg/m2 
      day 1; cisplatin 75 mg/m2 day 1; 5FU 750 mg/m2/day days 1-5. RT consisted of 70 Gy 
      in 7 weeks plus concomitant cisplatin 40 mg/m2 weekly. RESULTS: A total of 83 
      patients were included in the study. Demographics and tumour characteristics were 
      well balanced between both arms. Most of the patients (95%) in the TPF arm received 
      three cycles of induction CT. The rate of grade 3-4 toxicity and the compliance 
      (NCI-CTCAE v3) during cisplatin-RT were not different between both arms. With a 
      median follow-up of 43.1 months, the 3-year PFS rate was 73.9% in the TPF arm versus 
      57.2% in the reference arm [hazard ratio (HR) = 0.44; 95% confidence interval (CI): 
      0.20-0.97, P = 0.042]. Similarly the 3 years overall survival rate was 86.3% in the 
      TPF arm versus 68.9% in the reference arm (HR = 0.40; 95% CI: 0.15-1.04, P = 0.05). 
      CONCLUSION: In conclusion, several important aspects can be emphasized: the 
      compliance to induction TPF was good and TPF did not compromise the tolerance of the 
      concomitant RT-cisplatin phase. The improved PFS and overall survival rates needs to 
      be confirmed by further trials.
FAU - Frikha, M
AU  - Frikha M
AD  - Medical Oncology Department, Sfax University Hospital, Sfax, Tunisia.
FAU - Auperin, A
AU  - Auperin A
AD  - Department of Statistics, Gustave-Roussy, Villejuif, France.
FAU - Tao, Y
AU  - Tao Y
AD  - Department of Radiation Oncology, Gustave-Roussy, Villejuif, France.
FAU - Elloumi, F
AU  - Elloumi F
AD  - Radiation Oncology Department, Sfax University Hospital, Sfax, Tunisia.
FAU - Toumi, N
AU  - Toumi N
AD  - Radiation Oncology Department, Sfax University Hospital, Sfax, Tunisia.
FAU - Blanchard, P
AU  - Blanchard P
AD  - Department of Radiation Oncology, Gustave-Roussy, Villejuif, France.
FAU - Lang, P
AU  - Lang P
AD  - Radiation Oncology Department, Pitié Salpetrière, Paris, France.
FAU - Sun, S
AU  - Sun S
AD  - Radiation Oncology Department, Centre Hospitalier Montbeliard, Montbeliard, France.
FAU - Racadot, S
AU  - Racadot S
AD  - Radiation Oncology Department, Centre L. Bérard, Lyon, France.
FAU - Thariat, J
AU  - Thariat J
AD  - Department of Oncology, Centre A. Lacassagne, Nice, France.
FAU - Alfonsi, M
AU  - Alfonsi M
AD  - Radiation Oncology Department, Clinique St Catherine, Avignon, France.
FAU - Tuchais, C
AU  - Tuchais C
AD  - Radiation Oncology Department, Centre C. Papin, Angers, France.
FAU - Cornely, A
AU  - Cornely A
AD  - Department of Statistics, Gustave-Roussy, Villejuif, France.
FAU - Moussa, A
AU  - Moussa A
AD  - Department of Statistics, Gustave-Roussy, Villejuif, France.
FAU - Guigay, J
AU  - Guigay J
AD  - Department of Oncology, Centre A. Lacassagne, Nice, France.
FAU - Daoud, J
AU  - Daoud J
AD  - Radiation Oncology Department, Sfax University Hospital, Sfax, Tunisia. Electronic 
      address: jameldaoud@gmail.com.
FAU - Bourhis, J
AU  - Bourhis J
AD  - Department of Radiation Oncology, Gustave-Roussy, Villejuif, France; Radiation 
      Oncology Department, CHUV, Lausanne, Switzerland. Electronic address: 
      jean.bourhis@chuv.ch.
CN  - GORTEC
LA  - eng
PT  - Clinical Trial, Phase III
PT  - Journal Article
PT  - Multicenter Study
PT  - Randomized Controlled Trial
PT  - Research Support, Non-U.S. Gov't
PL  - England
TA  - Ann Oncol
JT  - Annals of oncology : official journal of the European Society for Medical Oncology
JID - 9007735
RN  - 15H5577CQD (Docetaxel)
RN  - Q20Q21Q62J (Cisplatin)
RN  - U3P01618RT (Fluorouracil)
SB  - IM
MH  - Adult
MH  - Aged
MH  - Antineoplastic Combined Chemotherapy Protocols/*administration & dosage/adverse 
      effects
MH  - Chemoradiotherapy/methods
MH  - Cisplatin/administration & dosage/adverse effects
MH  - Docetaxel/administration & dosage/adverse effects
MH  - Female
MH  - Fluorouracil/administration & dosage/adverse effects
MH  - Humans
MH  - Induction Chemotherapy/adverse effects/*methods
MH  - Kaplan-Meier Estimate
MH  - Male
MH  - Middle Aged
MH  - Nasopharyngeal Carcinoma/*drug therapy/mortality/radiotherapy
MH  - Nasopharyngeal Neoplasms/*drug therapy/mortality/radiotherapy
EDAT- 2017/12/14 06:00
MHDA- 2019/04/09 06:00
CRDT- 2017/12/14 06:00
PHST- 2017/12/14 06:00 [pubmed]
PHST- 2019/04/09 06:00 [medline]
PHST- 2017/12/14 06:00 [entrez]
AID - S0923-7534(19)35493-6 [pii]
AID - 10.1093/annonc/mdx770 [doi]
PST - ppublish
SO  - Ann Oncol. 2018 Mar 1;29(3):731-736. doi: 10.1093/annonc/mdx770.

PMID- 28864073
OWN - NLM
STAT- MEDLINE
DCOM- 20180629
LR  - 20190221
IS  - 1879-0887 (Electronic)
IS  - 0167-8140 (Linking)
VI  - 126
IP  - 1
DP  - 2018 Jan
TI  - Treatment outcomes after reduction of the target volume of intensity-modulated 
      radiotherapy following induction chemotherapy in patients with locoregionally 
      advanced nasopharyngeal carcinoma: A prospective, multi-center, randomized clinical 
      trial.
PG  - 37-42
LID - S0167-8140(17)32479-9 [pii]
LID - 10.1016/j.radonc.2017.07.020 [doi]
AB  - PURPOSE: To investigate whether reducing the target volume of intensity-modulated 
      radiotherapy (IMRT) after induction chemotherapy (IC) improves the quality of life 
      (QOL) in locoregionally advanced nasopharyngeal carcinoma (NPC) without decreasing 
      the local control and survival rate. PATIENTS AND METHODS: A total number of 212 NPC 
      patients staged as III-IVb were randomly assigned to group A (n=97) or group B 
      (n=115) in this prospective clinical trial. All patients received IC followed by 
      cisplatin concurrent with IMRT. IMRT was planned using the images of pre-IC in group 
      A and post-IC in group B. RESULTS: The dose received by normal tissues in group B 
      was lower than that of group A (P<0.05). The recovery of the dry mouth symptoms in 
      group B was significantly improved than group B. The quality of life (QOL) scores in 
      group B were higher than group A. With a median follow-up of 35months, the 1-year 
      estimated overall survival (OS), progression-free survival (PFS), locoregional 
      failure-free survival (LRFFS), distant metastasis-free survival (DMFS) in group A 
      versus group B were 97.9% vs 97.3%, 90.7% vs 92,2%, 99.0% vs 98.2%, 91.8% vs 94.8%. 
      The 2-year OS, PFS, LRFFS, DMFS in group A versus group B were 93.7% vs 92.9%, 83.4% 
      vs 84.3%, 96.8% vs 95.5%, 86.5% vs 89.5%. The 3-year OS, PFS, LRFFS, DMFS in group A 
      versus group B were 82.3% vs 87%, 74.7% vs 83.4%, 91.8 vs 93.9%, 81.3% vs 88.6%, 
      respectively. CONCLUSION: Reducing the IMRT target volume after IC did not reduce 
      the local control and survival rate in locoregionally advanced NPC but the doses 
      received by normal tissues were decreased, and the QOL scores were improved.
CI  - Copyright © 2017 Elsevier B.V. All rights reserved.
FAU - Yang, Hongru
AU  - Yang H
AD  - Chongqing Medical University, China; Department of Oncology, the Affiliated Hospital 
      of Southwest Medical University, Luzhou, China.
FAU - Chen, Xin
AU  - Chen X
AD  - Department of Oncology, the Second People's Hospital of Yibin, China.
FAU - Lin, Sheng
AU  - Lin S
AD  - Department of Oncology, the Affiliated Hospital of Southwest Medical University, 
      Luzhou, China.
FAU - Rong, Jinfeng
AU  - Rong J
AD  - Department of Oncology, the Affiliated Hospital of Southwest Medical University, 
      Luzhou, China; Department of Oncology, the Second People's Hospital of Yibin, China.
FAU - Yang, Mi
AU  - Yang M
AD  - Department of Oncology, Nanchong Central Hospital, China; Department of Oncology, 
      the Affiliated Hospital of Southwest Medical University, Luzhou, China.
FAU - Wen, Qinglian
AU  - Wen Q
AD  - Department of Oncology, the Affiliated Hospital of Southwest Medical University, 
      Luzhou, China.
FAU - Shang, Changling
AU  - Shang C
AD  - Department of Oncology, the Affiliated Hospital of Southwest Medical University, 
      Luzhou, China.
FAU - He, Lijia
AU  - He L
AD  - Department of Oncology, the Affiliated Hospital of Southwest Medical University, 
      Luzhou, China.
FAU - Ren, Peirong
AU  - Ren P
AD  - Department of Oncology, the Affiliated Hospital of Southwest Medical University, 
      Luzhou, China.
FAU - Xu, Shan
AU  - Xu S
AD  - Department of Oncology, the Affiliated Hospital of Southwest Medical University, 
      Luzhou, China.
FAU - Zhang, Jianwen
AU  - Zhang J
AD  - Department of Oncology, the Affiliated Hospital of Southwest Medical University, 
      Luzhou, China.
FAU - Liu, Qiaoli
AU  - Liu Q
AD  - Department of Oncology, the Affiliated Hospital of Southwest Medical University, 
      Luzhou, China.
FAU - Pang, Haowen
AU  - Pang H
AD  - Department of Oncology, the Affiliated Hospital of Southwest Medical University, 
      Luzhou, China.
FAU - Shi, Xiangxiang
AU  - Shi X
AD  - Department of Oncology, the Affiliated Hospital of Southwest Medical University, 
      Luzhou, China.
FAU - Fan, Juan
AU  - Fan J
AD  - Department of Oncology, the Affiliated Hospital of Southwest Medical University, 
      Luzhou, China.
FAU - Sun, Xiaoyang
AU  - Sun X
AD  - Department of Oncology, the Affiliated Hospital of Southwest Medical University, 
      Luzhou, China.
FAU - Ma, Daiyuan
AU  - Ma D
AD  - Department of Oncology, the Affiliated Hospital of North Sichuan Medical College, 
      China.
FAU - Tan, Bangxian
AU  - Tan B
AD  - Department of Oncology, the Affiliated Hospital of North Sichuan Medical College, 
      China.
FAU - Zhang, Tao
AU  - Zhang T
AD  - Department of Oncology, Chendu Military General Hospital, China.
FAU - Zhang, Ling
AU  - Zhang L
AD  - Department of Oncology, Chendu Military General Hospital, China.
FAU - Hu, Defeng
AU  - Hu D
AD  - Department of Oncology, Chendu Military General Hospital, China.
FAU - Du, Xiaobo
AU  - Du X
AD  - Department of Oncology, Mianyang Central Hospital, China.
FAU - Zhang, Yu
AU  - Zhang Y
AD  - Department of Oncology, Mianyang Central Hospital, China.
FAU - Wen, Shiming
AU  - Wen S
AD  - Department of Oncology, Nanchong Central Hospital, China.
FAU - Zhang, Xinping
AU  - Zhang X
AD  - Department of Oncology, Nanchong Central Hospital, China.
FAU - Wu, Jingbo
AU  - Wu J
AD  - Chongqing Medical University, China; Department of Oncology, the Affiliated Hospital 
      of Southwest Medical University, Luzhou, China. Electronic address: wjb6147@163.com.
LA  - eng
PT  - Journal Article
PT  - Multicenter Study
PT  - Randomized Controlled Trial
DEP - 20170829
PL  - Ireland
TA  - Radiother Oncol
JT  - Radiotherapy and oncology : journal of the European Society for Therapeutic 
      Radiology and Oncology
JID - 8407192
RN  - 0 (Antineoplastic Agents)
RN  - Q20Q21Q62J (Cisplatin)
SB  - IM
MH  - Adult
MH  - Aged
MH  - Antineoplastic Agents/administration & dosage
MH  - Carcinoma/*drug therapy/pathology/*radiotherapy
MH  - Chemoradiotherapy
MH  - Cisplatin/*administration & dosage
MH  - Disease-Free Survival
MH  - Dose-Response Relationship, Radiation
MH  - Female
MH  - Humans
MH  - Induction Chemotherapy
MH  - Male
MH  - Middle Aged
MH  - Nasopharyngeal Carcinoma
MH  - Nasopharyngeal Neoplasms/*drug therapy/pathology/*radiotherapy
MH  - Neoplasm Staging
MH  - Prospective Studies
MH  - Radiotherapy Planning, Computer-Assisted/*methods
MH  - Radiotherapy, Intensity-Modulated/methods
MH  - Survival Rate
MH  - Treatment Outcome
OTO - NOTNLM
OT  - *Concurrent chemoradiotherapy (CRT)
OT  - *Induction chemotherapy (IC)
OT  - *Intensity-modulated radiation therapy (IMRT)
OT  - *Nasopharyngeal carcinoma (NPC)
OT  - *Target delineation
EDAT- 2017/09/03 06:00
MHDA- 2018/06/30 06:00
CRDT- 2017/09/03 06:00
PHST- 2016/10/06 00:00 [received]
PHST- 2017/07/17 00:00 [revised]
PHST- 2017/07/17 00:00 [accepted]
PHST- 2017/09/03 06:00 [pubmed]
PHST- 2018/06/30 06:00 [medline]
PHST- 2017/09/03 06:00 [entrez]
AID - S0167-8140(17)32479-9 [pii]
AID - 10.1016/j.radonc.2017.07.020 [doi]
PST - ppublish
SO  - Radiother Oncol. 2018 Jan;126(1):37-42. doi: 10.1016/j.radonc.2017.07.020. Epub 2017 
      Aug 29.

PMID- 34928359
OWN - NLM
STAT- MEDLINE
DCOM- 20220117
LR  - 20220117
IS  - 2574-3805 (Electronic)
IS  - 2574-3805 (Linking)
VI  - 4
IP  - 12
DP  - 2021 Dec 1
TI  - Effect of Concurrent Chemoradiotherapy With Nedaplatin vs Cisplatin on the Long-term 
      Outcomes of Survival and Toxic Effects Among Patients With Stage II to IVB 
      Nasopharyngeal Carcinoma: A 5-Year Follow-up Secondary Analysis of a Randomized 
      Clinical Trial.
PG  - e2138470
LID - 10.1001/jamanetworkopen.2021.38470 [doi]
LID - e2138470
AB  - IMPORTANCE: Nedaplatin-based concurrent chemoradiotherapy (CCRT) regimen at 2 years 
      was noninferior to cisplatin-based regimen in patients with locoregional, stage II 
      to IVB nasopharyngeal carcinoma (NPC) and was associated with fewer late adverse 
      events, but longer-term outcomes and toxicity are unclear. OBJECTIVE: To evaluate 
      the 5-year outcomes and late toxicity profile of nedaplatin-based CCRT in patients 
      with locoregional, stage II to IVB NPC. DESIGN, SETTINGS, AND PARTICIPANTS: This 
      5-year follow-up secondary analysis of an open-label, noninferiority, multicenter 
      randomized clinical trial enrolled patients with nonkeratinizing stage II to IVB NPC 
      between January 16, 2012, and July 16, 2014, with a median follow-up duration of 78 
      months (IQR, 3-99 months). Data analysis was conducted from November 10, 2020, to 
      July 8, 2021. INTERVENTIONS: Patients were randomly assigned (1:1) to receive 
      nedaplatin (100 mg/m2)- or cisplatin (100 mg/m2)-based chemotherapy every 3 weeks 
      for 3 cycles concurrently with intensity-modulated radiotherapy. MAIN OUTCOMES AND 
      MEASURES: The primary end point was progression-free survival (PFS). Secondary end 
      points were overall survival, distant metastasis-free survival, and locoregional 
      relapse-free survival. RESULTS: A total of 402 eligible participants were enrolled 
      (median [IQR] age, 45 [18-65] years; 302 [75.1%] male). Patients were randomly 
      assigned to receive nedaplatin- or cisplatin-based CCRT (n = 201 for each): 196 
      patients (97.5%) started nedaplatin-based CCRT and 197 patients (98.0%) started 
      cisplatin-based CCRT. Intention-to-treat analysis demonstrated a 5-year 
      progression-free survival rate of 81.4% (95% CI, 75.9%-86.9%) for the cisplatin 
      group and 79.8% (95% CI, 74.1%-85.5%) for nedaplatin group, with a difference of 
      1.6% (95% CI, -6.3% to 9.5%; P = .002 for noninferiority). No significant survival 
      differences were observed between the cisplatin and nedaplatin groups for 5-year 
      overall survival (89.4% vs 88.8%, P = .63), distant metastasis-free survival (85.9% 
      vs 90.4%, P = .17), and locoregional relapse-free survival (92.6% vs 89.6%, P = .17) 
      rates. The cisplatin group had a higher incidence of grade 3 and 4 auditory toxic 
      effects than the nedaplatin group (35 [17.7%] vs 21 [10.5%], P = .04). CONCLUSIONS 
      AND RELEVANCE: In this secondary analysis of a randomized clinical trial, long-term 
      analysis confirmed that nedaplatin-based CCRT could be regarded as an alternative 
      doublet treatment strategy to cisplatin-based CCRT in stage II to IVB NPC. TRIAL 
      REGISTRATION: ClinicalTrials.gov Identifier: NCT01540136.
FAU - Tang, Qing-Nan
AU  - Tang QN
AD  - Sun Yat-sen University Cancer Center, State Key Laboratory of Oncology in South 
      China, Collaborative Innovation Center for Cancer Medicine, Guangdong Key Laboratory 
      of Nasopharyngeal Carcinoma Diagnosis and Therapy, Guangzhou, China.
AD  - Department of Nasopharyngeal Carcinoma, Sun Yat-sen University Cancer Center, 
      Guangzhou, China.
FAU - Liu, Li-Ting
AU  - Liu LT
AD  - Sun Yat-sen University Cancer Center, State Key Laboratory of Oncology in South 
      China, Collaborative Innovation Center for Cancer Medicine, Guangdong Key Laboratory 
      of Nasopharyngeal Carcinoma Diagnosis and Therapy, Guangzhou, China.
AD  - Department of Nasopharyngeal Carcinoma, Sun Yat-sen University Cancer Center, 
      Guangzhou, China.
FAU - Qi, Bin
AU  - Qi B
AD  - Department of Radiation Oncology, Affiliated Cancer Hospital and Institute of 
      Guangzhou Medical University, Guangzhou, China.
FAU - Guo, Shan-Shan
AU  - Guo SS
AD  - Sun Yat-sen University Cancer Center, State Key Laboratory of Oncology in South 
      China, Collaborative Innovation Center for Cancer Medicine, Guangdong Key Laboratory 
      of Nasopharyngeal Carcinoma Diagnosis and Therapy, Guangzhou, China.
AD  - Department of Nasopharyngeal Carcinoma, Sun Yat-sen University Cancer Center, 
      Guangzhou, China.
FAU - Luo, Dong-Hua
AU  - Luo DH
AD  - Sun Yat-sen University Cancer Center, State Key Laboratory of Oncology in South 
      China, Collaborative Innovation Center for Cancer Medicine, Guangdong Key Laboratory 
      of Nasopharyngeal Carcinoma Diagnosis and Therapy, Guangzhou, China.
AD  - Department of Nasopharyngeal Carcinoma, Sun Yat-sen University Cancer Center, 
      Guangzhou, China.
FAU - Sun, Rui
AU  - Sun R
AD  - Sun Yat-sen University Cancer Center, State Key Laboratory of Oncology in South 
      China, Collaborative Innovation Center for Cancer Medicine, Guangdong Key Laboratory 
      of Nasopharyngeal Carcinoma Diagnosis and Therapy, Guangzhou, China.
AD  - Department of Nasopharyngeal Carcinoma, Sun Yat-sen University Cancer Center, 
      Guangzhou, China.
FAU - Sun, Xue-Song
AU  - Sun XS
AD  - Sun Yat-sen University Cancer Center, State Key Laboratory of Oncology in South 
      China, Collaborative Innovation Center for Cancer Medicine, Guangdong Key Laboratory 
      of Nasopharyngeal Carcinoma Diagnosis and Therapy, Guangzhou, China.
AD  - Department of Nasopharyngeal Carcinoma, Sun Yat-sen University Cancer Center, 
      Guangzhou, China.
FAU - Chen, Dong-Ping
AU  - Chen DP
AD  - Department of Radiation Oncology, Affiliated Cancer Hospital and Institute of 
      Guangzhou Medical University, Guangzhou, China.
FAU - Guo, Ling
AU  - Guo L
AD  - Sun Yat-sen University Cancer Center, State Key Laboratory of Oncology in South 
      China, Collaborative Innovation Center for Cancer Medicine, Guangdong Key Laboratory 
      of Nasopharyngeal Carcinoma Diagnosis and Therapy, Guangzhou, China.
AD  - Department of Nasopharyngeal Carcinoma, Sun Yat-sen University Cancer Center, 
      Guangzhou, China.
FAU - Mo, Hao-Yuan
AU  - Mo HY
AD  - Sun Yat-sen University Cancer Center, State Key Laboratory of Oncology in South 
      China, Collaborative Innovation Center for Cancer Medicine, Guangdong Key Laboratory 
      of Nasopharyngeal Carcinoma Diagnosis and Therapy, Guangzhou, China.
AD  - Department of Nasopharyngeal Carcinoma, Sun Yat-sen University Cancer Center, 
      Guangzhou, China.
FAU - Wang, Pan
AU  - Wang P
AD  - Sun Yat-sen University Cancer Center, State Key Laboratory of Oncology in South 
      China, Collaborative Innovation Center for Cancer Medicine, Guangdong Key Laboratory 
      of Nasopharyngeal Carcinoma Diagnosis and Therapy, Guangzhou, China.
AD  - Department of Nasopharyngeal Carcinoma, Sun Yat-sen University Cancer Center, 
      Guangzhou, China.
FAU - Liu, Sai-Lan
AU  - Liu SL
AD  - Sun Yat-sen University Cancer Center, State Key Laboratory of Oncology in South 
      China, Collaborative Innovation Center for Cancer Medicine, Guangdong Key Laboratory 
      of Nasopharyngeal Carcinoma Diagnosis and Therapy, Guangzhou, China.
AD  - Department of Nasopharyngeal Carcinoma, Sun Yat-sen University Cancer Center, 
      Guangzhou, China.
FAU - Liang, Yu-Jing
AU  - Liang YJ
AD  - Sun Yat-sen University Cancer Center, State Key Laboratory of Oncology in South 
      China, Collaborative Innovation Center for Cancer Medicine, Guangdong Key Laboratory 
      of Nasopharyngeal Carcinoma Diagnosis and Therapy, Guangzhou, China.
AD  - Department of Nasopharyngeal Carcinoma, Sun Yat-sen University Cancer Center, 
      Guangzhou, China.
FAU - Li, Xiao-Yun
AU  - Li XY
AD  - Sun Yat-sen University Cancer Center, State Key Laboratory of Oncology in South 
      China, Collaborative Innovation Center for Cancer Medicine, Guangdong Key Laboratory 
      of Nasopharyngeal Carcinoma Diagnosis and Therapy, Guangzhou, China.
AD  - Department of Nasopharyngeal Carcinoma, Sun Yat-sen University Cancer Center, 
      Guangzhou, China.
FAU - Yang, Zhen-Chong
AU  - Yang ZC
AD  - Sun Yat-sen University Cancer Center, State Key Laboratory of Oncology in South 
      China, Collaborative Innovation Center for Cancer Medicine, Guangdong Key Laboratory 
      of Nasopharyngeal Carcinoma Diagnosis and Therapy, Guangzhou, China.
AD  - Department of Nasopharyngeal Carcinoma, Sun Yat-sen University Cancer Center, 
      Guangzhou, China.
FAU - Chen, Qiu-Yan
AU  - Chen QY
AD  - Sun Yat-sen University Cancer Center, State Key Laboratory of Oncology in South 
      China, Collaborative Innovation Center for Cancer Medicine, Guangdong Key Laboratory 
      of Nasopharyngeal Carcinoma Diagnosis and Therapy, Guangzhou, China.
AD  - Department of Nasopharyngeal Carcinoma, Sun Yat-sen University Cancer Center, 
      Guangzhou, China.
FAU - Mai, Hai-Qiang
AU  - Mai HQ
AD  - Sun Yat-sen University Cancer Center, State Key Laboratory of Oncology in South 
      China, Collaborative Innovation Center for Cancer Medicine, Guangdong Key Laboratory 
      of Nasopharyngeal Carcinoma Diagnosis and Therapy, Guangzhou, China.
AD  - Department of Nasopharyngeal Carcinoma, Sun Yat-sen University Cancer Center, 
      Guangzhou, China.
FAU - Tang, Lin-Quan
AU  - Tang LQ
AD  - Sun Yat-sen University Cancer Center, State Key Laboratory of Oncology in South 
      China, Collaborative Innovation Center for Cancer Medicine, Guangdong Key Laboratory 
      of Nasopharyngeal Carcinoma Diagnosis and Therapy, Guangzhou, China.
AD  - Department of Nasopharyngeal Carcinoma, Sun Yat-sen University Cancer Center, 
      Guangzhou, China.
LA  - eng
SI  - ClinicalTrials.gov/NCT01540136
PT  - Comparative Study
PT  - Journal Article
PT  - Randomized Controlled Trial
PT  - Research Support, Non-U.S. Gov't
DEP - 20211201
TA  - JAMA Netw Open
JT  - JAMA network open
JID - 101729235
RN  - 0 (Antineoplastic Agents)
RN  - 0 (Organoplatinum Compounds)
RN  - Q20Q21Q62J (Cisplatin)
SB  - IM
MH  - Adolescent
MH  - Adult
MH  - Aged
MH  - Antineoplastic Agents/therapeutic use/toxicity
MH  - Chemoradiotherapy/*adverse effects/methods
MH  - Cisplatin/*therapeutic use/toxicity
MH  - Female
MH  - Follow-Up Studies
MH  - Humans
MH  - Male
MH  - Middle Aged
MH  - Nasopharyngeal Carcinoma/*drug therapy/*radiotherapy
MH  - Nasopharyngeal Neoplasms/*drug therapy/*radiotherapy
MH  - Organoplatinum Compounds/*therapeutic use/toxicity
MH  - Survival Analysis
MH  - Treatment Outcome
MH  - Young Adult
PMC - PMC8689390
COIS- Conflict of Interest Disclosures: None reported.
EDAT- 2021/12/21 06:00
MHDA- 2022/01/18 06:00
CRDT- 2021/12/20 12:24
PHST- 2021/12/20 12:24 [entrez]
PHST- 2021/12/21 06:00 [pubmed]
PHST- 2022/01/18 06:00 [medline]
AID - 2787263 [pii]
AID - zoi211088 [pii]
AID - 10.1001/jamanetworkopen.2021.38470 [doi]
PST - epublish
SO  - JAMA Netw Open. 2021 Dec 1;4(12):e2138470. doi: 10.1001/jamanetworkopen.2021.38470.

PMID- 22610788
OWN - NLM
STAT- MEDLINE
DCOM- 20130328
LR  - 20190221
IS  - 1097-0215 (Electronic)
IS  - 0020-7136 (Linking)
VI  - 132
IP  - 1
DP  - 2013 Jan 1
TI  - Sequential chemoradiotherapy with gemcitabine and cisplatin for locoregionally 
      advanced nasopharyngeal carcinoma.
PG  - 215-23
LID - 10.1002/ijc.27638 [doi]
AB  - We investigated a new chemoradiotherapy (CRT) regimen for locoregionally advanced 
      nasopharyngeal carcinoma (NPC). A total of 240 patients were randomly assigned to 
      three different CRT regimens: sequential CRT [1 cycle chemotherapy + Phase I 
      radiotherapy (RT) + 1 cycle chemotherapy + Phase II RT + 2 cycles chemotherapy] with 
      a cisplatin-gemcitabine (GC) regimen (800 mg/m(2) gemcitabine on Days 1 and 8 and 20 
      mg/m(2) cisplatin on Days 1-5, every 4 weeks) (sGC-RT); sequential chemoradiotherapy 
      with a cisplatin-fluorouracil (PF) regimen (20 mg/m(2) DDP and 500 mg/m(2) 5-FU on 
      Days 1-5, every 4 weeks) (sPF-RT) and cisplatin-based concurrent chemoradiotherapy 
      plus adjuvant PF chemotherapy (Con-RT + PF). The complete response rate was higher 
      in the sGC + RT group than in the other two groups (98.75% vs. 92.50%, p < 0.01). 
      The 3-year overall survival (OS), disease-free survival (DFS) and distant 
      metastasis-free survival (DMFS) rates in the sGC-RT group were significantly higher 
      than those observed in the Con-RT group (OS, 95.0% vs. 76.3%, p < 0.001; DFS, 89.9% 
      vs. 67.5%, p < 0.001; DMFS, 92.5% vs. 76.0%, p = 0.004) and in the sPF + RT group 
      (OS, 95.0% vs. 73.6%, p < 0.001; DFS, 89.9% vs. 63.3%, p < 0.001; DMFS, 92.5% vs. 
      74.7%, p = 0.002). There were no significant differences in 3-year OS, DFS and MFS 
      rates between the Con-RT and the sPF-RT groups. The GC-RT group experienced more 
      hematologic toxicity, constipation and rash; however, there were no differences in 
      late RT toxicity between the groups. These results demonstrate that a sGC-RT regimen 
      is effective and well tolerated in patients with locoregionally advanced NPC.
CI  - Copyright © 2012 UICC.
FAU - Gu, Mo-Fa
AU  - Gu MF
AD  - Department of Radiation Oncology, State Key Laboratory of Oncology in South China, 
      Cancer Center, Sun Yat-Sen University, Guangzhou, People's Republic of China.
FAU - Liu, Li-Zhi
AU  - Liu LZ
FAU - He, Long-Jun
AU  - He LJ
FAU - Yuan, Wen-Xin
AU  - Yuan WX
FAU - Zhang, Rong
AU  - Zhang R
FAU - Luo, Guang-Yu
AU  - Luo GY
FAU - Xu, Guo-Liang
AU  - Xu GL
FAU - Zhang, Hua-Man
AU  - Zhang HM
FAU - Yan, Chao-Xian
AU  - Yan CX
FAU - Li, Jian-Jun
AU  - Li JJ
LA  - eng
PT  - Journal Article
PT  - Randomized Controlled Trial
PT  - Research Support, Non-U.S. Gov't
DEP - 20120613
PL  - United States
TA  - Int J Cancer
JT  - International journal of cancer
JID - 0042124
RN  - 0W860991D6 (Deoxycytidine)
RN  - B76N6SBZ8R (gemcitabine)
RN  - Q20Q21Q62J (Cisplatin)
RN  - U3P01618RT (Fluorouracil)
SB  - IM
MH  - Adolescent
MH  - Adult
MH  - Antineoplastic Combined Chemotherapy Protocols/adverse effects/*therapeutic use
MH  - Carcinoma
MH  - Chemoradiotherapy, Adjuvant
MH  - Cisplatin/administration & dosage/adverse effects
MH  - Cohort Studies
MH  - Deoxycytidine/administration & dosage/adverse effects/analogs & derivatives
MH  - Disease-Free Survival
MH  - Female
MH  - Fluorouracil/administration & dosage/adverse effects
MH  - Follow-Up Studies
MH  - Humans
MH  - Male
MH  - Middle Aged
MH  - Nasopharyngeal Carcinoma
MH  - Nasopharyngeal Neoplasms/*drug therapy/*radiotherapy
MH  - Treatment Outcome
MH  - Young Adult
EDAT- 2012/05/23 06:00
MHDA- 2013/03/30 06:00
CRDT- 2012/05/22 06:00
PHST- 2012/01/03 00:00 [received]
PHST- 2012/05/03 00:00 [accepted]
PHST- 2012/05/22 06:00 [entrez]
PHST- 2012/05/23 06:00 [pubmed]
PHST- 2013/03/30 06:00 [medline]
AID - 10.1002/ijc.27638 [doi]
PST - ppublish
SO  - Int J Cancer. 2013 Jan 1;132(1):215-23. doi: 10.1002/ijc.27638. Epub 2012 Jun 13.

PMID- 28214653
OWN - NLM
STAT- MEDLINE
DCOM- 20170807
LR  - 20190221
IS  - 1879-0852 (Electronic)
IS  - 0959-8049 (Linking)
VI  - 75
DP  - 2017 Apr
TI  - Neoadjuvant chemotherapy followed by concurrent chemoradiotherapy versus concurrent 
      chemoradiotherapy alone in locoregionally advanced nasopharyngeal carcinoma: A phase 
      III multicentre randomised controlled trial.
PG  - 14-23
LID - S0959-8049(17)30058-8 [pii]
LID - 10.1016/j.ejca.2016.12.039 [doi]
AB  - BACKGROUND: The role of neoadjuvant chemotherapy (NACT) for locoregionally advanced 
      nasopharyngeal carcinoma (NPC) is unclear. We aimed to evaluate the feasibility and 
      efficacy of NACT followed by concurrent chemoradiotherapy (CCRT) versus CCRT alone 
      in locoregionally advanced NPC. METHODS: Patients with stage III-IVB (excluding 
      T3N0-1) NPC were randomly assigned to receive NACT followed by CCRT (investigational 
      arm) or CCRT alone (control arm). Both arms were treated with 80 mg/m(2) cisplatin 
      every 3 weeks concurrently with radiotherapy. The investigational arm received 
      cisplatin (80 mg/m(2) d1) and fluorouracil (800 mg/m(2) civ d1-5) every 3 weeks for 
      two cycles before CCRT. The primary end-point was disease-free survival (DFS) and 
      distant metastasis-free survival (DMFS). Secondary end-point was overall survival 
      (OS). Survival curves for the time-to-event endpoints were analyzed by the 
      Kaplan-Meier method and compared using the log-rank test. The P value was calculated 
      using the 5-year endpoints. RESULTS: Four hundred seventy six patients were randomly 
      assigned to the investigational (n = 238) and control arms (n = 238). The 
      investigational arm achieved higher 3-year DFS rate (82.0%, 95% CI = 0.77-0.87) than 
      the control arm (74.1%, 95% CI = 0.68-0.80, P = 0.028). The 3-year DMFS rate was 
      86.0% for the investigational arm versus 82.0% for the control arm, with marginal 
      statistical significance (P = 0.056). However, there were no statistically 
      significant differences in OS or locoregional relapse-free survival (LRRFS) rates 
      between two arms (OS: 88.2% versus 88.5%, P = 0.815; LRRFS: 94.3% versus 90.8%, 
      P = 0.430). The most common grade 3-4 toxicity during NACT was neutropenia (16.0%). 
      During CCRT, the investigational arm experienced statistically significantly more 
      grade 3-4 toxicities (P < 0.001). CONCLUSION: NACT improved tumour control compared 
      with CCRT alone in locoregionally advanced NPC, particularly at distant sites. 
      However, there was no early gain in OS. Longer follow-up is needed to determine the 
      eventual therapeutic efficacy.
CI  - Copyright © 2017 Elsevier Ltd. All rights reserved.
FAU - Cao, Su-Mei
AU  - Cao SM
AD  - State Key Laboratory of Oncology in South China, Collaborative Innovation Center for 
      Cancer Medicine, Sun Yat-sen University Cancer Center, Guangzhou, China; Department 
      of Cancer Prevention Center, Sun Yat-sen University Cancer Center, Guangzhou, China.
FAU - Yang, Qi
AU  - Yang Q
AD  - State Key Laboratory of Oncology in South China, Collaborative Innovation Center for 
      Cancer Medicine, Sun Yat-sen University Cancer Center, Guangzhou, China; Department 
      of Nasopharyngeal Carcinoma, Sun Yat-sen University Cancer Center, Guangzhou, China.
FAU - Guo, Ling
AU  - Guo L
AD  - State Key Laboratory of Oncology in South China, Collaborative Innovation Center for 
      Cancer Medicine, Sun Yat-sen University Cancer Center, Guangzhou, China; Department 
      of Nasopharyngeal Carcinoma, Sun Yat-sen University Cancer Center, Guangzhou, China.
FAU - Mai, Hai-Qiang
AU  - Mai HQ
AD  - State Key Laboratory of Oncology in South China, Collaborative Innovation Center for 
      Cancer Medicine, Sun Yat-sen University Cancer Center, Guangzhou, China; Department 
      of Nasopharyngeal Carcinoma, Sun Yat-sen University Cancer Center, Guangzhou, China.
FAU - Mo, Hao-Yuan
AU  - Mo HY
AD  - State Key Laboratory of Oncology in South China, Collaborative Innovation Center for 
      Cancer Medicine, Sun Yat-sen University Cancer Center, Guangzhou, China; Department 
      of Nasopharyngeal Carcinoma, Sun Yat-sen University Cancer Center, Guangzhou, China.
FAU - Cao, Ka-Jia
AU  - Cao KJ
AD  - State Key Laboratory of Oncology in South China, Collaborative Innovation Center for 
      Cancer Medicine, Sun Yat-sen University Cancer Center, Guangzhou, China; Department 
      of Nasopharyngeal Carcinoma, Sun Yat-sen University Cancer Center, Guangzhou, China.
FAU - Qian, Chao-Nan
AU  - Qian CN
AD  - State Key Laboratory of Oncology in South China, Collaborative Innovation Center for 
      Cancer Medicine, Sun Yat-sen University Cancer Center, Guangzhou, China; Department 
      of Nasopharyngeal Carcinoma, Sun Yat-sen University Cancer Center, Guangzhou, China.
FAU - Zhao, Chong
AU  - Zhao C
AD  - State Key Laboratory of Oncology in South China, Collaborative Innovation Center for 
      Cancer Medicine, Sun Yat-sen University Cancer Center, Guangzhou, China; Department 
      of Nasopharyngeal Carcinoma, Sun Yat-sen University Cancer Center, Guangzhou, China.
FAU - Xiang, Yan-Qun
AU  - Xiang YQ
AD  - State Key Laboratory of Oncology in South China, Collaborative Innovation Center for 
      Cancer Medicine, Sun Yat-sen University Cancer Center, Guangzhou, China; Department 
      of Nasopharyngeal Carcinoma, Sun Yat-sen University Cancer Center, Guangzhou, China.
FAU - Zhang, Xiu-Ping
AU  - Zhang XP
AD  - Department of Radiation Oncology, Cancer Center of Guangzhou Medical University, 
      Guangzhou, China.
FAU - Lin, Zhi-Xiong
AU  - Lin ZX
AD  - Department of Radiation Oncology, Cancer Center of Shantou University Medical 
      College, Shantou, China.
FAU - Li, Wei-Xiong
AU  - Li WX
AD  - Department of Radiation Oncology, Guangdong General Hospital, Guangzhou, China.
FAU - Liu, Qing
AU  - Liu Q
AD  - State Key Laboratory of Oncology in South China, Collaborative Innovation Center for 
      Cancer Medicine, Sun Yat-sen University Cancer Center, Guangzhou, China; Department 
      of Cancer Prevention Center, Sun Yat-sen University Cancer Center, Guangzhou, China.
FAU - Qiu, Fang
AU  - Qiu F
AD  - State Key Laboratory of Oncology in South China, Collaborative Innovation Center for 
      Cancer Medicine, Sun Yat-sen University Cancer Center, Guangzhou, China; Department 
      of Nasopharyngeal Carcinoma, Sun Yat-sen University Cancer Center, Guangzhou, China.
FAU - Sun, Rui
AU  - Sun R
AD  - State Key Laboratory of Oncology in South China, Collaborative Innovation Center for 
      Cancer Medicine, Sun Yat-sen University Cancer Center, Guangzhou, China; Department 
      of Nasopharyngeal Carcinoma, Sun Yat-sen University Cancer Center, Guangzhou, China.
FAU - Chen, Qiu-Yan
AU  - Chen QY
AD  - State Key Laboratory of Oncology in South China, Collaborative Innovation Center for 
      Cancer Medicine, Sun Yat-sen University Cancer Center, Guangzhou, China; Department 
      of Nasopharyngeal Carcinoma, Sun Yat-sen University Cancer Center, Guangzhou, China.
FAU - Huang, Pei-Yu
AU  - Huang PY
AD  - State Key Laboratory of Oncology in South China, Collaborative Innovation Center for 
      Cancer Medicine, Sun Yat-sen University Cancer Center, Guangzhou, China; Department 
      of Nasopharyngeal Carcinoma, Sun Yat-sen University Cancer Center, Guangzhou, China.
FAU - Luo, Dong-Hua
AU  - Luo DH
AD  - State Key Laboratory of Oncology in South China, Collaborative Innovation Center for 
      Cancer Medicine, Sun Yat-sen University Cancer Center, Guangzhou, China; Department 
      of Nasopharyngeal Carcinoma, Sun Yat-sen University Cancer Center, Guangzhou, China.
FAU - Hua, Yi-Jun
AU  - Hua YJ
AD  - State Key Laboratory of Oncology in South China, Collaborative Innovation Center for 
      Cancer Medicine, Sun Yat-sen University Cancer Center, Guangzhou, China; Department 
      of Nasopharyngeal Carcinoma, Sun Yat-sen University Cancer Center, Guangzhou, China.
FAU - Wu, Yi-Shan
AU  - Wu YS
AD  - State Key Laboratory of Oncology in South China, Collaborative Innovation Center for 
      Cancer Medicine, Sun Yat-sen University Cancer Center, Guangzhou, China; Department 
      of Nasopharyngeal Carcinoma, Sun Yat-sen University Cancer Center, Guangzhou, China.
FAU - Lv, Xing
AU  - Lv X
AD  - State Key Laboratory of Oncology in South China, Collaborative Innovation Center for 
      Cancer Medicine, Sun Yat-sen University Cancer Center, Guangzhou, China; Department 
      of Nasopharyngeal Carcinoma, Sun Yat-sen University Cancer Center, Guangzhou, China.
FAU - Wang, Lin
AU  - Wang L
AD  - State Key Laboratory of Oncology in South China, Collaborative Innovation Center for 
      Cancer Medicine, Sun Yat-sen University Cancer Center, Guangzhou, China; Department 
      of Nasopharyngeal Carcinoma, Sun Yat-sen University Cancer Center, Guangzhou, China.
FAU - Xia, Wei-Xiong
AU  - Xia WX
AD  - State Key Laboratory of Oncology in South China, Collaborative Innovation Center for 
      Cancer Medicine, Sun Yat-sen University Cancer Center, Guangzhou, China; Department 
      of Nasopharyngeal Carcinoma, Sun Yat-sen University Cancer Center, Guangzhou, China.
FAU - Tang, Lin-Quan
AU  - Tang LQ
AD  - State Key Laboratory of Oncology in South China, Collaborative Innovation Center for 
      Cancer Medicine, Sun Yat-sen University Cancer Center, Guangzhou, China; Department 
      of Nasopharyngeal Carcinoma, Sun Yat-sen University Cancer Center, Guangzhou, China.
FAU - Ye, Yan-Fang
AU  - Ye YF
AD  - State Key Laboratory of Oncology in South China, Collaborative Innovation Center for 
      Cancer Medicine, Sun Yat-sen University Cancer Center, Guangzhou, China; Department 
      of Cancer Prevention Center, Sun Yat-sen University Cancer Center, Guangzhou, China.
FAU - Chen, Ming-Yuan
AU  - Chen MY
AD  - State Key Laboratory of Oncology in South China, Collaborative Innovation Center for 
      Cancer Medicine, Sun Yat-sen University Cancer Center, Guangzhou, China; Department 
      of Nasopharyngeal Carcinoma, Sun Yat-sen University Cancer Center, Guangzhou, China. 
      Electronic address: chmingy@mail.sysu.edu.cn.
FAU - Guo, Xiang
AU  - Guo X
AD  - State Key Laboratory of Oncology in South China, Collaborative Innovation Center for 
      Cancer Medicine, Sun Yat-sen University Cancer Center, Guangzhou, China; Department 
      of Nasopharyngeal Carcinoma, Sun Yat-sen University Cancer Center, Guangzhou, China. 
      Electronic address: guoxiang@sysucc.org.cn.
FAU - Hong, Ming-Huang
AU  - Hong MH
AD  - State Key Laboratory of Oncology in South China, Collaborative Innovation Center for 
      Cancer Medicine, Sun Yat-sen University Cancer Center, Guangzhou, China; Department 
      of Clinical Trial Center, Sun Yat-sen University Cancer Center, Guangzhou, China. 
      Electronic address: hongmh@sysucc.org.cn.
LA  - eng
PT  - Clinical Trial, Phase III
PT  - Journal Article
PT  - Multicenter Study
PT  - Randomized Controlled Trial
DEP - 20170216
PL  - England
TA  - Eur J Cancer
JT  - European journal of cancer (Oxford, England : 1990)
JID - 9005373
RN  - Q20Q21Q62J (Cisplatin)
RN  - U3P01618RT (Fluorouracil)
SB  - IM
CIN - Eur J Cancer. 2017 Sep;82:153-154. PMID: 28689092
MH  - Adolescent
MH  - Adult
MH  - Aftercare
MH  - Antineoplastic Combined Chemotherapy Protocols/*therapeutic use
MH  - Carcinoma/*therapy
MH  - Chemoradiotherapy/adverse effects/*methods
MH  - Chemotherapy, Adjuvant/methods
MH  - Cisplatin/administration & dosage/adverse effects
MH  - Disease-Free Survival
MH  - Feasibility Studies
MH  - Female
MH  - Fluorouracil/administration & dosage/adverse effects
MH  - Humans
MH  - Infusions, Intravenous
MH  - Kaplan-Meier Estimate
MH  - Male
MH  - Middle Aged
MH  - Nasopharyngeal Carcinoma
MH  - Nasopharyngeal Neoplasms/*therapy
MH  - Neoplasm Metastasis
MH  - Neutropenia/chemically induced
MH  - Treatment Outcome
MH  - Young Adult
OTO - NOTNLM
OT  - *Concurrent chemoradiotherapy
OT  - *Locoregionally advanced nasopharyngeal carcinoma
OT  - *Neoadjuvant chemotherapy
OT  - *Randomised controlled trial
EDAT- 2017/02/20 06:00
MHDA- 2017/08/08 06:00
CRDT- 2017/02/20 06:00
PHST- 2016/07/15 00:00 [received]
PHST- 2016/12/01 00:00 [revised]
PHST- 2016/12/27 00:00 [accepted]
PHST- 2017/02/20 06:00 [pubmed]
PHST- 2017/08/08 06:00 [medline]
PHST- 2017/02/20 06:00 [entrez]
AID - S0959-8049(17)30058-8 [pii]
AID - 10.1016/j.ejca.2016.12.039 [doi]
PST - ppublish
SO  - Eur J Cancer. 2017 Apr;75:14-23. doi: 10.1016/j.ejca.2016.12.039. Epub 2017 Feb 16.

PMID- 23172635
OWN - NLM
STAT- MEDLINE
DCOM- 20130904
LR  - 20200206
IS  - 1569-8041 (Electronic)
IS  - 0923-7534 (Linking)
VI  - 24
IP  - 4
DP  - 2013 Apr
TI  - Phase II study of sorafenib in combination with cisplatin and 5-fluorouracil to 
      treat recurrent or metastatic nasopharyngeal carcinoma.
PG  - 1055-61
LID - 10.1093/annonc/mds581 [doi]
AB  - BACKGROUND: We aimed to investigate the efficacy and tolerability of sorafenib 
      combined with cisplatin and 5-fluorouracil (5-FU) in patients with recurrent or 
      metastatic nasopharyngeal carcinoma (NPC). PATIENTS AND METHODS: It was a Simon 
      two-stage designed trial. Chemotherapy-naive patients with recurrent or metastatic 
      disease were enrolled. The regimen was sorafenib 400 mg orally b.i.d., cisplatin 80 
      mg/m(2) i.v. day 1, and 5-FU 1000 mg/m(2)/day CIV for 4 days, repeated every 21 
      days. After a maximum of six cycles of chemotherapy, patients received maintenance 
      of sorafenib. RESULTS: In total, 54 patients were enrolled. The objective response 
      rate reached 77.8%, including 1 complete response and 41 partial responses. The 
      median progression-free survival was 7.2 months (95% CI 6.8-8.4 months), and the 
      median overall survival was 11.8 months (95% CI 10.6-18.7 months). Major toxic 
      effects included hand-foot skin reaction, myelosuppression, and gastrointestinal 
      (GI) reaction. The incidence of hemorrhage was 22.2%, and one patient with liver 
      metastases died of GI bleeding. Contrast-enhanced ultrasonography was carried out in 
      a subset of patients with liver metastases. CONCLUSION: Combination of sorafenib, 
      cisplatin (80 mg/m(2)) and 5-FU (3000 mg/m(2)) was tolerable and feasible in 
      recurrent or metastatic NPC. Further randomized trials to compare sorafenib plus 
      cisplatin and 5-FU with standard dose of cisplatin plus 5-FU in NPC are warranted.
FAU - Xue, C
AU  - Xue C
AD  - State Key Laboratory of Oncology in South China.
FAU - Huang, Y
AU  - Huang Y
FAU - Huang, P Y
AU  - Huang PY
FAU - Yu, Q T
AU  - Yu QT
FAU - Pan, J J
AU  - Pan JJ
FAU - Liu, L Z
AU  - Liu LZ
FAU - Song, X Q
AU  - Song XQ
FAU - Lin, S J
AU  - Lin SJ
FAU - Wu, J X
AU  - Wu JX
FAU - Zhang, J W
AU  - Zhang JW
FAU - Zhao, H Y
AU  - Zhao HY
FAU - Xu, F
AU  - Xu F
FAU - Liu, J L
AU  - Liu JL
FAU - Hu, Z H
AU  - Hu ZH
FAU - Zhao, L P
AU  - Zhao LP
FAU - Zhao, Y Y
AU  - Zhao YY
FAU - Wu, X
AU  - Wu X
FAU - Zhang, J
AU  - Zhang J
FAU - Ma, Y X
AU  - Ma YX
FAU - Zhang, L
AU  - Zhang L
LA  - eng
PT  - Clinical Trial, Phase II
PT  - Journal Article
PT  - Research Support, Non-U.S. Gov't
DEP - 20121121
PL  - England
TA  - Ann Oncol
JT  - Annals of oncology : official journal of the European Society for Medical Oncology
JID - 9007735
RN  - 0 (Phenylurea Compounds)
RN  - 25X51I8RD4 (Niacinamide)
RN  - 9ZOQ3TZI87 (Sorafenib)
RN  - Q20Q21Q62J (Cisplatin)
RN  - U3P01618RT (Fluorouracil)
SB  - IM
MH  - Adult
MH  - Aged
MH  - Antineoplastic Combined Chemotherapy Protocols
MH  - Carcinoma
MH  - Cisplatin/*administration & dosage/adverse effects
MH  - Disease-Free Survival
MH  - Drug-Related Side Effects and Adverse Reactions/chemically induced/pathology
MH  - Female
MH  - Fluorouracil/*administration & dosage/adverse effects
MH  - Humans
MH  - Liver Neoplasms/diagnostic imaging/pathology/secondary
MH  - Male
MH  - Middle Aged
MH  - Nasopharyngeal Carcinoma
MH  - Nasopharyngeal Neoplasms/*drug therapy
MH  - Neoplasm Metastasis/drug therapy/pathology
MH  - Neoplasm Recurrence, Local/pathology
MH  - Niacinamide/administration & dosage/adverse effects/*analogs & derivatives
MH  - Phenylurea Compounds/*administration & dosage/adverse effects
MH  - Sorafenib
MH  - Ultrasonography
EDAT- 2012/11/23 06:00
MHDA- 2013/09/05 06:00
CRDT- 2012/11/23 06:00
PHST- 2012/11/23 06:00 [entrez]
PHST- 2012/11/23 06:00 [pubmed]
PHST- 2013/09/05 06:00 [medline]
AID - S0923-7534(19)37195-9 [pii]
AID - 10.1093/annonc/mds581 [doi]
PST - ppublish
SO  - Ann Oncol. 2013 Apr;24(4):1055-61. doi: 10.1093/annonc/mds581. Epub 2012 Nov 21.

PMID- 20971520
OWN - NLM
STAT- MEDLINE
DCOM- 20110425
LR  - 20190221
IS  - 1879-0887 (Electronic)
IS  - 0167-8140 (Linking)
VI  - 98
IP  - 1
DP  - 2011 Jan
TI  - A randomized trial on addition of concurrent-adjuvant chemotherapy and/or 
      accelerated fractionation for locally-advanced nasopharyngeal carcinoma.
PG  - 15-22
LID - 10.1016/j.radonc.2010.09.023 [doi]
AB  - BACKGROUND AND PURPOSE: To evaluate the therapeutic benefits by adding chemotherapy 
      (+C) and/or accelerated-fractionation (AF) for patients with T3-4N0-1M0 
      nasopharyngeal carcinoma. MATERIALS AND METHODS: From 1999 to 2004, 189 eligible 
      patients were randomized to one of four treatment groups (CF/CF+C/AF/AF+C). The 
      number of fractions/week was 5 for the CF groups and 6 for the AF groups. Patients 
      in the +C groups were given concurrent cisplatin plus adjuvant cisplatin and 
      fluorouracil. RESULTS: The AF+C group achieved significantly higher failure-free 
      rate (88% at 5-year) than the CF group (63%; p=0.013), the AF group (56%; p=0.001) 
      and the CF+C group (65%; p=0.027). As compared with CF alone, the increase in late 
      toxicity was statistically insignificant (36% vs. 20%; p=0.25). Deaths due to cancer 
      progression decreased (7% vs. 33%; p=0.011) but deaths due to incidental causes 
      increased (9% vs. 2%; p=0.62). Improvement in overall survival reached borderline 
      significance (85% vs. 66%; p=0.058). CONCLUSIONS: Concurrent-adjuvant chemotherapy 
      combined with AF significantly reduced failure and cancer-specific deaths. Although 
      the increase in major late toxicity and incidental deaths were statistically 
      insignificant, a subtle increase in non-cancer deaths narrowed the overall survival 
      gain.
CI  - Copyright Â© 2010 Elsevier Ireland Ltd. All rights reserved.
FAU - Lee, Anne W M
AU  - Lee AW
AD  - Department of Clinical Oncology, Pamela Youde Nethersole Eastern Hospital, China. 
      awmlee@ha.org.hk
FAU - Tung, Stewart Y
AU  - Tung SY
FAU - Chan, Anthony T C
AU  - Chan AT
FAU - Chappell, Rick
AU  - Chappell R
FAU - Fu, Yiu-Tung
AU  - Fu YT
FAU - Lu, Tai-Xiang
AU  - Lu TX
FAU - Tan, Terence
AU  - Tan T
FAU - Chua, Daniel T T
AU  - Chua DT
FAU - O'Sullivan, Brian
AU  - O'Sullivan B
FAU - Tung, Raymond
AU  - Tung R
FAU - Ng, Wai-Tong
AU  - Ng WT
FAU - Leung, To-Wai
AU  - Leung TW
FAU - Leung, Sing-Fai
AU  - Leung SF
FAU - Yau, Stephen
AU  - Yau S
FAU - Zhao, Chong
AU  - Zhao C
FAU - Tan, Eng-Huat
AU  - Tan EH
FAU - Au, Gordon K H
AU  - Au GK
FAU - Siu, Lillian
AU  - Siu L
FAU - Fung, Ka-Kit
AU  - Fung KK
FAU - Lau, Wai-Hon
AU  - Lau WH
LA  - eng
PT  - Journal Article
PT  - Randomized Controlled Trial
PT  - Research Support, Non-U.S. Gov't
PL  - Ireland
TA  - Radiother Oncol
JT  - Radiotherapy and oncology : journal of the European Society for Therapeutic 
      Radiology and Oncology
JID - 8407192
RN  - Q20Q21Q62J (Cisplatin)
RN  - U3P01618RT (Fluorouracil)
SB  - IM
MH  - Adult
MH  - Aged
MH  - Antineoplastic Combined Chemotherapy Protocols/adverse effects/*therapeutic use
MH  - Carcinoma
MH  - Chemotherapy, Adjuvant
MH  - Cisplatin/administration & dosage
MH  - Combined Modality Therapy
MH  - *Dose Fractionation, Radiation
MH  - Female
MH  - Fluorouracil/administration & dosage
MH  - Humans
MH  - Male
MH  - Middle Aged
MH  - Nasopharyngeal Carcinoma
MH  - Nasopharyngeal Neoplasms/mortality/pathology/therapy
MH  - Neoplasm Staging
MH  - Patient Compliance
EDAT- 2010/10/26 06:00
MHDA- 2011/04/26 06:00
CRDT- 2010/10/26 06:00
PHST- 2010/04/26 00:00 [received]
PHST- 2010/09/21 00:00 [revised]
PHST- 2010/09/24 00:00 [accepted]
PHST- 2010/10/26 06:00 [entrez]
PHST- 2010/10/26 06:00 [pubmed]
PHST- 2011/04/26 06:00 [medline]
AID - S0167-8140(10)00549-9 [pii]
AID - 10.1016/j.radonc.2010.09.023 [doi]
PST - ppublish
SO  - Radiother Oncol. 2011 Jan;98(1):15-22. doi: 10.1016/j.radonc.2010.09.023.

PMID- 30693890
OWN - NLM
STAT- MEDLINE
DCOM- 20190624
LR  - 20190624
IS  - 1998-4774 (Electronic)
IS  - 0019-509X (Linking)
VI  - 55
IP  - 3
DP  - 2018 Jul-Sep
TI  - Induction chemotherapy in locoregionally advanced nasopharyngeal carcinoma in 
      adults: Results from a nonendemic region.
PG  - 257-260
LID - 10.4103/ijc.IJC_115_18 [doi]
AB  - BACKGROUND: Recently published prospective clinical trials and two meta-analyses 
      have shown that addition of induction chemotherapy (IC) to concurrent chemoradiation 
      (CRT) could potentially improve outcomes in comparison to CRT alone, in 
      locoregionally advanced nasopharyngeal carcinoma (LANPC). Although it remains 
      unclear which is the best IC regimen to be offered and for how many cycles. 
      Unfortunately, till date, there are no published data from India regarding the 
      outcomes of various commonly used IC regimens before CRT, in LANPC. MATERIALS AND 
      METHODS: Patients diagnosed with LANPC from January 2012 to December 2017, who 
      received three cycles of IC before definitive CRT were reviewed retrospectively. 
      Patients' profile, toxicity of IC, response rates, failure-free survival, and 
      overall survival (OS) were evaluated. RESULTS: A total 34 patients with LANPC who 
      received IC were reviewed. The median age at diagnosis was 36 years, and the 
      majority were males (67.6%, n = 23). Nineteen patients received IC with paclitaxel 
      plus cisplatin regimen (TP) and the remaining 15 patients received IC with 
      docetaxel/paclitaxel plus cisplatin plus 5-FU regimen (TPF). The overall response 
      rates after three cycles of TP and TPF IC were 68.4% and 80%, respectively, and the 
      corresponding rates were 84.2%and 93.3%, respectively, 2 months after completion of 
      CRT. At a median follow-up of 24 months, 2-year failure-free survival and OS for TP 
      arm were 78.9% and 89.5%, and the corresponding rates for TPF arm were 86.7% and 
      93.3%, respectively. All Grade III-IV toxicities were numerically higher with 
      triplet IC regimen in comparison to doublet regimen. CONCLUSION: In this 
      retrospective analysis, there was no significant difference between taxane-based 
      doublet and triplet IC regimens, in terms of survival outcomes, although Grade 
      III-IV toxicities were numerically higher with triplet IC regimen. Clearly, these 
      hypothesis-generating findings should be tested in a prospective randomized setting.
FAU - Lokesh, K N
AU  - Lokesh KN
AD  - Department of Medical Oncology, Kidwai Memorial Institute of Oncology, Bengaluru, 
      Karnataka, India.
FAU - Chaudhuri, Tamojit
AU  - Chaudhuri T
AD  - Department of Medical Oncology, Kidwai Memorial Institute of Oncology, Bengaluru, 
      Karnataka, India.
FAU - Lakshmaiah, K C
AU  - Lakshmaiah KC
AD  - Department of Medical Oncology, Kidwai Memorial Institute of Oncology, Bengaluru, 
      Karnataka, India.
FAU - Babu, K Govind
AU  - Babu KG
AD  - Department of Medical Oncology, Kidwai Memorial Institute of Oncology, Bengaluru, 
      Karnataka, India.
FAU - Lokanatha, D
AU  - Lokanatha D
AD  - Department of Medical Oncology, Kidwai Memorial Institute of Oncology, Bengaluru, 
      Karnataka, India.
FAU - Jacob, Linu A
AU  - Jacob LA
AD  - Department of Medical Oncology, Kidwai Memorial Institute of Oncology, Bengaluru, 
      Karnataka, India.
FAU - Suresh Babu, M C
AU  - Suresh Babu MC
AD  - Department of Medical Oncology, Kidwai Memorial Institute of Oncology, Bengaluru, 
      Karnataka, India.
FAU - Rudresha, A H
AU  - Rudresha AH
AD  - Department of Medical Oncology, Kidwai Memorial Institute of Oncology, Bengaluru, 
      Karnataka, India.
FAU - Rajeev, L K
AU  - Rajeev LK
AD  - Department of Medical Oncology, Kidwai Memorial Institute of Oncology, Bengaluru, 
      Karnataka, India.
LA  - eng
PT  - Journal Article
PL  - India
TA  - Indian J Cancer
JT  - Indian journal of cancer
JID - 0112040
RN  - 15H5577CQD (Docetaxel)
RN  - P88XT4IS4D (Paclitaxel)
RN  - Q20Q21Q62J (Cisplatin)
RN  - U3P01618RT (Fluorouracil)
SB  - IM
MH  - Adult
MH  - Antineoplastic Combined Chemotherapy Protocols/*therapeutic use
MH  - Cisplatin/therapeutic use
MH  - Docetaxel/therapeutic use
MH  - Female
MH  - Fluorouracil/therapeutic use
MH  - Follow-Up Studies
MH  - Humans
MH  - India
MH  - Induction Chemotherapy/*methods
MH  - Male
MH  - Nasopharyngeal Carcinoma/*drug therapy/mortality
MH  - Paclitaxel/therapeutic use
MH  - Survival Analysis
MH  - Treatment Outcome
OTO - NOTNLM
OT  - Induction chemotherapy
OT  - locoregionally advanced nasopharyngeal carcinoma
OT  - taxane
COIS- None
EDAT- 2019/01/30 06:00
MHDA- 2019/06/25 06:00
CRDT- 2019/01/30 06:00
PHST- 2019/01/30 06:00 [entrez]
PHST- 2019/01/30 06:00 [pubmed]
PHST- 2019/06/25 06:00 [medline]
AID - IndianJournalofCancer_2018_55_3_257_250878 [pii]
AID - 10.4103/ijc.IJC_115_18 [doi]
PST - ppublish
SO  - Indian J Cancer. 2018 Jul-Sep;55(3):257-260. doi: 10.4103/ijc.IJC_115_18.

PMID- 26637908
OWN - NLM
STAT- MEDLINE
DCOM- 20160331
LR  - 20190221
IS  - 1791-7530 (Electronic)
IS  - 0250-7005 (Linking)
VI  - 35
IP  - 12
DP  - 2015 Dec
TI  - Concurrent Chemoradiotherapy with Docetaxel, Cisplatin and 5-Fluorouracil (TPF) in 
      Patients with Nasopharyngeal Carcinoma.
PG  - 6861-7
AB  - BACKGROUND/AIM: Several randomized trials have shown that concurrent 
      chemoradiotherapy (CCRT) either with or without adjuvant chemotherapy is more 
      effective than radiotherapy-alone for treating nasopharyngeal carcinoma (NPC). The 
      present study retrospectively evaluated the efficacy and toxicity of CCRT with 
      docetaxel, cisplatin, and 5-fluorouracil (TPF) chemotherapy in patients with NPC. 
      PATIENTS AND METHODS: The study regimen consisted of two cycles of TPF chemotherapy 
      [docetaxel (90 mg/m(2)), cisplatin (60 mg/m(2)), and continuous 5-fluorouracil (600 
      mg/m(2)/day: 5 days)] during definitive radiotherapy. Radiotherapy was performed 5 
      days a week with a single daily fraction of 1.8 or 2.0 Gy totalling to 70-Gy doses. 
      A total of 24 patients with NPC were enrolled and evaluated. RESULTS: Treatment 
      completion rate was 70.8%, with an overall response rate of 100%. The 5-year overall 
      survival rate was 82.4%, and 5-year progression-free survival rate was 78.3%. 
      CONCLUSION: CCRT with TPF resulted in excellent survival rates for patients with 
      NPC.
CI  - Copyright© 2015 International Institute of Anticancer Research (Dr. John G. 
      Delinassios), All rights reserved.
FAU - Komatsu, Masanori
AU  - Komatsu M
AD  - Department of Otorhinolaryngology, and Head and Neck Surgery, Yokohama City 
      University Medical Center, Yokohama, Japan komatsu3@yokohama-cu.ac.jp.
FAU - Arai, Yasuhiro
AU  - Arai Y
AD  - Department of Otorhinolaryngology and Head and Neck Surgery, Yokohama City 
      University School of Medicine, Yokohama, Japan.
FAU - Yabuki, Kenichiro
AU  - Yabuki K
AD  - Department of Otorhinolaryngology and Head and Neck Surgery, Yokohama City 
      University School of Medicine, Yokohama, Japan.
FAU - Sano, Daisuke
AU  - Sano D
AD  - Department of Otorhinolaryngology and Head and Neck Surgery, Yokohama City 
      University School of Medicine, Yokohama, Japan.
FAU - Shiono, Osamu
AU  - Shiono O
AD  - Department of Otorhinolaryngology and Head and Neck Surgery, Yokohama City 
      University School of Medicine, Yokohama, Japan.
FAU - Sakuma, Yasunori
AU  - Sakuma Y
AD  - Department of Otorhinolaryngology, and Head and Neck Surgery, Yokohama City 
      University Medical Center, Yokohama, Japan.
FAU - Nishimura, Goushi
AU  - Nishimura G
AD  - Department of Otorhinolaryngology and Head and Neck Surgery, Yokohama City 
      University School of Medicine, Yokohama, Japan.
FAU - Takahashi, Masahiro
AU  - Takahashi M
AD  - Department of Otorhinolaryngology and Head and Neck Surgery, Yokohama City 
      University School of Medicine, Yokohama, Japan.
FAU - Taguchi, Takahide
AU  - Taguchi T
AD  - Department of Otorhinolaryngology and Head and Neck Surgery, Yokohama City 
      University School of Medicine, Yokohama, Japan.
FAU - Oridate, Nobuhiko
AU  - Oridate N
AD  - Department of Otorhinolaryngology and Head and Neck Surgery, Yokohama City 
      University School of Medicine, Yokohama, Japan.
LA  - eng
PT  - Clinical Trial
PT  - Journal Article
PL  - Greece
TA  - Anticancer Res
JT  - Anticancer research
JID - 8102988
RN  - 0 (Taxoids)
RN  - 15H5577CQD (Docetaxel)
RN  - Q20Q21Q62J (Cisplatin)
RN  - U3P01618RT (Fluorouracil)
SB  - IM
MH  - Adolescent
MH  - Adult
MH  - Aged
MH  - Antineoplastic Combined Chemotherapy Protocols/*therapeutic use
MH  - Carcinoma
MH  - Chemoradiotherapy
MH  - Cisplatin/administration & dosage
MH  - Disease-Free Survival
MH  - Docetaxel
MH  - Female
MH  - Fluorouracil/administration & dosage
MH  - Humans
MH  - Male
MH  - Middle Aged
MH  - Nasopharyngeal Carcinoma
MH  - Nasopharyngeal Neoplasms/mortality/*therapy
MH  - Retrospective Studies
MH  - Taxoids/administration & dosage
MH  - Young Adult
OTO - NOTNLM
OT  - 5-fluorouracil
OT  - Nasopharyngeal carcinoma
OT  - chemoradiotherapy
OT  - cisplatin
OT  - docetaxel
EDAT- 2015/12/08 06:00
MHDA- 2016/04/01 06:00
CRDT- 2015/12/06 06:00
PHST- 2015/12/06 06:00 [entrez]
PHST- 2015/12/08 06:00 [pubmed]
PHST- 2016/04/01 06:00 [medline]
AID - 35/12/6861 [pii]
PST - ppublish
SO  - Anticancer Res. 2015 Dec;35(12):6861-7.

PMID- 25567311
OWN - NLM
STAT- MEDLINE
DCOM- 20150529
LR  - 20190221
IS  - 0253-3766 (Print)
IS  - 0253-3766 (Linking)
VI  - 36
IP  - 10
DP  - 2014 Oct
TI  - [Concurrent chemotherapy with different dose regimens of cisplatin for 
      nasopharyngeal carcinoma using intensity-modulated radiation therapy: a phase II 
      prospective randomized controlled trial].
PG  - 778-82
AB  - OBJECTIVE: To explore the acute toxic effects and early curative efficacy of 
      concurrent chemotherapy with different doses of cisplatin for Chinese nasopharyngeal 
      carcinoma (NPC) patients using intensity-modulated radiation therapy (IMRT). 
      METHODS: Eighty-eight untreated stage II/III nasopharyngeal cancer patients 
      receiving IMRT and concurrent cisplatin were randomized into two groups receiving 
      different doses of cisplatin. The standard group (DDP 100 mg/m² q3w, n = 44) and the 
      study group (DDP 80 mg/m² q3w, n = 44). The acute toxic effects and 3-month 
      therapeutic efficacy (early curative efficacy) in patients of the two groups who 
      completed treatment were compared and analyzed. RESULTS: During the treatment, grade 
      III-IV acute toxic effects were observed in more patients of the standard group 
      compared with that in the study group (72.7% vs. 59.1%), but the difference was 
      statistically not significant (P = 0.18). Significant difference was only seen in 
      upper gastrointestinal reaction (P = 0.01) and anemia (P = 0.03) among the 
      non-hematological and hematological adverse events. No significant differences in 
      other adverse events were found between the two groups (P < 0.05). Three months 
      after the completion of radiotherapy, 80 cases of the whole group achieved complete 
      remission (CR) in the nasopharynx and neck MRI. In both the standard group and study 
      group, 40 patients had CR and 4 patients had residual disease, respectively, showing 
      a non-significant difference (P = 0.51) between the two groups. CONCLUSIONS: During 
      the IMRT course, patients received cisplatin 80 mg/m² q3w, experienced less grade 
      III-IV acute toxic effects. Concurrent chemoradiotherapy with cisplatin 80 mg/m² q3w 
      or 100 mg/m² q3w, demonstrate similar early curative efficacy in II/III stage NPC 
      patients in endemic regions of China.
FAU - Liu, Shuai
AU  - Liu S
AD  - State Key Laboratory of Oncology in South China, Department of Radiation Oncology, 
      Sun Yat-Sen University Cancer Center, Guangzhou 510060, China.
FAU - Han, Fei
AU  - Han F
AD  - State Key Laboratory of Oncology in South China, Department of Radiation Oncology, 
      Sun Yat-Sen University Cancer Center, Guangzhou 510060, China.
FAU - Chen, Chunyan
AU  - Chen C
AD  - State Key Laboratory of Oncology in South China, Department of Radiation Oncology, 
      Sun Yat-Sen University Cancer Center, Guangzhou 510060, China.
FAU - Zeng, Lei
AU  - Zeng L
AD  - State Key Laboratory of Oncology in South China, Department of Radiation Oncology, 
      Sun Yat-Sen University Cancer Center, Guangzhou 510060, China.
FAU - Sun, Xueming
AU  - Sun X
AD  - State Key Laboratory of Oncology in South China, Department of Radiation Oncology, 
      Sun Yat-Sen University Cancer Center, Guangzhou 510060, China.
FAU - Lu, Taixiang
AU  - Lu T
AD  - State Key Laboratory of Oncology in South China, Department of Radiation Oncology, 
      Sun Yat-Sen University Cancer Center, Guangzhou 510060, China. Email: 
      lutx@sysucc.org.cn.
LA  - chi
PT  - Clinical Trial, Phase II
PT  - Journal Article
PT  - Randomized Controlled Trial
PL  - China
TA  - Zhonghua Zhong Liu Za Zhi
JT  - Zhonghua zhong liu za zhi [Chinese journal of oncology]
JID - 7910681
RN  - 0 (Antineoplastic Agents)
RN  - Q20Q21Q62J (Cisplatin)
SB  - IM
MH  - Anemia
MH  - Antineoplastic Agents/administration & dosage/therapeutic use
MH  - Antineoplastic Combined Chemotherapy Protocols/*therapeutic use
MH  - Carcinoma
MH  - Chemoradiotherapy
MH  - China
MH  - Cisplatin/administration & dosage/therapeutic use
MH  - Humans
MH  - Nasopharyngeal Carcinoma
MH  - Nasopharyngeal Neoplasms/*therapy
MH  - Neoplasm Staging
MH  - Prospective Studies
MH  - *Radiotherapy, Intensity-Modulated
MH  - Remission Induction
EDAT- 2015/01/09 06:00
MHDA- 2015/05/30 06:00
CRDT- 2015/01/09 06:00
PHST- 2015/01/09 06:00 [entrez]
PHST- 2015/01/09 06:00 [pubmed]
PHST- 2015/05/30 06:00 [medline]
PST - ppublish
SO  - Zhonghua Zhong Liu Za Zhi. 2014 Oct;36(10):778-82.

PMID- 28235726
OWN - NLM
STAT- MEDLINE
DCOM- 20170807
LR  - 20190221
IS  - 1879-0852 (Electronic)
IS  - 0959-8049 (Linking)
VI  - 75
DP  - 2017 Apr
TI  - Adjuvant chemotherapy in patients with locoregionally advanced nasopharyngeal 
      carcinoma: Long-term results of a phase 3 multicentre randomised controlled trial.
PG  - 150-158
LID - S0959-8049(17)30046-1 [pii]
LID - 10.1016/j.ejca.2017.01.002 [doi]
AB  - AIM OF THE STUDY: Previous results from our trial showed that adjuvant cisplatin and 
      fluorouracil chemotherapy did not significantly improve survival after concurrent 
      chemoradiotherapy (CCRT) in locoregionally advanced nasopharyngeal carcinoma (NPC) 
      at 2 years. Here, we present the data of long-term survival and late toxicities to 
      further assess the ultimate therapeutic index of adjuvant chemotherapy (AC). 
      METHODS: Patients with stage III-IVB (except T3-4N0) NPC were randomly assigned to 
      receive CCRT plus AC or CCRT only at seven institutions in China. Patients in both 
      groups received cisplatin 40 mg/m(2) weekly up to 7 weeks concurrently with 
      radiotherapy. The CCRT plus AC group subsequently received adjuvant cisplatin 
      80 mg/m(2) and fluorouracil 800 mg/m(2)/d for 120 h every 4 weeks for three cycles. 
      The primary end-point was failure-free survival. RESULTS: Two hundred and fifty-one 
      patients were randomised to the CCRT plus AC group and 257 to the CCRT only group. 
      After a median follow-up of 68.4 months, estimated 5-year failure-free survival rate 
      was 75% in the CCRT plus AC group and 71% in the CCRT only group (hazard ratio 0.88, 
      95% confidence interval 0.64-1.22; p = 0.45). 66 (27%) of 249 patients in the CCRT 
      plus AC group and 53 (21%) of 254 patients in the CCRT only group developed one or 
      more late grade 3-4 toxicities (p = 0.14). CONCLUSION: Adjuvant cisplatin and 
      fluorouracil chemotherapy still failed to demonstrate significant survival benefit 
      after CCRT in locoregionally advanced NPC based on the long-term follow-up data, and 
      addition of adjuvant cisplatin and fluorouracil did not significantly increase late 
      toxicities. REGISTRATION NUMBER: NCT00677118.
CI  - Copyright © 2017 Elsevier Ltd. All rights reserved.
FAU - Chen, Lei
AU  - Chen L
AD  - State Key Laboratory of Oncology in South China, Collaborative Innovation Centre for 
      Cancer Medicine, Department of Radiation Oncology, Sun Yat-sen University Cancer 
      Centre, 651 Dongfeng Road East, Guangzhou, 510060, People's Republic of China.
FAU - Hu, Chao-Su
AU  - Hu CS
AD  - Department of Radiation Oncology, Fudan University Shanghai Cancer Centre, 270 
      Dongan Road, Shanghai, 200032, People's Republic of China.
FAU - Chen, Xiao-Zhong
AU  - Chen XZ
AD  - Department of Radiation Oncology, Zhejiang Cancer Hospital, 38 Guang Ji Road, 
      Hangzhou, 310022, People's Republic of China.
FAU - Hu, Guo-Qing
AU  - Hu GQ
AD  - Department of Oncology, Tongji Hospital of Tongji Medical College of Huazhong 
      University of Science and Technology, 128 San Yang Road, Wuhan, 430030, People's 
      Republic of China.
FAU - Cheng, Zhi-Bin
AU  - Cheng ZB
AD  - Department of Radiation Oncology, The Fifth Affiliated Hospital of Sun Yat-sen 
      University, 52 Mei Hua Road East, Zhuhai, 519000, People's Republic of China.
FAU - Sun, Yan
AU  - Sun Y
AD  - Department of Radiation Oncology, Beijing Cancer Hospital, 52 Bu Cheng Road, 
      Beijing, 100142, People's Republic of China.
FAU - Li, Wei-Xiong
AU  - Li WX
AD  - Department of Radiation Oncology, Guangdong General Hospital, 106 Zhong Shan Second 
      Road, Guangzhou, 510080, People's Republic of China.
FAU - Chen, Yuan-Yuan
AU  - Chen YY
AD  - Department of Radiation Oncology, Zhejiang Cancer Hospital, 38 Guang Ji Road, 
      Hangzhou, 310022, People's Republic of China.
FAU - Xie, Fang-Yun
AU  - Xie FY
AD  - State Key Laboratory of Oncology in South China, Collaborative Innovation Centre for 
      Cancer Medicine, Department of Radiation Oncology, Sun Yat-sen University Cancer 
      Centre, 651 Dongfeng Road East, Guangzhou, 510060, People's Republic of China.
FAU - Liang, Shao-Bo
AU  - Liang SB
AD  - Department of Radiation Oncology, The First People's Hospital of Foshan, 81 Lingnan 
      Avenue North, Foshan, 528000, People's Republic of China.
FAU - Chen, Yong
AU  - Chen Y
AD  - State Key Laboratory of Oncology in South China, Collaborative Innovation Centre for 
      Cancer Medicine, Department of Radiation Oncology, Sun Yat-sen University Cancer 
      Centre, 651 Dongfeng Road East, Guangzhou, 510060, People's Republic of China.
FAU - Xu, Ting-Ting
AU  - Xu TT
AD  - Department of Radiation Oncology, Fudan University Shanghai Cancer Centre, 270 
      Dongan Road, Shanghai, 200032, People's Republic of China.
FAU - Li, Bin
AU  - Li B
AD  - Department of Radiation Oncology, Zhejiang Cancer Hospital, 38 Guang Ji Road, 
      Hangzhou, 310022, People's Republic of China.
FAU - Long, Guo-Xian
AU  - Long GX
AD  - Department of Oncology, Tongji Hospital of Tongji Medical College of Huazhong 
      University of Science and Technology, 128 San Yang Road, Wuhan, 430030, People's 
      Republic of China.
FAU - Wang, Si-Yang
AU  - Wang SY
AD  - Department of Radiation Oncology, The Fifth Affiliated Hospital of Sun Yat-sen 
      University, 52 Mei Hua Road East, Zhuhai, 519000, People's Republic of China.
FAU - Zheng, Bao-Min
AU  - Zheng BM
AD  - Department of Radiation Oncology, Beijing Cancer Hospital, 52 Bu Cheng Road, 
      Beijing, 100142, People's Republic of China.
FAU - Guo, Ying
AU  - Guo Y
AD  - Clinical Trials Centre, Sun Yat-sen University Cancer Centre, 651 Dongfeng Road 
      East, Guangzhou, 510060, People's Republic of China.
FAU - Sun, Ying
AU  - Sun Y
AD  - State Key Laboratory of Oncology in South China, Collaborative Innovation Centre for 
      Cancer Medicine, Department of Radiation Oncology, Sun Yat-sen University Cancer 
      Centre, 651 Dongfeng Road East, Guangzhou, 510060, People's Republic of China.
FAU - Mao, Yan-Ping
AU  - Mao YP
AD  - State Key Laboratory of Oncology in South China, Collaborative Innovation Centre for 
      Cancer Medicine, Department of Radiation Oncology, Sun Yat-sen University Cancer 
      Centre, 651 Dongfeng Road East, Guangzhou, 510060, People's Republic of China.
FAU - Tang, Ling-Long
AU  - Tang LL
AD  - State Key Laboratory of Oncology in South China, Collaborative Innovation Centre for 
      Cancer Medicine, Department of Radiation Oncology, Sun Yat-sen University Cancer 
      Centre, 651 Dongfeng Road East, Guangzhou, 510060, People's Republic of China.
FAU - Chen, Yu-Ming
AU  - Chen YM
AD  - Department of Medical Statistics and Epidemiology, School of Public Health, Sun 
      Yat-sen University, 74 Zhongshan Second Road, Guangzhou, 510080, People's Republic 
      of China.
FAU - Liu, Meng-Zhong
AU  - Liu MZ
AD  - State Key Laboratory of Oncology in South China, Collaborative Innovation Centre for 
      Cancer Medicine, Department of Radiation Oncology, Sun Yat-sen University Cancer 
      Centre, 651 Dongfeng Road East, Guangzhou, 510060, People's Republic of China.
FAU - Ma, Jun
AU  - Ma J
AD  - State Key Laboratory of Oncology in South China, Collaborative Innovation Centre for 
      Cancer Medicine, Department of Radiation Oncology, Sun Yat-sen University Cancer 
      Centre, 651 Dongfeng Road East, Guangzhou, 510060, People's Republic of China. 
      Electronic address: majun2@mail.sysu.edu.cn.
LA  - eng
SI  - ClinicalTrials.gov/NCT00677118
PT  - Clinical Trial, Phase III
PT  - Comparative Study
PT  - Journal Article
PT  - Multicenter Study
PT  - Randomized Controlled Trial
DEP - 20170222
PL  - England
TA  - Eur J Cancer
JT  - European journal of cancer (Oxford, England : 1990)
JID - 9005373
RN  - Q20Q21Q62J (Cisplatin)
RN  - U3P01618RT (Fluorouracil)
SB  - IM
MH  - Adolescent
MH  - Adult
MH  - Aged
MH  - Antineoplastic Combined Chemotherapy Protocols/*therapeutic use
MH  - Carcinoma/mortality/*therapy
MH  - Chemoradiotherapy/methods/mortality
MH  - Chemotherapy, Adjuvant/methods/mortality
MH  - China/epidemiology
MH  - Cisplatin/administration & dosage
MH  - Disease-Free Survival
MH  - Female
MH  - Fluorouracil/administration & dosage
MH  - Humans
MH  - Male
MH  - Middle Aged
MH  - Nasopharyngeal Carcinoma
MH  - Nasopharyngeal Neoplasms/mortality/*therapy
MH  - Treatment Outcome
MH  - Young Adult
OTO - NOTNLM
OT  - *Adjuvant chemotherapy
OT  - *Long-term results
OT  - *Nasopharyngeal carcinoma
OT  - *Randomised clinical trial
EDAT- 2017/02/27 06:00
MHDA- 2017/08/08 06:00
CRDT- 2017/02/26 06:00
PHST- 2016/11/07 00:00 [received]
PHST- 2016/12/06 00:00 [revised]
PHST- 2017/01/01 00:00 [accepted]
PHST- 2017/02/27 06:00 [pubmed]
PHST- 2017/08/08 06:00 [medline]
PHST- 2017/02/26 06:00 [entrez]
AID - S0959-8049(17)30046-1 [pii]
AID - 10.1016/j.ejca.2017.01.002 [doi]
PST - ppublish
SO  - Eur J Cancer. 2017 Apr;75:150-158. doi: 10.1016/j.ejca.2017.01.002. Epub 2017 Feb 
      22.

PMID- 31720816
OWN - NLM
STAT- MEDLINE
DCOM- 20210107
LR  - 20211028
IS  - 1434-4726 (Electronic)
IS  - 0937-4477 (Linking)
VI  - 277
IP  - 2
DP  - 2020 Feb
TI  - Cost-effectiveness analysis of gemcitabine plus cisplatin versus fluorouracil plus 
      cisplatin in the first-line setting for Chinese patients with metastatic 
      nasopharyngeal carcinoma.
PG  - 577-584
LID - 10.1007/s00405-019-05714-z [doi]
AB  - PURPOSE: A randomized phase III trial demonstrated that gemcitabine plus cisplatin 
      (GP) prolonged progression-free survival and overall survival compared with 
      fluorouracil plus cisplatin (FP) as first-line chemotherapy in patients with 
      metastatic nasopharyngeal carcinoma (NPC). The cost-effectiveness analysis was 
      designed to identify the economic option for metastatic NPC from a Chinese societal 
      perspective. METHODS: We established a Markov model that involved three health 
      states representing the stages of disease to simulate therapy. Survival data of 
      clinical outcomes were derived from the trial and adjusted to quality-adjusted life 
      years (QALYs). Transition probabilities and health utilities were obtained from the 
      clinical trial and published literatures. The cost-effective strategy was estimated 
      for these treatments using a willing-to-pay (WTP) threshold. A one-way sensitivity 
      analysis was conducted to study the influences of parameters. RESULTS: GP treatment 
      group produced a gain of 0.37 QALYs with an incremental cost of $2520.80, yielding 
      an incremental cost-effectiveness ratio (ICER) of $6812.97 per QALY, compared with 
      FP treatment ($15,530.96 versus $13,010.16). The ICER was lower than the accepted 
      WTP threshold, which was 3 times gross domestic product per capita of China ($25,749 
      per QALY). CONCLUSION: GP regimen is more cost-effective compared with FP regimen as 
      the first-line treatment for Chinese patients with metastatic NPC.
FAU - Jin, Chaohui
AU  - Jin C
AD  - Department of Clinical Pharmacy, West China Hospital, Sichuan University, Chengdu, 
      China.
FAU - Zheng, Hanrui
AU  - Zheng H
AD  - Department of Clinical Pharmacy, West China Hospital, Sichuan University, Chengdu, 
      China.
FAU - Zhan, Mei
AU  - Zhan M
AD  - Department of Clinical Pharmacy, West China Hospital, Sichuan University, Chengdu, 
      China.
FAU - Wen, Feng
AU  - Wen F
AD  - Department of Medical Oncology, Cancer Center, West China Hospital, Sichuan 
      University, Chengdu, China.
AD  - West China Biostatistics and Cost-Benefit Analysis Center, Sichuan University, 
      Chengdu, China.
FAU - Xu, Ting
AU  - Xu T
AUID- ORCID: 0000-0001-8727-9259
AD  - Department of Clinical Pharmacy, West China Hospital, Sichuan University, Chengdu, 
      China. tingx2009@163.com.
LA  - eng
GR  - 81572988/National Natural Science Foundation of China/
GR  - 2016FZ0108 and 2018SZ0117/Science & Technology Department of Sichuan Province 
      Funding Project/
PT  - Clinical Trial, Phase III
PT  - Comparative Study
PT  - Journal Article
PT  - Multicenter Study
PT  - Randomized Controlled Trial
DEP - 20191112
PL  - Germany
TA  - Eur Arch Otorhinolaryngol
JT  - European archives of oto-rhino-laryngology : official journal of the European 
      Federation of Oto-Rhino-Laryngological Societies (EUFOS) : affiliated with the 
      German Society for Oto-Rhino-Laryngology - Head and Neck Surgery
JID - 9002937
RN  - 0W860991D6 (Deoxycytidine)
RN  - B76N6SBZ8R (gemcitabine)
RN  - Q20Q21Q62J (Cisplatin)
RN  - U3P01618RT (Fluorouracil)
SB  - IM
MH  - Antineoplastic Combined Chemotherapy Protocols/economics/*therapeutic use
MH  - Cisplatin/*administration & dosage/economics
MH  - Cost-Benefit Analysis
MH  - Deoxycytidine/administration & dosage/*analogs & derivatives/economics
MH  - Female
MH  - Fluorouracil/*administration & dosage
MH  - Humans
MH  - Markov Chains
MH  - Nasopharyngeal Carcinoma/*drug therapy/economics/secondary
MH  - Nasopharyngeal Neoplasms/*drug therapy/economics
MH  - Quality-Adjusted Life Years
OTO - NOTNLM
OT  - Cisplatin
OT  - Cost-effectiveness
OT  - Fluorouracil
OT  - Gemcitabine
OT  - Metastatic nasopharyngeal carcinoma
EDAT- 2019/11/14 06:00
MHDA- 2021/01/08 06:00
CRDT- 2019/11/14 06:00
PHST- 2019/06/14 00:00 [received]
PHST- 2019/10/23 00:00 [accepted]
PHST- 2019/11/14 06:00 [pubmed]
PHST- 2021/01/08 06:00 [medline]
PHST- 2019/11/14 06:00 [entrez]
AID - 10.1007/s00405-019-05714-z [pii]
AID - 10.1007/s00405-019-05714-z [doi]
PST - ppublish
SO  - Eur Arch Otorhinolaryngol. 2020 Feb;277(2):577-584. doi: 10.1007/s00405-019-05714-z. 
      Epub 2019 Nov 12.

PMID- 24581393
OWN - NLM
STAT- MEDLINE
DCOM- 20150219
LR  - 20211021
IS  - 1748-717X (Electronic)
IS  - 1748-717X (Linking)
VI  - 9
DP  - 2014 Mar 1
TI  - Brachytherapy boost in loco-regionally advanced nasopharyngeal carcinoma: a 
      prospective randomized trial of the International Atomic Energy Agency.
PG  - 67
LID - 10.1186/1748-717X-9-67 [doi]
AB  - BACKGROUND: The purpose was to determine whether a brachytherapy boost improves 
      outcomes in patients with advanced nasopharyngeal carcinoma treated with standard 
      chemo-radiotherapy. METHODS: Patients with nasopharyngeal carcinoma WHO grades I-III 
      and TNM stages III or non-metastatic stage IV were eligible for this phase III 
      study. Patients were randomized to either arm (A) induction chemotherapy, followed 
      by external beam radiotherapy (EBRT) with concomitant cisplatin (n = 139) or arm 
      (B), the same schedule plus a brachytherapy boost to the nasopharynx (n = 135). The 
      EBRT doses given were 70 Gy to the primary tumour and positive lymph nodes and 46 Gy 
      to the negative neck. The additional brachytherapy boost in arm (B) was given by 
      either low dose-rate (LDR - 11 Gy) or high dose-rate (HDR - 3 fractions of 3.0 Gy) 
      brachytherapy. The primary endpoint was 3-year overall survival (OS) and secondary 
      endpoints were: local control, regional control, distant metastasis and grade 3-4 
      adverse events. RESULTS: 274 patients were randomized between September 2004 and 
      December 2008. The two arms were comparable with regard to age, gender, stage and 
      grade. 273 patients completed treatment. Median follow-up was 29 months (0.2-67 
      months). The effect of treatment arm, country, age, gender, WHO pathology, stage 
      (T3-4, N2-3 versus other) and chemotherapy on overall survival (OS), disease-free 
      survival (DFS) and local recurrence-free survival (LRFS) was studied. Stage 
      significantly affected OS (p = 0.024) and DFS (p = 0.018) while age significantly 
      affected OS (p = 0.014). None of the other factors studied were significant. The 
      3-year LRFS was 60.5% and 54.4% in arms A and B respectively (p = 0.647). The 3-year 
      regional control rate in the neck was 59.7% and 54.3% respectively (p = 0.7). 
      Distant metastasis developed in 59.7% of patients in arm A and 55.4% in arm B (p = 
      0.377). Patients with T1/T2 N + had a 3 year LRFS of 51.8% in Arm A (62 patients) 
      versus 57.9% in Arm B (67 patients) (p = 0.343). The grade 3-4 toxicity rate was 
      21.6% (30/139) and 24.4% (33/135) respectively (p = 0.687). CONCLUSIONS: The 
      addition of a brachytherapy boost to external beam radiotherapy and chemotherapy did 
      not improve outcome in loco-regionally advanced nasopharyngeal carcinoma.
FAU - Rosenblatt, Eduardo
AU  - Rosenblatt E
AD  - International Atomic Energy Agency, Vienna, Austria. e.rosenblatt@iaea.org.
FAU - Abdel-Wahab, May
AU  - Abdel-Wahab M
FAU - El-Gantiry, Mahmoud
AU  - El-Gantiry M
FAU - Elattar, Inas
AU  - Elattar I
FAU - Bourque, Jean Marc
AU  - Bourque JM
FAU - Afiane, M'hamed
AU  - Afiane M
FAU - Benjaafar, Nouredine
AU  - Benjaafar N
FAU - Abubaker, Shahid
AU  - Abubaker S
FAU - Chansilpa, Yaowalak
AU  - Chansilpa Y
FAU - Vikram, Bhadrasain
AU  - Vikram B
FAU - Levendag, Peter
AU  - Levendag P
LA  - eng
PT  - Clinical Trial, Phase III
PT  - Journal Article
PT  - Randomized Controlled Trial
DEP - 20140301
TA  - Radiat Oncol
JT  - Radiation oncology (London, England)
JID - 101265111
RN  - 3Z8479ZZ5X (Epirubicin)
RN  - 80168379AG (Doxorubicin)
RN  - Q20Q21Q62J (Cisplatin)
SB  - IM
MH  - Adult
MH  - Antineoplastic Combined Chemotherapy Protocols/*therapeutic use
MH  - *Brachytherapy
MH  - Carcinoma
MH  - *Chemoradiotherapy, Adjuvant
MH  - Cisplatin/administration & dosage
MH  - Doxorubicin/administration & dosage
MH  - Epirubicin/administration & dosage
MH  - Female
MH  - Follow-Up Studies
MH  - Humans
MH  - International Agencies
MH  - Male
MH  - Nasopharyngeal Carcinoma
MH  - Nasopharyngeal Neoplasms/mortality/pathology/*therapy
MH  - *Neoadjuvant Therapy
MH  - Neoplasm Grading
MH  - Neoplasm Recurrence, Local/mortality/pathology/*therapy
MH  - Neoplasm Staging
MH  - Nuclear Energy
MH  - Prognosis
MH  - Prospective Studies
MH  - Radiation Injuries
MH  - Radiotherapy Dosage
MH  - Survival Rate
PMC - PMC4018980
EDAT- 2014/03/04 06:00
MHDA- 2015/02/20 06:00
CRDT- 2014/03/04 06:00
PHST- 2013/11/19 00:00 [received]
PHST- 2014/02/14 00:00 [accepted]
PHST- 2014/03/04 06:00 [entrez]
PHST- 2014/03/04 06:00 [pubmed]
PHST- 2015/02/20 06:00 [medline]
AID - 1748-717X-9-67 [pii]
AID - 10.1186/1748-717X-9-67 [doi]
PST - epublish
SO  - Radiat Oncol. 2014 Mar 1;9:67. doi: 10.1186/1748-717X-9-67.

PMID- 31888551
OWN - NLM
STAT- MEDLINE
DCOM- 20200505
LR  - 20200505
IS  - 1471-2407 (Electronic)
IS  - 1471-2407 (Linking)
VI  - 19
IP  - 1
DP  - 2019 Dec 30
TI  - Administration of nimotuzumab combined with cisplatin plus 5-fluorouracil as 
      induction therapy improves treatment response and tolerance in patients with locally 
      advanced nasopharyngeal carcinoma receiving concurrent radiochemotherapy: a 
      multicenter randomized controlled study.
PG  - 1262
LID - 10.1186/s12885-019-6459-6 [doi]
LID - 1262
AB  - BACKGROUND: Nimotuzumab (NTZ) is an anti-EGFR monoclonal antibody. However,the 
      effect of targeted drugs combined with induction therapy in locally advanced 
      nasopharyngeal carcinoma remains unclear. The aim of this study is to investigate 
      the safety and efficacy of NTZ combined with cisplatin plus 5-fluorouracil (PF) as 
      induction regimen in locally advanced nasopharyngeal carcinoma (NPC) patients 
      receiving concurrent radiochemotherapy. METHODS: This was a multicenter randomized 
      controlled study performed in eight Guangxi hospitals in 2015-2017. Eligible 
      patients with NPC were randomized into nimotuzumab/PF (NPF group) and docetaxel/PF 
      (DPF group) regimens, respectively, as induction therapy. After 2 cycles of 
      induction therapy, all patients received cisplatin and concurrent intensity 
      modulated radiation therapy (IMRT). Then, the two groups were compared for safety 
      and efficacy. RESULTS: A total of 118 patients with stage III-IVa NPC were assessed, 
      with 58 and 60 in the NPF and DPF groups, respectively. Compared with DPF treatment, 
      NPF induction therapy showed a more pronounced effect on cervical lymph nodes 
      (P = 0.036), with higher response rate (RR) (81% vs 60%). Compared with the DPF 
      group, the NPF group showed significantly reduced leukopenia, neutropenia and 
      gastrointestinal reactions (all P < 0.05); rash only appeared in the NPF group, but 
      all cases were grade 1. During concurrent treatment with radiotherapy and 
      chemotherapy, the NPF group showed better tolerance to radiotherapy and 
      chemotherapy; neutropenia, anemia, gastrointestinal reactions, oral mucositis and 
      radiation dermatitis in the NPF group were significantly reduced (P < 0.05). The 
      expression rate of EGFR was 94.9% (112/118). Compared with the DPF group, patients 
      with EGFR expression in the NPF group showed better response (77.8% vs 63.0%, 
      P = 0.033). CONCLUSION: For locally advanced NPC patients receiving follow-up 
      cisplatin and IMRT, nimotuzumab/PF for induction therapy has better lymph node 
      response rate and milder adverse reactions than the DPF regimen. In addition, the 
      patients have better tolerance in subsequent concurrent radiotherapy and 
      chemotherapy; however, long-term efficacy needs further follow-up evaluation. TRIAL 
      REGISTRATION: The registration number of the clinical trial is ChiCTR-OIC-16008201 
      and retrospectively registered on March 31, 2016.
FAU - Lu, Ying
AU  - Lu Y
AD  - Department of Oncology, the Fourth Affiliated Hospital of Guangxi Medical 
      University, Liuzhou, China.
FAU - Chen, Dagui
AU  - Chen D
AD  - Department of Oncology, the Fourth Affiliated Hospital of Guangxi Medical 
      University, Liuzhou, China.
FAU - Liang, Jinhui
AU  - Liang J
AD  - Department of Radiotherapy, Wuzhou Red Cross Hospital, Wuzhou, China.
FAU - Gao, Jianquan
AU  - Gao J
AD  - Department of Radiotherapy, Wuzhou Red Cross Hospital, Wuzhou, China.
FAU - Luo, Zhanxiong
AU  - Luo Z
AD  - Department of Radiotherapy, Liuzhou People's Hospital, Liuzhou, China.
FAU - Wang, Rensheng
AU  - Wang R
AD  - Department of Radiotherapy, the First Affiliated Hospital of Guangxi Medical 
      University, Nanning, China.
FAU - Liu, Wenqi
AU  - Liu W
AD  - Department of Radiotherapy, the Second Affiliated Hospital of Guangxi Medical 
      University, Nanning, China.
FAU - Huang, Changjie
AU  - Huang C
AD  - Department of Oncology, the Second People's Hospital of Nanning, Nanning, China.
FAU - Ning, Xuejian
AU  - Ning X
AD  - Department of Oncology, Liuzhou Traditional Chinese Medical Hospital, Liuzhou, 
      China.
FAU - Liu, Meilian
AU  - Liu M
AD  - Department of Radiotherapy, the Affiliated Hospital of Guilin Medical College, 
      Guilin, China.
FAU - Huang, Haixin
AU  - Huang H
AD  - Department of Oncology, the Fourth Affiliated Hospital of Guangxi Medical 
      University, Liuzhou, China. 13507726193@163.com.
LA  - eng
GR  - 2015J030512/Liuzhou City Science and technology research projects/
GR  - Z20170895/Department of Health of Guangxi Zhuang Autonomous Region Self-raised Funds 
      Project/
PT  - Journal Article
PT  - Multicenter Study
PT  - Randomized Controlled Trial
DEP - 20191230
TA  - BMC Cancer
JT  - BMC cancer
JID - 100967800
RN  - 0 (Antibodies, Monoclonal, Humanized)
RN  - 15H5577CQD (Docetaxel)
RN  - 6NS400BXKH (nimotuzumab)
RN  - Q20Q21Q62J (Cisplatin)
RN  - U3P01618RT (Fluorouracil)
SB  - IM
MH  - Adolescent
MH  - Adult
MH  - Aged
MH  - Antibodies, Monoclonal, Humanized/*therapeutic use
MH  - Antineoplastic Combined Chemotherapy Protocols/*therapeutic use
MH  - Chemoradiotherapy
MH  - Cisplatin/therapeutic use
MH  - Docetaxel/therapeutic use
MH  - Drug Tolerance
MH  - Female
MH  - Fluorouracil/therapeutic use
MH  - Humans
MH  - Induction Chemotherapy
MH  - Lymphatic Metastasis/*therapy
MH  - Male
MH  - Middle Aged
MH  - Nasopharyngeal Carcinoma/*therapy
MH  - Nasopharyngeal Neoplasms/*therapy
MH  - Neoplasm Staging
MH  - Young Adult
PMC - PMC6937916
OTO - NOTNLM
OT  - Adverse reaction
OT  - Curative effect
OT  - EGFR monoclonal antibody
OT  - Induction therapy
OT  - Locally advanced nasopharyngeal carcinoma
COIS- The authors declare that they have no competing interests.
EDAT- 2020/01/01 06:00
MHDA- 2020/05/06 06:00
CRDT- 2020/01/01 06:00
PHST- 2019/04/23 00:00 [received]
PHST- 2019/12/12 00:00 [accepted]
PHST- 2020/01/01 06:00 [entrez]
PHST- 2020/01/01 06:00 [pubmed]
PHST- 2020/05/06 06:00 [medline]
AID - 10.1186/s12885-019-6459-6 [pii]
AID - 6459 [pii]
AID - 10.1186/s12885-019-6459-6 [doi]
PST - epublish
SO  - BMC Cancer. 2019 Dec 30;19(1):1262. doi: 10.1186/s12885-019-6459-6.

PMID- 30739837
OWN - NLM
STAT- MEDLINE
DCOM- 20200515
LR  - 20200515
IS  - 1879-0852 (Electronic)
IS  - 0959-8049 (Linking)
VI  - 110
DP  - 2019 Mar
TI  - Ten-year outcomes of survival and toxicity for a phase III randomised trial of 
      concurrent chemoradiotherapy versus radiotherapy alone in stage II nasopharyngeal 
      carcinoma.
PG  - 24-31
LID - S0959-8049(18)31461-8 [pii]
LID - 10.1016/j.ejca.2018.10.020 [doi]
AB  - PURPOSE: Our previous results showed survival benefits of concurrent 
      chemoradiotherapy (CCRT) in treating stage II nasopharyngeal carcinoma (NPC) 
      compared with radiotherapy (RT) alone. Here, we present the updated 10-year survival 
      results and late toxicity profile to assess the ultimate effectiveness of concurrent 
      chemotherapy. METHODS: Patients with stage II NPC were randomly assigned to RT arm 
      (n = 114) or to CCRT arm (n = 116) with a concurrent weekly cisplatin regimen. The 
      primary end-point was overall survival (OS). RESULTS: With a median follow-up of 125 
      months, significant improvements in OS (83.6% vs 65.8%, P = 0.001), progression-free 
      survival (76.7% vs 64.0%, P = 0.014), cancer-specific survival (86.2% vs 71.9%, 
      P = 0.002), distant-metastasis free survival (94.0% vs 83.3%, P = 0.007) were 
      observed in CCRT arm. In point of locoregional-relapse free survival, the impact of 
      CCRT was not remarkable. The findings were in accordance with our previous report. 
      The survival benefits earned by CCRT mainly reflected in T2N1 population. Although 
      CCRT brought more acute toxic effects (P = 0.001), as presented in previous report, 
      the late toxicities and treatment-associated deaths events were comparable between 
      two arms. CONCLUSIONS: Ten-year outcomes confirmed that CCRT could improve the OS of 
      stage II patients without adding late toxicities compared with conventional RT.
CI  - Copyright © 2018 Elsevier Ltd. All rights reserved.
FAU - Li, Xiao-Yun
AU  - Li XY
AD  - Sun Yat-sen University Cancer Center, State Key Laboratory of Oncology in South 
      China, Collaborative Innovation Center for Cancer Medicine, 651 Dongfeng Road East, 
      Guangzhou 510060, PR China; Department of Nasopharyngeal Carcinoma, Sun Yat-sen 
      University Cancer Center, 651 Dongfeng Road East, Guangzhou 510060, PR China. 
      Electronic address: lixy1@sysucc.org.cn.
FAU - Chen, Qiu-Yan
AU  - Chen QY
AD  - Sun Yat-sen University Cancer Center, State Key Laboratory of Oncology in South 
      China, Collaborative Innovation Center for Cancer Medicine, 651 Dongfeng Road East, 
      Guangzhou 510060, PR China; Department of Nasopharyngeal Carcinoma, Sun Yat-sen 
      University Cancer Center, 651 Dongfeng Road East, Guangzhou 510060, PR China. 
      Electronic address: chenqy@sysucc.org.cn.
FAU - Sun, Xue-Song
AU  - Sun XS
AD  - Sun Yat-sen University Cancer Center, State Key Laboratory of Oncology in South 
      China, Collaborative Innovation Center for Cancer Medicine, 651 Dongfeng Road East, 
      Guangzhou 510060, PR China; Department of Nasopharyngeal Carcinoma, Sun Yat-sen 
      University Cancer Center, 651 Dongfeng Road East, Guangzhou 510060, PR China. 
      Electronic address: sunxs@sysucc.org.cn.
FAU - Liu, Sai-Lan
AU  - Liu SL
AD  - Sun Yat-sen University Cancer Center, State Key Laboratory of Oncology in South 
      China, Collaborative Innovation Center for Cancer Medicine, 651 Dongfeng Road East, 
      Guangzhou 510060, PR China; Department of Nasopharyngeal Carcinoma, Sun Yat-sen 
      University Cancer Center, 651 Dongfeng Road East, Guangzhou 510060, PR China. 
      Electronic address: liusl@sysucc.org.cn.
FAU - Yan, Jin-Jie
AU  - Yan JJ
AD  - Sun Yat-sen University Cancer Center, State Key Laboratory of Oncology in South 
      China, Collaborative Innovation Center for Cancer Medicine, 651 Dongfeng Road East, 
      Guangzhou 510060, PR China; Department of Nasopharyngeal Carcinoma, Sun Yat-sen 
      University Cancer Center, 651 Dongfeng Road East, Guangzhou 510060, PR China. 
      Electronic address: yanjj@sysucc.org.cn.
FAU - Guo, Shan-Shan
AU  - Guo SS
AD  - Sun Yat-sen University Cancer Center, State Key Laboratory of Oncology in South 
      China, Collaborative Innovation Center for Cancer Medicine, 651 Dongfeng Road East, 
      Guangzhou 510060, PR China; Department of Nasopharyngeal Carcinoma, Sun Yat-sen 
      University Cancer Center, 651 Dongfeng Road East, Guangzhou 510060, PR China. 
      Electronic address: guoshsh@sysucc.org.cn.
FAU - Liu, Li-Ting
AU  - Liu LT
AD  - Sun Yat-sen University Cancer Center, State Key Laboratory of Oncology in South 
      China, Collaborative Innovation Center for Cancer Medicine, 651 Dongfeng Road East, 
      Guangzhou 510060, PR China; Department of Nasopharyngeal Carcinoma, Sun Yat-sen 
      University Cancer Center, 651 Dongfeng Road East, Guangzhou 510060, PR China. 
      Electronic address: liult@sysucc.org.cn.
FAU - Xie, Hao-Jun
AU  - Xie HJ
AD  - Sun Yat-sen University Cancer Center, State Key Laboratory of Oncology in South 
      China, Collaborative Innovation Center for Cancer Medicine, 651 Dongfeng Road East, 
      Guangzhou 510060, PR China; Department of Nasopharyngeal Carcinoma, Sun Yat-sen 
      University Cancer Center, 651 Dongfeng Road East, Guangzhou 510060, PR China. 
      Electronic address: xiehj@sysucc.org.cn.
FAU - Tang, Qing-Nan
AU  - Tang QN
AD  - Sun Yat-sen University Cancer Center, State Key Laboratory of Oncology in South 
      China, Collaborative Innovation Center for Cancer Medicine, 651 Dongfeng Road East, 
      Guangzhou 510060, PR China; Department of Nasopharyngeal Carcinoma, Sun Yat-sen 
      University Cancer Center, 651 Dongfeng Road East, Guangzhou 510060, PR China. 
      Electronic address: tangqn@sysucc.org.cn.
FAU - Liang, Yu-Jing
AU  - Liang YJ
AD  - Sun Yat-sen University Cancer Center, State Key Laboratory of Oncology in South 
      China, Collaborative Innovation Center for Cancer Medicine, 651 Dongfeng Road East, 
      Guangzhou 510060, PR China; Department of Nasopharyngeal Carcinoma, Sun Yat-sen 
      University Cancer Center, 651 Dongfeng Road East, Guangzhou 510060, PR China. 
      Electronic address: liangyuj@sysucc.org.cn.
FAU - Wen, Yue-Feng
AU  - Wen YF
AD  - Sun Yat-sen University Cancer Center, State Key Laboratory of Oncology in South 
      China, Collaborative Innovation Center for Cancer Medicine, 651 Dongfeng Road East, 
      Guangzhou 510060, PR China; Department of Nasopharyngeal Carcinoma, Sun Yat-sen 
      University Cancer Center, 651 Dongfeng Road East, Guangzhou 510060, PR China. 
      Electronic address: wenyf@sysucc.org.cn.
FAU - Guo, Ling
AU  - Guo L
AD  - Sun Yat-sen University Cancer Center, State Key Laboratory of Oncology in South 
      China, Collaborative Innovation Center for Cancer Medicine, 651 Dongfeng Road East, 
      Guangzhou 510060, PR China; Department of Nasopharyngeal Carcinoma, Sun Yat-sen 
      University Cancer Center, 651 Dongfeng Road East, Guangzhou 510060, PR China. 
      Electronic address: guoling@sysucc.org.cn.
FAU - Mo, Hao-Yuan
AU  - Mo HY
AD  - Sun Yat-sen University Cancer Center, State Key Laboratory of Oncology in South 
      China, Collaborative Innovation Center for Cancer Medicine, 651 Dongfeng Road East, 
      Guangzhou 510060, PR China; Department of Nasopharyngeal Carcinoma, Sun Yat-sen 
      University Cancer Center, 651 Dongfeng Road East, Guangzhou 510060, PR China. 
      Electronic address: mohy@sysucc.org.cn.
FAU - Chen, Ming-Yuan
AU  - Chen MY
AD  - Sun Yat-sen University Cancer Center, State Key Laboratory of Oncology in South 
      China, Collaborative Innovation Center for Cancer Medicine, 651 Dongfeng Road East, 
      Guangzhou 510060, PR China; Department of Nasopharyngeal Carcinoma, Sun Yat-sen 
      University Cancer Center, 651 Dongfeng Road East, Guangzhou 510060, PR China. 
      Electronic address: chenmy@sysucc.org.cn.
FAU - Sun, Ying
AU  - Sun Y
AD  - Sun Yat-sen University Cancer Center, State Key Laboratory of Oncology in South 
      China, Collaborative Innovation Center for Cancer Medicine, 651 Dongfeng Road East, 
      Guangzhou 510060, PR China; Department of Radiation Oncology, Sun Yat-sen University 
      Cancer Center, 651 Dongfeng Road East, Guangzhou 510060, PR China. Electronic 
      address: sunying@sysucc.org.cn.
FAU - Ma, Jun
AU  - Ma J
AD  - Sun Yat-sen University Cancer Center, State Key Laboratory of Oncology in South 
      China, Collaborative Innovation Center for Cancer Medicine, 651 Dongfeng Road East, 
      Guangzhou 510060, PR China; Department of Radiation Oncology, Sun Yat-sen University 
      Cancer Center, 651 Dongfeng Road East, Guangzhou 510060, PR China. Electronic 
      address: majun@sysucc.org.cn.
FAU - Tang, Lin-Quan
AU  - Tang LQ
AD  - Sun Yat-sen University Cancer Center, State Key Laboratory of Oncology in South 
      China, Collaborative Innovation Center for Cancer Medicine, 651 Dongfeng Road East, 
      Guangzhou 510060, PR China; Department of Nasopharyngeal Carcinoma, Sun Yat-sen 
      University Cancer Center, 651 Dongfeng Road East, Guangzhou 510060, PR China. 
      Electronic address: tanglq@sysucc.org.cn.
FAU - Mai, Hai-Qiang
AU  - Mai HQ
AD  - Sun Yat-sen University Cancer Center, State Key Laboratory of Oncology in South 
      China, Collaborative Innovation Center for Cancer Medicine, 651 Dongfeng Road East, 
      Guangzhou 510060, PR China; Department of Nasopharyngeal Carcinoma, Sun Yat-sen 
      University Cancer Center, 651 Dongfeng Road East, Guangzhou 510060, PR China. 
      Electronic address: maihq@sysucc.org.cn.
LA  - eng
PT  - Clinical Trial, Phase III
PT  - Comparative Study
PT  - Journal Article
PT  - Randomized Controlled Trial
PT  - Research Support, Non-U.S. Gov't
DEP - 20190207
PL  - England
TA  - Eur J Cancer
JT  - European journal of cancer (Oxford, England : 1990)
JID - 9005373
RN  - 0 (Antineoplastic Agents)
RN  - Q20Q21Q62J (Cisplatin)
SB  - IM
[truncated: 156,749 more chars]
