# Supplementary material for: Comparing the efficacy and safety of cisplatin and other platinum-based chemotherapies in locally advanced nasopharyngeal carcinoma: a systematic review and meta-analysis
Source: BMC Cancer. 2022 Jun 6;22:616. doi: 10.1186/s12885-022-09712-z (PMC9169397; doi:10.1186/s12885-022-09712-z)
Supplement: Supplementary file 1 — Additional file 1. [file 12885_2022_9712_MOESM1_ESM.zip › Supplementary material/retrieval results/records-EMBASE 351.ris]

TY  - JOUR
M3  - Article in Press
Y1  - 2022
SP  - JCO2101467
SN  - 1527-7755
JF  - Journal of clinical oncology : official journal of the American Society of Clinical Oncology
JO  - J Clin Oncol
UR  - https://www.embase.com/search/results?subaction=viewrecord&id=L637007979&from=export
U2  - L637007979
C5  - 34990291
DB  - Medline
U3  - 2022-01-28
L2  - http://dx.doi.org/10.1200/JCO.21.01467
DO  - 10.1200/JCO.21.01467
A1  - Li, X.-Y.
A1  - Luo, D.-H.
A1  - Guo, L.
A1  - Mo, H.-Y.
A1  - Sun, R.
A1  - Guo, S.-S.
A1  - Liu, L.-T.
A1  - Yang, Z.-C.
A1  - Yang, J.-H.
A1  - Qiu, F.
A1  - Sun, X.-S.
A1  - Wang, P.
A1  - Liu, Q.
A1  - Li, J.-B.
A1  - Tang, Q.-N.
A1  - Lin, C.
A1  - Yang, Q.
A1  - Liu, S.-L.
A1  - Liang, Y.-J.
A1  - Jia, G.-D.
A1  - Wen, D.-X.
A1  - Guo, C.-Y.
A1  - Yan, J.-J.
A1  - Zhao, C.
A1  - Chen, Q.-Y.
A1  - Tang, L.-Q.
A1  - Mai, H.-Q.
M1  - (Li X.-Y.; Luo D.-H.; Guo L.; Mo H.-Y.; Sun R.; Guo S.-S.; Liu L.-T.; Yang Z.-C.; Yang J.-H.; Qiu F.; Sun X.-S.; Wang P.; Tang Q.-N.; Lin C.; Yang Q.; Liu S.-L.; Liang Y.-J.; Jia G.-D.; Wen D.-X.; Guo C.-Y.; Yan J.-J.; Zhao C.; Chen Q.-Y.; Tang L.-Q.; Mai H.-Q.) Department of Nasopharyngeal Carcinoma, Sun Yat-sen University Cancer Center, State Key Laboratory of Oncology in South China, Collaborative Innovation Center for Cancer Medicine, Guangzhou, China
M1  - (Liu Q.; Li J.-B.) Clinical Trials Center, Sun Yat-sen University Cancer Center, State Key Laboratory of Oncology in South China, Collaborative Innovation Center for Cancer Medicine, Guangzhou, China
T1  - Deintensified Chemoradiotherapy for Pretreatment Epstein-Barr Virus DNA-Selected Low-Risk Locoregionally Advanced Nasopharyngeal Carcinoma: A Phase II Randomized Noninferiority Trial
LA  - English
KW  - adult
KW  - advanced cancer
KW  - article
KW  - cancer patient
KW  - cancer recurrence
KW  - cancer survival
KW  - chemoradiotherapy
KW  - clinical trial
KW  - controlled study
KW  - cumulative incidence
KW  - dermatitis
KW  - distant metastasis free survival
KW  - dry skin
KW  - Epstein Barr virus
KW  - female
KW  - follow up
KW  - hearing impairment
KW  - human
KW  - hyponatremia
KW  - intensity modulated radiation therapy
KW  - local recurrence free survival
KW  - major clinical study
KW  - male
KW  - mucosa inflammation
KW  - nasopharynx carcinoma
KW  - non-inferiority trial
KW  - nonhuman
KW  - overall survival
KW  - phase 2 clinical trial
KW  - progression free survival
KW  - quality of life
KW  - radiotherapy
KW  - randomized controlled trial
KW  - relapse
KW  - retrospective study
KW  - skin fibrosis
KW  - xerostomia
KW  - virus DNA
N2  - PURPOSE: Cumulative doses of 200 mg/m2 for concurrent cisplatin (DDP) were indicated by retrospective studies as sufficient in conferring survival benefit for locoregionally advanced nasopharyngeal carcinoma (LA-NPC). We performed an open-label, phase II, randomized, controlled trial to test the noninferiority of a two-cycle 100 mg/m2 concurrent DDP regimen over three-cycle in patients with low-risk LA-NPC with pretreatment Epstein-Barr virus DNA levels < 4,000 copies/mL. PATIENTS AND METHODS: Eligible patients were randomly assigned 1:1 to receive two cycles or three cycles concurrent DDP-based chemoradiotherapy. The primary end point was 3-year progression-free survival (PFS). The secondary end points included overall survival, distant metastasis-free survival, locoregional relapse-free survival, etc. RESULTS: Between September 2016 and October 2018, 332 patients were enrolled, with 166 in each arm. After a median follow-up of 37.7 months, the estimated 3-year PFS rates were 88.0% in the two-cycle group and 90.4% in the three-cycle group, with a difference of 2.4% (95% CI, -4.3 to 9.1, Pnoninferiority = .014). No differences were observed between groups in terms of PFS, overall survival, and the cumulative incidences of locoregional relapse and distant metastasis. Patients in the three-cycle group developed significantly more grade 3-4 mucositis (41 [24.8%] v 25 [15.1%]), hyponatremia (26 [15.8%] v 14 [8.4%]), and dermatitis (9 [5.5%] v 2 [1.2%]). The overall all-grade and grade 3-4 toxicity burdens were heavier in three-cycle group (T-scores, 12.33 v 10.57, P < .001 for all grades; 1.76 v 1.44, P = .05 for grade 3-4). Patients in the three-cycle group also showed more all-grade hearing impairment, dry mouth and skin fibrosis, and impaired long-term quality of life. CONCLUSION: Intensity-modulated radiotherapy plus two cycles of concurrent 100 mg/m2 DDP could be an alternative treatment option for patients with low-risk LA-NPC.
ER  - 

TY  - JOUR
M3  - Conference Abstract
Y1  - 2021
VL  - 111
IS  - 3
SP  - S63
SN  - 1879-355X
SN  - 0360-3016
JF  - International Journal of Radiation Oncology Biology Physics
JO  - Int. J. Radiat. Oncol. Biol. Phys.
UR  - https://www.embase.com/search/results?subaction=viewrecord&id=L2014605367&from=export
U2  - L2014605367
DB  - Embase
U4  - 2021-09-21
L2  - http://dx.doi.org/10.1016/j.ijrobp.2021.07.159
DO  - 10.1016/j.ijrobp.2021.07.159
A1  - Liu, F.
A1  - Fu, S.N.
A1  - Chen, Y.Z.
A1  - Yan, O.Y.
A1  - Jiang, C.
A1  - Wu, X.
A1  - Han, Y.Q.
A1  - Wang, H.
M1  - (Liu F.) Hunan Cancer Hospital and The Affiliated Cancer Hospital of Xiangya School of Medicine, Central South University, China, Changsha, China
M1  - (Fu S.N.; Chen Y.Z.; Yan O.Y.) The Affiliated Cancer Hospital of Xiangya School of Medicine, Central South University, Changsha, China
M1  - (Jiang C.) Hunan Cancer Hospital and The Affiliated Cancer Hospital of Xiangya School of Medicine, Central South University, Hunan Changsha, China
M1  - (Wu X.) Hunan Cancer Hospital, Changsha, China
M1  - (Han Y.Q.) Hunan Cancer Hospital and The Affiliated Cancer Hospital of Xiangya School of Medicine, Central South University, Changsha, China
M1  - (Wang H.) Department of Radiation Oncology, Key Laboratory of Translational Radiation Oncology, Hunan Cancer Hospital, the Affiliated Hospital of Xiangya School of Medicine, Central South University, Changsha, China
AD  - F. Liu, Hunan Cancer Hospital and The Affiliated Cancer Hospital of Xiangya School of Medicine, Central South University, China, Changsha, China
T1  - A Randomized Controlled Trial of Reirradiation Using Diffusion-Weighted MRI Guided Dose-Painting vs. CT-Based Radiotherapy for Locally Recurrent T3 to T4 Nasopharyngeal Carcinoma
LA  - English
KW  - cisplatin
KW  - adult
KW  - adverse drug reaction
KW  - apparent diffusion coefficient
KW  - cancer control
KW  - cancer patient
KW  - cancer prognosis
KW  - cancer radiotherapy
KW  - cancer recurrence
KW  - cancer survival
KW  - clinical trial
KW  - comparative effectiveness
KW  - conference abstract
KW  - controlled study
KW  - cranial nerve paralysis
KW  - diffusion weighted imaging
KW  - drug therapy
KW  - female
KW  - gross tumor volume
KW  - human
KW  - induction chemotherapy
KW  - local failure free survival
KW  - major clinical study
KW  - male
KW  - mucosal necrosis
KW  - nasopharynx carcinoma
KW  - overall survival
KW  - painting
KW  - progression free survival
KW  - radiotherapy
KW  - randomized controlled trial
KW  - re-irradiation
KW  - side effect
KW  - trismus
N2  - Purpose/Objective(s): We hypothesized that reirradiation using diffusion-weighted MRI (DWI) guided dose-painting radiotherapy was associated with improved tumor control and survival compared with CT-based radiotherapy for locally recurrent nasopharyngeal carcinoma (NPC). The purpose of this randomized study was to compare the efficacy and toxicities of reirradiation using diffusion-weighted MRI guided dose-painting versus CT-based radiotherapy for locally recurrent T3 to T4 nasopharyngeal carcinoma. Materials/Methods: One hundred and eighty-six patients with locally recurrent T3 to T4 NPC were randomly assigned to receive DWI-guided dose-painting radiotherapy (DP-RT) or CT-based radiotherapy. In DP-RT group (group A, n = 93), subvolume GTVnx-DWI (gross tumor volume of nasopharynx in DWI) was defined as the areas within the GTVnx (gross tumor volume of nasopharynx) with an apparent diffusion coefficient (ADC) below the mean ADC (ADC < mean). The dose to GTVnx-DWI was escalated to DT 65.4 Gy/30 Fx in 2.18 Gy per fraction. In CT-based RT group (group B), PGTVnx was irradiated at DT 60.0 Gy/30 Fx in 2.0 Gy per fraction. Patients in both groups received cisplatin-based induction chemotherapy. Results: Compared with CT-based radiotherapy, DWI-guided DP-RT significantly improved 3-year local failure-free survival (LFFS, 65.6% vs. 51.6%; P = 0.021), progression-free survival (PFS, 48.6% vs. 35.9%; P = 0.032), and had a trend to improve overall survival (OS, 52.8% vs. 43.7%; P = 0.062). No statistically significant differences in acute and late toxic effects (mucosal necrosis, trismus, temporal lobe necrosis, and cranial nerve palsy) were observed between the two groups. Dose painting (DWI-guided DP-RT vs CT-based RT without DP) was a significant independent prognostic factor for LFFS and PFS (P = 0.036 and P = 0.038, respectively). Conclusion: Reirradiation using diffusion-weighted MRI guided dose-painting radiotherapy is associated with a considerable survival benefit, without increasing toxicity, as compared with CT-based RT, among patients with locally recurrent T3 to T4 nasopharyngeal carcinoma. This trial is registered with chictr.org.cn, number ChiCTR1800015779.
ER  - 

TY  - JOUR
M3  - Conference Abstract
Y1  - 2021
VL  - 111
IS  - 3
SP  - S142
SN  - 1879-355X
SN  - 0360-3016
JF  - International Journal of Radiation Oncology Biology Physics
JO  - Int. J. Radiat. Oncol. Biol. Phys.
UR  - https://www.embase.com/search/results?subaction=viewrecord&id=L2014605525&from=export
U2  - L2014605525
DB  - Embase
U4  - 2021-10-07
L2  - http://dx.doi.org/10.1016/j.ijrobp.2021.07.320
DO  - 10.1016/j.ijrobp.2021.07.320
A1  - Xiang, L.
A1  - Wu, J.
M1  - (Xiang L.; Wu J.) Department of Oncology, the Affiliated Hospital of Southwest Medical University, LuZhou, China
AD  - L. Xiang, Department of Oncology, the Affiliated Hospital of Southwest Medical University, LuZhou, China
T1  - Five-Year Result After Reduction of the Target Volume of Intensity Modulated Radiotherapy Following Induction Chemotherapy in Locoregionally Advanced Nasopharyngeal Carcinoma: A Phase 3, Multicenter, Randomized Controlled Trial
LA  - English
KW  - cisplatin
KW  - fluorouracil
KW  - paclitaxel
KW  - adult
KW  - advanced cancer
KW  - body weight loss
KW  - cancer patient
KW  - cancer staging
KW  - cancer survival
KW  - chemoradiotherapy
KW  - China
KW  - clinical trial
KW  - conference abstract
KW  - controlled study
KW  - distant metastasis free survival
KW  - drug therapy
KW  - European Organization for Research and Treatment of Cancer Quality of Life Questionnaire Core 30
KW  - failure free survival
KW  - female
KW  - fibrosis
KW  - follow up
KW  - gross tumor volume
KW  - hearing impairment
KW  - human
KW  - hydration
KW  - induction chemotherapy
KW  - intensity modulated radiation therapy
KW  - major clinical study
KW  - male
KW  - mucosa inflammation
KW  - multicenter study
KW  - nasopharynx carcinoma
KW  - overall survival
KW  - parallel design
KW  - phase 3 clinical trial
KW  - progression free survival
KW  - quality of life
KW  - radiotherapy
KW  - randomization
KW  - randomized controlled trial
KW  - remission
KW  - xerostomia
N2  - Purpose/Objective(s): To investigate the clinical outcome, quality of life and toxicities after reduction of the target volume in locoregionally advanced nasopharyngeal carcinoma treated with platinum-based concurrent chemoradiotherapy (CCRT) following induction chemotherapy (IC). Materials/Methods: Between February 2012 and April 2015, we conducted this parallel-group, multicenter, randomized, controlled, phase 3 trial at six centers in China. Previously untreated, staged as III–IVb nasopharyngeal carcinoma patients were recruited into this clinical trial. Patients were randomly assigned to group A or group B. Eligible patients received two cycles induction chemotherapy plus concurrent chemoradiotherapy. The IC consisted of 2 regimens: TP (paclitaxel 175 mg/m2 and cisplatin 75 mg/m2 intravenously on day 1) or PF (5-fluorouracil 1000 mg/m2 continuous infusion by 96-hour and cisplatin 75 mg/m2 intravenously over 1 h with hydration on day 1). The IC was scheduled every 3 weeks unless the patient showed intolerance or progressive disease before concurrent chemoradiotherapy. All patients received radical IMRT, the gross tumor volumes (GTVs) of the nasopharynx were delineated according to the images of pre-IC in group A and post-IC in group B. Concurrent chemotherapy with cisplatin 40 mg/m2 was conducted every week. The primary endpoint was locoregional failure-free survival. Durations were calculated from the date of randomization to the date of locoregional failure. EORTC QLQ-C30 questionnaire and the HN-35 module were used to score the quality of life. The study was registered in the China Clinical Trial Center (ChiCTR-TRC-12002441). Results: A total of 212 patients who had been randomly assigned to undergo the allocated treatment and statistical analysis, 97 patients in group A, and 115 patients in group B. There were 129 patients in stage III and 83 patients in stage IVa-b. At the last follow-up on November, 2020, the median follow-up time was 82 (IQR 67-104) months. All patients finished scheduled IC and CCRT. The 5-year estimated overall survival (OS), progression-free survival (PFS), locoregional failure-free survival (LRFFS), distant metastasis-free survival (DMFS) in group A versus group B were 78.4% vs 82.6%, 71.1% vs 78.7%, 90.7% vs 93.9%,78.3% vs 82.4%, respectively. 20 patients (20.6%) experienced grade 3 radiation-induced mucositis in group A, versus only 10 (8.7%) in group B, indicating a statistically significant difference (P = 0.04). The most common late toxicities were grade 1 to 2 xerostomia, subcutaneous fibrosis and hearing loss. Patients in group B have milder late toxicities and shorter recovery time than group A. The percentage of patients with a weight loss of ≥10% during chemoradiotherapy in group A (21.7%) was significantly higher than group B (8.7%) (P = 0.27). Conclusion: Reducing the IMRT target volume according to the shrunken GTVs after IC could not only guarantee excellent long-term locoregional control, but also yield milder late toxicities and better quality of life.
ER  - 

TY  - JOUR
M3  - Conference Abstract
Y1  - 2021
VL  - 111
IS  - 3
SP  - e385
EP  - e386
SN  - 1879-355X
SN  - 0360-3016
JF  - International Journal of Radiation Oncology Biology Physics
JO  - Int. J. Radiat. Oncol. Biol. Phys.
UR  - https://www.embase.com/search/results?subaction=viewrecord&id=L2014606541&from=export
U2  - L2014606541
DB  - Embase
U4  - 2021-09-21
L2  - http://dx.doi.org/10.1016/j.ijrobp.2021.07.1127
DO  - 10.1016/j.ijrobp.2021.07.1127
A1  - Li, Y.
A1  - Liu, Q.
A1  - Zhu, Y.
A1  - Zang, J.
A1  - Zhao, L.
A1  - Shi, M.
M1  - (Li Y.) Department of Radiation Oncology, XiJing Hospital, Air Force Medical University, Xi'an, China
M1  - (Liu Q.) Department of Radiation Oncology, Shaanxi Provincial Cancer Hospital, Xi'an, China
M1  - (Zhu Y.) Department of Radiation Oncology, Baoji Municipal Central Hospital, Baoji, China
M1  - (Zang J.; Zhao L.) Department of Radiation Oncology, Xijing Hospital, Air Force Medical University, Xi'an, China
M1  - (Shi M.) Department of Radiation Oncology, Xijing Hospital, Fourth Military Medical University, Xi'an, China
AD  - Y. Li, Department of Radiation Oncology, XiJing Hospital, Air Force Medical University, Xi'an, China
T1  - Induction Chemotherapy Followed by Concurrent Chemoradiotherapy vs. Concurrent Chemoradiotherapy in T4N0-1M0 Patients With Nasopharyngeal Carcinoma: A Multicenter Retrospective Study
LA  - English
KW  - cisplatin
KW  - docetaxel
KW  - fluorouracil
KW  - gemcitabine
KW  - adult
KW  - cancer patient
KW  - cancer recurrence
KW  - cancer staging
KW  - cancer survival
KW  - chemoradiotherapy
KW  - China
KW  - conference abstract
KW  - controlled study
KW  - disease free survival
KW  - distant metastasis free survival
KW  - drug therapy
KW  - female
KW  - follow up
KW  - human
KW  - incidence
KW  - induction chemotherapy
KW  - local recurrence free survival
KW  - log rank test
KW  - major clinical study
KW  - male
KW  - multicenter study
KW  - nasopharynx carcinoma
KW  - overall survival
KW  - prospective study
KW  - radiotherapy
KW  - retrospective study
KW  - treatment failure
N2  - Purpose/Objective(s): Induction chemotherapy followed by concurrent chemoradiotherapy (IC+CCRT) and concurrent chemoradiotherapy (CCRT) are both recommended by guidelines for patients with locoregionally advanced nasopharyngeal carcinoma (LA-NPC). Two recent randomized control studies confirmed IC+CCRT had superior treatment outcomes than CCRT. However, most patients enrolled in these studies were staged as N2-N3 and subgroup analysis failed to identify the difference between IC+CCRT and CCRT for T4N0-1 NPC patients. Until now, little is unknown about the treatment modality for T4N0-1 NPC patients because of low incidence for this part of disease. Therefore, we designed this multicenter retrospective study to evaluate these two treatment modalities or T4N0-1 NPC patients. Materials/Methods: Between May 2010 and September 2017, a total of 75 NPC patients with T4N0-1 were reviewed from three hospitals of North West China. All patients received CCRT with or without IC. The IC regimens included TP regimen (docetaxel 75mg/m2, cisplatin 75mg/m2), GP regimen (gemcitabine 1000mg/m2, cisplatin 75mg/m2) and TPF regimen (docetaxel 75mg/m2, cisplatin 75 mg/m2, 5-fluorouracil 750 mg/m2 days1 to 5) every 3 weeks for 2–3 cycles. Concurrent chemotherapy was only consisted of cisplatin (100mg/m2 every 3 weeks). The primary endpoint was disease-free survival (DFS). The secondary endpoints included overall survival (OS), distant metastasis-free survival (DMFS), locoregional recurrence-free survival (LRFS) and toxicities. The measurement data between two groups was compared with χ2 test. Log-rank test were used to analyze the survival outcomes in groups. A 2-sided P value of less than 0.05 was considered as significant. Results: The median follow-up time was 38 months (rang: 7-99 months). Of 75 patients, 11 patients died, 6 patients developed distant metastasis disease, and no patients experienced local regional recurrence during the follow-up period. The estimated 3-year OS, DFS and DMFS rates were 83.1%, 86.0% and 91% for all patients, respectively. No significant difference was detected between IC+CCRT and CCRT concerning 3-year DFS (85.6% vs. 80.8%, P = 0.455), OS (93.0% vs. 80.8%, P = 0.247) and DMFS (85.6% vs. 95.1%, P = 0.246) in the whole cohort, respectively. Moreover, we failed to detect statistically significant difference in adverse events between two treatment groups (P > 0.05). By subgroup analysis, IC+CCRT group had significant better OS than CCRT group in patients with N1 stage subgroup (92.0% vs. 65.9%, P = 0.044). Although no statistically significant difference was detected by subgroup analysis, IC+CCRT had a trend to have a better DFS in patients with stage N1 (88.0% vs. 65.9%, P = 0.054). Conclusion: IC followed by CCRT did not improve survival outcome in patients with T4N0-1 disease when compared with CCRT. However, patients with N1 stage might get survival benefit from IC+CCRT. Prospective studies and large sample retrospective studies are needed to further confirm this result.
ER  - 

TY  - JOUR
M3  - Article
Y1  - 2021
VL  - 111
IS  - 3
SP  - S63
SN  - 1879-355X
JF  - International journal of radiation oncology, biology, physics
JO  - Int J Radiat Oncol Biol Phys
UR  - https://www.embase.com/search/results?subaction=viewrecord&id=L636623510&from=export
U2  - L636623510
C5  - 34700600
DB  - Medline
U3  - 2021-12-16
L2  - http://dx.doi.org/10.1016/j.ijrobp.2021.07.159
DO  - 10.1016/j.ijrobp.2021.07.159
A1  - Liu, F.
A1  - Fu, S.N.
A1  - Chen, Y.Z.
A1  - Yan, O.Y.
A1  - Jiang, C.
A1  - Wu, X.
A1  - Han, Y.Q.
A1  - Wang, H.
M1  - (Liu F.) Hunan Cancer Hospital and The Affiliated Cancer Hospital of Xiangya School of Medicine, Central South University, Changsha, China
M1  - (Fu S.N.; Chen Y.Z.; Yan O.Y.) Affiliated Cancer Hospital of Xiangya School of Medicine, Central South University, Changsha, China
M1  - (Jiang C.) Hunan Cancer Hospital and The Affiliated Cancer Hospital of Xiangya School of Medicine, Central South University, China
M1  - (Wu X.) Hunan Cancer Hospital, Changsha, China
M1  - (Han Y.Q.) Hunan Cancer Hospital and The Affiliated Cancer Hospital of Xiangya School of Medicine, Central South University, Changsha, China
M1  - (Wang H.) Department of Radiation Oncology, Key Laboratory of Translational Radiation Oncology, Hunan Cancer Hospital, Affiliated Hospital of Xiangya School of Medicine, Central South University, Changsha, China
T1  - A Randomized Controlled Trial of Reirradiation Using Diffusion-Weighted MRI Guided Dose-Painting vs. CT-Based Radiotherapy for Locally Recurrent T3 to T4 Nasopharyngeal Carcinoma
LA  - English
KW  - adult
KW  - adverse drug reaction
KW  - apparent diffusion coefficient
KW  - article
KW  - cancer control
KW  - cancer patient
KW  - cancer prognosis
KW  - cancer radiotherapy
KW  - cancer recurrence
KW  - cancer survival
KW  - clinical trial
KW  - comparative effectiveness
KW  - controlled study
KW  - cranial nerve paralysis
KW  - diffusion weighted imaging
KW  - drug therapy
KW  - female
KW  - gross tumor volume
KW  - human
KW  - induction chemotherapy
KW  - local failure free survival
KW  - major clinical study
KW  - male
KW  - mucosal necrosis
KW  - nasopharynx carcinoma
KW  - overall survival
KW  - painting
KW  - progression free survival
KW  - radiotherapy
KW  - randomized controlled trial
KW  - re-irradiation
KW  - side effect
KW  - trismus
KW  - cisplatin
N2  - PURPOSE/OBJECTIVE(S): We hypothesized that reirradiation using diffusion-weighted MRI (DWI) guided dose-painting radiotherapy was associated with improved tumor control and survival compared with CT-based radiotherapy for locally recurrent nasopharyngeal carcinoma (NPC). The purpose of this randomized study was to compare the efficacy and toxicities of reirradiation using diffusion-weighted MRI guided dose-painting versus CT-based radiotherapy for locally recurrent T3 to T4 nasopharyngeal carcinoma. MATERIALS/METHODS: One hundred and eighty-six patients with locally recurrent T3 to T4 NPC were randomly assigned to receive DWI-guided dose-painting radiotherapy (DP-RT) or CT-based radiotherapy. In DP-RT group (group A, n = 93), subvolume GTVnx-DWI (gross tumor volume of nasopharynx in DWI) was defined as the areas within the GTVnx (gross tumor volume of nasopharynx) with an apparent diffusion coefficient (ADC) below the mean ADC (ADC < mean). The dose to GTVnx-DWI was escalated to DT 65.4 Gy/30 Fx in 2.18 Gy per fraction. In CT-based RT group (group B), PGTVnx was irradiated at DT 60.0 Gy/30 Fx in 2.0 Gy per fraction. Patients in both groups received cisplatin-based induction chemotherapy. RESULTS: Compared with CT-based radiotherapy, DWI-guided DP-RT significantly improved 3-year local failure-free survival (LFFS, 65.6% vs. 51.6%; P = 0.021), progression-free survival (PFS, 48.6% vs. 35.9%; P = 0.032), and had a trend to improve overall survival (OS, 52.8% vs. 43.7%; P = 0.062). No statistically significant differences in acute and late toxic effects (mucosal necrosis, trismus, temporal lobe necrosis, and cranial nerve palsy) were observed between the two groups. Dose painting (DWI-guided DP-RT vs CT-based RT without DP) was a significant independent prognostic factor for LFFS and PFS (P = 0.036 and P = 0.038, respectively). CONCLUSION: Reirradiation using diffusion-weighted MRI guided dose-painting radiotherapy is associated with a considerable survival benefit, without increasing toxicity, as compared with CT-based RT, among patients with locally recurrent T3 to T4 nasopharyngeal carcinoma. This trial is registered with chictr.org.cn, number ChiCTR1800015779.
ER  - 

TY  - JOUR
M3  - Article
Y1  - 2021
VL  - 111
IS  - 3
SP  - e385
EP  - e386
SN  - 1879-355X
JF  - International journal of radiation oncology, biology, physics
JO  - Int J Radiat Oncol Biol Phys
UR  - https://www.embase.com/search/results?subaction=viewrecord&id=L636623581&from=export
U2  - L636623581
C5  - 34701329
DB  - Medline
U3  - 2021-12-16
L2  - http://dx.doi.org/10.1016/j.ijrobp.2021.07.1127
DO  - 10.1016/j.ijrobp.2021.07.1127
A1  - Li, Y.
A1  - Liu, Q.
A1  - Zhu, Y.
A1  - Zang, J.
A1  - Zhao, L.
A1  - Shi, M.
M1  - (Li Y.) Department of Radiation Oncology, XiJing Hospital, Air Force Medical University, Xi'an, China
M1  - (Liu Q.) Department of Radiation Oncology, Shaanxi Provincial Cancer Hospital, Xi'an, China
M1  - (Zhu Y.) Department of Radiation Oncology, Baoji Municipal Central Hospital, China
M1  - (Zang J.; Zhao L.) Department of Radiation Oncology, Xijing Hospital, Air Force Medical University, Xi'an, China
M1  - (Shi M.) Department of Radiation Oncology, Xijing Hospital, Fourth Military Medical University, Xi'an, China
T1  - Induction Chemotherapy Followed by Concurrent Chemoradiotherapy vs. Concurrent Chemoradiotherapy in T4N0-1M0 Patients With Nasopharyngeal Carcinoma: A Multicenter Retrospective Study
LA  - English
KW  - adult
KW  - article
KW  - cancer patient
KW  - cancer recurrence
KW  - cancer staging
KW  - cancer survival
KW  - chemoradiotherapy
KW  - China
KW  - controlled study
KW  - disease free survival
KW  - distant metastasis free survival
KW  - drug therapy
KW  - female
KW  - follow up
KW  - human
KW  - incidence
KW  - induction chemotherapy
KW  - local recurrence free survival
KW  - log rank test
KW  - major clinical study
KW  - male
KW  - multicenter study
KW  - nasopharynx carcinoma
KW  - overall survival
KW  - prospective study
KW  - radiotherapy
KW  - retrospective study
KW  - treatment failure
KW  - cisplatin
KW  - docetaxel
KW  - fluorouracil
KW  - gemcitabine
N2  - PURPOSE/OBJECTIVE(S): Induction chemotherapy followed by concurrent chemoradiotherapy (IC+CCRT) and concurrent chemoradiotherapy (CCRT) are both recommended by guidelines for patients with locoregionally advanced nasopharyngeal carcinoma (LA-NPC). Two recent randomized control studies confirmed IC+CCRT had superior treatment outcomes than CCRT. However, most patients enrolled in these studies were staged as N2-N3 and subgroup analysis failed to identify the difference between IC+CCRT and CCRT for T4N0-1 NPC patients. Until now, little is unknown about the treatment modality for T4N0-1 NPC patients because of low incidence for this part of disease. Therefore, we designed this multicenter retrospective study to evaluate these two treatment modalities or T4N0-1 NPC patients. MATERIALS/METHODS: Between May 2010 and September 2017, a total of 75 NPC patients with T4N0-1 were reviewed from three hospitals of North West China. All patients received CCRT with or without IC. The IC regimens included TP regimen (docetaxel 75mg/m2, cisplatin 75mg/m2), GP regimen (gemcitabine 1000mg/m2, cisplatin 75mg/m2) and TPF regimen (docetaxel 75mg/m2, cisplatin 75 mg/m2, 5-fluorouracil 750 mg/m2 days1 to 5) every 3 weeks for 2-3 cycles. Concurrent chemotherapy was only consisted of cisplatin (100mg/m2 every 3 weeks). The primary endpoint was disease-free survival (DFS). The secondary endpoints included overall survival (OS), distant metastasis-free survival (DMFS), locoregional recurrence-free survival (LRFS) and toxicities. The measurement data between two groups was compared with χ2 test. Log-rank test were used to analyze the survival outcomes in groups. A 2-sided P value of less than 0.05 was considered as significant. RESULTS: The median follow-up time was 38 months (rang: 7-99 months). Of 75 patients, 11 patients died, 6 patients developed distant metastasis disease, and no patients experienced local regional recurrence during the follow-up period. The estimated 3-year OS, DFS and DMFS rates were 83.1%, 86.0% and 91% for all patients, respectively. No significant difference was detected between IC+CCRT and CCRT concerning 3-year DFS (85.6% vs. 80.8%, P = 0.455), OS (93.0% vs. 80.8%, P = 0.247) and DMFS (85.6% vs. 95.1%, P = 0.246) in the whole cohort, respectively. Moreover, we failed to detect statistically significant difference in adverse events between two treatment groups (P > 0.05). By subgroup analysis, IC+CCRT group had significant better OS than CCRT group in patients with N1 stage subgroup (92.0% vs. 65.9%, P = 0.044). Although no statistically significant difference was detected by subgroup analysis, IC+CCRT had a trend to have a better DFS in patients with stage N1 (88.0% vs. 65.9%, P = 0.054). CONCLUSION: IC followed by CCRT did not improve survival outcome in patients with T4N0-1 disease when compared with CCRT. However, patients with N1 stage might get survival benefit from IC+CCRT. Prospective studies and large sample retrospective studies are needed to further confirm this result.
ER  - 

TY  - JOUR
M3  - Article
Y1  - 2021
VL  - 111
IS  - 3
SP  - S142
SN  - 1879-355X
JF  - International journal of radiation oncology, biology, physics
JO  - Int J Radiat Oncol Biol Phys
UR  - https://www.embase.com/search/results?subaction=viewrecord&id=L636624545&from=export
U2  - L636624545
C5  - 34700485
DB  - Medline
U3  - 2021-12-16
L2  - http://dx.doi.org/10.1016/j.ijrobp.2021.07.320
DO  - 10.1016/j.ijrobp.2021.07.320
A1  - Xiang, L.
A1  - Wu, J.
M1  - (Xiang L.; Wu J.) Department of Oncology, Affiliated Hospital of Southwest Medical University, China
T1  - Five-Year Result After Reduction of the Target Volume of Intensity Modulated Radiotherapy Following Induction Chemotherapy in Locoregionally Advanced Nasopharyngeal Carcinoma: A Phase 3, Multicenter, Randomized Controlled Trial
LA  - English
KW  - adult
KW  - advanced cancer
KW  - article
KW  - body weight loss
KW  - cancer patient
KW  - cancer staging
KW  - cancer survival
KW  - chemoradiotherapy
KW  - China
KW  - clinical trial
KW  - controlled study
KW  - distant metastasis free survival
KW  - drug therapy
KW  - European Organization for Research and Treatment of Cancer Quality of Life Questionnaire Core 30
KW  - failure free survival
KW  - female
KW  - fibrosis
KW  - follow up
KW  - gross tumor volume
KW  - hearing impairment
KW  - human
KW  - hydration
KW  - induction chemotherapy
KW  - intensity modulated radiation therapy
KW  - major clinical study
KW  - male
KW  - mucosa inflammation
KW  - multicenter study
KW  - nasopharynx carcinoma
KW  - overall survival
KW  - parallel design
KW  - phase 3 clinical trial
KW  - progression free survival
KW  - quality of life
KW  - radiotherapy
KW  - randomization
KW  - randomized controlled trial
KW  - remission
KW  - xerostomia
KW  - cisplatin
KW  - fluorouracil
KW  - paclitaxel
N2  - PURPOSE/OBJECTIVE(S): To investigate the clinical outcome, quality of life and toxicities after reduction of the target volume in locoregionally advanced nasopharyngeal carcinoma treated with platinum-based concurrent chemoradiotherapy (CCRT) following induction chemotherapy (IC). MATERIALS/METHODS: Between February 2012 and April 2015, we conducted this parallel-group, multicenter, randomized, controlled, phase 3 trial at six centers in China. Previously untreated, staged as III-IVb nasopharyngeal carcinoma patients were recruited into this clinical trial. Patients were randomly assigned to group A or group B. Eligible patients received two cycles induction chemotherapy plus concurrent chemoradiotherapy. The IC consisted of 2 regimens: TP (paclitaxel 175 mg/m2 and cisplatin 75 mg/m2 intravenously on day 1) or PF (5-fluorouracil 1000 mg/m2 continuous infusion by 96-hour and cisplatin 75 mg/m2 intravenously over 1 h with hydration on day 1). The IC was scheduled every 3 weeks unless the patient showed intolerance or progressive disease before concurrent chemoradiotherapy. All patients received radical IMRT, the gross tumor volumes (GTVs) of the nasopharynx were delineated according to the images of pre-IC in group A and post-IC in group B. Concurrent chemotherapy with cisplatin 40 mg/m2 was conducted every week. The primary endpoint was locoregional failure-free survival. Durations were calculated from the date of randomization to the date of locoregional failure. EORTC QLQ-C30 questionnaire and the HN-35 module were used to score the quality of life. The study was registered in the China Clinical Trial Center (ChiCTR-TRC-12002441). RESULTS: A total of 212 patients who had been randomly assigned to undergo the allocated treatment and statistical analysis, 97 patients in group A, and 115 patients in group B. There were 129 patients in stage III and 83 patients in stage IVa-b. At the last follow-up on November, 2020, the median follow-up time was 82 (IQR 67-104) months. All patients finished scheduled IC and CCRT. The 5-year estimated overall survival (OS), progression-free survival (PFS), locoregional failure-free survival (LRFFS), distant metastasis-free survival (DMFS) in group A versus group B were 78.4% vs 82.6%, 71.1% vs 78.7%, 90.7% vs 93.9%,78.3% vs 82.4%, respectively. 20 patients (20.6%) experienced grade 3 radiation-induced mucositis in group A, versus only 10 (8.7%) in group B, indicating a statistically significant difference (P = 0.04). The most common late toxicities were grade 1 to 2 xerostomia, subcutaneous fibrosis and hearing loss. Patients in group B have milder late toxicities and shorter recovery time than group A. The percentage of patients with a weight loss of ≥10% during chemoradiotherapy in group A (21.7%) was significantly higher than group B (8.7%) (P = 0.27). CONCLUSION: Reducing the IMRT target volume according to the shrunken GTVs after IC could not only guarantee excellent long-term locoregional control, but also yield milder late toxicities and better quality of life.
ER  - 

TY  - JOUR
M3  - Article
Y1  - 2021
VL  - 39
IS  - 29
SP  - 3273
EP  - 3282
SN  - 1527-7755
JF  - Journal of clinical oncology : official journal of the American Society of Clinical Oncology
JO  - J Clin Oncol
UR  - https://www.embase.com/search/results?subaction=viewrecord&id=L635871897&from=export
U2  - L635871897
C5  - 34379443
DB  - Medline
U3  - 2021-09-07
U4  - 2021-09-07
U4  - 2022-01-18
L2  - http://dx.doi.org/10.1200/JCO.21.00396
DO  - 10.1200/JCO.21.00396
A1  - Hong, S.
A1  - Zhang, Y.
A1  - Yu, G.
A1  - Peng, P.
A1  - Peng, J.
A1  - Jia, J.
A1  - Wu, X.
A1  - Huang, Y.
A1  - Yang, Y.
A1  - Lin, Q.
A1  - Xi, X.
A1  - Xu, M.
A1  - Chen, D.
A1  - Lu, X.
A1  - Wang, R.
A1  - Cao, X.
A1  - Chen, X.
A1  - Lin, Z.
A1  - Xiong, J.
A1  - Lin, Q.
A1  - Xie, C.
A1  - Li, Z.
A1  - Pan, J.
A1  - Li, J.
A1  - Wu, S.
A1  - Lian, Y.
A1  - Yang, Q.
A1  - Zhao, C.
A1  - Fang, W.
A1  - Zhang, L.
M1  - (Hong S.; Zhang Y.; Huang Y.; Yang Y.; Fang W.; Zhang L.) Department of Medical Oncology of Sun Yat-Sen University Cancer Center, State Key Laboratory of Oncology in South China, Collaborative Innovation Center of Cancer Medicine, Guangdong Key Laboratory of Nasopharyngeal Carcinoma Diagnosis and Therapy, Sun Yat-sen University, Guangzhou, China
M1  - (Yu G.) Department of Medical Oncology, Jiangmen Central Hospital, Jiangmen, China
M1  - (Peng P.) Department of Medical Oncology, Fifth Affiliated Hospital of Sun Yat-sen University, Zhuhai, China
M1  - (Peng J.) Department of Medical Oncology, Zhongshan People's Hospital, Zhongshan, China
M1  - (Jia J.) Department of Medical Oncology, Dongguan People's Hospital, Dongguan, China
M1  - (Wu X.) Department of Medical Oncology, Peking University Shenzhen Hospital, Shenzhen, China
M1  - (Lin Q.) Department of Oncology, Shunde Hospital Guangzhou University of Chinese Medicine, Foshan, China
M1  - (Xi X.) Department of Radiotherapy, Cancer Hospital of Hunan Province, Changsha, China
M1  - (Xu M.) Department of Oncology, First Affiliated Hospital of Gangnan Medical College, China
M1  - (Chen D.) Department of Radiotherapy, Affiliated Cancer Hospital of Guangzhou Medical University, Guangzhou, China
M1  - (Lu X.) Department of Radiotherapy, Zhongshan People's Hospital, Zhongshan, China
M1  - (Wang R.) Department of Radiotherapy, First Affiliated Hospital of Guangxi Medical University, Nanning, China
M1  - (Cao X.) Department of Oncology, Panyu Central Hospital, Guangzhou, China
M1  - (Chen X.) Department of Radiotherapy, Cancer Hospital of Zhejiang Province, Hangzhou, China
M1  - (Lin Z.) Department of Medical Oncology, Affiliated Cancer Hospital of Shantou University, Shantou, China
M1  - (Xiong J.) Department of Oncology, First Affiliated Hospital of Nanchang University, Nanchang, China
M1  - (Lin Q.) Department of Radiotherapy, First Affiliated Hospital of Xiamen University, Xiamen, China
M1  - (Xie C.) Department of Oncology, Zhongnan Hospital of Wuhan University, Wuhan, China
M1  - (Li Z.) Department of Oncology, Sun Yat-sen Memorial Hospital, Guangzhou, China
M1  - (Pan J.) Department of Radiotherapy, Fujian Provincial Cancer Hospital, Fuzhou, China
M1  - (Li J.) Department of Radiotherapy, Jiangxi Provincial Cancer Hospital, Nanchang, China
M1  - (Wu S.) Department of Radiotherapy, Cancer Hospital of Hangzhou City, Hangzhou, China
M1  - (Lian Y.) Department of Medical Oncology, First People's Hospital of Zhaoqing City, Zhaoqing, China
M1  - (Yang Q.) Department of Chemotherapy, People's Hospital of Meizhou, Meizhou, China
M1  - (Zhao C.) Department of Nasopharyngeal Carcinoma of Sun Yat-Sen University Cancer Center, State Key Laboratory of Oncology in South China, Collaborative Innovation Center of Cancer Medicine, Guangdong Key Laboratory of Nasopharyngeal Carcinoma Diagnosis and Therapy, Sun Yat-sen University, Guangzhou, China
T1  - Gemcitabine Plus Cisplatin Versus Fluorouracil Plus Cisplatin as First-Line Therapy for Recurrent or Metastatic Nasopharyngeal Carcinoma: Final Overall Survival Analysis of GEM20110714 Phase III Study
LA  - English
KW  - NCT01528618
KW  - antineoplastic agent
KW  - cisplatin
KW  - doxecitine
KW  - fluorouracil
KW  - gemcitabine
KW  - adult
KW  - aged
KW  - clinical trial
KW  - controlled study
KW  - female
KW  - human
KW  - male
KW  - middle aged
KW  - mortality
KW  - nasopharynx carcinoma
KW  - nasopharynx tumor
KW  - phase 3 clinical trial
KW  - randomized controlled trial
KW  - tumor recurrence
KW  - young adult
N2  - PURPOSE: GEM20110714 (ClinicalTrials.gov identifier: NCT01528618), the first randomized, phase III study of systemic chemotherapy in recurrent or metastatic nasopharyngeal carcinoma (NPC), reported significant progression-free survival improvement with gemcitabine plus cisplatin (GP) versus fluorouracil plus cisplatin (FP; hazard ratio, 0.55; 95% CI, 0.44 to 0.68; P < .001). Data from the final analysis of overall survival (OS) are presented here. METHODS: From February 2012 to October 2015, 362 patients were randomly assigned to receive either GP (gemcitabine 1 g/m2 once daily on days 1 and 8 and cisplatin 80 mg/m2 once daily on day 1; n = 181) or FP (fluorouracil 4 g/m2 in continuous intravenous infusion over 96 hours and cisplatin 80 mg/m2 once daily on day 1; n = 181) once every 21 days. The primary end point was progression-free survival, which has been previously reported; OS was a secondary end point. RESULTS: After a median follow-up time of 69.5 months with GP and 69.7 months with FP, 148 (81.8%) and 166 (91.7%) deaths occurred in the GP and FP arms, respectively. The estimated hazard ratio for OS was 0.72 (95% CI, 0.58 to 0.90; two-sided P = .004). The median OS was 22.1 months (95% CI, 19.2 to 25.0 months) with GP versus 18.6 months (95% CI, 15.4 to 21.7 months) with FP. The OS probabilities at 1, 3, and 5 years were 79.9% versus 71.8%, 31.0% versus 20.4%, and 19.2% versus 7.8%, respectively. Poststudy therapy was administered in 51.9% and 55.2% of patients in the GP and FP arms, respectively. CONCLUSION: Among patients with previously untreated advanced nasopharyngeal carcinoma, those who receive GP have longer OS than those receive FP. Gemcitabine plus cisplatin should be considered a preferred front-line option for these patients.
ER  - 

TY  - JOUR
M3  - Conference Abstract
Y1  - 2021
VL  - 16
IS  - 10
SP  - S927
EP  - S928
SN  - 1556-1380
SN  - 1556-0864
JF  - Journal of Thoracic Oncology
JO  - J. Thorac. Oncol.
UR  - https://www.embase.com/search/results?subaction=viewrecord&id=L2015164519&from=export
U2  - L2015164519
DB  - Embase
U4  - 2021-10-22
L2  - http://dx.doi.org/10.1016/j.jtho.2021.08.181
DO  - 10.1016/j.jtho.2021.08.181
A1  - Wang, J.
A1  - Wang, Z.
A1  - Wu, L.
A1  - Li, B.
A1  - Cheng, Y.
A1  - Li, X.
A1  - Wang, X.
A1  - Han, L.
A1  - Wu, X.
A1  - Fan, Y.
A1  - Yu, Y.
A1  - Lv, D.
A1  - Shi, J.
A1  - Huang, J.
A1  - Zhou, S.
A1  - Han, B.
A1  - Sun, G.
A1  - Guo, Q.
A1  - Ji, Y.
A1  - Zhu, X.
A1  - Hu, S.
A1  - Zhang, W.
A1  - Wang, Q.
A1  - Jia, Y.
A1  - Song, Y.
A1  - Wu, J.
A1  - Shi, M.
A1  - Han, Z.
A1  - Liu, Y.
A1  - Yu, Z.
A1  - Liu, A.
A1  - Zhou, C.
A1  - Zhong, D.
A1  - Miao, L.
A1  - Zhang, Z.
A1  - Zhao, H.
A1  - Yang, J.
A1  - Wang, D.
A1  - Wang, Y.
A1  - Li, Q.
A1  - Zhang, X.
A1  - Ji, M.
A1  - Yang, Z.
A1  - Cui, J.
A1  - Gao, B.
A1  - Wang, B.
A1  - Liu, H.
A1  - Nie, L.
A1  - He, M.
A1  - Jin, S.
A1  - Gu, W.
A1  - Shu, Y.
A1  - Zhou, T.
A1  - Feng, J.
A1  - Yang, X.
A1  - Huang, C.
A1  - Zhu, B.
A1  - Yao, Y.
A1  - Kang, X.
A1  - Yao, S.
A1  - Keegan, P.
M1  - (Wang J.; Wang Z.) State Key Laboratory of Molecular Oncology, Department of Medical Oncology, National Cancer Center/national Clinical Research Center for Cancer/cancer Hospital, Chinese Academy of Medical Sciences & Peking Union Medical College, Beijing, China
M1  - (Wu L.) Hunan Cancer Hospital, the Affiliated Cancer Hospital of Xiangya School of Medicine, Central South University, Changsha, China
M1  - (Li B.) Beijing Chest Hospital, Capital Medical University, Beijing, China
M1  - (Cheng Y.) Jilin Cancer Hospital, Jilin, China
M1  - (Li X.) Liaoning Cancer Hospital & Institute, Shenyang, China
M1  - (Wang X.) The First Affiliated Hospital/school of Clinical Medicine of Guangdong Pharmaceutical Universtiy, Guangzhou, China
M1  - (Han L.) Xuzhou Central Hospital, Xuzhou, China
M1  - (Wu X.) Jiangnan University Affiliated Hospital, Wuxi, China
M1  - (Fan Y.) Cancer Hospital of the University of Chinese Academy of Sciences, Hangzhou, China
M1  - (Yu Y.) Harbin Medical University Cancer Hospital, Harbin, China
M1  - (Lv D.) Taizhou Hospital Zhejiang Province, Linhai, China
M1  - (Shi J.) Linyi Cancer Hospital, Linyi, China
M1  - (Huang J.) The Second Affiliated Hospital of Zhejiang University School of Medicine, Hangzhou, China
M1  - (Zhou S.) Guangxi Medical University Affiliated Tumor Hospital, Nanning, China
M1  - (Han B.) Shanghai Chest Hospital, Shanghai, China
M1  - (Sun G.) Tangshan People'S Hospital, Tangshan, China
M1  - (Guo Q.) Shangdong Cancer Hospital, Jinan, China
M1  - (Ji Y.) Qingdao Central Hospital Group, Qingdao, China
M1  - (Zhu X.) Zhongda Hospital Southeast University, Nanjing, China
M1  - (Hu S.) Hubei Cancer Hospital, Wuhan, China
M1  - (Zhang W.) The First Affiliated Hospital of Nanchang University, Nanchang, China
M1  - (Wang Q.) Henan Cancer Hospital, Zhengzhou, China
M1  - (Jia Y.) The Second People Hospital of Yibin, Yibin, China
M1  - (Wang Z.) Peking University Cancer Hospital, Beijing, China
M1  - (Song Y.) Respiratory Medicine, Jinling Hospital, Nanjing University School of Medicine, Nanjing, China
M1  - (Wu J.) The First Affiliated Hospital of Xiamen University, Xiamen, China
M1  - (Shi M.) Jiangsu Cancer Hospital, Nanjing, China
M1  - (Li X.) The First Affiliated Hospital of Zhengzhou University, Zhengzhou, China
M1  - (Han Z.) Affiliated Tumor Hospital of Xinjiang Medical University, Urumqi, China
M1  - (Liu Y.) The First Hospital of China Medical University, Shenyang, China
M1  - (Yu Z.) The Affiliated Hospital of Qingdao University, Qingdao, China
M1  - (Liu A.) The Second Affiliated Hospital of Nanchang University, Nanchang, China
M1  - (Wang X.) Qilu Hospital of Shandong University, Jinan, China
M1  - (Zhou C.) Shanghai Pulmonary Hospital, Shanghai, China
M1  - (Zhong D.) Tianjin Medical University General Hospital, Tianjin, China
M1  - (Miao L.) Respiratory Medicine, Affiliated Drum Tower Hospital, Medical School of Nanjing University, Nanjing, China
M1  - (Zhang Z.; Liu H.) Anhui Provincial Cancer Hospital, Hefei, China
M1  - (Zhao H.) The Second Hospital of Anhui Medical University, Hefei, China
M1  - (Yang J.) The Sccond Affiliated Hospital of Guangzhou Medical University, Guangzhou, China
M1  - (Wang D.) Army Medical Center of PLA (Daping Hospital), Daping, China
M1  - (Wang Y.) Peking Union Medical College Hospital, Beijing, China
M1  - (Li Q.) Shanghai East Hospital Tongji University, Shanghai, China
M1  - (Zhang X.) Nantong Tumor Hospital, Nantong, China
M1  - (Ji M.) The First People'S Hospital of Changzhou, Changzhou, China
M1  - (Yang Z.) The Second Affiliated Hospital of Chongqing University, Chongqing, China
M1  - (Cui J.) The First Hospital of Jilin University, Jilin, China
M1  - (Gao B.) Ruijin Hospital Shanghai Jiaotong University School of Medicine, Shanghai, China
M1  - (Wang B.) Subei People'S Hospital of Jiangsu Province, Yanghzou, China
M1  - (Nie L.) Shaanxi Provincial Tumor Hospital, Xian, China
M1  - (He M.) Shanxi Provincial People'S Hospital, Taiyuan, China
M1  - (Jin S.) Cancer Hospital Chinest Academy of Medical Sciences Shenzhen Center, Shenzhen, China
M1  - (Gu W.) Nanjing First Hospital, Nanjing, China
M1  - (Shu Y.) The First Affiliated Hospital with Nanjing Medical University, Nanjing, China
M1  - (Zhou T.) Changzhou Cancer Hospital, Changzhou, China
M1  - (Feng J.) Affiliated Hospital of Nantong University, Nantong, China
M1  - (Yang X.) Jiaxing No.1 Hospital, Jiaxing, China
M1  - (Huang C.) Fujian Cancer Hospital, Fuzhou, China
M1  - (Zhu B.) Xinqiao Hospital of Army Medical University, Chongqing, China
M1  - (Yao Y.) First Affiliated Hospital of Xi'An Jiaotong University, Xian, China
M1  - (Wang Y.; Kang X.) Shanghai Junshi Biosciences, Shanghai, China
M1  - (Yao S.; Keegan P.) Topalliance Biosciences, Rockville, MD, United States
T1  - MA13.08 CHOICE-01: A Phase 3 Study of Toripalimab Versus Placebo in Combination With First-Line Chemotherapy for Advanced NSCLC
LA  - English
KW  - carboplatin
KW  - cisplatin
KW  - endogenous compound
KW  - epidermal growth factor receptor
KW  - paclitaxel
KW  - pemetrexed
KW  - placebo
KW  - programmed death 1 ligand 1
KW  - programmed death 1 receptor
KW  - toripalimab
KW  - adult
KW  - advanced cancer
KW  - cancer chemotherapy
KW  - cancer combination chemotherapy
KW  - cancer patient
KW  - cancer survival
KW  - clinical trial
KW  - conference abstract
KW  - controlled study
KW  - double blind procedure
KW  - drug combination
KW  - drug safety
KW  - drug therapy
KW  - drug withdrawal
KW  - female
KW  - follow up
KW  - gene expression
KW  - histopathology
KW  - human
KW  - human tissue
KW  - incidence
KW  - major clinical study
KW  - male
KW  - non small cell lung cancer
KW  - overall response rate
KW  - overall survival
KW  - people by smoking status
KW  - pharmacokinetics
KW  - phase 3 clinical trial
KW  - progression free survival
KW  - protein expression
KW  - randomized controlled trial
KW  - response evaluation criteria in solid tumors
N2  - Introduction: Toripalimab, a humanized monoclonal antibody against PD-1, was approved for treatment of previously treated advanced melanoma and nasopharyngeal carcinoma. Here, we report the results of CHOICE-01 (NCT03856411), a randomized, double-blind Phase 3 trial of toripalimab in combination first-line chemotherapy for advanced non-small cell lung cancer (NSCLC). Methods: Patients with treatment-naïve, advanced NSCLC without EGFR/ALK driver mutations were randomized (2:1) to receive toripalimab 240 mg or placebo in combination with chemotherapy (paclitaxel plus carboplatin for squamous and pemetrexed plus cisplatin/carboplatin for non-squamous NSCLC) Q3W for 4-6 cycles, followed by toripalimab/placebo for squamous and toripalimab/placebo in combination with pemetrexed for non-squamous NSCLC until disease progression, intolerable toxicity, or completion of 2 years of treatment. Stratification factors included PD-L1 tumor expression status, histopathology and smoking status. Crossover to toripalimab was allowed for patients from the placebo arm upon disease progression. Progression-free survival (PFS) and response were assessed by the investigator and by a blinded independent review committee (BIRC) per RECIST v1.1. The primary endpoint was PFS by investigator. Secondary end points included PFS by BIRC, overall survival (OS), objective response rate (ORR), and duration of response (DOR). An interim analysis and a final analysis were planned at pre-specified PFS events. Results: A total of 465 NSCLC patients (220 squamous and 245 non-squamous) were randomized: 309 to the toripalimab arm and 156 to the placebo arm. As of Nov 17, 2020, with a median follow-up of 7.1 and 7.0 months in the two arms, 218 PFS events were observed. At the interim analysis, a significant improvement in PFS as assessed by investigator was detected for toripalimab over placebo (HR=0.58 [95% CI: 0.44-0.77], P=0.0001), with median PFS of 8.3 vs. 5.6 months. The 1-year PFS rates were 32.6% and 13.1%. A significant improvement in PFS was observed in both squamous and non-squamous NSCLC and in PD-L1 expression subgroups. The HR was 0.55 (95% CI: 0.38-0.83) for squamous and 0.59 (95% CI: 0.40-0.87) for non-squamous NSCLC. PFS per BIRC had similar results. The ORR was 68.7% vs. 58.9% for squamous and 58.6% vs. 26.5% for non-squamous NSCLC and the median DOR was 6.9 vs. 4.2 months for squamous and 8.6 vs 5.1 months for non-squamous NSCLC in the toripalimab and placebo arms. As of March 7, 2021, OS data was immature with a trend favoring toripalimab: median OS 21.0 vs 16.0 months (HR=0.81 [95% CI: 0.57-1.17]). The incidence of Grade ≥3 adverse events (AEs) were 76.3% vs 80.1%; AEs leading to discontinuation of toripalimab/placebo were 12.3% vs 1.9%; and fatal AEs were 5.2% vs 1.3% in the toripalimab and placebo arms, respectively. Conclusion: The addition of toripalimab to standard 1st-line chemotherapy in patients with advanced NSCLC showed superior PFS and ORR and longer DOR than chemotherapy alone with a manageable safety profile. These results support the use of toripalimab with chemotherapy as 1st line therapy for NSCLC patients without driver mutations regardless of histologic subtypes. Keywords: anti-PD-1, 1st line treatment for NSCLC, Toripalimab
ER  - 

TY  - JOUR
M3  - Article
Y1  - 2021
VL  - 12
SN  - 1663-9812
JF  - Frontiers in Pharmacology
JO  - Front. Pharmacol.
UR  - https://www.embase.com/search/results?subaction=viewrecord&id=L636148580&from=export
U2  - L636148580
DB  - Embase
U3  - 2021-10-11
U4  - 2021-10-11
U4  - 2021-11-02
L2  - http://dx.doi.org/10.3389/fphar.2021.688528
DO  - 10.3389/fphar.2021.688528
A1  - Li, P.-J.
A1  - Lai, Y.-L.
A1  - He, F.
A1  - Chen, Y.-Y.
A1  - Gu, Z.-S.
A1  - Luo, W.
A1  - Zhang, Q.
M1  - (Li P.-J.) Department of Radiation Oncology, Cancer Hospital of University of Chinese Academy of Sciences (Zhejiang Cancer Hospital), Zhejiang Key Laboratory of Radiation Oncology, Institute of Cancer Research and Basic Medical Sciences, Chinese Academy of Sciences, Hangzhou, China
M1  - (Lai Y.-L.; Zhang Q., zhangq77@mail.sysu.edu.cn) Department of Radiotherapy, First Affiliated Hospital of Sun Yat-sen University, Guangzhou, China
M1  - (He F.) Department of Radiotherapy, Sixth Affiliated Hospital of Sun Yat-sen University, Guangzhou, China
M1  - (Chen Y.-Y.; Gu Z.-S.; Luo W.) Department of Radiotherapy, State Key Laboratory of Oncology in South China, Collaborative Innovation Center for Cancer Medicine, Sun Yat-sen University Cancer Center, Guangzhou, China
AD  - Q. Zhang, Department of Radiotherapy, First Affiliated Hospital of Sun Yat-sen University, Guangzhou, China
T1  - Explore the Usefulness of Concurrent Chemotherapy in Stage II Nasopharyngeal Carcinoma: A Retrospective Study
LA  - English
KW  - cisplatin
KW  - nedaplatin
KW  - adult
KW  - aged
KW  - article
KW  - cancer chemotherapy
KW  - cancer mortality
KW  - cancer patient
KW  - cancer prognosis
KW  - cancer radiotherapy
KW  - cancer recurrence
KW  - cancer staging
KW  - cancer survivor
KW  - chemoradiotherapy
KW  - distant metastasis
KW  - distant metastasis free survival
KW  - female
KW  - follow up
KW  - human
KW  - intensity modulated radiation therapy
KW  - local failure free survival
KW  - lymph node metastasis
KW  - major clinical study
KW  - male
KW  - multiple cycle treatment
KW  - nasopharynx carcinoma
KW  - overall survival
KW  - progression free survival
KW  - radiation dose
KW  - retrospective study
KW  - survival rate
KW  - survival time
KW  - treatment failure
KW  - treatment outcome
KW  - two dimensional radiotherapy
N2  - Objective: This study aims to compare the treatment outcomes of concurrent chemoradiotherapy (CCRT) versus radiotherapy (RT) alone in stage II nasopharyngeal carcinoma (NPC) patients. Methods: We retrospectively collected 601 stage II NPC patients treated in two hospitals between June 2003 to June 2016. All patients were divided into the CCRT group (n = 255) and the RT group (n = 346). Overall survival (OS), locoregional failure-free survival (LRFFS), progression-free survival (PFS), and distant metastasis-free survival (DMFS) were assessed using the Kaplan-Meier method. The log-rank test was used to compare the differences between the groups. The Cox-regression hazards model was performed to determine potential prognostic factors. Results: The median follow-up was 99 months. No significant difference was found in locoregional recurrence, distant metastasis, disease progression, and death between the two groups (all p > 0.05). In univariate analysis, the 5-years OS, PFS, LRFFS, and DMFS had no significant differences between the CCRT and RT groups (all p > 0.05). Two-dimensional radiotherapy (2DRT) sub-analysis showed that CCRT remarkably increased DMFS, PFS, and OS rates (all p < 0.05) but not LRFFS (p = 0.258) compared with RT alone. While intensity-modulated radiotherapy (IMRT) sub-analysis showed that the prognosis of the two groups had no significant differences (all p > 0.05). In multivariate analyses, age was significantly and inversely related to OS, PFS, LRFFS, and DMFS. IMRT was an independent favorable factor for improving LRFFS, PFS, and OS. Concurrent chemotherapy was an independent protective factor for DMFS. Conclusion: In the context of 2DRT, it is definite that concurrent chemotherapy provides survival benefits for patients with stage II NPC. While in the IMRT era, the impact of chemotherapy on survival in patients with stage II NPC is weakened. Prospective randomized controlled studies are required to confirm these results.
ER  - 

TY  - JOUR
M3  - Article
Y1  - 2021
VL  - 14
IS  - 3
SP  - 199
EP  - 205
SN  - 1658-3876
JF  - Hematology/ Oncology and Stem Cell Therapy
JO  - Hematol. Oncolog. Stem Cell Ther.
UR  - https://www.embase.com/search/results?subaction=viewrecord&id=L2006842509&from=export
U2  - L2006842509
C5  - 32504593
DB  - Embase
DB  - Medline
U3  - 2020-07-07
L2  - http://dx.doi.org/10.1016/j.hemonc.2020.05.005
DO  - 10.1016/j.hemonc.2020.05.005
A1  - Al-Rajhi, N.M.
A1  - Khalil, E.M.
A1  - Ahmad, S.
A1  - Soudy, H.
A1  - AlGhazi, M.
A1  - Fatani, D.M.
A1  - Memon, M.
A1  - Abouzied, M.
A1  - Khafaga, Y.M.
M1  - (Al-Rajhi N.M., nrajhi@kfshrc.edu.sa; Khalil E.M.; Ahmad S.; Soudy H.; AlGhazi M.; Fatani D.M.; Memon M.; Abouzied M.; Khafaga Y.M.) King Faisal Hospital and Research Centre, Riyadh, Saudi Arabia
AD  - N.M. Al-Rajhi, P.O. Box 3354, King Faisal Hospital and Research Centre, Riyadh, Saudi Arabia
T1  - Low-dose fractionated radiation with induction docetaxel and cisplatin followed by concurrent cisplatin and radiation therapy in locally advanced nasopharyngeal cancer: A randomized phase II–III trial
LA  - English
KW  - adult
KW  - advanced cancer
KW  - aged
KW  - article
KW  - cancer patient
KW  - cancer staging
KW  - cancer survival
KW  - chemoradiotherapy
KW  - clinical trial
KW  - controlled study
KW  - distant metastasis free survival
KW  - drug combination
KW  - drug therapy
KW  - female
KW  - human
KW  - induction chemotherapy
KW  - kidney
KW  - liver function
KW  - low drug dose
KW  - major clinical study
KW  - male
KW  - nasopharynx carcinoma
KW  - overall survival
KW  - phase 2 clinical trial
KW  - prospective study
KW  - radiotherapy
KW  - randomized controlled trial
KW  - young adult
KW  - cisplatin
KW  - docetaxel
N2  - Objective/Background: To evaluate the efficacy and outcome of adding low-dose fractionated radiotherapy (LDFRT) to induction chemotherapy plus concurrent chemoradiation in locally advanced nasopharyngeal carcinoma (LANPC). Methods: A single-institute, phase II–III, prospectively controlled randomized clinical trial was performed at King Faisal Specialist Hospital and Research Centre. Patients aged 18–70 years with WHO type II and III, stage III–IVB nasopharyngeal carcinoma, Eastern Cooperative Oncology Group performance score of 0–2, with adequate hematological, renal, and hepatic function were eligible. In total, 108 patients were enrolled in this trial. All patients received two cycles of induction docetaxel and cisplatin (75 mg/m2 each) chemotherapy on Days 1 and 22, followed by concurrent chemoradiation therapy. Radiation therapy consisted of 70 Gy in 33 fractions, with concurrent cisplatin 25 mg/m2 for 4 days on Days 43 and 64. Patients were randomly assigned to either adding LDFRT (0.5 Gy twice daily 6 hours apart for 2 days) to induction chemotherapy in the experimental arm (54 patients) or induction chemotherapy alone in the control arm (54 patients). Results: There was no significant difference in the post-induction response rates (RRs) or in toxicity between the two treatment arms. The 3-year overall survival (OS), locoregional control (LRC), and distant metastases-free survival (DMFS) rates for experimental arm and control arm were 94% versus 93% (p = .8), 84.8% versus 87.5% (p = .58), and 84.1% versus 91.6% (p = .25), respectively. Conclusion: The results showed no benefit from adding LDFRT to induction chemotherapy in terms of RR, OS, LRC, and DMFS.
ER  - 

TY  - JOUR
M3  - Article
Y1  - 2021
VL  - 278
IS  - 9
SP  - 3333
EP  - 3344
SN  - 1434-4726
SN  - 0937-4477
JF  - European Archives of Oto-Rhino-Laryngology
JO  - Eur. Arch. Oto-Rhino-Laryngol.
UR  - https://www.embase.com/search/results?subaction=viewrecord&id=L2010313721&from=export
U2  - L2010313721
C5  - 33517538
DB  - Embase
DB  - Medline
U3  - 2021-02-03
U4  - 2021-02-03
L2  - http://dx.doi.org/10.1007/s00405-020-06593-5
DO  - 10.1007/s00405-020-06593-5
A1  - Li, T.
A1  - Yang, F.
A1  - Ma, K.
A1  - Lv, L.
M1  - (Li T.; Lv L., lvlj@jlu.edu.cn) Department of Medical Care, The First Hospital of Jilin University, Changchun, China
M1  - (Yang F.) Department of Pediatric Surgery, The First Hospital of Jilin University, Changchun, China
M1  - (Ma K.) Department of Pain, The First Hospital of Jilin University, Changchun, China
AD  - L. Lv, Department of Medical Care, The First Hospital of Jilin University, Changchun, China
T1  - A network meta-analysis for efficacies and toxicities of different therapeutic regimens in the treatment of advanced nasopharyngeal carcinoma
LA  - English
KW  - antineoplastic agent
KW  - carboplatin
KW  - cisplatin
KW  - floxuridine
KW  - fluorouracil
KW  - adjuvant chemotherapy
KW  - adjuvant therapy
KW  - anemia
KW  - article
KW  - cancer radiotherapy
KW  - chemoradiotherapy
KW  - dermatitis
KW  - dysphagia
KW  - hematologic disease
KW  - human
KW  - induction chemotherapy
KW  - intermethod comparison
KW  - leukopenia
KW  - meta analysis
KW  - mucosa inflammation
KW  - multiple cycle treatment
KW  - nasopharynx carcinoma
KW  - nausea and vomiting
KW  - neutropenia
KW  - odds ratio
KW  - overall survival
KW  - randomized controlled trial (topic)
KW  - survival rate
KW  - systematic review
KW  - thrombocytopenia
KW  - treatment outcome
N2  - Purpose: The current study set out to compare the efficacies and toxicities (grad 3 and 4) between concurrent chemoradiotherapy (CCRT), induction chemotherapy plus radiotherapy (IC + RT), IC + CCRT, RT and CCRT + adjuvant chemotherapy (CCRT + AC) in regard to advanced nasopharyngeal carcinoma (NPC) treatment using a network meta-analysis. Methods: Literature retrieval was conducted using PubMed, Cochrane Library and other English databases. Eligible randomized controlled trails (RCTs) of 5 different regimens were included. The network meta-analysis combined direct and indirect comparisons to measure pooled odd ratios (OR) and the surface under the cumulative ranking curves (SUCRA). Results: A total of eight eligible RCTs were enrolled into this network meta-analysis after initial exclusion. With respect to hematologic toxicity, CCRT + AC exhibited higher toxicity in patients with advanced NPC in terms of anemia and leukopenia/neutropenia compared to RT. As for anemia, the toxicity of IC + CCRT was higher than those with advanced NPC. In addition, CCRT exhibited higher toxicity than RT in relation to leukopenia/neutropenia. Non-hematologic toxicity in regard to nausea/vomiting suggested that CCRT, IC + CCRT and CCRT + AC presented with higher levels of toxicity in patients with advanced NPC, in contrast to RT. Lastly, RT was found to be less toxic but with higher five-year overall survival (OS) rate in patients with advanced NPC, while CCRT, IC + CCRT and CCRT + AC were more toxic in patients with advanced NPC. Conclusion: Among the five therapeutic regimens, the survival rate of IC + RT was similar to that of CCRT, and the toxicity SUCRA value of IC + RT was lower than that of CCRT. Together, our findings indicate that IC + RT may be a potentially acceptable treatment alternative to CCRT for advanced NPC, and is worthy of further investigation.
ER  - 

TY  - JOUR
M3  - Review
Y1  - 2021
VL  - 42
IS  - 5
SN  - 1532-818X
SN  - 0196-0709
JF  - American Journal of Otolaryngology - Head and Neck Medicine and Surgery
JO  - Am. J. Otolaryngol. Head Neck Med. Surg.
UR  - https://www.embase.com/search/results?subaction=viewrecord&id=L2011537327&from=export
U2  - L2011537327
C5  - 33812206
DB  - Embase
DB  - Medline
DB  - 
U3  - 2021-07-22
U4  - 2021-07-22
U4  - 2021-10-04
L2  - http://dx.doi.org/10.1016/j.amjoto.2021.102973
DO  - 10.1016/j.amjoto.2021.102973
A1  - Hu, T.
A1  - Fang, L.
A1  - Shi, L.
A1  - Wang, W.
A1  - Huang, Y.
M1  - (Hu T.; Fang L.; Shi L.; Wang W.; Huang Y., 11124682@cumt.edu.cn) First Affiliated Hospital of Wenzhou Medical University, Wenzhou City, Zhejiang Province, China
AD  - Y. Huang, First Affiliated Hospital of Wenzhou Medical University, Wenzhou City, Zhejiang Province, China
T1  - Survival benefit of induction chemotherapy in treatment for stage III or IV locally advanced nasopharyngeal carcinoma – An updated meta-analysis and systematic review
LA  - English
KW  - antineoplastic agent
KW  - carboplatin
KW  - cisplatin
KW  - docetaxel
KW  - epirubicin
KW  - fluorouracil
KW  - folinic acid
KW  - gemcitabine
KW  - mitomycin
KW  - paclitaxel
KW  - adult
KW  - advanced cancer
KW  - allergic reaction
KW  - anemia
KW  - body weight loss
KW  - cancer combination chemotherapy
KW  - cancer staging
KW  - cancer survival
KW  - chemoradiotherapy
KW  - comparative effectiveness
KW  - dermatitis
KW  - diarrhea
KW  - distant metastasis free survival
KW  - dysphagia
KW  - esophagitis
KW  - fatigue
KW  - febrile neutropenia
KW  - human
KW  - induction chemotherapy
KW  - intensity modulated radiation therapy
KW  - leukopenia
KW  - liver toxicity
KW  - local recurrence free survival
KW  - meta analysis
KW  - middle aged
KW  - mucosa inflammation
KW  - nasopharynx carcinoma
KW  - nausea
KW  - neutropenia
KW  - odynophagia
KW  - outcome assessment
KW  - overall survival
KW  - randomized controlled trial (topic)
KW  - review
KW  - side effect
KW  - skin manifestation
KW  - survival rate
KW  - systematic review
KW  - thrombocytopenia
KW  - vomiting
KW  - xerostomia
N2  - Purpose: The purpose of this study was to investigate whether combined Induction chemotherapy (IC) with concurrent chemoradiotherapy (CCRT) for stage III or IV locally advanced nasopharyngeal carcinoma (LA-NPC) could achieve better survival benefits than CCRT alone. Materials and methods: Only randomized controlled trials were included in this study. There were two treatment regiments (IC + CCRT and CCRT alone) recruited for analysis. The end points of this meta-analysis were overall survival (OS), locoregional recurrence-free survival (LRFS), and distant metastases-free survival (DMFS). Then we performed a traditional meta-analysis. Results: Seven studies were included, including 2628 patients. Compared with using CCRT alone, IC + CCRT has better effects on overall survival (OS) [HR = 0.75, 95% CI = 0.63–0.89], locoregional recurrence-free survival (LRFS) [HR = 0.70, 95% CI = 0.56–0.86] and distant metastasis-free survival (DMFS) [HR = 0.65, 95% CI = 0.54–0.78]. Of note, the addition of IC also increases the incidence of toxic reactions and patient discomfort. Conclusion: IC + CCRT provided better survival benefits than CCRT alone. However, patients also had a higher incidence of toxic reactions with combination therapy.
ER  - 

TY  - JOUR
M3  - Article
Y1  - 2021
VL  - 27
IS  - 9
SP  - 1536
EP  - 1543
SN  - 1546-170X
SN  - 1078-8956
JF  - Nature Medicine
JO  - Nat. Med.
UR  - https://www.embase.com/search/results?subaction=viewrecord&id=L2013336962&from=export
U2  - L2013336962
C5  - 34341578
DB  - Embase
DB  - Medline
U3  - 2021-08-10
U4  - 2021-08-10
U4  - 2022-01-18
L2  - http://dx.doi.org/10.1038/s41591-021-01444-0
DO  - 10.1038/s41591-021-01444-0
A1  - Mai, H.-Q.
A1  - Chen, Q.-Y.
A1  - Chen, D.
A1  - Hu, C.
A1  - Yang, K.
A1  - Wen, J.
A1  - Li, J.
A1  - Shi, Y.-R.
A1  - Jin, F.
A1  - Xu, R.
A1  - Pan, J.
A1  - Qu, S.
A1  - Li, P.
A1  - Hu, C.
A1  - Liu, Y.-C.
A1  - Jiang, Y.
A1  - He, X.
A1  - Wang, H.-M.
A1  - Lim, W.-T.
A1  - Liao, W.
A1  - He, X.
A1  - Chen, X.
A1  - Liu, Z.
A1  - Yuan, X.
A1  - Li, Q.
A1  - Lin, X.
A1  - Jing, S.
A1  - Chen, Y.
A1  - Lu, Y.
A1  - Hsieh, C.-Y.
A1  - Yang, M.-H.
A1  - Yen, C.-J.
A1  - Samol, J.
A1  - Feng, H.
A1  - Yao, S.
A1  - Keegan, P.
A1  - Xu, R.-H.
M1  - (Mai H.-Q.; Chen Q.-Y.) Department of Nasopharyngeal Carcinoma, Sun Yat-Sen University Cancer Center, State Key Laboratory of Oncology in South China, Collaborative Innovation Center of Cancer Medicine, Guangzhou, China
M1  - (Chen D.) Affiliated Cancer Hospital & Institute of Guangzhou Medical University, Guangzhou, China
M1  - (Hu C.) Fudan University Cancer Center, Shanghai, China
M1  - (Yang K.) Union Hospital Tongji Medical College, Huazhong University of Science and Technology, Wuhan, China
M1  - (Wen J.) Affiliated Hospital of Guangdong Medical University, Zhanjiang, China
M1  - (Li J.) Jiangxi Cancer Hospital, Nanchang, China
M1  - (Shi Y.-R.) Hunan Cancer Hospital and the Affiliated Cancer Hospital of Xiangya School of Medicine, Changsha, China
M1  - (Jin F.) Guizhou Cancer Hospital of Guizhou Medical University, Guiyang, China
M1  - (Xu R.) Shenzhen People’s Hospital, Shenzhen, China
M1  - (Pan J.) Fujian Provincial Cancer Hospital, Fuzhou, China
M1  - (Qu S.) The People’s Hospital of Guangxi Zhuang Autonomous Region, Nanning, China
M1  - (Li P.) West China Hospital of Sichuan University, Chengdu, China
M1  - (Hu C.) The Second Xiangya Hospital of Central South University, Changsha, China
M1  - (Liu Y.-C.) Taichung Veterans General Hospital, Taichung, Taiwan
M1  - (Jiang Y.) Cancer Hospital of Shantou University Medical College, Shantou, China
M1  - (He X.) Jiangsu Cancer Hospital, Nanjing, China
M1  - (Wang H.-M.) Chang Gung Memorial Hospital, Taoyuan, Taiwan
M1  - (Lim W.-T.) National Cancer Centre, Singapore City, Singapore
M1  - (Liao W.) Nanfang Hospital, Guangzhou, China
M1  - (He X.) Cancer Hospital Chinese Academy of Medical Sciences and Peking Union Medical College, Beijing, China
M1  - (Chen X.) Zhejiang Cancer Hospital, Hangzhou, China
M1  - (Liu Z.) The Fifth Affiliated Hospital of Sun Yat-Sen University, Zhuhai, China
M1  - (Yuan X.) Tongji Hospital, Tongji Medical College, Huazhong University of Science and Technology, Wuhan, China
M1  - (Li Q.) Shanghai General Hospital, Shanghai, China
M1  - (Lin X.) Fujian Medical University Union Hospital, Fuzhou, China
M1  - (Jing S.) The Fourth Hospital of Hebei Medical University Hebei Cancer Hospital, Shijiazhuang, China
M1  - (Chen Y.) Hainan General Hospital, Haikou, China
M1  - (Lu Y.) Liuzhou Worker’s Hospital, Liuzhou, China
M1  - (Hsieh C.-Y.) China Medical University Hospital, Taichung, Taiwan
M1  - (Yang M.-H.) Taipei Veterans General Hospital, Taipei, Taiwan
M1  - (Yen C.-J.) National Cheng Kung University, Tainan, Taiwan
M1  - (Samol J.) Tan Tock Seng Hospital, Singapore City, Singapore
M1  - (Samol J.) Johns Hopkins University, Baltimore, MD, United States
M1  - (Feng H.; Yao S.) Shanghai Junshi Biosciences, Shanghai, China
M1  - (Feng H.; Yao S.; Keegan P.) TopAlliance Biosciences, Rockville, MD, United States
M1  - (Xu R.-H., xurh@sysucc.org.cn) Department of Medical Oncology, Sun Yat-Sen University Cancer Center, State Key Laboratory of Oncology in South China, Collaborative Innovation Center of Cancer Medicine, Guangzhou, China
AD  - R.-H. Xu, Department of Medical Oncology, Sun Yat-Sen University Cancer Center, State Key Laboratory of Oncology in South China, Collaborative Innovation Center of Cancer Medicine, Guangzhou, China
T1  - Toripalimab or placebo plus chemotherapy as first-line treatment in advanced nasopharyngeal carcinoma: a multicenter randomized phase 3 trial
LA  - English
KW  - NCT03581786
KW  - alanine aminotransferase
KW  - aspartate aminotransferase
KW  - cisplatin
KW  - gemcitabine
KW  - placebo
KW  - programmed death 1 receptor
KW  - thyrotropin
KW  - toripalimab
KW  - abdominal pain
KW  - adult
KW  - advanced cancer
KW  - aged
KW  - anemia
KW  - article
KW  - body weight loss
KW  - cancer chemotherapy
KW  - cancer combination chemotherapy
KW  - cancer recurrence
KW  - comparative study
KW  - confidence interval
KW  - constipation
KW  - controlled study
KW  - coughing
KW  - creatinine blood level
KW  - death
KW  - decreased appetite
KW  - diarrhea
KW  - dizziness
KW  - double blind procedure
KW  - drug withdrawal
KW  - epistaxis
KW  - fatigue
KW  - female
KW  - fever
KW  - hazard ratio
KW  - headache
KW  - human
KW  - hypocalcemia
KW  - hypochloremia
KW  - hypokalemia
KW  - hypomagnesemia
KW  - hyponatremia
KW  - hypothyroidism
KW  - infusion related reaction
KW  - insomnia
KW  - leukopenia
KW  - liver dysfunction
KW  - lymphocytopenia
KW  - major clinical study
KW  - male
KW  - multicenter study
KW  - multiple cycle treatment
KW  - musculoskeletal pain
KW  - myocarditis
KW  - myositis
KW  - nasopharynx carcinoma
KW  - nausea
KW  - neutropenia
KW  - overall survival
KW  - peripheral neuropathy
KW  - phase 3 clinical trial
KW  - pneumonia
KW  - progression free survival
KW  - pruritus
KW  - randomized controlled trial
KW  - rash
KW  - risk reduction
KW  - side effect
KW  - thrombocytopenia
KW  - treatment response
KW  - upper respiratory tract infection
KW  - vomiting
N2  - Gemcitabine-cisplatin (GP) chemotherapy is the standard first-line systemic treatment for recurrent or metastatic nasopharyngeal carcinoma (RM-NPC). In this international, double-blind, phase 3 trial (ClinicalTrials.gov identifier: NCT03581786), 289 patients with RM-NPC and no previous chemotherapy for recurrent or metastatic disease were randomized (1/1) to receive either toripalimab, a monoclonal antibody against human programmed death-1 (PD-1), or placebo in combination with GP every 3 weeks for up to six cycles, followed by monotherapy with toripalimab or placebo. The primary endpoint was progression-free survival (PFS) as assessed by a blinded independent review committee according to RECIST v.1.1. At the prespecified interim PFS analysis, a significant improvement in PFS was detected in the toripalimab arm compared to the placebo arm: median PFS of 11.7 versus 8.0 months, hazard ratio (HR) = 0.52 (95% confidence interval (CI): 0.36–0.74), P = 0.0003. An improvement in PFS was observed across key subgroups, including PD-L1 expression. As of 18 February 2021, a 40% reduction in risk of death was observed in the toripalimab arm compared to the placebo arm (HR = 0.603 (95% CI: 0.364–0.997)). The incidence of grade ≥3 adverse events (AEs) (89.0 versus 89.5%), AEs leading to discontinuation of toripalimab/placebo (7.5 versus 4.9%) and fatal AEs (2.7 versus 2.8%) was similar between the two arms; however, immune-related AEs (39.7 versus 18.9%) and grade ≥3 infusion reactions (7.5 versus 0.7%) were more frequent in the toripalimab arm. In conclusion, the addition of toripalimab to GP chemotherapy as a first-line treatment for patients with RM-NPC provided superior PFS compared to GP alone, and with a manageable safety profile.
ER  - 

TY  - JOUR
M3  - Conference Abstract
Y1  - 2021
VL  - 32
SP  - S815
SN  - 1569-8041
SN  - 0923-7534
JF  - Annals of Oncology
JO  - Ann. Oncol.
UR  - https://www.embase.com/search/results?subaction=viewrecord&id=L2014621677&from=export
U2  - L2014621677
DB  - Embase
U4  - 2021-09-21
L2  - http://dx.doi.org/10.1016/j.annonc.2021.08.1338
DO  - 10.1016/j.annonc.2021.08.1338
A1  - Masoud, S.A.
A1  - Elsherify, M.
A1  - Elmoghazy, E.
A1  - Sakr, H.
A1  - Ashour Metwaly, M.
A1  - Shete, J.
A1  - Rajan, S.
A1  - Al Saleh, K.
A1  - Hussein, A.
M1  - (Masoud S.A.; Shete J.; Rajan S.) Radiation Oncology, Kuwait Cancer Control Center, Shuwaikh, Kuwait
M1  - (Elsherify M.; Elmoghazy E.; Sakr H.) KCCC, Kuwait Cancer Control Center, Kuwait City, Kuwait
M1  - (Ashour Metwaly M.) Medical Oncology, KCCC - Kuwait Cancer Control Center, Shuwaikh, Kuwait
M1  - (Al Saleh K.) Radiation Oncology, Kuwait Cancer Control Centre Al Sabah Hospital, Shuwaikh, Kuwait
M1  - (Hussein A.) Research and Clinical Oncology, Medical Research, Alexandria, Egypt
T1  - 928TiP Induction versus adjuvant gemcitabine/cisplatin in locally advanced non-metastatic nasopharyngeal carcinoma: A randomised phase III trial
LA  - English
KW  - adjuvant
KW  - cisplatin
KW  - gemcitabine
KW  - adult
KW  - advanced cancer
KW  - antineoplastic protocol
KW  - cancer adjuvant therapy
KW  - cancer recurrence
KW  - cancer survival
KW  - chemoradiotherapy
KW  - clinical trial
KW  - conference abstract
KW  - disease free survival
KW  - drug combination
KW  - drug therapy
KW  - drug tolerability
KW  - eligibility criteria
KW  - funding
KW  - human
KW  - induction chemotherapy
KW  - intensity modulated radiation therapy
KW  - Kuwait
KW  - male
KW  - meta analysis
KW  - multicenter study (topic)
KW  - nasopharynx carcinoma
KW  - network meta-analysis
KW  - overall survival
KW  - phase 3 clinical trial (topic)
KW  - prospective study
KW  - radiotherapy
KW  - randomized controlled trial (topic)
KW  - recurrence free survival
KW  - single blind procedure
KW  - triplet chemotherapy
N2  - Background: The standard of care for locally advanced nasopharyngeal carcinoma is radical chemoradiation (CRT). Recent advances in radiation techniques and supportive measures resulted in improvement of locoregional control and quality of life. However distant failure is still the main challenging reason of poor survival Addition of systemic therapy to concurrent CRT is widely used and accepted as an option to reduce these failures, however selection of chemotherapy regimen and timing in relation to CRT is controversial. Doublet and triplet chemotherapy regimens using cisplatin and 5FU are thoroughly investigated in this setting. In spite of significant improvement in disease free survival and overall survival they were poorly tolerated. Hence, a minority of patients in the daily practice could tolerate those studied regimens as proposed. Recently, in multicenter randomized trial, Zhang and his group investigated gemcitabine and cisplatin as induction chemotherapy (ICT) added to CRT. It showed improvement in recurrence free survival and overall survival. More importantly 96.7% of the experimental arm completed the treatment protocol. This was further confirmed by an updated network of meta analysis by Bongiovanni et al. Again, the question of "when" is still valid. Our proposal is to compare tolerable regimen in induction versus adjuvant settings. Trial design: This is a prospective, non-blinded, open label, randomized phase III study. The patients will be randomised to one of two arms: Arm 1: patients will receive three cycles of IC gemcitabine/cisplatin followed by radical CRT Arm 2: Patients will receive radical CRT followed by three cycles of AC gemcitabine/cisplatin Patients fulfilling the eligibility criteria will be randomized either for ICT followed by CRT or CRT followed by ACT. Chemotherapy protocols for either ICT or ACT, 3 cycles of: Cisplatin: 80 mg/m2 Day 1; every 21 days cycle gemcitabine 1000 mg/ m2 Day 1,Day 8; every 21 days cycle. CRT: Intensity Modulated Radiotherapy (IMRT) 70 Gy/ 35 Fractions over 7 weeks with cisplatin 100 mg/m2 every 3 weeks. Legal entity responsible for the study: Ministry of Health, Kuwait. Funding: Has not received any funding. Disclosure: All authors have declared no conflicts of interest.
ER  - 

TY  - JOUR
M3  - Conference Abstract
Y1  - 2021
VL  - 32
SP  - S1340
SN  - 1569-8041
SN  - 0923-7534
JF  - Annals of Oncology
JO  - Ann. Oncol.
UR  - https://www.embase.com/search/results?subaction=viewrecord&id=L2014622232&from=export
U2  - L2014622232
DB  - Embase
U4  - 2021-09-23
L2  - http://dx.doi.org/10.1016/j.annonc.2021.08.2145
DO  - 10.1016/j.annonc.2021.08.2145
A1  - Liu, Z.
A1  - Zhou, Y.
A1  - Feng, W.-N.
A1  - Chen, M.-Y.
A1  - Han, G.
A1  - Zou, G.-R.
A1  - Yang, S.
A1  - He, Y.
A1  - Zou, X.
A1  - Tang, J.
A1  - Zhang, L.
A1  - Cui, L.
A1  - Chen, H.
A1  - Li, G.
A1  - Jiang, S.
A1  - Gao, J.
A1  - Xiao, L.
A1  - Zhang, Q.
A1  - Yi, W.
A1  - Huang, C.
M1  - (Liu Z.) Cancer Center, 5th Affiliated Hospital, Sun Yat-sen University, Zhuhai, China
M1  - (Zhou Y.) Cancer center, 5th Affiliated Hospital, Sun Yat-sen University, Zhuhai, China
M1  - (Feng W.-N.; Yang S.) Head and Neck/Thoracic Medical Oncology, The First People's Hospital of Foshan, Foshan, China
M1  - (Chen M.-Y.; Zou X.) Department of Nasopharyngeal Carcinoma, Sun Yat-sen University Cancer Center, Guangzhou, China
M1  - (Han G.) Department of Radiation Oncology, Hubei Cancer Hospital, Tongji Medical College, Huazhong University of Science and Technology, Wuhan, China, Wuhan, China
M1  - (Zou G.-R.; Tang J.) Oncology Department, Panyu Central Hospital, Guangzhou, China
M1  - (He Y.) Department of Radiation Oncology, Xiangya Hospital of Central South University, Changsha, China
M1  - (Zhang L.) Thoracic Medicine Department, Hunan Cancer Hospital, Changsha, China
M1  - (Cui L.) Department of Radiotherapy, The Affiliated Yuebei People′s Hospital of Medical College of Shantou University, Shaoguan, China
M1  - (Chen H.) Department of Pulmonary Oncology, Affiliated Hospital of Guangdong Medical University, Zhanjiang, China
M1  - (Li G.) Department of Radiation Oncology, Affiliated Cancer Hospital & Institute of Guangzhou Medical University, Gunagzhou, China
M1  - (Jiang S.) Oncology Department, The First Affiliated Hospital of Chongqing Medical University, Chongqing, China
M1  - (Gao J.) Department of Radiation Oncology, The First Affiliated Hospital of University of Science and Technology of China, Hefei, China
M1  - (Xiao L.) Department of Oncology, Jiangmen Central Hospital, Jiangmen, China
M1  - (Zhang Q.) Department of Radiation Oncology, The First Affiliated Hospital of Sun-Yat Sen University, Guangzhou, China
M1  - (Yi W.) Department of Radiation Oncology, The First Affiliated Hospital of Guangzhou Medical University, Guangzhou, China
M1  - (Huang C.) Department of Oncology, The Third Xiangya Hospital of Central South University, Changsha, China
T1  - LBA64 Olanzapine, an alternative to dexamethasone for preventing nausea and vomiting induced by cisplatin-based doublet highly emetogenic chemotherapy: A non-inferiority, prospective, multi-centered, randomized, controlled, phase III clinical trial
LA  - English
KW  - antiemetic agent
KW  - cisplatin
KW  - dexamethasone
KW  - endogenous compound
KW  - neurokinin 1 receptor
KW  - olanzapine
KW  - serotonin 3 antagonist
KW  - adult
KW  - adverse drug reaction
KW  - cancer chemotherapy
KW  - cancer patient
KW  - China
KW  - clinical trial
KW  - conference abstract
KW  - constipation
KW  - controlled study
KW  - drug combination
KW  - drug therapy
KW  - female
KW  - hiccup
KW  - human
KW  - insomnia
KW  - low drug dose
KW  - male
KW  - multicenter study
KW  - nausea and vomiting
KW  - phase 3 clinical trial
KW  - practice guideline
KW  - prevention
KW  - prospective study
KW  - randomized controlled trial
KW  - remission
KW  - sample size
KW  - sedation
KW  - side effect
KW  - sun
N2  - Background: Chemotherapy induced nausea and vomitting (CINV) is associated with significant deterioration in quality of life. The standard antiemetic therapy for highly emetogenic chemotherapy are combination therapies, and dexamethasone is a necessary component. However, dexamethasone has diverse side effects and it may not be an appropriate antiemetic for use in immunotherapy. Guidelines recommend using olanzapine (10mg) in preventing CINV, but excessive sedation was reported. A trail reported that lower dose olanzapine (5mg) was effective in control of CINV and had less serious sedation events. We initiated this trial to validate whether olanzapine (5mg) could be a non-inferiority alternative of dexamethasone in the triplet antiemetic combination therapy. Methods: The predicted sample size in this trial (NCT04437017) is 548 (power=80%, α=0.05, non-inferiority margin=10%). Eligible patients are randomized in a 1: 1 ratio into two groups to receive olanzapine or dexamethasone plus a 5-HT3 receptor antagonist (5-HT3 RA) and a NK-1 receptor antagonist (NK-1 RA). The primary endpoint is 0–120 h complete response (CR) rate, and the secondary endpoints are 25–120 h CR rate and 0–120 h no nausea rate. The endpoints and side effects will be recorded after the initiation of chemotherapy for 5 days. Results: Patients in the olanzapine group achieved a 0–120 h CR rate (83.6% v.s. 84.9%, difference [one-sided 95% CI]: 1.2% [-∞, 6.4%], Pnoninferiority = 0.003), 25–120 h CR rate (85.5% v.s. 85.6%, difference [one-sided 95% CI]: 0.1% [-∞, 5.1%], Pnoninferiority = 0.024) and 0–120 h no nausea rate (38.7% v.s. 39.9%, difference [one-sided 95% CI]: 1.2% [-∞, 8.1%], Pnoninferiority = 0.001) non-inferior to that in patients in the olanzapine group. Moreover, side effects such as constipation (P = 0.045), hiccups (P < 0.001) as well as insomnia (P < 0.001) were more frequent in patients receiving dexamethasone than in those receiving olanzapine. Conclusions: Olanzapine (5mg) could be a non-inferiority alternative of dexamethasone in the triplet combination anti-emetic therapy and has less side effects than dexamethasone. Legal entity responsible for the study: The Fifth Affiliated Hospital of Sun Yat-sen University. Funding: Beijing Xisike Clinical Oncology Research Foundation and the Investigator-Initiated Clinical Trial foundation of the Fifth Affiliated hospital of Sun Yat-sen University. Disclosure: All authors have declared no conflicts of interest.
ER  - 

TY  - JOUR
M3  - Article
Y1  - 2021
VL  - 22
IS  - 8
SP  - 1162
EP  - 1174
SN  - 1474-5488
SN  - 1470-2045
JF  - The Lancet Oncology
JO  - Lancet Oncol.
UR  - https://www.embase.com/search/results?subaction=viewrecord&id=L2013806216&from=export
U2  - L2013806216
C5  - 34174189
DB  - Embase
DB  - Medline
DB  - 
U3  - 2021-08-06
L2  - http://dx.doi.org/10.1016/S1470-2045(21)00302-8
DO  - 10.1016/S1470-2045(21)00302-8
A1  - Yang, Y.
A1  - Qu, S.
A1  - Li, J.
A1  - Hu, C.
A1  - Xu, M.
A1  - Li, W.
A1  - Zhou, T.
A1  - Shen, L.
A1  - Wu, H.
A1  - Lang, J.
A1  - Hu, G.
A1  - Luo, Z.
A1  - Fu, Z.
A1  - Qu, S.
A1  - Feng, W.
A1  - Chen, X.
A1  - Lin, S.
A1  - Zhang, W.
A1  - Li, X.
A1  - Sun, Y.
A1  - Lin, Z.
A1  - Lin, Q.
A1  - Lei, F.
A1  - Long, J.
A1  - Hong, J.
A1  - Huang, X.
A1  - Zeng, L.
A1  - Wang, P.
A1  - He, X.
A1  - Zhang, B.
A1  - Yang, Q.
A1  - Zhang, X.
A1  - Zou, J.
A1  - Fang, W.
A1  - Zhang, L.
M1  - (Yang Y.; Zhou T.; Fang W.; Zhang L., zhangli@sysucc.org.cn) Sun Yat-sen University Cancer Center, State Key Laboratory of Oncology in South China, Collaborative Innovation Center for Cancer Medicine, Guangzhou, China
M1  - (Qu S.) Guangxi Medical University Affiliated Tumor Hospital, Nanning, China
M1  - (Li J.) Jiangxi Cancer Hospital of Nanchang University, Nanchang, China
M1  - (Hu C.) Fudan University Shanghai Cancer Center, Shanghai, China
M1  - (Xu M.) First Affiliated Hospital of Gannan Medical University, Ganzhou, China
M1  - (Li W.) Guangzhou Medical University Affiliated Oncology Hospital, Guangzhou, China
M1  - (Shen L.) Xiangya Hospital Central South University, Changsha, China
M1  - (Wu H.) Affiliated Cancer Hospital of Zhengzhou University, Zhengzhou, China
M1  - (Lang J.) Sichuan Cancer Hospital & Institute, Sichuan Cancer Center, School of Medicine, University of Electronic Science and Technology of China, Chengdu, China
M1  - (Hu G.) Tongji Hospital of Tongji Medical College, Huazhong University of Science and Technology, Wuhan, China
M1  - (Luo Z.) Liuzhou People's Hospital, Liuzhou, China
M1  - (Fu Z.) 900th Hospital of The Joint Logistics Team, PLA, Fuzhou, China
M1  - (Qu S.) Guangxi Zhuang Autonomous Region People's Hospital, Nanning, China
M1  - (Feng W.) The First People's Hospital of Foshan, Foshan, China
M1  - (Chen X.) Zhejiang Cancer Hospital, Hangzhou, China
M1  - (Lin S.) Fujian Medical University Cancer Hospital & Fujian Cancer Hospital, Fuzhou, China
M1  - (Zhang W.) General Hospital of Southern Theatre Command, Guangzhou, China
M1  - (Li X.) Yunnan Cancer Hospital, Kunming, China
M1  - (Sun Y.) Beijing Cancer Hospital, Beijing, China
M1  - (Lin Z.) Cancer Hospital of Shantou University Medical College, Shantou, China
M1  - (Lin Q.) The First Affiliated Hospital of Xiamen University, Xiamen, China
M1  - (Lei F.) Zhongshan People's Hospital, Zhongshan, China
M1  - (Long J.) The First Affiliated Hospital of Sun Yat-sen University, Guangzhou, China
M1  - (Hong J.) The First Affiliated Hospital of Fujian Medical University/Key Laboratory of Radiation Biology, Fuzhou, China
M1  - (Huang X.) Sun Yat-sen Memorial Hospital of Sun Yat-sen University, Guangzhou, China
M1  - (Zeng L.) Jiujiang No.1 People's Hospital of Nanchang University, Jiujiang, China
M1  - (Wang P.) Tianjin Medical University Cancer Institute and Hospital, Tianjin, China
M1  - (He X.) Cancer Hospital Chinese Academy of Medical Sciences, Beijing, China
M1  - (Zhang B.; Yang Q.; Zhang X.; Zou J.) Jiangsu Hengrui Pharmaceuticals, Shanghai, China
AD  - L. Zhang, Sun Yat-Sen University Cancer Centre, State Key Laboratory of Oncology in South China, Collaborative Innovation Center for Cancer Medicine, Guangzhou, China
T1  - Camrelizumab versus placebo in combination with gemcitabine and cisplatin as first-line treatment for recurrent or metastatic nasopharyngeal carcinoma (CAPTAIN-1st): a multicentre, randomised, double-blind, phase 3 trial
LA  - English
KW  - adult
KW  - adverse drug reaction
KW  - anemia
KW  - article
KW  - cancer patient
KW  - cancer recurrence
KW  - cancer survival
KW  - cause of death
KW  - chemoradiotherapy
KW  - China
KW  - clinical trial
KW  - controlled study
KW  - double blind procedure
KW  - drug combination
KW  - drug safety
KW  - drug therapy
KW  - drug withdrawal
KW  - ECOG Performance Status
KW  - female
KW  - follow up
KW  - heart arrhythmia
KW  - human
KW  - leukopenia
KW  - liver metastasis
KW  - maintenance therapy
KW  - major clinical study
KW  - male
KW  - multicenter study
KW  - multiple organ failure
KW  - nasopharynx carcinoma
KW  - neutrophil count
KW  - pharynx hemorrhage
KW  - phase 1 clinical trial
KW  - phase 3 clinical trial
KW  - platelet count
KW  - progression free survival
KW  - radiotherapy
KW  - randomization
KW  - randomized controlled trial
KW  - side effect
KW  - young adult
KW  - camrelizumab
KW  - cisplatin
KW  - gemcitabine
KW  - placebo
N2  - Background: The addition of camrelizumab to gemcitabine and cisplatin showed promising activity as first-line therapy in patients with recurrent or metastatic nasopharyngeal carcinoma in a phase 1 trial. We therefore compared camrelizumab plus gemcitabine and cisplatin with placebo plus gemcitabine and cisplatin in a randomised phase 3 trial. Methods: In this randomised, double-blind, phase 3 trial done at 28 hospitals in China, patients were eligible if they were aged 18–75 years, had an Eastern Cooperative Oncology Group (ECOG) performance status of 0–1, and had previously untreated recurrent or metastatic nasopharyngeal carcinoma. Patients were randomly assigned (1:1; using an interactive web-response system with a block size of four) to receive either camrelizumab (200 mg on day 1) or matching placebo intravenously, plus gemcitabine and cisplatin (gemcitabine 1000 mg/m2 on days 1 and 8; cisplatin 80 mg/m2 on day 1) intravenously every 3 weeks for four to six cycles, followed by maintenance therapy with camrelizumab or placebo, until radiographic progression, unacceptable toxicity, start of new anticancer treatment, investigator decision, or withdrawal of consent. Stratification factors used in randomisation were liver metastases, previous radical concurrent chemoradiotherapy, and ECOG performance status. The allocation sequence was generated by an independent randomisation group. The primary endpoint was progression-free survival per independent review committee. The significance threshold for independent review committee-assessed progression-free survival was p=0·0086 (one-sided) at the interim analysis. Efficacy and safety analyses included all patients who received at least one dose of study drug. This trial is registered with ClinicalTrials.gov, NCT03707509, and is closed for enrolment but is ongoing. Findings: Between Nov 13, 2018, and Nov 29, 2019, 343 patients were screened and 263 were eligible and were randomly assigned to the camrelizumab group (n=134) or placebo group (n=129). At the prespecified interim analysis (June 15, 2020), independent review committee-assessed progression-free survival was significantly longer in the camrelizumab group (median 9·7 months [95% CI 8·3–11·4]) than in the placebo group (median 6·9 months [5·9–7·3]; hazard ratio 0·54 [95% CI 0·39–0·76]; one-sided p=0·0002). As of Dec 31, 2020, the most common grade 3 or worse adverse events of any cause were decreased white blood cell count (89 [66%] of 134 patients in the camrelizumab group vs 90 [70%] of 129 patients in the placebo group), decreased neutrophil count (86 [64%] vs 85 [66%]), anaemia (53 [40%] vs 57 [44%]), and decreased platelet count (53 [40%] vs 52 [40%]). Serious adverse events were reported in 59 (44%) of 134 patients in the camrelizumab group and 48 (37%) of 129 patients in the placebo group. Treatment-related deaths occurred in five (4%) patients in the camrelizumab group (two unknown cause of death, one multiple organ dysfunction syndrome, one pharyngeal haemorrhage, and one arrhythmia) and one (<1%) patient in the placebo group (unknown cause of death). Interpretation: Our findings suggest that camrelizumab plus gemcitabine and cisplatin could be a new standard of care for patients with recurrent or metastatic nasopharyngeal carcinoma in the first-line setting. Longer follow-up is needed to confirm this conclusion. Funding: Jiangsu Hengrui Pharmaceuticals (formerly Jiangsu Hengrui Medicine). Translation: For the Chinese translation of the abstract see Supplementary Materials section.
ER  - 

TY  - JOUR
M3  - Article
Y1  - 2021
VL  - 27
IS  - 15
SP  - 4168
EP  - 4194
SN  - 1557-3265
SN  - 1078-0432
JF  - Clinical Cancer Research
JO  - Clin. Cancer Res.
UR  - https://www.embase.com/search/results?subaction=viewrecord&id=L2013872717&from=export
U2  - L2013872717
C5  - 34083231
DB  - Embase
DB  - Medline
U3  - 2021-08-09
L2  - http://dx.doi.org/10.1158/1078-0432.CCR-20-4532
DO  - 10.1158/1078-0432.CCR-20-4532
A1  - Xia, W.-X.
A1  - Lv, X.
A1  - Liang, H.
A1  - Liu, G.-Y.
A1  - Sun, R.
A1  - Zeng, Q.
A1  - Li, S.-W.
A1  - Mo, H.-Y.
A1  - Han, F.
A1  - Luo, D.-H.
A1  - Liu, Q.
A1  - Shi, M.-Y.
A1  - Ye, Y.-F.
A1  - Yang, J.
A1  - Ke, L.-R.
A1  - Qiang, M.-Y.
A1  - Qiu, W.-Z.
A1  - Yu, Y.-H.
A1  - Liu, K.-Y.
A1  - Huang, X.-J.
A1  - Li, W.-Z.
A1  - Lv, S.-H.
A1  - Cai, Z.-C.
A1  - Miao, J.-J.
A1  - Guo, L.
A1  - Chen, M.-Y.
A1  - Cao, K.-J.
A1  - Wang, L.
A1  - Zhao, C.
A1  - Huang, P.-Y.
A1  - Chen, Q.-Y.
A1  - Hua, Y.-J.
A1  - Tang, L.-Q.
A1  - Qian, C.-N.
A1  - Mai, H.-Q.
A1  - Guo, X.
A1  - Xiang, Y.-Q.
M1  - (Xia W.-X.; Lv X.; Liang H.; Liu G.-Y.; Sun R.; Mo H.-Y.; Han F.; Luo D.-H.; Ke L.-R.; Qiang M.-Y.; Qiu W.-Z.; Yu Y.-H.; Liu K.-Y.; Huang X.-J.; Li W.-Z.; Lv S.-H.; Cai Z.-C.; Miao J.-J.; Guo L.; Chen M.-Y.; Cao K.-J.; Wang L.; Zhao C.; Huang P.-Y.; Chen Q.-Y.; Hua Y.-J.; Tang L.-Q.; Qian C.-N.; Mai H.-Q., maihq@sysucc.org.cn; Guo X., guoxiang@sysucc.org.cn; Xiang Y.-Q., xiangyq@sysucc.org.cn) State Key Laboratory of Oncology in South China, Collaborative Innovation Center for Cancer Medicine, Sun Yat-Sen University Cancer Center, Guangzhou, China
M1  - (Xia W.-X.; Lv X.; Liang H.; Liu G.-Y.; Sun R.; Mo H.-Y.; Han F.; Luo D.-H.; Ke L.-R.; Qiang M.-Y.; Qiu W.-Z.; Yu Y.-H.; Liu K.-Y.; Huang X.-J.; Li W.-Z.; Lv S.-H.; Cai Z.-C.; Miao J.-J.; Guo L.; Chen M.-Y.; Cao K.-J.; Wang L.; Zhao C.; Huang P.-Y.; Chen Q.-Y.; Hua Y.-J.; Tang L.-Q.; Qian C.-N.; Mai H.-Q., maihq@sysucc.org.cn; Guo X., guoxiang@sysucc.org.cn; Xiang Y.-Q., xiangyq@sysucc.org.cn) State Key Laboratory of Oncology in South China, Collaborative Innovation Center for Cancer Medicine, Guangdong Key Laboratory of Nasopharyngeal Carcinoma Diagnosis and Therapy, Sun Yat-Sen University Cancer Center, Guangzhou, China
M1  - (Liu G.-Y.; Shi M.-Y.; Ye Y.-F.) Sun Yat-Sen Memorial Hospital, Sun Yat-Sen University, Guangzhou, China
M1  - (Zeng Q.) Department of Radiation Oncology, The Fifth Affiliated Hospital, Sun Yat-Sen University, Zhuhai, China
M1  - (Li S.-W.) Department of Radiation Oncology, The Affiliated Hospital of Guilin Medical University, Guilin, China
M1  - (Liu Q.) Department of Medical Statistics and Epidemiology, Sun Yat-Sen University Cancer Center, Guangzhou, China
M1  - (Yang J.) Department of Radiation Oncology, Shanghai Proton and Heavy Ion Center, Shanghai, China
AD  - H.-Q. Mai, Department of Nasopharyngeal Carcinoma, Sun Yat-Sen University Cancer Center, 651 Dongfeng Road East, Guangzhou, China
AD  - X. Guo, Department of Nasopharyngeal Carcinoma, Sun Yat-Sen University Cancer Center, 651 Dongfeng Road East, Guangzhou, China
AD  - Y.-Q. Xiang, Department of Nasopharyngeal Carcinoma, Sun Yat-Sen University Cancer Center, 651 Dongfeng Road East, Guangzhou, China
T1  - A randomized controlled trial comparing two different schedules for cisplatin treatment in patients with locoregionally advanced nasopharyngeal cancer
LA  - English
KW  - acute toxicity
KW  - adult
KW  - advanced cancer
KW  - article
KW  - cancer patient
KW  - chemoradiotherapy
KW  - clinical trial
KW  - computer
KW  - controlled study
KW  - drug therapy
KW  - drug tolerability
KW  - eligibility criteria
KW  - failure free survival
KW  - female
KW  - follow up
KW  - human
KW  - leukopenia
KW  - major clinical study
KW  - male
KW  - multicenter study
KW  - nasopharynx carcinoma
KW  - radiotherapy
KW  - randomized controlled trial
KW  - thrombocytopenia
KW  - cisplatin
N2  - Purpose: Previous studies suggest that a cumulative cisplatin dose of 200 mg/m2 might be adequate in the intensity-modulated radiation therapy (IMRT) era for locoregionally advanced nasopharyngeal carcinoma (LANPC). However, two cycles of once-every-3weeks cisplatin at 100 mg/m2 has never been prospectively compared with standard once-a-week cisplatin regimen. Patients and Methods: This trial was conducted at three hospitals from 2011 to 2016. Patients who met the eligibility criteria were recruited (ChiCTR-TRC-12001979) and randomly assigned (1:1) via a computer-generated sequence to receive once-every-3-weeks cisplatin at 100 mg/m2 for two cycles or once-a-week cisplatin at 40 mg/m2 for six cycles concurrently with IMRT. Primary endpoint was failure-free survival and between-group absolute difference of 10% as the noninferiority margin. Results: A total of 510 patients were enrolled. Median followup time was 58.3 months with 85.4% of 3-year failure-free survival in the once-every-3-weeks group and 85.6% in the once-a-week group. An absolute difference of -0.2% (95% confidence interval, -6.3 to 5.9; Pnoninferiority ¼ 0.0016). Acute toxicities of grade 3 or higher occurred in 55.8% in the once-every-3-weeks group and 66.3% in the once-a-week group (P ¼ 0.015). The most common acute toxicities were hematologic abnormalities, including leukopenia (16% vs. 27%; P ¼ 0.0022) and thrombocytopenia (1% vs. 5%; P ¼ 0.015). The late grade 3–4 auditory loss rate was significantly lower in the once-every-3-weeks group than the once-a-week group (6% vs. 13%; P ¼ 0.0039). Conclusions: Once-every-3-weeks cisplatin as concurrent chemoradiotherapy is noninferior to once-a-week cisplatin in the treatment efficacy in the LANPC. Although both regimens are well tolerated, severe acute toxicities and late-onset auditory loss are higher in the once-a-week group.
ER  - 

TY  - JOUR
M3  - Article
Y1  - 2021
VL  - 12
SN  - 1663-9812
JF  - Frontiers in Pharmacology
JO  - Front. Pharmacol.
UR  - https://www.embase.com/search/results?subaction=viewrecord&id=L635367417&from=export
U2  - L635367417
DB  - Embase
U3  - 2021-07-06
U4  - 2021-07-06
U4  - 2021-07-07
L2  - http://dx.doi.org/10.3389/fphar.2021.656724
DO  - 10.3389/fphar.2021.656724
A1  - Wu, Z.
A1  - Wang, H.
A1  - Wu, J.
A1  - Guo, S.
A1  - Zhou, W.
A1  - Wu, C.
A1  - Lu, S.
A1  - Wang, M.
A1  - Zhang, X.
A1  - Li, J.
A1  - Tan, Y.
A1  - Fan, X.
A1  - Huang, Z.
M1  - (Wu Z.; Wang H.; Wu J., exogamy@163.com; Guo S.; Zhou W.; Wu C.; Lu S.; Wang M.; Zhang X.; Li J.; Tan Y.; Fan X.; Huang Z.) Department of Clinical Chinese Pharmacy, School of Chinese Materia Medica, Beijing University of Chinese Medicine, Beijing, China
AD  - J. Wu, Department of Clinical Chinese Pharmacy, School of Chinese Materia Medica, Beijing University of Chinese Medicine, Beijing, China
T1  - Investigation on the Efficiency of Chinese Herbal Injections combined with Concurrent Chemoradiotherapy for Treating Nasopharyngeal Carcinoma based on Multidimensional Bayesian Network Meta-analysis
LA  - English
KW  - aidi injection
KW  - Chinese medicinal formula
KW  - cisplatin
KW  - compound kushen injection
KW  - docetaxel
KW  - elemene injection
KW  - fluorouracil
KW  - folinate calcium
KW  - kangai injection
KW  - kanglaite injection
KW  - nedaplatin
KW  - oxaliplatin
KW  - paclitaxel
KW  - shengmai
KW  - shenmai injection
KW  - shenqifuzheng injection
KW  - unclassified drug
KW  - vinorelbine tartrate
KW  - xiaoaiping injection
KW  - article
KW  - Bayesian network
KW  - chemoradiotherapy
KW  - clinical effectiveness
KW  - concurrent chemoradiotherapy
KW  - human
KW  - intensity modulated radiation therapy
KW  - Karnofsky Performance Status
KW  - leukopenia
KW  - meta analysis
KW  - nasopharynx carcinoma
KW  - nausea and vomiting
KW  - oral mucositis
KW  - systematic review
KW  - thrombocytopenia
KW  - treatment outcome
N2  - Introduction: Given the wide utilization of Chinese herbal injections in the treatment of nasopharyngeal carcinoma (NPC), this network meta-analysis (NMA) was devised to compare the clinical efficacy and safety of different Chinese herbal injections combined with concurrent chemoradiotherapy (CCRT) against NPC. Methods: Randomized controlled trials (RCTs) were retrieved from seven electronic databases from the date of database establishment to October 5, 2020. Study selection and data extraction conformed to a priori criteria. Focusing on clinical effective rate, performance status, grade ≥3 oral mucositis, nausea and vomiting, leukopenia, and thrombopenia, this NMA was performed with Review Manager 5.3.5, Stata 13.1, WinBUGS 1.4.3, and R 4.0.3 software. Results: Ten inventions from 37 RCTs involving 2,581 participants with NPC that evaluated the clinical effective rate, nausea and vomiting, leukopenia, thrombopenia, and grade ≥3 oral mucositis were included. Compared with CCRT alone, Elemene injection and Compound Kushen injection were associated with significantly improved clinical effective rates, and Elemene injection plus CCRT had the highest probability in terms of clinical effective rate (78.07%) compared with the other interventions. Shenqifuzheng injection, Xiaoaiping injection, and Shenmai injection ranked the best in terms of performance status (79.02%), nausea and vomiting (86.35%), and grade ≥3 oral mucositis (78.14%) when combined with CCRT. Kangai injection combined with CCRT ranked ahead of the other injections in terms of leukopenia (90.80%) and thrombopenia (91.04%), and had a better impact on improving performance status and reducing leukopenia, thrombopenia, grade ≥3 oral mucositis, and nausea and vomiting in the multidimensional cluster analysis. Conclusion: Current clinical evidence indicates that Elemene injection combined with CCRT has the best clinical effective rate and that Kangai injection might have a comprehensively better impact on improving performance status and reducing adverse reactions against NPC. Additionally, due to the limitations of this NMA, more multicenter, high-quality, and head-to-head RCTs are needed to properly support our findings.
ER  - 

TY  - JOUR
M3  - Article
Y1  - 2021
VL  - 10
IS  - 12
SP  - 3886
EP  - 3895
SN  - 2045-7634
JF  - Cancer Medicine
JO  - Cancer Med.
UR  - https://www.embase.com/search/results?subaction=viewrecord&id=L2011418207&from=export
U2  - L2011418207
C5  - 33955190
DB  - Embase
DB  - Medline
DB  - 
U3  - 2021-05-10
U4  - 2021-05-10
L2  - http://dx.doi.org/10.1002/cam4.3936
DO  - 10.1002/cam4.3936
A1  - Yang, Z.
A1  - Cai, Z.
A1  - Cai, Q.
A1  - Hong, Y.
A1  - Zhang, C.
A1  - Huang, K.
A1  - Lin, Z.
A1  - Li, M.
M1  - (Yang Z.; Cai Z.; Cai Q.; Hong Y.; Zhang C.; Huang K.; Lin Z., zxlin5@qq.com; Li M., limei00182@139.com) Department of Radiation Oncology, Cancer Hospital of Shantou University Medical College, Shantou, Guangdong, China
M1  - (Cai Z.; Zhang C.; Huang K.) Shantou University Medical College, Shantou, Guangdong, China
AD  - Z. Lin, Department of Radiation Oncology, Cancer Hospital of Shantou University Medical College, Shantou, Guangdong, China
AD  - M. Li, Department of Radiation Oncology, Cancer Hospital of Shantou University Medical College, Shantou, Guangdong, China
T1  - Sequential induction chemotherapy plus intensity-modulated radiotherapy versus concurrent chemoradiotherapy in locoregionally advanced nasopharyngeal carcinoma: the three-year report of a phase II, single center, randomized, non-inferiority trial
LA  - English
KW  - ChiCTR-TRC-14004341
KW  - alanine aminotransferase
KW  - aspartate aminotransferase
KW  - bilirubin
KW  - cisplatin
KW  - docetaxel
KW  - iopromide
KW  - abdominal radiography
KW  - adult
KW  - aged
KW  - alanine aminotransferase blood level
KW  - anemia
KW  - article
KW  - aspartate aminotransferase blood level
KW  - bilirubin blood level
KW  - bone scintiscanning
KW  - cancer prognosis
KW  - cancer recurrence
KW  - cancer staging
KW  - cervical spine radiography
KW  - chemoradiotherapy
KW  - clinical effectiveness
KW  - computer assisted tomography
KW  - controlled study
KW  - creatinine clearance
KW  - distant metastasis
KW  - distant metastasis free survival
KW  - drug dose reduction
KW  - drug efficacy
KW  - drug safety
KW  - drug withdrawal
KW  - electrocardiogram
KW  - event free survival
KW  - febrile neutropenia
KW  - female
KW  - fine needle aspiration biopsy
KW  - histology
KW  - human
KW  - human tissue
KW  - hyperbilirubinemia
KW  - hypertransaminasemia
KW  - image analysis
KW  - incidence
KW  - induction chemotherapy
KW  - intensity modulated radiation therapy
KW  - leukopenia
KW  - liver toxicity
KW  - local recurrence free survival
KW  - low risk patient
KW  - lymph node metastasis
KW  - major clinical study
KW  - male
KW  - mucosa inflammation
KW  - multiple cycle treatment
KW  - nasopharyngoscopy
KW  - nasopharynx carcinoma
KW  - nausea and vomiting
KW  - neurotoxicity
KW  - neutrophil count
KW  - nuclear magnetic resonance imaging
KW  - overall survival
KW  - phase 2 clinical trial
KW  - physical examination
KW  - planning target volume
KW  - platelet count
KW  - progression free survival
KW  - prospective study
KW  - radiation dose
KW  - radiation safety
KW  - randomized controlled trial
KW  - thorax radiography
KW  - thrombocytopenia
KW  - treatment duration
KW  - treatment response
KW  - treatment withdrawal
N2  - To compare the efficacy and safety of induction chemotherapy (IC) followed by intensity-modulated radiotherapy (IMRT) alone versus concurrent CCRT in locoregionally advanced nasopharyngeal carcinoma (LA-NPC). Patients with newly diagnosed stage III to IVB nasopharyngeal carcinoma (NPC) were randomized to receive IC plus IMRT (IC+RT arm), or concurrent chemotherapy plus IMRT (CCRT arm), using a random number table. Both treatment arms received the same chemotherapy regimen. The primary endpoint was progression-free survival (PFS). Secondary end points included overall survival (OS), locoregional recurrence-free survival (LRRFS), distant metastasis-free survival (DMFS), treatment response, and acute treatment toxicities. From June 2013 to September 2018, a total of 204 patients histologically diagnosed with LA-NPC were enrolled in the study, with 102 patients randomly assigned to each arm. After a median follow-up duration of 45 months (range 4 to 84 months), the 3-year PFS, OS, LRRFS and DMFS were 72.2%, 87.8%, 92.3%, and 82.7% in the IC+RT arm, compared with 82.6%, 92.8%, 94.7%, and 88.2% in the CCRT arm. No statistical difference for PFS, OS, LRRFS, DMFS, or treatment response was observed between the two arms (p > 0.05). The incidences of leukopenia (p = 0.008) and anemia (p = 0.015) were significantly higher in patients in the CCRT arm than those in the IC+RT arm. Compared to CCRT, IC plus IMRT alone provided similarly favorable treatment outcomes in terms of PFS, OS, LRRFS, and DMFS for patients with LA-NPC, but resulted in fewer incidences of leukopenia and anemia.
ER  - 

TY  - JOUR
M3  - Article
Y1  - 2021
VL  - 100
IS  - 21
SP  - e25980
SN  - 1536-5964
JF  - Medicine
JO  - Medicine (Baltimore)
UR  - https://www.embase.com/search/results?subaction=viewrecord&id=L635156515&from=export
U2  - L635156515
C5  - 34032710
DB  - Medline
U3  - 2021-06-04
U4  - 2021-06-04
U4  - 2021-06-14
L2  - http://dx.doi.org/10.1097/MD.0000000000025980
DO  - 10.1097/MD.0000000000025980
A1  - Zhang, L.-L.
A1  - Cui, J.
A1  - Tan, H.-F.
A1  - Xiao, Z.
A1  - Pan, L.-X.
M1  - (Zhang L.-L.) Department of Nephrology,
M1  - (Cui J.) Department of Respiratory,
M1  - (Tan H.-F.) Department of Sports Medicine,
M1  - (Xiao Z.) Department of Emergency,
M1  - (Pan L.-X.) Department of Pathology, Wuhan Fourth Hospital; Puai Hospital, Tongji Medical College, Huazhong University of Science and Technology, Wuhan, Hubei Province, China
T1  - Efficacy and safety of two different adjuvant chemotherapy regimens in combination with concurrent chemoradiotherapy in treating patients with advanced nasopharyngeal carcinoma: A protocol for randomized controlled trial
LA  - English
KW  - antineoplastic agent
KW  - cisplatin
KW  - doxecitine
KW  - fluorouracil
KW  - gemcitabine
KW  - adjuvant chemotherapy
KW  - adverse event
KW  - cancer staging
KW  - chemoradiotherapy
KW  - comparative study
KW  - drug administration
KW  - follow up
KW  - human
KW  - intensity modulated radiation therapy
KW  - mortality
KW  - multicenter study (topic)
KW  - nasopharynx carcinoma
KW  - nasopharynx tumor
KW  - pathology
KW  - procedures
KW  - randomized controlled trial (topic)
N2  - BACKGROUND: Concurrent chemoradiotherapy is widely utilised as a standardized primary method of treatment for patients with advanced nasopharyngeal carcinoma (NPC). However, the combination of concurrent chemoradiotherapy and adjuvant chemotherapy for treating NPC patients remain unclear. Therefore, this study attempts to elucidate the efficiency and safety of concurrent chemoradiotherapy combined with adjuvant chemotherapy (gemcitabine plus cisplatin versus 5-fluorouracil plus cisplatin) for treating patients with NPC. MATERIALS AND METHODS: This study is a randomized, multicentral, open-labelled trial to assess the clinical efficiency and safety of using concurrent chemoradiotherapy combined with adjuvant chemotherapy as a therapeutic measure for advanced NPC patients. A total of 50 patients will be randomly assigned into 2 groups, namely treatment-group-one and treatment-group-two. Eligible patients will be administered with concurrent chemoradiotherapy and subsequentially with adjuvant chemotherapy (gemcitabine plus cisplatin or 5-fluorouracil plus cisplatin). Moreover, the primary endpoint is a comparison of progression-free survival between concurrent chemoradiotherapy and subsequentially adjuvant gemcitabine and cisplatin and chemoradiotherapy, which is proceeded by adjuvant 5-fluorouracil and cisplatin in advanced NPC patients. Overall survival, overall response rate, incidence of acute and late toxicity, and adverse events are the minor endpoints. Statistical analyses will be performed with SPSS 25.0 software. DISCUSSION: The current research evaluates the clinical efficiency and safety of utilising concurrent chemoradiotherapy combined with adjuvant chemotherapy as a therapeutic strategy to treat advanced NPC patients. The work done in this study will provide a clinical basis for concurrent chemoradiotherapy in combination with adjuvant chemotherapy for treating advanced NPC. TRIAL REGISTRATION: DOI 10.17605/OSF.IO/5UPVM.
ER  - 

TY  - JOUR
M3  - Article
Y1  - 2021
VL  - 278
IS  - 5
SP  - 1545
EP  - 1558
SN  - 1434-4726
SN  - 0937-4477
JF  - European Archives of Oto-Rhino-Laryngology
JO  - Eur. Arch. Oto-Rhino-Laryngol.
UR  - https://www.embase.com/search/results?subaction=viewrecord&id=L2005654394&from=export
U2  - L2005654394
C5  - 32700235
DB  - Embase
DB  - Medline
U3  - 2020-07-29
U4  - 2020-07-29
U4  - 2021-05-05
L2  - http://dx.doi.org/10.1007/s00405-020-06218-x
DO  - 10.1007/s00405-020-06218-x
A1  - Tang, M.
A1  - Jia, Z.
A1  - Zhang, J.
M1  - (Tang M.; Zhang J., Zhangjucq@163.com) Department of Oncology, The First Affiliated Hospital of Chongqing Medical University, Chongqing, China
M1  - (Jia Z.) Department of Orthopedics, The First Affiliated Hospital of Chongqing Medical University, Chongqing, China
AD  - J. Zhang, Department of Oncology, The First Affiliated Hospital of Chongqing Medical University, Chongqing, China
T1  - The evaluation of adding induction chemotherapy to concurrent chemoradiotherapy for locally advanced nasopharyngeal carcinoma: a meta-analysis
LA  - English
KW  - cisplatin
KW  - docetaxel
KW  - fluorouracil
KW  - advanced cancer
KW  - alopecia
KW  - article
KW  - chemoradiotherapy
KW  - distant metastasis free survival
KW  - febrile neutropenia
KW  - human
KW  - induction chemotherapy
KW  - leukopenia
KW  - liver toxicity
KW  - local failure free survival
KW  - mucosa inflammation
KW  - nasopharynx carcinoma
KW  - nausea and vomiting
KW  - nephrotoxicity
KW  - neutropenia
KW  - overall survival
KW  - priority journal
KW  - progression free survival
KW  - sensitivity analysis
KW  - systematic review
KW  - thrombocytopenia
KW  - treatment outcome
N2  - Purpose: We performed a meta-analysis to compare the efficacy and safety of induction chemotherapy (IC) followed by cisplatin-based concurrent chemoradiotherapy (CCRT) versus cisplatin-based CCRT for patients with locally advanced nasopharyngeal carcinoma (LA-NPC). Methods: We systematically searched PubMed, the Cochrane Library and Embase until February 29, 2020, for eligible randomized controlled trials (RCTs). The quality of the studies was assessed with the Cochrane Collaboration risk of bias tool. The following outcomes of interest were analyzed: 1) progression-free survival (PFS); 2) overall survival (OS); 3) distant metastasis-free survival (DMFS); 4) locoregional failure-free survival (LRFFS); and 5) any grade 3 or 4 treatment-related adverse events (AEs). The data were pooled with the use of hazard ratios (HRs) or odds ratios (ORs). Subgroup, heterogeneity and sensitivity analyses were performed. Results: After screening all studies selected from the initial search, seven trials with 2233 patients met the inclusion criteria. Compared to cisplatin-based CCRT alone, there was reliable evidence that IC significantly improved PFS (HR 0.65, 95% CI 0.55–0.75, P < 0.00001), OS (HR 0.61, 95% CI 0.45–0.83, P = 0.002), DMFS (HR 0.65, 95% CI 0.53–0.79, P < 0.0001) and LRFFS (HR 0.68, 95% CI 0.53–0.88, P = 0.003) and was associated with a markedly increased risk of AEs (grade 3/4) during the IC and CCRT phases. No significant difference in the incidence of late AEs (grade 3/4) was observed between different arms. Conclusion: Compared to cisplatin-based CCRT alone, IC followed by cisplatin-based CCRT confers real and substantial favorable survival outcomes with controllable toxicities. Therefore, it is reasonable to define IC followed by cisplatin-based CCRT as one of the standard treatment strategies for patients with LA-NPC.
ER  - 

TY  - JOUR
M3  - Article
Y1  - 2021
VL  - 9
IS  - 2
SP  - 125
EP  - 134
SN  - 2321-4856
JF  - Saudi Journal of Medicine and Medical Sciences
JO  - Saudi J. Med. Med. Sci.
UR  - https://www.embase.com/search/results?subaction=viewrecord&id=L634946646&from=export
U2  - L634946646
DB  - Embase
U3  - 2021-05-12
U4  - 2021-05-12
U4  - 2021-08-12
L2  - http://dx.doi.org/10.4103/sjmms.sjmms_471_20
DO  - 10.4103/sjmms.sjmms_471_20
A1  - Yang, H.
A1  - Lu, Y.
A1  - Xu, Z.
A1  - Wei, M.
A1  - Huang, H.
M1  - (Yang H.; Lu Y.; Xu Z.; Wei M.; Huang H., 13507726193@163.com) Department of Oncology, The Fourth Affiliated Hospital, Guangxi Medical University, Liuzhou, Guangxi, China
AD  - H. Huang, Department of Oncology, The Fourth Affiliated Hospital, Guangxi Medical University, Liuzhou, Guangxi, China
T1  - Gemcitabine plus platinum versus docetaxel plus platinum as first line therapy for metastatic nasopharyngeal carcinoma: A randomized clinical study
LA  - English
KW  - ChiCTR IOR 16007939
KW  - alanine aminotransferase
KW  - aspartate aminotransferase
KW  - bilirubin
KW  - carboplatin
KW  - cisplatin
KW  - colony stimulating factor
KW  - creatinine
KW  - docetaxel
KW  - gemcitabine
KW  - gimeracil plus oteracil potassium plus tegafur
KW  - nedaplatin
KW  - recombinant thrombopoietin
KW  - adult
KW  - aged
KW  - alanine aminotransferase blood level
KW  - anemia
KW  - area under the curve
KW  - article
KW  - aspartate aminotransferase blood level
KW  - bilirubin blood level
KW  - cancer combination chemotherapy
KW  - cancer survival
KW  - carcinoma
KW  - controlled study
KW  - creatinine blood level
KW  - disease exacerbation
KW  - drug dose reduction
KW  - drug efficacy
KW  - drug safety
KW  - female
KW  - follow up
KW  - human
KW  - kidney dysfunction
KW  - kidney injury
KW  - leukopenia
KW  - liver metastasis
KW  - lung metastasis
KW  - major clinical study
KW  - male
KW  - metastasis
KW  - nasopharynx carcinoma
KW  - neuritis
KW  - neurotoxicity
KW  - neutropenia
KW  - neutrophil count
KW  - overall survival
KW  - peripheral nerve injury
KW  - platelet count
KW  - priority journal
KW  - progression free survival
KW  - randomized controlled trial
KW  - response evaluation criteria in solid tumors
KW  - side effect
KW  - thrombocytopenia
KW  - treatment outcome
KW  - urea nitrogen blood level
KW  - vomiting
N2  - Background: A well-established first-line chemotherapy standard for metastatic nasopharyngeal carcinoma is yet lacking. Objectives: To compare the efficacy and safety of gemcitabine plus platinum versus docetaxel plus platinum regimen as first-line therapies for distal metastatic nasopharyngeal carcinoma. Study Design and Participants: A single center, randomized, open-label, parallel-arm study. The study included 120 patients with metastatic nasopharyngeal carcinoma who met the study requirements. Interventions: Participants were randomized in a 1:1 ratio through a sealed envelope selection. Gemcitabine 1000 mg/m2/d intravenously (IV) for >30 min (days 1 and 8) or docetaxel 75 mg/m2/d IV for 1 h (day 1) were administered to the respective group participants. Nedaplatin 75 mg/m2/d, IV (day 1), cisplatin 75 mg/m2/d IV (day 1) or carboplatin (area under the curve set as 5) IV (day 1) were used in both groups. One cycle duration was 21 days, with 4-6 cycles for all participants. Outcomes: The primary assessed outcomes were progression-free survival (PFS) and overall survival (OS), and the secondary outcomes were short-term efficacy [i.e., response rate (RR) and disease control rate (DCR)] and safety. Results: Seven patients withdrew from the study, and efficacy and adverse reactions were obtained for 113 patients (gemcitabine: 56; docetaxel: 57). Compared with the docetaxel plus platinum group, the gemcitabine plus platinum group had significantly higher RR (71.4% vs. 52.6%, P < 0.05); mPFS (9.7 vs. 7.8 months, P < 0.05), and mOS (20.6 vs. 16.8 months, P < 0.01). The significance was not associated with increased adverse reactions, as both groups showed similar Grades 3 and 4 adverse reactions (P > 0.05). DCR was non-significantly higher in the gemcitabine group (85.7% vs. 75.4%, P > 0.05). Multivariable analysis revealed that time to disease progression, number of involved organs, liver metastasis, and grouping were associated with mPFS and mOS (all P < 0.05). Conclusion: The combination of gemcitabine with platinum is likely superior to that of docetaxel with platinum as first-line treatment for metastatic nasopharyngeal carcinoma.
ER  - 

TY  - JOUR
M3  - Review
Y1  - 2021
VL  - 160
SN  - 1879-0461
SN  - 1040-8428
JF  - Critical Reviews in Oncology/Hematology
JO  - Crit. Rev. Oncol. Hematol.
UR  - https://www.embase.com/search/results?subaction=viewrecord&id=L2011083612&from=export
U2  - L2011083612
C5  - 33582249
DB  - Embase
DB  - Medline
U3  - 2021-03-02
U4  - 2021-03-02
U4  - 2021-08-04
L2  - http://dx.doi.org/10.1016/j.critrevonc.2021.103244
DO  - 10.1016/j.critrevonc.2021.103244
A1  - Bongiovanni, A.
A1  - Vagheggini, A.
A1  - Fausti, V.
A1  - Mercatali, L.
A1  - Calpona, S.
A1  - Di Menna, G.
A1  - Miserocchi, G.
A1  - Ibrahim, T.
M1  - (Bongiovanni A., alberto.bongiovanni@irst.emr.it; Fausti V.; Mercatali L.; Calpona S.; Di Menna G.; Miserocchi G.; Ibrahim T.) Osteoncology and Rare Tumors Center, Istituto Scientifico Romagnolo per lo Studio e la Cura dei Tumori (IRST) IRCCS, Meldola, Italy
M1  - (Vagheggini A.) Unit of Biostatistics and Clinical Trials, Istituto Scientifico Romagnolo per lo Studio e la Cura dei Tumori (IRST) IRCCS, Meldola, Italy
AD  - A. Bongiovanni, Osteoncology and Rare Tumors Center, Istituto Scientifico Romagnolo per lo Studio e la Cura dei Tumori (IRST) IRCCS, Via P. Maroncelli 40, Meldola, FC, Italy
T1  - Induction chemotherapy plus concomitant chemoradiotherapy in nasopharyngeal carcinoma: An updated network meta-analysis
LA  - English
KW  - antineoplastic agent
KW  - carboplatin
KW  - cisplatin
KW  - docetaxel
KW  - epirubicin
KW  - fluorouracil
KW  - folinic acid
KW  - gemcitabine
KW  - mitomycin
KW  - paclitaxel
KW  - platinum derivative
KW  - taxane derivative
KW  - anemia
KW  - cancer patient
KW  - cancer staging
KW  - chemoradiotherapy
KW  - concurrent chemoradiotherapy
KW  - conformal radiotherapy
KW  - distant metastasis free survival
KW  - dysphagia
KW  - fever
KW  - gold standard
KW  - human
KW  - induction chemotherapy
KW  - infection
KW  - intensity modulated radiation therapy
KW  - leukopenia
KW  - local recurrence free survival
KW  - meta analysis
KW  - mucosa inflammation
KW  - nasopharynx carcinoma
KW  - nausea
KW  - network meta-analysis
KW  - outcome assessment
KW  - overall survival
KW  - patient compliance
KW  - review
KW  - side effect
KW  - systematic review
KW  - thrombocytopenia
KW  - treatment response
KW  - vomiting
N2  - Background: Induction chemotherapy (IC) added to concurrent chemoradiotherapy (CCRT) appears to be superior to CCRT alone for locally-advanced nasopharyngeal carcinoma (NPC). The main objective of this network meta-analysis (NMA) was to assess the impact of different IC regimens on patient outcome. Patients and methods: We systematically searched and extracted data from randomized, controlled trials involving stage III-IV NPC patients randomly assigned to receive IC + CCRT vs. CCRT alone. Overall survival (OS), locoregional recurrence-free survival (LRFS) and distant metastasis-free survival (DMFS) in the two arms were compared using hazard ratios (HRs). Results: Eight clinical trials were identified including 2362 patients. OS-benefit from doublet IC regimens, in particular platinum-docetaxel and platinum-gemcitabine regimens, was seen. With regard to LRFS, docetaxel-platinum-5FU regimen showed a greater impact than the others. An indirect comparison between taxane- and gemcitabine-based IC regimens showed a benefit of the latter in terms of OS and DMFS. Conclusions: Although CCRT with cisplatin has been the gold standard of treatment in NPC for several years. Docetaxel + cisplatin-IC and cisplatin + gemcitabine-IC regimens have a positive impact on survival in locally-advanced NPC and should be considered the new standard option.
ER  - 

TY  - JOUR
M3  - Article
Y1  - 2021
VL  - 12
SN  - 1664-3224
JF  - Frontiers in Immunology
JO  - Front. Immunol.
UR  - https://www.embase.com/search/results?subaction=viewrecord&id=L634682974&from=export
U2  - L634682974
C5  - 33841399
DB  - Embase
DB  - Medline
DB  - 
U3  - 2021-08-09
U4  - 2021-08-09
U4  - 2021-08-13
L2  - http://dx.doi.org/10.3389/fimmu.2021.618150
DO  - 10.3389/fimmu.2021.618150
A1  - Xia, C.
A1  - Jiang, C.
A1  - Li, W.
A1  - Wei, J.
A1  - Hong, H.
A1  - Li, J.
A1  - Feng, L.
A1  - Wei, H.
A1  - Xin, H.
A1  - Chen, T.
M1  - (Xia C.; Li W.; Wei J.; Hong H.; Xin H., xinhb@ncu.edu.cn; Chen T., chentingtao1984@163.com) National Engineering Research Center for Bioengineering Drugs and Technologies, Institute of Translational Medicine, Nanchang University, Nanchang, China
M1  - (Jiang C.; Li J.; Feng L.) Department of Radiation Oncology, Jiangxi Cancer Hospital, Nanchang, China
M1  - (Jiang C.; Li J.; Feng L.) NHC Key Laboratory of Personalized Diagnosis and Treatment of Nasopharyngeal Carcinoma, Jiangxi Cancer Hospital of Nanchang University), Nanchang, China
M1  - (Wei H., weihong63528@163.com) Precision Medicine Institute, The First Affiliated Hospital, Sun Yat-sen University, Guangzhou, China
AD  - H. Xin, National Engineering Research Center for Bioengineering Drugs and Technologies, Institute of Translational Medicine, Nanchang University, Nanchang, China
AD  - T. Chen, National Engineering Research Center for Bioengineering Drugs and Technologies, Institute of Translational Medicine, Nanchang University, Nanchang, China
AD  - H. Wei, Precision Medicine Institute, The First Affiliated Hospital, Sun Yat-sen University, Guangzhou, China
T1  - A Phase II Randomized Clinical Trial and Mechanistic Studies Using Improved Probiotics to Prevent Oral Mucositis Induced by Concurrent Radiotherapy and Chemotherapy in Nasopharyngeal Carcinoma
LA  - English
KW  - ClinicalTrials.gov03112837
KW  - Clinac 600C
KW  - culture medium
KW  - FastQuant
KW  - Flurochem E
KW  - immunoassay analyzer
KW  - linear accelerator
KW  - nucleic acid isolation kit
KW  - nucleic acid technique kit
KW  - PCR assay kit
KW  - SYBR FAST
KW  - cisplatin
KW  - gelatin plus sodium chloride
KW  - genomic DNA
KW  - glyceraldehyde 3 phosphate dehydrogenase
KW  - interleukin 1beta
KW  - interleukin 6
KW  - ketamine
KW  - placebo
KW  - probiotic agent
KW  - tumor necrosis factor
KW  - acid tolerance
KW  - adult
KW  - advanced cancer
KW  - aged
KW  - animal cell
KW  - animal model
KW  - animal tissue
KW  - apoptosis
KW  - article
KW  - bacterium isolate
KW  - Bifidobacterium animalis
KW  - blood analysis
KW  - cancer patient
KW  - cancer staging
KW  - CD3+ T lymphocyte
KW  - CD4+ T lymphocyte
KW  - CD8+ T lymphocyte
KW  - cell membrane permeability
KW  - chemoluminescence
KW  - chemoradiotherapy
KW  - clinical trial
KW  - colon tissue
KW  - colony formation
KW  - controlled study
KW  - disease severity
KW  - DNA extraction
KW  - double blind procedure
KW  - down regulation
KW  - dysbiosis
KW  - feces microflora
KW  - female
KW  - gene amplification
KW  - gene sequence
KW  - high throughput sequencing
KW  - histopathology
KW  - homeostasis
KW  - human
KW  - immune response
KW  - incidence
KW  - intensity modulated radiation therapy
KW  - intestine flora
KW  - Karnofsky Performance Status
KW  - Lactobacillus
KW  - Lactobacillus acidophilus
KW  - Lactobacillus plantarum
KW  - Lactobacillus rhamnosus
KW  - major clinical study
KW  - male
KW  - microbial community
KW  - microbial diversity
KW  - monitoring
KW  - multiple cycle treatment
KW  - nasopharynx carcinoma
KW  - nonhuman
KW  - oral mucositis
KW  - phase 2 clinical trial
KW  - protein expression
KW  - radiation dose
KW  - randomized controlled trial
KW  - rat
KW  - real time reverse transcription polymerase chain reaction
KW  - RNA extraction
KW  - staining
KW  - tongue
KW  - tumor volume
KW  - upregulation
KW  - Western blotting
KW  - young adult
KW  - Clinac 600C
KW  - FastQuant
KW  - Flurochem E
KW  - SYBR FAST
C3  - Clinac 600C(Varian,United States)
C3  - FastQuant(Tiangen,China)
C3  - Flurochem E
C3  - SYBR FAST(KAPA Biosystems,United States)
C2  - Rotex Medica(Germany)
C4  - Tiangen(China)
C4  - KAPA Biosystems(United States)
C4  - Sigma Aldrich(United States)
C4  - Varian(United States)
N2  - Earlier evidence has proven that probiotic supplements can reduce concurrent chemoradiotherapy (CCRT)-induced oral mucositis (OM) in nasopharyngeal cancer (NPC). The incidence of severe OM (grade 3 or higher) was the primary endpoint in this study. We first enrolled 85 patients with locally advanced NPC who were undergoing CCRT. Of them, 77 patients were finally selected and randomized (1:1) to receive either a probiotic cocktail or placebo. To investigate the protective effects and the mechanism of probiotic cocktail treatment on OM induced by radiotherapy and chemotherapy, we randomly divided the rats into the control (C) group, the model (M) group, and the probiotic (P) group. After treatment, samples from the tongue, blood, and fecal and proximal colon tissues on various days (7th, 14th, and 21st days) were collected and tested for the inflammatory response, cell apoptosis, intestinal permeability, and intestinal microbial changes. We found that patients taking the probiotic cocktail showed significantly lower OM. The values of the incidence of 0, 1, 2, 3, and 4 grades of OM in the placebo group and in the probiotic cocktail group were reported to be 0, 14.7, 38.2, 32.4, and 14.7% and 13.9, 36.1, 25, 22.2, and 2.8%, respectively. Furthermore, patients in the probiotic cocktail group showed a decrease in the reduction rate of CD3+ T cells (75.5% vs. 81%, p < 0.01), CD4+ T cells (64.53% vs. 79.53%, p < 0.01), and CD8+ T cells (75.59 vs. 62.36%, p < 0.01) compared to the placebo group. In the rat model, the probiotic cocktail could ameliorate the severity of OM, decrease the inflammatory response, cause cell apoptosis and intestinal permeability, and restore the structure of gut microbiota to normalcy. In conclusion, the modified probiotic cocktail significantly reduces the severity of OM by enhancing the immune response of patients with NPC and modifying the structure of gut microbiota. Clinical Trial Registration: The Clinical Trial Registration should be the NCT03112837.
ER  - 

TY  - JOUR
M3  - Article
Y1  - 2021
VL  - 39
IS  - 7
SP  - 840
EP  - 859
SN  - 1527-7755
SN  - 0732-183X
JF  - Journal of Clinical Oncology
JO  - J. Clin. Oncol.
UR  - https://www.embase.com/search/results?subaction=viewrecord&id=L2011459796&from=export
U2  - L2011459796
C5  - 33405943
DB  - Embase
DB  - Medline
DB  - 
U3  - 2021-03-29
U4  - 2021-03-29
U4  - 2021-06-29
L2  - http://dx.doi.org/10.1200/JCO.20.03237
DO  - 10.1200/JCO.20.03237
A1  - Chen, Y.-P.
A1  - Ismaila, N.
A1  - Chua, M.L.K.
A1  - Colevas, A.D.
A1  - Haddad, R.
A1  - Huang, S.H.
A1  - Wee, J.T.S.
A1  - Whitley, A.C.
A1  - Yi, J.-L.
A1  - Yom, S.S.
A1  - Chan, A.T.C.
A1  - Hu, C.-S.
A1  - Lang, J.-Y.
A1  - Le, Q.-T.
A1  - Lee, A.W.M.
A1  - Lee, N.
A1  - Lin, J.-C.
A1  - Ma, B.
A1  - Morgan, T.J.
A1  - Shah, J.
A1  - Sun, Y.
A1  - Ma, J.
M1  - (Chen Y.-P.; Sun Y.; Ma J., majun2@mail.sysu.edu.cn) Sun Yat-sen University Cancer Center, State Key Laboratory of Oncology in South China, Collaborative Innovation Center for Cancer Medicine, Guangdong Key Laboratory of Nasopharyngeal Carcinoma Diagnosis and Therapy, Guangzhou, Chinese Society of Clinical Oncology, Beijing, China
M1  - (Ismaila N.) American Society of Clinical Oncology, Alexandria, VA, United States
M1  - (Chua M.L.K.; Wee J.T.S.) National Cancer Centre Singapore/Duke-NUS Medical School, Singapore
M1  - (Colevas A.D.; Le Q.-T.) Stanford University School of Medicine, Stanford, CA, United States
M1  - (Haddad R.) Dana-Farber Cancer Institute, Boston, MA, United States
M1  - (Huang S.H.) Princess Margaret Cancer Centre, University of Toronto, Toronto, ON, Canada
M1  - (Whitley A.C.) Central Alabama Radiation Oncology, Montgomery, AL, United States
M1  - (Yi J.-L.) National Cancer Center, National Clinical Research Center for Cancer/ Cancer Hospital, Chinese Academy of Medical Sciences, Peking Union Medical College, Beijing, Chinese Society of Clinical Oncology, Beijing, China
M1  - (Yom S.S.) University of California San Francisco, San Francisco, CA, United States
M1  - (Chan A.T.C.; Ma B.) State Key Laboratory of Translational Oncology, Sir YK Pao Centre for Cancer, Department of Clinical Oncology, Hong Kong Cancer Institute, Chinese University of Hong Kong, Hong Kong, Hong Kong
M1  - (Hu C.-S.) Fudan University Shanghai Cancer Center, Shanghai, Chinese Society of Clinical Oncology, Beijing, China
M1  - (Lang J.-Y.) Sichuan Cancer Hospital & Institute, Chengdu, Chinese Society of Clinical Oncology, Beijing, China
M1  - (Lee A.W.M.) The University of Hong Kong—Shenzhen Hospital, People’s Republic of China, The University of Hong Kong, Hong Kong, Hong Kong
M1  - (Lee N.; Shah J.) Memorial Sloan Kettering Cancer Center, New York, NY, United States
M1  - (Lin J.-C.) Changhua Christian Hospital, Changhua, Taiwan
M1  - (Morgan T.J.) Patient Representative, Monmouth, NJ, United States
AD  - J. Ma, Sun Yat-sen University Cancer Center, State Key Laboratory of Oncology in South China, Collaborative Innovation Center for Cancer Medicine, Guangdong Key Laboratory of Nasopharyngeal Carcinoma Diagnosis and Therapy, Chinese Society of Clinical Oncology, 651 Dongfeng Road East, Guangzhou, China
T1  - Chemotherapy in Combination with Radiotherapy for Definitive-Intent Treatment of Stage II-IVA Nasopharyngeal Carcinoma: CSCO and ASCO Guideline
LA  - English
KW  - ChiCTR-TRC-12001979)
KW  - ChiCTR-TRC-13003285
KW  - NCT02135042
KW  - NCT02363400
KW  - NCT02633202
KW  - NCT02958111
KW  - NCT03503136
KW  - capecitabine
KW  - carboplatin
KW  - cisplatin
KW  - docetaxel
KW  - fluorouracil
KW  - gemcitabine
KW  - nedaplatin
KW  - oxaliplatin
KW  - tegafur
KW  - adjuvant therapy
KW  - adult
KW  - article
KW  - cancer adjuvant therapy
KW  - cancer control
KW  - cancer radiotherapy
KW  - cancer staging
KW  - cancer survival
KW  - chemoradiotherapy
KW  - consensus
KW  - continuous infusion
KW  - distant metastasis
KW  - evidence based practice
KW  - female
KW  - health care cost
KW  - health disparity
KW  - human
KW  - male
KW  - meta analysis (topic)
KW  - meta analysis
KW  - multiple chronic conditions
KW  - multiple cycle treatment
KW  - nasopharynx carcinoma
KW  - practice guideline
KW  - priority journal
KW  - quality of life
KW  - randomized controlled trial (topic)
KW  - systematic review (topic)
KW  - systematic review
N2  - PURPOSE The aim of this joint guideline is to provide evidence-based recommendations to practicing physicians and other healthcare providers on definitive-intent chemoradiotherapy for patients with stage II-IVA nasopharyngeal carcinoma (NPC). METHODS The Chinese Society of Clinical Oncology (CSCO) and ASCO convened an expert panel of radiation oncology, medical oncology, surgery, and advocacy representatives. The literature search included systematic reviews, meta-analyses, and randomized controlled trials published from 1990 through 2020. Outcomes of interest included survival, distant and locoregional disease control, and quality of life. Expert panel members used this evidence and informal consensus to develop evidence-based guideline recommendations. RESULTS The literature search identified 108 relevant studies to inform the evidence base for this guideline. Five overarching clinical questions were addressed, which included subquestions on radiotherapy (RT), chemotherapy sequence, and concurrent, induction, and adjuvant chemotherapy options. RECOMMENDATIONS Evidence-based recommendations were developed to address aspects of care related to chemotherapy in combination with RT for the definitive-intent treatment of stage II to IVA NPC.
ER  - 

TY  - JOUR
M3  - Article
Y1  - 2021
VL  - 11
SN  - 2234-943X
JF  - Frontiers in Oncology
JO  - Front. Oncol.
UR  - https://www.embase.com/search/results?subaction=viewrecord&id=L634440147&from=export
U2  - L634440147
DB  - Embase
DB  - 
U3  - 2021-03-17
U4  - 2021-03-17
U4  - 2021-04-28
L2  - http://dx.doi.org/10.3389/fonc.2021.626145
DO  - 10.3389/fonc.2021.626145
A1  - Choi, H.C.-W.
A1  - Chan, S.-K.
A1  - Lam, K.-O.
A1  - Chan, S.-Y.
A1  - Chau, S.-C.
A1  - Kwong, D.L.-W.
A1  - Leung, T.-W.
A1  - Luk, M.-Y.
A1  - Lee, A.W.-M.
A1  - Lee, V.H.-F.
M1  - (Choi H.C.-W.; Chan S.-K.; Lam K.-O.; Chan S.-Y.; Chau S.-C.; Kwong D.L.-W.; Leung T.-W.; Luk M.-Y.; Lee A.W.-M.; Lee V.H.-F.) Department of Clinical Oncology, LKS Faculty of Medicine, The University of Hong Kong, Hong Kong
M1  - (Lam K.-O.; Kwong D.L.-W.; Leung T.-W.; Luk M.-Y.; Lee A.W.-M.; Lee V.H.-F.) Clinical Oncology Center, The University of Hong Kong-Shenzhen Hospital, Shenzhen, China
AD  - V.H.-F. Lee, Department of Clinical Oncology, LKS Faculty of Medicine, The University of Hong Kong, Hong Kong
AD  - V.H.-F. Lee, Clinical Oncology Center, The University of Hong Kong-Shenzhen Hospital, Shenzhen, China
T1  - The Most Efficacious Induction Chemotherapy Regimen for Locoregionally Advanced Nasopharyngeal Carcinoma: A Network Meta-Analysis
LA  - English
KW  - capecitabine
KW  - carboplatin
KW  - cisplatin
KW  - docetaxel
KW  - epirubicin
KW  - fluorouracil
KW  - folinic acid
KW  - gemcitabine
KW  - mitomycin
KW  - paclitaxel
KW  - adjuvant chemotherapy
KW  - advanced cancer
KW  - article
KW  - cancer chemotherapy
KW  - cancer staging
KW  - cancer survival
KW  - chemoradiotherapy
KW  - data extraction
KW  - data quality assessment
KW  - disease exacerbation
KW  - human
KW  - induction chemotherapy
KW  - intensity modulated radiation therapy
KW  - meta analysis
KW  - nasopharynx carcinoma
KW  - network meta-analysis
KW  - overall survival
KW  - progression free survival
KW  - randomized controlled trial (topic)
KW  - sensitivity analysis
KW  - systematic review
N2  - Background: Induction chemotherapy (IC) followed by concurrent chemoradiotherapy (CCRT) for non-metastatic locoregionally advanced nasopharyngeal carcinoma (NPC) has gained considerable attention. However, the most efficacious IC regimens remain investigational. We aimed to compare the survival benefits of all available IC regimens followed by CCRT in this network meta-analysis. Methods: All randomized-controlled trials of CCRT with or without IC in non-metastatic locoregionally advanced NPC were included, with an overall nine trials of 2,705 patients counted in the analysis. CCRT alone was the reference category. Eight IC regimens followed by CCRT were analyzed: docetaxel + cisplatin (DC), gemcitabine + carboplatin + paclitaxel (GCP), gemcitabine + cisplatin (GP), mitomycin + epirubicin + cisplatin + fluorouracil + leucovorin (MEPFL), cisplatin + epirubicin + paclitaxel (PET), cisplatin + fluorouracil (PF), cisplatin + capecitabine (PX) and cisplatin + fluorouracil (PF), cisplatin + capecitabine (PX). Fixed-effects frequentist network meta-analysis models was applied and P-score was used to rank the treatments. Results: DC, GP, and PX were the top three IC regimens with the highest probability of benefit on overall survival (OS). Their corresponding hazard ratios (HRs) (95% CIs) compared with CCRT alone were of 0.24 (0.08–0.73), 0.43 (0.24–0.77), and 0.54 (0.27–1.09) and the respective P-scores were 94%, 82%, and 68%. The first three IC regimens showing significantly improved progression-free survival (PFS) were PX, followed by GP and DC with respective HRs of 0.46 (0.24–0.88), 0.51 (0.34–0.77), and 0.49 (0.20–1.20), and P-scores of 82%, 78%, and 74%. Among the studies in the intensity-modulated radiation therapy (IMRT) era, GP and PX were the best performed IC regimens, whilst DC performed the best among non-IMRT studies. Doublet and gemcitabine-based IC regimens had better survival benefits compared to triplet and taxane-based IC regimens, respectively. Conclusions: Given its consistent superiority in both OS and PFS, DC, GP, and PX ranked among the three most efficacious IC regimens in both the overall and subgroup analysis of IMRT or non-IMRT studies. Exploratory analyses suggested that doublet and gemcitabine-based IC regimens showed better survival performance.
ER  - 

TY  - JOUR
M3  - Article
Y1  - 2021
VL  - 113
SN  - 1879-0593
SN  - 1368-8375
JF  - Oral Oncology
JO  - Oral Oncol.
UR  - https://www.embase.com/search/results?subaction=viewrecord&id=L2010790853&from=export
U2  - L2010790853
C5  - 33508736
DB  - Embase
DB  - Medline
DB  - 
U3  - 2021-02-02
U4  - 2021-02-02
U4  - 2021-04-27
L2  - http://dx.doi.org/10.1016/j.oraloncology.2020.105130
DO  - 10.1016/j.oraloncology.2020.105130
A1  - Lee, S.J.
A1  - Kim, Y.-S.
A1  - Kay, C.S.
A1  - Kim, M.
A1  - Kang, J.H.
A1  - Byun, J.H.
A1  - Hong, J.H.
M1  - (Lee S.J.; Kim Y.-S., yeonkim7@catholic.ac.kr) Department of Radiation Oncology, Seoul St. Mary's Hospital, College of Medicine, The Catholic University of Korea, Seoul, South Korea
M1  - (Kay C.S.) Department of Radiation Oncology, Cheju Halla General Hospital, Jeju, South Korea
M1  - (Kim M.) Department of Radiation Oncology, Incheon St. Mary's Hospital, College of Medicine, The Catholic University of Korea, Incheon, South Korea
M1  - (Kang J.H.) Department of Medical Oncology, Seoul St. Mary's Hospital, College of Medicine, The Catholic University of Korea, Seoul, South Korea
M1  - (Byun J.H.) Department of Medical Oncology, Incheon St. Mary's Hospital, College of Medicine, The Catholic University of Korea, Incheon, South Korea
M1  - (Hong J.H.) Department of Medical Oncology, Eunpyeong St. Mary's Hospital, College of Medicine, The Catholic University of Korea, Seoul, South Korea
AD  - Y.-S. Kim, Department of Radiation Oncology, Seoul St. Mary's Hospital, College of Medicine, The Catholic University of Korea, 222, Banpo-daero, Seocho-gu, Seoul, South Korea
T1  - The effect of adjuvant chemotherapy and early tumor regression on the outcome of nasopharyngeal cancer patients treated with concurrent chemoradiotherapy
LA  - English
KW  - albumin
KW  - carboplatin
KW  - cisplatin
KW  - fluorouracil
KW  - hemoglobin
KW  - lactate dehydrogenase
KW  - adjuvant chemotherapy
KW  - adolescent
KW  - adult
KW  - aged
KW  - anamnesis
KW  - anemia
KW  - article
KW  - biopsy
KW  - blood cell count
KW  - bone scintiscanning
KW  - cancer patient
KW  - cancer prognosis
KW  - cancer recurrence
KW  - cancer regression
KW  - chemoradiotherapy
KW  - clinical target volume
KW  - computer assisted tomography
KW  - controlled study
KW  - distant metastasis
KW  - distant metastasis free survival
KW  - female
KW  - follow up
KW  - gross tumor volume
KW  - human
KW  - human tissue
KW  - in situ hybridization
KW  - intensity modulated radiation therapy
KW  - kidney function
KW  - local recurrence free survival
KW  - lymph node metastasis
KW  - major clinical study
KW  - male
KW  - multiple cycle treatment
KW  - nasopharynx carcinoma
KW  - nuclear magnetic resonance imaging
KW  - overall survival
KW  - physical examination
KW  - positron emission tomography-computed tomography
KW  - priority journal
KW  - progression free survival
KW  - response evaluation criteria in solid tumors
KW  - retrospective study
KW  - thorax radiography
KW  - treatment outcome
N2  - Objectives: We assessed the role of adjuvant chemotherapy (ACT) in patients with advanced nasopharyngeal carcinoma treated with concurrent chemoradiotherapy (CCRT) and investigated the prognostic factors for recurrence and survival. Materials and Methods: Between January 2008 and January 2018, 88 non-metastatic nasopharyngeal carcinoma patients treated with CCRT and with or without ACT in two institutions were retrospectively reviewed. The initial tumor response evaluation was performed 1 month after CCRT completion. Survival analysis was performed for factors such as initial tumor regression, ACT and other clinical factors. Subgroup analysis was performed for the four-group categorized according to tumor regression and ACT (CR with/without ACT, non-CR with/without ACT). Results: Complete response (CR) 1 month after CCRT was a favorable prognosticator for progression-free survival (PFS) (hazard ratio [HR] 3.16, 95% confidence interval [CI] 1.02–9.85, p = 0.046) and overall survival (OS) (HR 3.19, 95% CI 1.14–8.93, p = 0.027). Also, ACT was an independent factor for PFS (HR 0.38, 95% CI 0.15–0.98, p = 0.047) and OS (HR 0.37, 95% CI 0.13–0.99, p = 0.047). In subgroup analysis, the CR after CCRT followed by ACT group showed significantly higher locoregional recurrence-free survival (p = 0.02), OS (p = 0.003), distant-metastasis free survival (p = 0.07), and PFS (p = 0.01) than the other three groups. Conclusion: Tumor regression 1 month after CCRT, and administration of ACT identified as an independent prognosticator for PFS and OS in this study. Even patients who show early tumor regression after CCRT may benefit from ACT. Further randomized trials should define the role of ACT in patients with nasopharyngeal cancer who achieved CR after CCRT.
ER  - 

TY  - JOUR
M3  - Article
Y1  - 2020
VL  - 10
SN  - 2234-943X
JF  - Frontiers in Oncology
JO  - Front. Oncol.
UR  - https://www.embase.com/search/results?subaction=viewrecord&id=L633966768&from=export
U2  - L633966768
DB  - Embase
DB  - 
U3  - 2021-02-02
U4  - 2021-02-02
U4  - 2021-02-04
L2  - http://dx.doi.org/10.3389/fonc.2020.591205
DO  - 10.3389/fonc.2020.591205
A1  - Yang, S.-S.
A1  - Guo, J.-G.
A1  - Liu, J.-N.
A1  - Liu, Z.-Q.
A1  - Chen, E.-N.
A1  - Chen, C.-Y.
A1  - OuYang, P.-Y.
A1  - Han, F.
A1  - Xie, F.-Y.
M1  - (Yang S.-S.; Liu Z.-Q.; Chen E.-N.; Chen C.-Y.; OuYang P.-Y.; Han F.; Xie F.-Y.) Department of Radiation Oncology, Sun Yat-sen University Cancer Center, State Key Laboratory of Oncology in South China, Collaborative Innovation Center for Cancer Medicine, Guangdong Key Laboratory of Nasopharyngeal Carcinoma Diagnosis and Therapy, Guangzhou, China
M1  - (Guo J.-G.) Department of Radiation Oncology, The First People’s Hospital of Foshan, Foshan, China
M1  - (Liu J.-N.) Department of Head and Neck Oncology, The Cancer Center of the Fifth Affiliated Hospital of Sun Yat-sen University, Zhuhai, China
AD  - P.-Y. OuYang, Department of Radiation Oncology, Sun Yat-sen University Cancer Center, State Key Laboratory of Oncology in South China, Collaborative Innovation Center for Cancer Medicine, Guangdong Key Laboratory of Nasopharyngeal Carcinoma Diagnosis and Therapy, Guangzhou, China
AD  - F. Han, Department of Radiation Oncology, Sun Yat-sen University Cancer Center, State Key Laboratory of Oncology in South China, Collaborative Innovation Center for Cancer Medicine, Guangdong Key Laboratory of Nasopharyngeal Carcinoma Diagnosis and Therapy, Guangzhou, China
AD  - F.-Y. Xie, Department of Radiation Oncology, Sun Yat-sen University Cancer Center, State Key Laboratory of Oncology in South China, Collaborative Innovation Center for Cancer Medicine, Guangdong Key Laboratory of Nasopharyngeal Carcinoma Diagnosis and Therapy, Guangzhou, China
T1  - Effect of Induction Chemotherapy in Nasopharyngeal Carcinoma: An Updated Meta-Analysis
LA  - English
KW  - bleomycin
KW  - cisplatin
KW  - docetaxel
KW  - fluorouracil
KW  - gemcitabine
KW  - mitomycin
KW  - article
KW  - cancer staging
KW  - conformal radiotherapy
KW  - disease free survival
KW  - distant metastasis free survival
KW  - fatigue
KW  - human
KW  - induction chemotherapy
KW  - intensity modulated radiation therapy
KW  - leukopenia
KW  - meta analysis
KW  - metastasis free survival
KW  - nasopharynx carcinoma
KW  - overall survival
KW  - progression free survival
KW  - randomized controlled trial (topic)
KW  - recurrence free survival
KW  - survival rate
KW  - systematic review
KW  - thrombocytopenia
N2  - Background: Previous meta-analysis had evaluated the effect of induction chemotherapy in nasopharyngeal carcinoma. But two trials with opposite findings were not included and the long-term result of another trial significantly differed from the preliminary report. This updated meta-analysis was thus warranted. Methods: Literature search was conducted to identify randomized controlled trials focusing on the additional efficacy of induction chemotherapy in nasopharyngeal carcinoma. Trial-level pooled analysis of hazard ratio (HR) for progression free survival and overall survival and risk ratio (RR) for locoregional control rate and distant control rate were performed. Results: Twelve trials were eligible. The addition of induction chemotherapy significantly prolonged both progression free survival (HR=0.68, 95% confidence interval [CI] 0.60–0.76, p<0.001) and overall survival (HR=0.67, 95% CI 0.54–0.80, p<0.001), with 5-year absolute benefit of 11.31% and 8.95%, respectively. Locoregional (RR=0.80, 95% CI 0.70–0.92, p=0.002) and distant control (RR=0.70, 95% CI 0.62–0.80) rates were significantly improved as well. The incidence of grade 3–4 adverse events during the concurrent chemoradiotherapy was higher in leukopenia (p=0.028), thrombocytopenia (p<0.001), and fatigue (p=0.038) in the induction chemotherapy group. Conclusions: This meta-analysis supported that induction chemotherapy could benefit patients with nasopharyngeal carcinoma in progression free survival, overall survival, locoregional, and distant control rate.
ER  - 

TY  - JOUR
M3  - Article
Y1  - 2021
VL  - 26
IS  - 1
SP  - e130
EP  - e141
SN  - 1549-490X
SN  - 1083-7159
JF  - Oncologist
JO  - Oncologist
UR  - https://www.embase.com/search/results?subaction=viewrecord&id=L2006846291&from=export
U2  - L2006846291
C5  - 32924198
DB  - Embase
DB  - Medline
DB  - 
U3  - 2020-10-06
U4  - 2020-10-06
U4  - 2021-01-19
L2  - http://dx.doi.org/10.1002/ONCO.13520
DO  - 10.1002/ONCO.13520
A1  - Mané, M.
A1  - Benkhaled, S.
A1  - Dragan, T.
A1  - Paesmans, M.
A1  - Beauvois, S.
A1  - Lalami, Y.
A1  - Szturz, P.
A1  - Gaye, P.M.
A1  - Vermorken, J.B.
A1  - Van Gestel, D.
M1  - (Mané M.; Gaye P.M.) Department of Radiation-Oncology, Dalal Jamm National Hospital Center, Dakar, Senegal
M1  - (Benkhaled S.; Dragan T.; Beauvois S.; Van Gestel D., Dirk.vangestel@bordet.be) Department of Radiation-Oncology, Institut Jules Bordet-Université Libre de Bruxelles, Brussels, Belgium
M1  - (Lalami Y.) Department of Medical Oncology, Institut Jules Bordet-Université Libre de Bruxelles, Brussels, Belgium
M1  - (Paesmans M.) Department of Biostatistics Unit-Data centre, Institut Jules Bordet-Université Libre de Bruxelles, Brussels, Belgium
M1  - (Szturz P.) Department of Medical Oncology, Lausanne University Hospital, Lausanne, Switzerland
M1  - (Vermorken J.B.) Department of Medical Oncology, Antwerp University Hospital, Edegem, Belgium
M1  - (Vermorken J.B.) Faculty of Medicine and Health Sciences, University of Antwerp, Antwerp, Belgium
AD  - D. Van Gestel, Department of Radiation-Oncology, Institut Jules Bordet-Université Libre de Bruxelles, Brussels, Belgium
T1  - Meta-Analysis on Induction Chemotherapy in Locally Advanced Nasopharyngeal Carcinoma
LA  - English
KW  - carboplatin
KW  - cisplatin
KW  - paclitaxel
KW  - acute toxicity
KW  - alopecia
KW  - anemia
KW  - anorexia
KW  - article
KW  - cancer chemotherapy
KW  - chemoradiotherapy
KW  - clinical assessment
KW  - disease free survival
KW  - fatigue
KW  - induction chemotherapy
KW  - intensity modulated radiation therapy
KW  - leukopenia
KW  - meta analysis
KW  - mucosa inflammation
KW  - nasopharynx cancer
KW  - nephrotoxicity
KW  - neutropenia
KW  - overall survival
KW  - patient compliance
KW  - phase 2 clinical trial (topic)
KW  - phase 2 clinical trial
KW  - publication
KW  - quality control
KW  - quality of life
KW  - randomized controlled trial (topic)
KW  - recurrence free survival
KW  - sensitivity analysis
KW  - systematic review (topic)
KW  - thrombocytopenia
KW  - vomiting
N2  - Purpose: Concurrent chemo radiotherapy (CCRT) has been the standard of care in locally advanced nasopharyngeal carcinoma (LA-NPC) for many years. The role of induction chemotherapy (ICT) has always been controversial. This systematic review and meta-analysis investigates the value of adding ICT to CCRT in LA-NPC. Materials and Methods: Two reviewers independently assessed the eligibility of randomized controlled trials (RCTs) comparing ICT followed by CCRT versus CCRT alone, including treatment-naive adult patients with histologically proven nonmetastatic LA-NPC. Results: Eight RCTs with in total 2,384 randomized patients, of whom 69% had N2–N3 disease, were selected. ICT was the allocated treatment in 1,200 patients, of whom 1,161 actually received this. Treatment compliance varied, with a median rate of 92% (range, 86%–100%) of patients receiving all cycles of ICT. The percentage of patients completing radiotherapy was 96% and 95% [(Combined Risk difference(CRD)= 0.004; 95% Confidence Interval (CI) –0.001–0.01; p = 0.14)] in the ICT group and CCRT group, respectively, whereas chemotherapy during radiotherapy could be completed in only 28% of the ICT group versus 61% in the CCRT group (CRD, −0.243; 95% CI, −0.403 to −0.083; p =.003). Grade 3–4 acute toxicity was mostly hematologic during the ICT phase (496 events vs. 191 nonhematologic) and was predominant in the ICT group (1,596 events vs. 1,073 in the CCRT alone group) during the CCRT. Adding ICT to CCRT provided a significant benefit in overall survival (hazard ratio [HR], 0.680; 95% CI, 0.511–0.905; p =.001) and progression-free survival (HR, 0.657; 95% CI, 0.568–0.760; p <.001). Conclusion: Although ICT followed by CCRT is associated with more acute toxicity and a lower compliance of the chemotherapy during the CCRT phase, this association resulted in a clinically meaningful survival benefit. ICT should be considered as a standard option in patients with LA-NPC, but further study on optimal patient selection for this treatment is warranted. Implications for Practice: Locally advanced nasopharyngeal carcinoma (LA-NPC) is a relatively common disease in some parts of the world, with a rather poor prognosis due to its high metastatic potential. The role of induction chemotherapy (ICT) has always been controversial. This meta-analysis found that ICT followed by concurrent chemoradiotherapy (CCRT) in LA-NPC is associated with a significant clinical improvement in both overall survival and progression-free survival compared with CCRT alone. ICT should be considered as a standard option in patients with LA-NPC.
ER  - 

TY  - JOUR
M3  - Article
Y1  - 2021
VL  - 20
SN  - 1552-695X
SN  - 1534-7354
JF  - Integrative Cancer Therapies
JO  - Integr. Cancer Ther.
UR  - https://www.embase.com/search/results?subaction=viewrecord&id=L2011037491&from=export
U2  - L2011037491
C5  - 33784875
DB  - Embase
DB  - Medline
DB  - 
U3  - 2021-04-09
U4  - 2021-04-09
U4  - 2021-04-15
L2  - http://dx.doi.org/10.1177/15347354211006179
DO  - 10.1177/15347354211006179
A1  - Liu, F.
A1  - Fu, S.-N.
A1  - Chen, Y.-Z.
A1  - Yan, O.-Y.
A1  - Tong, F.
A1  - Peng, W.-L.
A1  - Zou, R.
A1  - Wen, M.-N.
A1  - Jiang, L.
A1  - Ma, H.-Z.
A1  - He, Q.
A1  - Liu, L.
A1  - Yang, H.
A1  - Huang, X.-F.
A1  - Han, Y.-Q.
A1  - Wang, H.
A1  - Liu, X.-H.
M1  - (Liu F.; Fu S.-N.; Chen Y.-Z.; Yan O.-Y.; Ma H.-Z.; He Q.; Liu L.; Han Y.-Q.; Wang H.) Department of Radiation Oncology, Hunan Cancer Hospital, The Affiliated Cancer Hospital of Xiangya School of Medicine, Central South University, Changsha, Hunan, China
M1  - (Tong F.) Psychological Clinic, Hunan Cancer Hospital, The Affiliated Cancer Hospital of Xiangya School of Medicine, Central South University, Changsha, Hunan, China
M1  - (Peng W.-L.; Zou R.; Huang X.-F.) Department of Hospice Unit, Hunan Cancer Hospital, The Affiliated Cancer Hospital of Xiangya School of Medicine, Central South University, Changsha, Hunan, China
M1  - (Wen M.-N.; Jiang L.) Department of Clinical Spiritual Care, Hunan Cancer Hospital, The Affiliated Cancer Hospital of Xiangya School of Medicine, Central South University, Changsha, Hunan, China
M1  - (Yang H.; Liu X.-H., 415723796@qq.com) Hunan Cancer Hospital, The Affiliated Cancer Hospital of Xiangya School of Medicine, Central South University, Changsha, Hunan, China
AD  - X.-H. Liu, Hunan Cancer Hospital, The Affiliated Cancer Hospital of Xiangya School of Medicine, Central South University, Changsha, Hunan, China
T1  - Effects of Cognitive Behavioral Therapy for Depression and Anxiety, Response Rates and Adverse Events in Patients with Locoregional Advanced Nasopharyngeal Carcinoma
LA  - English
KW  - ChiCTR2000034701
KW  - cisplatin
KW  - docetaxel
KW  - fluorouracil
KW  - adult
KW  - advanced cancer
KW  - adverse event
KW  - aged
KW  - anemia
KW  - anxiety disorder
KW  - article
KW  - body weight loss
KW  - brain necrosis
KW  - cancer combination chemotherapy
KW  - cancer staging
KW  - chemoradiotherapy
KW  - clinical target volume
KW  - cognitive behavioral therapy
KW  - controlled study
KW  - depression
KW  - dermatitis
KW  - dysphagia
KW  - fatigue
KW  - female
KW  - follow up
KW  - gross tumor volume
KW  - Hospital Anxiety and Depression Scale
KW  - human
KW  - induction chemotherapy
KW  - insomnia
KW  - intensity modulated radiation therapy
KW  - Karnofsky Performance Status
KW  - leukopenia
KW  - liver dysfunction
KW  - major clinical study
KW  - male
KW  - mucosa inflammation
KW  - multiple cycle treatment
KW  - nasopharynx carcinoma
KW  - nasopharynx ulcer
KW  - nausea
KW  - nephrotoxicity
KW  - neutropenia
KW  - odynophagia
KW  - ototoxicity
KW  - patient assessment
KW  - priority journal
KW  - radiotherapy dosage
KW  - retrospective study
KW  - side effect
KW  - skin fibrosis
KW  - temporal lobe necrosis
KW  - thrombocytopenia
KW  - treatment response
KW  - trismus
KW  - volumetric modulated arc therapy
KW  - vomiting
KW  - xerostomia
N2  - Purpose: This retrospective study investigated the effects of cognitive behavioral therapy (CBT) on depression, anxiety, response rates, and adverse events in patients with locoregional advanced nasopharyngeal carcinoma (NPC). Methods: A total of 269 patients with diagnosis of stage III-IVA NPC received either CBT plus chemoradiotherapy (CBT group, n = 136) or treatment as usual (TAU) plus chemoradiotherapy (TAU group, n = 133). Patients in the CBT group received a series of 6 CBT sessions for 6 weeks during concurrent chemoradiotherapy. Depression and anxiety were assessed using the Hospital Anxiety and Depression Scale (HADS) score at baseline, the completion of radiotherapy, and 6, 12, and 24 months after radiotherapy. Response rates and adverse events were also evaluated. Results: Patients in the CBT group showed significantly less depression and anxiety than patients in the TAU group after the completion of radiotherapy (P <.05). Complete response rates were 99.3% (135/136) and 92.5% (123/133) in the CBT group and TAU group with a small effect size (Phi coefficient =.171), respectively (P =.005). Compared with the TAU group, the CBT group showed a significantly lower incidence of acute adverse events and late toxic effects. Conclusions: The addition of CBT to chemoradiotherapy significantly reduced depressive and anxiety symptoms. CBT combined with chemoradiotherapy is associated with improved response rates, with reduced incidence of toxic effects in patients with locoregional advanced NPC. Based on this study, we registered a randomized controlled clinical trials to better define the role of CBT in patients with locoregional advanced NPC (Registration number: ChiCTR2000034701).
ER  - 

TY  - JOUR
M3  - Review
Y1  - 2021
VL  - 2021
SN  - 1687-8469
SN  - 1687-8450
JF  - Journal of Oncology
JO  - J. Oncol.
UR  - https://www.embase.com/search/results?subaction=viewrecord&id=L2011732848&from=export
U2  - L2011732848
DB  - Embase
U3  - 2021-05-20
U4  - 2021-05-20
U4  - 2021-05-28
L2  - http://dx.doi.org/10.1155/2021/6690275
DO  - 10.1155/2021/6690275
A1  - Zhang, X.
A1  - Tian, X.
A1  - Wei, Y.
A1  - Deng, H.
A1  - Ma, L.
A1  - Chen, Z.
M1  - (Zhang X.) School of Basic Medical Sciences, Guangzhou Medical University, Guangzhou, China
M1  - (Tian X.; Wei Y., 1911376979@qq.com) Department of Biomedical Engineering, School of Basic Medical Sciences, Guangzhou Medical University, Guangzhou, China
M1  - (Tian X.) Affiliated Stomatology Hospital of Guangzhou Medical University, Guangzhou, China
M1  - (Deng H.; Ma L.; Chen Z.) Department of Preventive Medicine, School of Public Health, Guangzhou Medical University, Guangzhou, China
AD  - Y. Wei, Department of Biomedical Engineering, School of Basic Medical Sciences, Guangzhou Medical University, Guangzhou, China
T1  - Activity and safety of tegafur, gimeracil, and oteracil potassium for nasopharyngeal carcinoma: A systematic review and meta-analysis
LA  - English
KW  - cisplatin
KW  - docetaxel
KW  - fluorouracil
KW  - gimeracil plus oteracil potassium plus tegafur
KW  - anemia
KW  - cancer regression
KW  - chemoradiotherapy
KW  - dermatitis
KW  - diarrhea
KW  - distant metastasis
KW  - drug efficacy
KW  - drug safety
KW  - drug tolerability
KW  - human
KW  - intensity modulated radiation therapy
KW  - leukopenia
KW  - meta analysis
KW  - nasopharynx carcinoma
KW  - nausea and vomiting
KW  - oral mucositis
KW  - overall response rate
KW  - quality of life
KW  - randomized controlled trial (topic)
KW  - review
KW  - systematic review
KW  - thrombocytopenia
KW  - s 1
C1  - s 1
N2  - In clinical practice, tegafur, gimeracil, and oteracil potassium (S-1) therapy is commonly administered to treat nasopharyngeal carcinoma (NPC). However, its efficacy and safety remain controversial in both randomized controlled trials (RCTs) and non-RCTs. We aimed to evaluate the efficacy and safety of S-1 treatment for NPC. We searched PubMed, Ovid, EMBASE, the Cochrane Library, China National Knowledge Infrastructure, Wanfang Database, and VIP databases for RCTs of chemotherapy with or without S-1 for NPC, from 2001 to 2020. A meta-analysis was performed using RevMan5.3 and Stata15. Randomized controlled trials published in journals were included irrespective of blinding and language used. Patients were diagnosed with NPC through a clinicopathological examination; patients of all cancer stages and ages were included. Overall, 25 trials and 1858 patients were included. There were significant differences in the complete remission (OR = 2.42, 95% CI (1.88–3.10), P < 0.05) and overall response rate (OR = 2.68, 95% CI (2.08–3.45), P < 0.05) between the S-1 and non-S-1 groups. However, there was no significant difference in partial remission (OR = 1.10, 95% CI (0.87–1.39), P = 0.42) and seven adverse reactions (leukopenia, thrombocytopenia, nausea and vomiting, diarrhea, dermatitis, oral mucositis, and anemia) between the S-1 and non-S-1 groups. Additionally, statistical analyses with six subgroups were performed. S-1 was found to be a satisfactory chemotherapeutic agent combined with radiotherapy, intravenous chemotherapy, or chemoradiotherapy for NPC. As an oral medicine, the adverse reactions of S-1, especially gastrointestinal reactions, can be tolerated by patients, thereby optimizing their quality of life. S-1 may be a better choice for the treatment of NPC.
ER  - 

TY  - JOUR
M3  - Article in Press
Y1  - 2021
SN  - 1097-0142
SN  - 0008-543X
JF  - Cancer
JO  - Cancer
UR  - https://www.embase.com/search/results?subaction=viewrecord&id=L2014476334&from=export
U2  - L2014476334
C5  - 34910297
DB  - Embase
DB  - Medline
U3  - 2021-12-23
L2  - http://dx.doi.org/10.1002/cncr.34074
DO  - 10.1002/cncr.34074
A1  - Liang, L.
A1  - Liu, Z.
A1  - Zhu, H.
A1  - Wang, H.
A1  - Wei, Y.
A1  - Ning, X.
A1  - Shi, Z.
A1  - Jiang, L.
A1  - Lin, Z.
A1  - Yan, H.
A1  - Wang, R.
A1  - Hu, K.
M1  - (Liang L.; Zhu H.; Jiang L.; Lin Z.; Yan H.) Department of Oncology, Sixth Affiliated Hospital of Guangxi Medical University, First People's Hospital of Yulin, Yulin, China
M1  - (Liu Z.; Shi Z.; Wang R., 13807806008@163.com; Hu K., hukaigxmu@163.com) Department of Radiation Oncology, First Affiliated Hospital of Guangxi Medical University, Nanning, China
M1  - (Wang H.) Department of Radiation Oncology, Red Cross Hospital of Yulin, Yulin, China
M1  - (Wei Y.) Department of Oncology, Guigang People's Hospital, Guigang, China
M1  - (Ning X.) Department of Oncology, Liuzhou Hospital of Chinese Medicine, Liuzhou, China
AD  - R. Wang, Department of Radiation Oncology, First Affiliated Hospital of Guangxi Medical University, Nanning, China
AD  - K. Hu, Department of Radiation Oncology, First Affiliated Hospital of Guangxi Medical University, Nanning, China
T1  - Efficacy and safety of thalidomide in preventing oral mucositis in patients with nasopharyngeal carcinoma undergoing concurrent chemoradiotherapy: A multicenter, open-label, randomized controlled trial
LA  - English
KW  - adult
KW  - advanced cancer
KW  - article
KW  - basic research
KW  - body weight loss
KW  - cancer patient
KW  - chemoradiotherapy
KW  - clinical trial
KW  - comparative effectiveness
KW  - complication
KW  - constipation
KW  - controlled study
KW  - dizziness
KW  - drug efficacy
KW  - drug safety
KW  - drug therapy
KW  - female
KW  - human
KW  - incidence
KW  - insomnia
KW  - intensity modulated radiation therapy
KW  - latent period
KW  - major clinical study
KW  - male
KW  - mouth hygiene
KW  - multicenter study
KW  - nasopharynx carcinoma
KW  - nausea and vomiting
KW  - oral mucositis
KW  - pharmacokinetics
KW  - preclinical study
KW  - prevention
KW  - quality of life
KW  - radiotherapy
KW  - randomized controlled trial
KW  - sore throat
KW  - World Health Organization
KW  - cisplatin
KW  - protective agent
KW  - thalidomide
N2  - Background: This multicenter clinical trial was designed to evaluate the efficacy and safety of thalidomide (THD) in preventing oral mucositis (OM) in patients with nasopharyngeal carcinoma (NPC) undergoing concurrent chemoradiotherapy (CCRT). Methods: Patients with locally advanced NPC were randomly assigned to either a THD group or a control group. All 160 patients received radical intensity-modulated radiotherapy plus cisplatin-based concurrent chemotherapy and basic oral hygiene guidance. Patients in the THD group received additional THD at the beginning of CCRT. The primary end points were the latency period and the incidence of OM. The secondary end points were mouth and throat soreness (MTS), weight loss, short-term efficacy, and adverse events. Results: The median latency period of OM was 30 and 14 days in the THD and control groups, respectively (hazard ratio, 0.32; 95% confidence interval, 0.23-0.35; P <.0001). The incidence of OM and severe OM (World Health Organization grade 3 or higher) was significantly lower in the THD group than the control group (87.5% vs 97.5% [P =.016] and 27.5% vs 46.3% [P =.014], respectively). THD treatment also remarkably reduced the intensity of MTS and the degree of weight loss. In comparison with the control group, the incidence of nausea, vomiting, and insomnia was significantly decreased, whereas the incidence of dizziness and constipation was obviously increased in the THD group. The objective response rates 3 months after CCRT were similar between the groups. Conclusions: THD prolonged the latency period, reduced the incidence of OM, and did not affect the short-term efficacy of CCRT in patients with NPC. Lay Summary: Oral mucositis is the most common complication of nasopharyngeal carcinoma during chemoradiotherapy; it decreases the patient's quality of life, and ideal mucosal protective agents are lacking. A few basic research and preclinical studies have shown that thalidomide may be an approach to ameliorating oral mucositis. The results of the current study confirm that thalidomide has a protective effect against oral mucositis in patients who have received chemoradiotherapy for nasopharyngeal carcinoma.
ER  - 

TY  - JOUR
M3  - Article
Y1  - 2021
VL  - 20
SP  - 1533033821990017
SN  - 1533-0338
JF  - Technology in cancer research & treatment
JO  - Technol Cancer Res Treat
UR  - https://www.embase.com/search/results?subaction=viewrecord&id=L634142689&from=export
U2  - L634142689
C5  - 33511908
DB  - Medline
U3  - 2021-02-17
L2  - http://dx.doi.org/10.1177/1533033821990017
DO  - 10.1177/1533033821990017
A1  - Xu, G.
A1  - Wang, Q.
A1  - Wu, X.
A1  - Lv, C.
A1  - Zeng, G.
A1  - Xue, Z.
A1  - Cao, R.
A1  - Zhang, N.
A1  - Xiong, W.
A1  - Huang, Q.
M1  - (Xu G.; Wang Q.; Wu X.; Cao R.; Xiong W.) Department of Radiotherapy, Yunnan Cancer Hospital, Third Affiliated Hospital of Kunming Medical University, Kunming, Yunnan, China
M1  - (Lv C.; Zhang N.) Department of Head and Neck Surgery, Third Affiliated Hospital of Kunming Medical University, Kunming, Yunnan, China
M1  - (Zeng G.; Xue Z.) Department of Oncology, Chengdu Fifth People's Hospital, Sichuan, China
M1  - (Huang Q.) Teaching Affairs and Administration Department, Kunming Medical University, Yunnan Province, Chenggong District, Kunming, China
T1  - Comparison of Induction Chemotherapy Plus Concurrent Chemoradiotherapy and Concurrent Chemoradiotherapy Alone in Locally Advanced Nasopharyngeal Carcinoma
LA  - English
KW  - adult
KW  - advanced cancer
KW  - anemia
KW  - article
KW  - cancer patient
KW  - cancer survival
KW  - chemoradiotherapy
KW  - Cochrane Library
KW  - distant metastasis free survival
KW  - Embase
KW  - female
KW  - human
KW  - incidence
KW  - induction chemotherapy
KW  - local recurrence free survival
KW  - male
KW  - Medline
KW  - meta analysis
KW  - mucosa inflammation
KW  - nasopharynx carcinoma
KW  - neutropenia
KW  - overall survival
KW  - progression free survival
KW  - radiotherapy
KW  - randomized controlled trial (topic)
KW  - systematic review
KW  - thrombocytopenia
KW  - cisplatin
N2  - PURPOSE: Induction chemotherapy plus concurrent chemoradiotherapy and concurrent chemoradiotherapy alone are both standard treatment regimens for managing locally advanced nasopharyngeal carcinoma. However, the results of comparisons between them in clinical trials vary. Therefore, we designed this meta-analysis to illustrate their advantages and disadvantages in patients with locally advanced nasopharyngeal carcinoma. METHODS: We thoroughly searched the PubMed, EMBASE, and Cochrane Library databases and then merged the effect indicators of hazard ratios and risk ratios using RevMan 5.1. RESULTS: Seven randomized controlled trials totaling 2,319 patients were included in our research. The synthesized results showed that induction chemotherapy plus concurrent chemoradiotherapy improved overall survival (HR = 0.75, 95% CI: 0.63-0.89, P = 0.001), progression-free survival (HR = 0.69, 95% CI: 0.60-0.80, P < 0.001), distant metastasis-free survival (HR = 0.65, 95% CI: 0.53-0.80, P < 0.001) and locoregional recurrence-free survival (HR = 0.68 95%, CI: 0.54-0.86, P = 0.001) versus concurrent chemoradiotherapy alone. It also increased the risk of anemia, thrombocytopenia, and neutropenia during concurrent chemoradiotherapy. However, the incidence of leukopenia and mucositis was similar in induction chemotherapy and induction chemotherapy plus concurrent chemoradiotherapy. Furthermore, the subgroup analysis showed better survival outcomes with induction chemotherapy plus concurrent chemoradiotherapy than with concurrent chemoradiotherapy alone in the triweekly cisplatin subgroup (all P < 0.01), whereas induction chemotherapy plus concurrent chemoradiotherapy could only improve progression-free survival and locoregional recurrence-free survival in the weekly cisplatin subgroup (HR = 0.78, P = 0.02; and HR = 0.66, P = 0.03, respectively). CONCLUSIONS: Induction chemotherapy plus concurrent chemoradiotherapy improved survival outcomes in patients with locally advanced nasopharyngeal carcinoma versus concurrent chemoradiotherapy. For the weekly cisplatin regimen subgroup, it did not improve remote control or overall survival versus concurrent chemoradiotherapy alone, warranting further clarification.
ER  - 

TY  - JOUR
M3  - Conference Abstract
Y1  - 2021
VL  - 39
IS  - 18 SUPPL
SN  - 1527-7755
JF  - Journal of Clinical Oncology
JO  - J. Clin. Oncol.
UR  - https://www.embase.com/search/results?subaction=viewrecord&id=L635409629&from=export
U2  - L635409629
DB  - Embase
U4  - 2021-07-08
L2  - http://dx.doi.org/10.1200/JCO.2021.39.15_suppl.LBA2
DO  - 10.1200/JCO.2021.39.15_suppl.LBA2
A1  - Xu, R.-H.
A1  - Mai, H.-Q.
A1  - Chen, Q.-Y.
A1  - Chen, D.
A1  - Hu, C.
A1  - Yang, K.
A1  - Wen, J.
A1  - Li, J.-G.
A1  - Shi, Y.
A1  - Jin, F.
A1  - Xu, R.
A1  - Pan, J.
A1  - Qu, S.
A1  - Li, P.
A1  - Hu, C.
A1  - Liu, Y.-C.
A1  - Jiang, Y.
A1  - He, X.
A1  - Wang, H.-M.
A1  - Lim, W.-T.
M1  - (Xu R.-H.; Mai H.-Q.; Chen Q.-Y.; Chen D.; Hu C.; Yang K.; Wen J.; Li J.-G.; Shi Y.; Jin F.; Xu R.; Pan J.; Qu S.; Li P.; Hu C.; Liu Y.-C.; Jiang Y.; He X.; Wang H.-M.; Lim W.-T.) Coherus Biosciences and Shanghai Junshi Biosciences Sun Yat-sen University Cancer Center, State Key Laboratory of Oncology in South China, Collaborative Innovation Center for Cancer Medicine, Guangzhou, China; Department of Nasopharyngeal Carcinoma, Sun Yat-sen University Cancer Center, Guangzhou, China; The Affiliated Cancer Hospital of Guangzhou Medical University, Guangzhou, China; Fudan University Shanghai Cancer Center, Shanghai, China; Cancer Center, Union Hospital, Tongji Medical College, Huazhong University of Science and Technology, Wuhan, China; Affiliated Hospital of Guangdong Medical University, Zhanjiang, China; Jiangxi Cancer Hospital, Nanchang, China; Hunan Cancer Hospital and the Affiliated Cancer Hospital of Xiangya School of Medicine, Changsha, China; Guizhou Cancer Hospital, Guiyang, China; Shenzhen People's Hospital, Shenzhen, China; Fujian Cancer Hospital, Fuzhou, China; Guangxi Zhuang Autonomous Region People's Hospital, Nanning, China; West China Hospital, Sichuan University, Chengdu, China; The Second Xiangya Hospital of Central South University, Changsha, China; Department of Radiation Oncology, Taichung Veterans General Hospital, Taichung, Taiwan; Cancer Hospital of Shantou University Medical College, Shantou, China; Jiang-Su Cancer Hospital, Nanjing, Jiangsu, China; Chang Gung Memorial Hospital, Taipei, Taiwan; National Cancer Centre Singapore, Singapore
AD  - R.-H. Xu
T1  - JUPITER-02: Randomized, double-blind, phase III study of toripalimab or placebo plus gemcitabine and cisplatin as firstline treatment for recurrent or metastatic nasopharyngeal carcinoma (NPC)
LA  - English
KW  - cisplatin
KW  - endogenous compound
KW  - gemcitabine
KW  - placebo
KW  - programmed death 1 ligand 1
KW  - toripalimab
KW  - adult
KW  - advanced cancer
KW  - cancer chemotherapy
KW  - cancer recurrence
KW  - cancer survival
KW  - clinical trial
KW  - conference abstract
KW  - controlled study
KW  - double blind procedure
KW  - drug combination
KW  - drug safety
KW  - drug therapy
KW  - drug withdrawal
KW  - ECOG Performance Status
KW  - female
KW  - human
KW  - immune-related gene
KW  - incidence
KW  - major clinical study
KW  - male
KW  - monotherapy
KW  - nasopharynx carcinoma
KW  - patient history of chemotherapy
KW  - pharmacokinetics
KW  - phase 3 clinical trial
KW  - progression free survival
KW  - randomized controlled trial
KW  - response evaluation criteria in solid tumors
KW  - treatment duration
N2  - Background: Gemcitabine-cisplatin (GP) chemotherapy is the standard 1 line treatment for locally advanced, recurrent or metastatic (r/m) NPC. Toripalimab, a humanized IgG4K monoclonal antibody specific for PD-1, provided durable responses in patients (pts) with r/m NPC as monotherapy in the ≥2 line setting (POLARIS-02 study). The results of JUPITER-02, a randomized, placebo-controlled, double-blinded Phase III trial of toripalimab in combination with GP chemotherapy as first-line treatment for r/m NPC are summarized. Methods: Pts with advanced NPC with no prior chemotherapy in the r/m setting were randomized (1:1) to receive toripalimab 240 mg or placebo d1 in combination with gemcitabine 1000 mg/m d1, d8 and cisplatin 80 mg/m d1 every 3 weeks (Q3W) for up to 6 cycles, followed by monotherapy with toripalimab or placebo Q3W until disease progression, intolerable toxicity, or completion of 2 years of treatment. Stratification factors were ECOG PS (0 vs. 1) and extent of disease (recurrent vs. primary metastatic) at enrollment. Progression-free survival (PFS) and response were assessed by independent review committee (IRC) per RECIST v1.1. The primary endpoint was PFS by IRC in the ITT population. Secondary end points included ORR, DOR and OS. There was one prespecified interim analysis of PFS at 130 PFS events with a planned final analysis at 200 PFS events. Results: 289 pts were randomized: 146 to the toripalimab arm and 143 to the placebo arm. By May 30, 2020 as the interim analysis cutoff date, the median treatment duration was 39 weeks in the toripalimab arm and 36 weeks in the placebo arm. A significant improvement in PFS was detected for the toripalimab arm compared to the placebo arm (HR = 0.52 [95% CI: 0.36-0.74] two-sided p = 0.0003), with median PFS of 11.7 vs. 8.0 months. The 1-year PFS rates were 49% and 28% respectively. An improvement in PFS was observed across relevant subgroups, including all PD-L1 subgroups. The ORR was 77.4% vs. 66.4% (P = 0.033) and the median DOR was 10.0 vs. 5.7 months (HR = 0.50 [95% CI: 0.33- 0.78]). As of Jan 15, 2021, OS was not mature, with 25 deaths in the toripalimab arm and 35 in the placebo arm (HR = 0.68 [95% CI: 0.41-1.14], P = 0.14). The incidence of Grade ≥3 adverse events (AEs) (89.0% vs 89.5%); AEs leading to discontinuation of toripalimab/placebo (7.5% vs 4.9%); and fatal AEs (2.7% vs 2.8%) were similar between two arms; however, immune-related (irAEs) (39.7% vs. 18.9%) and Grade ≥3 irAEs (7.5% vs. 0.7%) were more frequent in the toripalimab arm. Conclusions: The addition of toripalimab to GP chemotherapy as 1 -line treatment for pts with advanced NPC provided superior PFS and ORR and longer DOR than GP alone with a manageable safety profile. These results support the use of toripalimab with GP chemotherapy as the new standard care for this population.
ER  - 

TY  - JOUR
M3  - Conference Review
Y1  - 2021
VL  - 39
IS  - 18 SUPPL
SN  - 1527-7755
JF  - Journal of Clinical Oncology
JO  - J. Clin. Oncol.
UR  - https://www.embase.com/search/results?subaction=viewrecord&id=L635409634&from=export
U2  - L635409634
DB  - Embase
U4  - 2021-07-08
T1  - 2021 ASCO Annual Meeting II
LA  - English
KW  - adjuvant
KW  - BRCA1 protein
KW  - cisplatin
KW  - endogenous compound
KW  - epidermal growth factor receptor 2
KW  - gemcitabine
KW  - ipilimumab
KW  - lutetium 177
KW  - nivolumab
KW  - olaparib
KW  - pembrolizumab
KW  - placebo
KW  - toripalimab
KW  - vipivotide tetraxetan
KW  - adult
KW  - advanced cancer
KW  - breast cancer
KW  - cancer adjuvant therapy
KW  - cancer patient
KW  - cancer recurrence
KW  - cancer surgery
KW  - chemoradiotherapy
KW  - clinical trial
KW  - conference review
KW  - controlled study
KW  - double blind procedure
KW  - drug combination
KW  - drug therapy
KW  - esophageal squamous cell carcinoma
KW  - female
KW  - gene mutation
KW  - genetic association
KW  - genetic susceptibility
KW  - germ line
KW  - human
KW  - major clinical study
KW  - metastatic castration resistant prostate cancer
KW  - multicenter study
KW  - nasopharynx carcinoma
KW  - neoadjuvant chemotherapy
KW  - nephrectomy
KW  - phase 3 clinical trial
KW  - radiotherapy
KW  - randomized controlled trial
KW  - renal cell carcinoma
KW  - surgery
KW  - uterine cervix cancer
KW  - vision
N2  - The proceedings contain 6 papers. The topics discussed include: OlympiA: a phase III, multicenter, randomized, placebo-controlled trial of adjuvant olaparib after (neo)adjuvant chemotherapy in patients with germline BRCA1/2 mutations and high-risk HER2-negative early breast cancer; JUPITER-02: randomized, double-blind, phase III study of toripalimab or placebo plus gemcitabine and cisplatin as first-line treatment for recurrent or metastatic nasopharyngeal carcinoma (NPC); Adjuvant chemotherapy following chemoradiation as primary treatment for locally advanced cervical cancer compared to chemoradiation alone: The randomized phase III OUTBACK trial (ANZGOG 0902, RTOG 1174, NRG 0274); phase III study of lutetium-177- PSMA-617 in patients with metastatic castration-resistant prostate cancer (VISION); pembrolizumab versus placebo as post-nephrectomy adjuvant therapy for patients with renal cell carcinoma: Randomized, double-blind, phase III keynote-564 study; and nivolumab (NIVO) plus ipilimumab (IPI) or NIVO plus chemotherapy (chemo) versus chemo as first-line (1L) treatment for advanced esophageal squamous cell carcinoma (ESCC): first results of the CheckMate 648 study.
ER  - 

TY  - JOUR
M3  - Conference Abstract
Y1  - 2021
VL  - 39
IS  - 15 SUPPL
SN  - 1527-7755
JF  - Journal of Clinical Oncology
JO  - J. Clin. Oncol.
UR  - https://www.embase.com/search/results?subaction=viewrecord&id=L635586993&from=export
U2  - L635586993
DB  - Embase
U4  - 2021-08-04
L2  - http://dx.doi.org/10.1200/JCO.2021.39.15-suppl.110
DO  - 10.1200/JCO.2021.39.15-suppl.110
A1  - Mai, H.-Q.
A1  - Li, X.Y.
A1  - Mo, H.-Y.
A1  - Ling, G.
A1  - Luo, D.-H.
A1  - Sun, R.
A1  - Liu, L.-T.
A1  - Guo, S.-S.
A1  - Yang, J.-H.
A1  - Sun, X.-S.
A1  - Tang, Q.-N.
A1  - Wang, P.
A1  - Li, J.-B.
A1  - Yang, Q.
A1  - Liu, S.-L.
A1  - Liang, Y.-J.
A1  - Yan, J.-J.
A1  - Chen, Q.-Y.
A1  - Tang, L.Q.
M1  - (Mai H.-Q.; Li X.Y.; Mo H.-Y.; Ling G.; Luo D.-H.; Sun R.; Liu L.-T.; Guo S.-S.; Yang J.-H.; Sun X.-S.; Tang Q.-N.; Wang P.; Li J.-B.; Yang Q.; Liu S.-L.; Liang Y.-J.; Yan J.-J.; Chen Q.-Y.; Tang L.Q.) Department of Nasopharyngeal Carcinoma, Sun Yat-sen University Cancer Center, Guangzhou, China; Sun Yat-sen University Cancer Centre, Guangzhou, China; Sun Yat-sen University Cancer Center, Guangzhou, China
AD  - H.-Q. Mai
T1  - De-intensified chemoradiotherapy for locoregionally advanced nasopharyngeal carcinoma based on plasma EBV DNA: A phase 2 randomized noninferiority trial
LA  - English
KW  - cisplatin
KW  - virus DNA
KW  - adult
KW  - advanced cancer
KW  - anorexia
KW  - body weight loss
KW  - cancer patient
KW  - cancer staging
KW  - cancer survival
KW  - chemoradiotherapy
KW  - clinical trial
KW  - computer
KW  - conference abstract
KW  - constipation
KW  - controlled study
KW  - dermatitis
KW  - drug therapy
KW  - dysphagia
KW  - Epstein Barr virus
KW  - fatigue
KW  - female
KW  - fever
KW  - follow up
KW  - human
KW  - human tissue
KW  - hyponatremia
KW  - kidney
KW  - liver function
KW  - major clinical study
KW  - male
KW  - mucosa inflammation
KW  - nasopharynx carcinoma
KW  - non-inferiority trial
KW  - nonhuman
KW  - phase 2 clinical trial
KW  - progression free survival
KW  - radiotherapy
KW  - randomization
KW  - randomized controlled trial
KW  - retrospective study
KW  - tumor growth
KW  - xerostomia
KW  - young adult
N2  - Background: The cisplatin-based chemoradiotherapy (CCRT), given at a dose of 100 mg/m2 for 3 cycles during radiotherapy, is the major treatment for locoregionally advanced nasopharyngeal carcinoma (NPC). As several retrospective studies showed that receiving a cumulative cisplatin dose of 200 mg/m2 can bring survival benefits to NPC patients, we sought to test the non-inferiority of 2-cycle concurrent cisplatin over 3-cycle in locoregionally advanced NPC with Epstein-barr virus (EBV) DNA levels < 4000 copies/ml. Methods: We did a non-inferiority, phase 2, randomised controlled trial. Patients were enrolled with stage III-IVB NPC, EBV DNA levels < 4000 copies/ml, aged 18-70 and adequate haematological, renal, and hepatic function. Eligible patients were randomly assigned (1:1) to receive 2 or 3 cycles of cisplatin-based CCRT. Patients in the 2-cycle group were scheduled to receive 100 mg/m2 cisplatin given every 3 weeks concurrently with radiotherapy, and patients in the 3-cycle group received 100 mg/m2 cisplatin given every 3 weeks for 3 cycles. Randomization was done by a computer-generated random number code with a block size of six, stratified by clinical stage III or IV. The primary endpoint was 3-year progression-free survival (PFS), with a non-inferiority margin of 10%. This study was registered with ClinicalTrials.gov, ID. NCT02871518. Results: Between September 2016 and October 2018, 342 patients were enrolled, of whom 332 were randomly assigned to receive 2 or 3 cycles of cisplatin. 314 (94.6%) patients completed protocol-defined cycles of chemotherapy. After median follow-up of 33.6 months, 20 (12.0%) patients in the 2-cycle group and 17 (10.2%) patients in the 3-cycle group had tumor progression, and the 3-year PFS rates were 88.0% and 90.4% respectively, with a difference of 2.4% (95%CI -4.3 to 9.1, P < 0.001). In the per-protocol analysis, 3- year PFS was 88.5% in the 2-cycle group and 90.6% in the 3-cycle group, with a difference of 2.1% (95% CI -4.7 to 8.9; P = 0.001). No significant difference was observed concerning OS, LRRFS and DMFS. The grade 3 or 4 acute adverse events were recorded in 113 (68.1%) patients in the 2-cycle group and 116 (69.9%) patients in the 3-cycle group. Patients in the 3-cycle group was observed to have significantly more hyponatremia. Besides, patients in the 3-cycle group presented with more grade 1 or 2 dry mouth, dysphagia, weight loss, fatigue, constipation, fever, mucositis and dermatitis. More grade 3 or 4 anorexia, mucositis and dermatitis were also recorded in the 3-cycle group. No patients died from treatment-related toxicities. Conclusions: IMRT plus 2 cycles of concurrent 100 mg/m2 cisplatin could be an alternative option for patients with low-risk locoregionally advanced NPC. Further phase III studies are needed to validate the findings of this study.
ER  - 

TY  - JOUR
M3  - Conference Abstract
Y1  - 2021
VL  - 39
IS  - 15 SUPPL
SN  - 1527-7755
JF  - Journal of Clinical Oncology
JO  - J. Clin. Oncol.
UR  - https://www.embase.com/search/results?subaction=viewrecord&id=L635587579&from=export
U2  - L635587579
DB  - Embase
U4  - 2021-08-04
L2  - http://dx.doi.org/10.1200/JCO.2021.39.15_suppl.6000
DO  - 10.1200/JCO.2021.39.15_suppl.6000
A1  - Zhang, L.
A1  - Yang, Y.
A1  - Qu, S.
A1  - Li, J.-G.
A1  - Hu, C.
A1  - Xu, M.
A1  - Li, W.
A1  - Zhou, T.
A1  - Shen, L.
A1  - Wu, H.
A1  - Lang, J.Y.
A1  - Hu, G.
A1  - Luo, Z.
A1  - Fu, Z.
A1  - Qu, S.
A1  - Zhang, B.
A1  - Yang, Q.
A1  - Zhang, X.
A1  - Zou, J.
A1  - Fang, W.
M1  - (Zhang L.; Yang Y.; Qu S.; Li J.-G.; Hu C.; Xu M.; Li W.; Zhou T.; Shen L.; Wu H.; Lang J.Y.; Hu G.; Luo Z.; Fu Z.; Qu S.; Zhang B.; Yang Q.; Zhang X.; Zou J.; Fang W.) State Key Laboratory of Oncology in South China, Collaborative Innovation Center for Cancer Medicine, Department of Medical Oncology, Sun Yat-sen University Cancer Center, Guangzhou, China; Department of Medical Oncology, Sun Yat-sen University Cancer Center, State Key Laboratory of Oncology in South China, Collaborative Innovation Center of Cancer Medicine, Guangzhou, China; Guangxi Medical University Cancer Hospital, Nanning, China; Jiangxi Provincial Tumor Hospital, Nanchang, China; Fudan University Shanghai Cancer Center, Shanghai, China; First Affiliated Hospital of Gannan Medical University, Ganzhou, China; Guangzhou Medical University Affiliated Oncology Hospital, Guangzhou, China; Xiangya Hospital Central South University, Changsha, China; Affiliated Cancer Hospital of Zhengzhou University, Zhengzhou, China; Radiation Oncology Key Laboratory of Sichuan Province, Department of Radiation Oncology, Sichuan Cancer Hospital & Institute, Sichuan Cancer Center, School of Medicine, University of Electronic Science and Technology of China, Chengdu, China; Tongji Hospital of Tongji Medical College, Huazhong University of Science and Technology, Wuhan, China; Liuzhou People's Hospital, Liuzhou, China; 900 Hospital of the Joint Logistics Support Force, Fuzhou, China; Guangxi Zhuang Autonomous Region People's Hospital, Nanning, China; Jiangsu Hengrui Medicine Co., Ltd., Shanghai, China; Jiangsu Hengrui Medicine Co., Ltd, Shanghai, China
AD  - L. Zhang
T1  - Camrelizumab versus placebo combined with gemcitabine and cisplatin for recurrent or metastatic nasopharyngeal carcinoma: A randomized, doubleblind, phase 3 trial
LA  - English
KW  - camrelizumab
KW  - cisplatin
KW  - gemcitabine
KW  - placebo
KW  - unclassified drug
KW  - adult
KW  - adverse drug reaction
KW  - anemia
KW  - antineoplastic activity
KW  - cancer chemotherapy
KW  - cancer patient
KW  - cancer recurrence
KW  - cancer survival
KW  - clinical trial
KW  - comparative effectiveness
KW  - conference abstract
KW  - controlled study
KW  - disease control
KW  - double blind procedure
KW  - drug combination
KW  - drug safety
KW  - drug therapy
KW  - drug tolerability
KW  - female
KW  - follow up
KW  - human
KW  - leukopenia
KW  - maintenance therapy
KW  - major clinical study
KW  - male
KW  - maturity
KW  - multicenter study
KW  - nasopharynx carcinoma
KW  - neutrophil count
KW  - overall response rate
KW  - overall survival
KW  - pharmacokinetics
KW  - phase 1 clinical trial
KW  - phase 3 clinical trial
KW  - platelet count
KW  - progression free survival
KW  - randomized controlled trial
KW  - side effect
N2  - Background: Camrelizumab plus gemcitabine and cisplatin (GP) showed promising preliminary anticancer activity as first line (1L) therapy in patients (pts) with recurrent or metastatic nasopharyngeal carcinoma (R/M NPC) in a phase 1 trial (W Fang et al; Lancet Oncol 2018). Here, we compared the efficacy and safety of camrelizumab with placebo plus GP as 1L therapy for pts with R/M NPC in a phase 3 trial. Methods: Eligible pts with previously untreated R/M NPC were randomized (1:1) to receive either camrelizumab (200 mg on day 1) plus gemcitabine (1000 mg/m2 on days 1, 8) and cisplatin (80 mg/m2 on day 1) or placebo plus the same chemotherapy regimens intravenously Q3W for a maximum of 6 cycles, followed by maintenance therapy with camrelizumab or placebo. The primary end point was progression-free survival (PFS) per independent review committee (IRC). Secondary end points included investigator-assessed PFS, objective response rate (ORR), disease control rate (DCR), duration of response (DOR), overall survival (OS) and tolerability. This trial is registered with ClinicalTrials.gov, number NCT03707509. Results: From Nov 2018 to Nov 2019, 263 pts from 28 centers were randomized to camrelizumab plus GP (n = 134, camrelizumab arm) or placebo plus GP (n = 129, placebo arm). At data cutoff on Dec 31, 2020 (67.7% maturity), 178 IRC-assessed PFS events occurred, and the median follow-up was 15.6 months (range 1.3-25.5). The median PFS per IRC was 10.8 months (95% CI 8.5-13.6) in the camrelizumab arm and 6.9 (95% CI 5.9-7.9) in the placebo arm (HR 0.51 [95% CI 0.37-0.69]; one-sided P < 0.0001). Investigator-assessed PFS showed similar results. IRC-assessed ORR was 88.1% (95% CI 81.3-93.0) in the camrelizumab arm and 80.6% (95% CI 72.7-87.1) in the placebo arm, with a median DOR of 9.9 (95% CI 7.7-12.5) and 5.7 months (95% CI 5.2-6.9; HR 0.48 [95% CI 0.34-0.68]), respectively. The DCR was 96.3% (95% CI 91.5-98.8) in the camrelizumab arm and 94.6% (95% CI 89.1-97.8) in the placebo arm. 18- month PFS rate was 34.8% (95% CI 25.7-44.1) vs 12.7% (95% CI 6.8-20.5), respectively. OS benefit was observed in the camrelizumab arm vs placebo arm (median not reached vs 22.6 months; HR 0.67 [95% CI 0.41-1.11]). Grade ≥3 treatment-related adverse events (TRAEs) occurred in 93% of pts in the camrelizumab arm and 90% in the placebo arm. The most common grade ≥3 TRAEs were decreased white blood cell count (66% vs 70%), decreased neutrophil count (64% vs 65%), decreased platelet count (40% vs 40%), and anemia (39% vs 43%). None of the differences were statistically significant. The safety profile was as expected, with no new signals observed. Conclusions: Addition of camrelizumab to GP significantly prolonged PFS as 1L therapy for R/M NPC, with a manageable safety profile. These data suggest that first line treatment with camrelizumab plus GP could be a standard of care for R/M NPC.
ER  - 

TY  - JOUR
M3  - Conference Abstract
Y1  - 2021
VL  - 39
IS  - 15 SUPPL
SN  - 1527-7755
JF  - Journal of Clinical Oncology
JO  - J. Clin. Oncol.
UR  - https://www.embase.com/search/results?subaction=viewrecord&id=L635587821&from=export
U2  - L635587821
DB  - Embase
U4  - 2021-08-04
L2  - http://dx.doi.org/10.1200/JCO.2021.39.15_suppl.6003
DO  - 10.1200/JCO.2021.39.15_suppl.6003
A1  - Ma, J.
A1  - Chen, Y.-P.
A1  - Sun, Y.
A1  - Zhou, Q.
A1  - Yang, K.-Y.
A1  - Jin, F.
A1  - Zhu, X.-D.
A1  - Shi, M.
A1  - Hu, G.
A1  - Sun, Y.
A1  - Wu, H.-F.
A1  - Wu, H.
A1  - Lin, Q.
A1  - Wang, H.
A1  - Tian, Y.
A1  - Zhang, N.
A1  - Wang, X.
A1  - Shen, L.
A1  - Xie, F.
A1  - Liu, X.
M1  - (Ma J.; Chen Y.-P.; Sun Y.; Zhou Q.; Yang K.-Y.; Jin F.; Zhu X.-D.; Shi M.; Hu G.; Sun Y.; Wu H.-F.; Wu H.; Lin Q.; Wang H.; Tian Y.; Zhang N.; Wang X.; Shen L.; Xie F.; Liu X.) Sun Yat-sen University Cancer Center, Guangzhou, China; Central South University, Hunan, China; Union Hospital, Tongji Medical College, Wuhan, China; Affiliated Cancer Hospital of Guizhou Medical University, Guiyang, China; Affiliated Tumor Hospital of Guangxi Medical University, Guangxi, China; Xijing Hospital, Xi'an, China; Tongji Hospital, Huazhong University of Science and Technology, Wuhan, China; Beijing Cancer Hospital, Beijing, China; Jilin Cancer Hospital, Jilin, China; Affiliated Cancer Hospital of Zhengzhou University, Zhengzhou, China; Xiamen Cancer Hospital, The First Affiliated Hospital of Xiamen University, Xiamen, China; Department of Radiation Oncology, Key Laboratory of Translational Radiation Oncology, Hunan Cancer Hospital, the affiliate Hospital of Xiangya School of Medicine, Central South University, Changsha, China; Second Affiliated Hospital of Soochow University, Suzhou, China; The First People's Hospital of Foshan, Foshan, China; The First Affiliated Hospital/School of Clinical Medicine Guangdong Pharmaceutical University, Guangzhou, China; Department of Oncology, Xiangya Hospital, Central South University, Changsha, China
AD  - J. Ma
T1  - Metronomic capecitabine as adjuvant therapy in locoregionally advanced nasopharyngeal carcinoma: A phase 3, multicenter, randomized controlled trial
LA  - English
KW  - adjuvant
KW  - capecitabine
KW  - adjuvant chemotherapy
KW  - adult
KW  - advanced cancer
KW  - adverse drug reaction
KW  - cancer adjuvant therapy
KW  - cancer patient
KW  - cancer staging
KW  - cancer survival
KW  - chemoradiotherapy
KW  - clinical trial
KW  - conference abstract
KW  - controlled study
KW  - deterioration
KW  - distant metastasis
KW  - drug safety
KW  - drug therapy
KW  - female
KW  - follow up
KW  - hand foot syndrome
KW  - human
KW  - incidence
KW  - major clinical study
KW  - male
KW  - multicenter study
KW  - nasopharynx carcinoma
KW  - neutropenia
KW  - pharmacokinetics
KW  - phase 3 clinical trial
KW  - quality of life
KW  - radiation dose
KW  - radiotherapy
KW  - randomization
KW  - randomized controlled trial
KW  - sample size
KW  - side effect
N2  - Background: Patients suffering from locoregionally advanced nasopharyngeal carcinoma (NPC) commonly develop disease recurrence, despite a high rate of complete clinical remission after standard of care (concurrent cisplatin-radiotherapy, with or without induction chemotherapy). The benefit of additional adjuvant chemotherapy remains unclear. Methods: Patients with high-risk locoregionally advanced NPC (stage III to IVA, excluding T3-4N0 and T3N1), and with no locoregional disease or distant metastasis after definitive chemoradiotherapy, were eligible. They were randomly assigned (1:1) within 12 to 16 weeks after the last radiation dose to receive either capecitabine at a dose of 650 mg/m2 twice daily for 1 year (metronomic capecitabine group) or observation (standard-therapy group). The primary end point was recurrencefree survival (RFS). The calculated sample size was 201 per group, with an 80% power (twosided α 0.05) to detect a target hazard ratio (HR) of 0.52. Results: A total of 406 patients underwent randomization, comprising 204 in the metronomic capecitabine group and 202 in the standard-therapy group. After a median follow-up of 36 months (corresponding to 43 months when calculated from the start of standard therapy), the estimated 3-year RFS was 85.9% in the metronomic capecitabine group, as compared with 76.5% in the standardtherapy group (intention-to-treat population; HR 0.51, 95% confidence interval 0.32-0.81; P = 0.003). The incidence of grade 3 adverse events was 17.4% in the metronomic capecitabine group and 5.5% in the standard-therapy group; hand-foot syndrome was the most common adverse event related to capecitabine (9.0%). One grade 4 neutropenia occurred in the metronomic capecitabine group. Neither group sufferd from treatment-related deaths. During treatment, there was no clinically meaningful deterioration of health-related quality of life associated with the use of metronomic adjuvant capecitabine. Conclusions: The addition of metronomic capecitabine as adjuvant therapy to chemoradiotherapy significantly improved RFS in locoregionally advanced NPC, with a manageable safety profile and no compromise to quality of life.
ER  - 

TY  - JOUR
M3  - Conference Abstract
Y1  - 2021
VL  - 39
IS  - 15 SUPPL
SN  - 1527-7755
JF  - Journal of Clinical Oncology
JO  - J. Clin. Oncol.
UR  - https://www.embase.com/search/results?subaction=viewrecord&id=L635587950&from=export
U2  - L635587950
DB  - Embase
U4  - 2021-08-04
L2  - http://dx.doi.org/10.1200/JCO.2021.39.15_suppl.6005
DO  - 10.1200/JCO.2021.39.15_suppl.6005
A1  - Miao, J.
A1  - Wang, L.
A1  - Tan, S.H.
A1  - Li, J.-G.
A1  - Yi, J.
A1  - Zhang, Y.
A1  - Gong, X.
A1  - Yanqun, X.
A1  - Chen, Q.-Y.
A1  - Chen, M.
A1  - Lv, X.
A1  - Xia, W.
A1  - Tang, L.-Q.
A1  - Deng, X.-W.
A1  - Guo, X.
A1  - Mai, H.-Q.
A1  - Han, F.
A1  - Chua, M.L.K.
A1  - Zhao, C.
M1  - (Miao J.; Wang L.; Tan S.H.; Li J.-G.; Yi J.; Zhang Y.; Gong X.; Yanqun X.; Chen Q.-Y.; Chen M.; Lv X.; Xia W.; Tang L.-Q.; Deng X.-W.; Guo X.; Mai H.-Q.; Han F.; Chua M.L.K.; Zhao C.) Department of Nasopharyngeal Carcinoma, Sun Yat-sen University Cancer Center, State Key Laboratory of Oncology in South China, Collaborative Innovation Center of Cancer Medicine, Guangzhou, China; Division of Clinical Trials & Epidemiological Sciences, National Cancer Centre Singapore, Singapore, Singapore; Jiangxi Provincial Tumor Hospital, Nanchang, China; Department of Radiation Oncology, National Cancer Center/National Clinical Research Center for Cancer/Cancer Hospital, Chinese Academy of Medical Sciences and Peking Union Medical College, Beijing, China; National Cancer Center, Cancer Hospital, Chinese Academy of Medical Sciences and Peking Union Medical College, Beijing, China; Department of Radiation Oncology, Jiangxi Province Tumor Hospital, Nanchang, China; Sun Yat-sen University Cancer Center, Guangzhou, China; Department of Nasopharyngeal Carcinoma, Sun Yat-sen University Cancer Center, Guangzhou, China; Department of Radiation Oncology, Sun Yat-sen University Cancer Centre, State Key Laboratory of Oncology in South China, Collaborative Innovation Centre for Cancer Medicine, Guangdong Key Laboratory of Nasopharyngeal Carcinoma Diagnosis and Therapy, Guangzhou, China; Sun Yat-sen Univerisity Cancer Center, Guangzhou, China; National Cancer Centre Singapore, Singapore, Singapore; Cancer Center, Sun Yat-sen University, Guangzhou, China
AD  - J. Miao
T1  - Adjuvant capecitabine in locoregionally advanced nasopharyngeal carcinoma: A multicenter randomized controlled phase III trial
LA  - English
KW  - adjuvant
KW  - capecitabine
KW  - cisplatin
KW  - unclassified drug
KW  - acute toxicity
KW  - adjuvant radiotherapy
KW  - adult
KW  - advanced cancer
KW  - anemia
KW  - cancer patient
KW  - cancer radiotherapy
KW  - cancer size
KW  - cancer staging
KW  - cancer survival
KW  - clinical trial
KW  - conference abstract
KW  - disease control
KW  - distant metastasis
KW  - drug efficacy
KW  - drug therapy
KW  - eligibility criteria
KW  - failure free survival
KW  - female
KW  - follow up
KW  - hand foot syndrome
KW  - human
KW  - human tissue
KW  - incidence
KW  - local recurrence free survival
KW  - major clinical study
KW  - male
KW  - maximum standardized uptake value
KW  - mucosa inflammation
KW  - multicenter study
KW  - nasopharynx carcinoma
KW  - neck
KW  - phase 3 clinical trial
KW  - positron emission tomography-computed tomography
KW  - primary tumor
KW  - radiation dose
KW  - radiotherapy
KW  - randomized controlled trial
KW  - relapse
KW  - risk assessment
KW  - xerostomia
N2  - Background: We conducted a multicenter, randomized controlled phase III clinical trial (NCT02143388) to investigate the efficacy and toxicity of adjuvant capecitabine (AC) in addition to concurrent cisplatin and radiotherapy (CCRT) compared to CCRT alone in high-risk locoregionally advanced nasopharyngeal carcinoma (LANPC) patients. Methods: Eligibility criteria included AJCC/UICC 7th ed TNM stage III-IVb and one of the following features: T3-4N2 or T1-4N3 or pre-treatment plasma EBV DNA concentration of >20,000 copy/ml or gross primary tumor volume (GTVnx) of >30 cm or a maximum standard uptake value (SUVmax) of >10.0 by 18FDG PET-CT within the primary tumor or multiple neck node metastases, with any larger than 4 cm. All patients were randomly assigned in a 1:1 ratio to receive CCRT (3-weekly cisplatin at 100 mg/m2 for 2-3 cycles) followed by AC (1000 mg/m2 bi-daily for 14 days every 21- day cycle for 8 cycles), or CCRT alone. The prescribed radiation doses were 68-72 Gy/30-32 fractions to the PTVnx, 60-68 Gy/30-32 fractions to PTVnd, 60-64Gy/30-32 fractions to PTVhigh-risk , 54-58Gy/30-32 fractions to PTVlow-risk . Primary end point was failure-free survival (FFS). Results: Between Mar 2014 to Jul 2018, 180 patients were recruited (90 patients in CCRT+AC arm and 90 in CCRT alone arm). All patients completed RT and ≥2 cycles of concurrent cisplatin in both treatment arms (cumulative dose intensities for cisplatin were 200 mg/m2 in both arms). 85 (94.4%) patients went on to receive AC, with 71 (78.9%) patients completing 8 cycles; 19 (22.4%) patients had dose reduction of AC. With a median follow-up of 44.8 mo, the 3-y FFS was significantly superior in the CCRT+AC arm than the CCRT arm for the intention-to-treat cohort (87.7% vs 73.3%; HR: 0.52 [95% CI: 0.29-0.77], P = 0.037). 3-year overall, distant metastasis-free and locoregional relapse-free survival were 92.6% vs 88.9% (HR [95% CI]: 0.66 [0.28-1.59]), 88.8% vs. 81.1% (HR: 0.67 [0.33-1.33]) and 91.5% vs 80.0% (HR: 0.50 [0.25-1.00]), respectively. Incidences of G3-4 acute toxicities were 57.8% (52 of 90) in CCRT+AC arm and 51.1% (46 of 90) in CCRT alone arm, with a higher incidence of hand foot syndrome (3.5% vs 0%), xerostomia (11.1% vs 3.3%), mucositis (23.3% vs 16.7%), and anemia (5.6% vs 2.2%) in the CCRT+AC arm. G3-4 late toxicities occurred in 13.3% (12 of 90) and 9.0% (8 of 89), respectively. Conclusions: The addition of capecitabine to CCRT conferred a superior disease control than CCRT alone in high-risk LANPC. Survivals in ITT and PP set.
ER  - 

TY  - JOUR
M3  - Conference Abstract
Y1  - 2021
VL  - 39
IS  - 15 SUPPL
SN  - 1527-7755
JF  - Journal of Clinical Oncology
JO  - J. Clin. Oncol.
UR  - https://www.embase.com/search/results?subaction=viewrecord&id=L635590088&from=export
U2  - L635590088
DB  - Embase
U4  - 2021-08-04
L2  - http://dx.doi.org/10.1200/JCO.2021.39.15_suppl.6032
DO  - 10.1200/JCO.2021.39.15_suppl.6032
A1  - Zheng, W.F.F.
M1  - (Zheng W.F.F.) Zhejiang Cancer Hospital, Hangzhou, China
AD  - W.F.F. Zheng, Zhejiang Cancer Hospital, Hangzhou, China
T1  - A phase III multicenter randomized clinical trial to compare cisplatin plus fluorouracil with or without docetaxel as the first-line induction chemotherapy for locoregionally advanced nasopharyngeal carcinoma: Longterm outcomes update
LA  - English
KW  - cisplatin
KW  - docetaxel
KW  - fluorouracil
KW  - adult
KW  - advanced cancer
KW  - cancer patient
KW  - cancer staging
KW  - cancer survival
KW  - chemoradiotherapy
KW  - clinical trial
KW  - conference abstract
KW  - controlled study
KW  - drug therapy
KW  - female
KW  - follow up
KW  - human
KW  - induction chemotherapy
KW  - Kaplan Meier method
KW  - log rank test
KW  - major clinical study
KW  - male
KW  - middle aged
KW  - multicenter study
KW  - nasopharynx carcinoma
KW  - phase 3 clinical trial
KW  - progression free survival
KW  - prospective study
KW  - radiotherapy
KW  - randomized controlled trial
N2  - Background: A phase III multicenter prospective randomized controlled trial was conducted to compare cisplatin plus 5-fluorourcil with or without docetaxel as first-line induction chemotherapy in the patients with locoregionally advanced nasopharyngeal carcinoma (LANPC). Here, we report on the long-term outcomes and late toxicities of the trial (NCT01536223). Methods: Patients with newly diagnosed LANPC, stage III-IV disease, Karnofsky performance score≥70, without metastasis were eligible and randomly assigned 1:1 to TPF versus PF for three cycles. The primary end point was progression-free survival; local control, OS and advent events were important key secondary end points. The Kaplan-Meier method and the log-rank test were used to conduct and compare the survival curves in this study. Results: Two hundred ninety-nine patients were enrolled. 276 patients (138 TPF and 138 PF) were evaluable. Baseline characteristics were well-balanced between two groups, and the median age was 48 (range, 18- 60 years). The ORR rates after induction chemotherapy and chemoradiotherapy were 90.6% and 9797.8% in TPF group and 87.0% (P > 0.05) and 97.8% (P > 0.05), respectively. The median follow-up was 99 months. For all patients, the 5- and 8-year OS and PFS were 76.9% and 74.9%, 72.3% and 69.1%, respectively. PF was associated with a similar PFS versus TPF ( 5-year PFS of 72.4% versus 73.2%, P =.747), and an equivalent OS at 5 years ( 79.2% and 79.1%, P = 0.519). Treatment-related grade 3 to 4 advent events were less frequent with PF compared with TPF. Conclusions: With prolonged followup, the survival outcomes in the PF group were not non-inferiority to those in the TPF group, but grade 3 to 4 advent events were less frequent.
ER  - 

TY  - JOUR
M3  - Article in Press
Y1  - 2021
SN  - 2574-3805
JF  - JAMA Network Open
JO  - JAMA Netw. Open
UR  - https://www.embase.com/search/results?subaction=viewrecord&id=L636687330&from=export
U2  - L636687330
C5  - 34928359
DB  - Embase
DB  - Medline
DB  - 
U3  - 2021-12-28
L2  - http://dx.doi.org/10.1001/jamanetworkopen.2021.38470
DO  - 10.1001/jamanetworkopen.2021.38470
A1  - Tang, Q.-N.
A1  - Liu, L.-T.
A1  - Qi, B.
A1  - Guo, S.-S.
A1  - Luo, D.-H.
A1  - Sun, R.
A1  - Sun, X.-S.
A1  - Chen, D.-P.
A1  - Guo, L.
A1  - Mo, H.-Y.
A1  - Wang, P.
A1  - Liu, S.-L.
A1  - Liang, Y.-J.
A1  - Li, X.-Y.
A1  - Yang, Z.-C.
A1  - Chen, Q.-Y.
A1  - Mai, H.-Q.
A1  - Tang, L.-Q.
M1  - (Tang Q.-N.; Liu L.-T.; Guo S.-S.; Luo D.-H.; Sun R.; Sun X.-S.; Guo L.; Mo H.-Y.; Wang P.; Liu S.-L.; Liang Y.-J.; Li X.-Y.; Yang Z.-C.; Chen Q.-Y.; Mai H.-Q.; Tang L.-Q., tanglq@sysucc.org.cn) Sun Yat-sen University Cancer Center, State Key Laboratory of Oncology in South China, Collaborative Innovation Center for Cancer Medicine, Guangzhou, China
M1  - (Tang Q.-N.; Liu L.-T.; Guo S.-S.; Luo D.-H.; Sun R.; Sun X.-S.; Guo L.; Mo H.-Y.; Wang P.; Liu S.-L.; Liang Y.-J.; Li X.-Y.; Yang Z.-C.; Chen Q.-Y.; Mai H.-Q.; Tang L.-Q., tanglq@sysucc.org.cn) Department of Nasopharyngeal Carcinoma, Sun Yat-sen University Cancer Center, Guangzhou, China
M1  - (Qi B.; Chen D.-P.) Department of Radiation Oncology, Affiliated Cancer Hospital and Institute of Guangzhou Medical University, Guangzhou, China
AD  - L.-Q. Tang, Department of Nasopharyngeal Carcinoma, Sun Yat-sen University Cancer Center, 651 Dongfeng Rd E, Guangzhou, China
T1  - Effect of Concurrent Chemoradiotherapy with Nedaplatin vs Cisplatin on the Long-Term Outcomes of Survival and Toxic Effects among Patients with Stage II to IVB Nasopharyngeal Carcinoma: A 5-Year Follow-up Secondary Analysis of a Randomized Clinical Trial
LA  - English
KW  - adult
KW  - adverse drug reaction
KW  - article
KW  - cancer patient
KW  - cancer staging
KW  - cancer survival
KW  - chemoradiotherapy
KW  - clinical trial
KW  - controlled study
KW  - data analysis
KW  - distant metastasis free survival
KW  - drug therapy
KW  - female
KW  - follow up
KW  - human
KW  - incidence
KW  - intensity modulated radiation therapy
KW  - local recurrence free survival
KW  - major clinical study
KW  - male
KW  - multicenter study
KW  - nasopharynx carcinoma
KW  - overall survival
KW  - progression free survival
KW  - radiotherapy
KW  - randomized controlled trial
KW  - secondary analysis
KW  - side effect
KW  - cisplatin
KW  - nedaplatin
N2  - Importance: Nedaplatin-based concurrent chemoradiotherapy (CCRT) regimen at 2 years was noninferior to cisplatin-based regimen in patients with locoregional, stage II to IVB nasopharyngeal carcinoma (NPC) and was associated with fewer late adverse events, but longer-Term outcomes and toxicity are unclear. Objective: To evaluate the 5-year outcomes and late toxicity profile of nedaplatin-based CCRT in patients with locoregional, stage II to IVB NPC. Design, Settings, and Participants: This 5-year follow-up secondary analysis of an open-label, noninferiority, multicenter randomized clinical trial enrolled patients with nonkeratinizing stage II to IVB NPC between January 16, 2012, and July 16, 2014, with a median follow-up duration of 78 months (IQR, 3-99 months). Data analysis was conducted from November 10, 2020, to July 8, 2021. Interventions: Patients were randomly assigned (1:1) to receive nedaplatin (100 mg/m2)-or cisplatin (100 mg/m2)-based chemotherapy every 3 weeks for 3 cycles concurrently with intensity-modulated radiotherapy. Main Outcomes and Measures: The primary end point was progression-free survival (PFS). Secondary end points were overall survival, distant metastasis-free survival, and locoregional relapse-free survival. Results: A total of 402 eligible participants were enrolled (median [IQR] age, 45 [18-65] years; 302 [75.1%] male). Patients were randomly assigned to receive nedaplatin-or cisplatin-based CCRT (n = 201 for each): 196 patients (97.5%) started nedaplatin-based CCRT and 197 patients (98.0%) started cisplatin-based CCRT. Intention-To-Treat analysis demonstrated a 5-year progression-free survival rate of 81.4% (95% CI, 75.9%-86.9%) for the cisplatin group and 79.8% (95% CI, 74.1%-85.5%) for nedaplatin group, with a difference of 1.6% (95% CI,-6.3% to 9.5%; P =.002 for noninferiority). No significant survival differences were observed between the cisplatin and nedaplatin groups for 5-year overall survival (89.4% vs 88.8%, P =.63), distant metastasis-free survival (85.9% vs 90.4%, P =.17), and locoregional relapse-free survival (92.6% vs 89.6%, P =.17) rates. The cisplatin group had a higher incidence of grade 3 and 4 auditory toxic effects than the nedaplatin group (35 [17.7%] vs 21 [10.5%], P =.04). Conclusions and Relevance: In this secondary analysis of a randomized clinical trial, long-Term analysis confirmed that nedaplatin-based CCRT could be regarded as an alternative doublet treatment strategy to cisplatin-based CCRT in stage II to IVB NPC. Trial Registration: ClinicalTrials.gov Identifier: NCT01540136.
ER  - 

TY  - JOUR
M3  - Conference Abstract
Y1  - 2020
VL  - 108
IS  - 3
SP  - S106
SN  - 1879-355X
SN  - 0360-3016
JF  - International Journal of Radiation Oncology Biology Physics
JO  - Int. J. Radiat. Oncol. Biol. Phys.
UR  - https://www.embase.com/search/results?subaction=viewrecord&id=L2007857685&from=export
U2  - L2007857685
DB  - Embase
U4  - 2020-09-25
L2  - http://dx.doi.org/10.1016/j.ijrobp.2020.07.2288
DO  - 10.1016/j.ijrobp.2020.07.2288
A1  - Zang, J.
M1  - (Zang J.) Department of Radiation Oncology, Xijing Hospital, Fourth Military Medical University, Xi'an, China
T1  - Randomized Phase II Trial of Gemcitabine and Cisplatin (GP) versus Docetaxel and Cisplatin (TP) as Induction Chemotherapy followed by Concurrent Chemoradiotherapy in Locoregionally Advanced Nasopharyngeal Carcinoma
LA  - English
KW  - cisplatin
KW  - docetaxel
KW  - gemcitabine
KW  - adult
KW  - advanced cancer
KW  - cancer staging
KW  - cancer survival
KW  - chemoradiotherapy
KW  - China
KW  - clinical trial
KW  - comparative effectiveness
KW  - conference abstract
KW  - controlled study
KW  - disease free survival
KW  - distant metastasis free survival
KW  - drug combination
KW  - drug therapy
KW  - female
KW  - follow up
KW  - human
KW  - induction chemotherapy
KW  - Kaplan Meier method
KW  - local recurrence free survival
KW  - lymph node
KW  - major clinical study
KW  - male
KW  - nasopharynx carcinoma
KW  - neoadjuvant therapy
KW  - overall survival
KW  - phase 2 clinical trial
KW  - primary tumor
KW  - radiotherapy
KW  - randomized controlled trial
KW  - treatment response
N2  - Purpose/Objective(s): GP as induction chemotherapy followed by concurrent chemoradiotherapy (CCRT) has been confirmed as effective regimen in endemic locoregionally advanced NPC (LA-NPC). A randomized phase II study reported that neoadjuvant TP followed by CCRT had a trend to improve survival outcomes in LA-NPC. Little is known about the best regime for induction chemotherapy in non-endemic region. This randomized phase II trial compared GP versus TP regime followed by concurrent chemoradiotherapy in LA-NPC of Northwest China (clinical trial No.: NCT01596868). Materials/Methods: Previously untreated stage III to IV LA-NPC were randomly assigned in 1:1 ratio to receive ⑴ neoadjuvant docetaxel 75mg/m2 and cisplatin 80mg/m2 every 3 weeks for three cycles, followed by cisplatin 100mg/m2 concurrent with radiotherapy, administered every three weeks for three cycles, or ⑵neoadjuvant gemcitabine 1.0g/m2 and cisplatin 80mg/m2 every 3 weeks for three cycles, followed by cisplatin 100mg/m2 concurrent with radiotherapy, administered every three weeks for three cycles. The primary endpoint was treatment response of induction chemotherapy. The secondary endpoints included disease-free survival (DFS), overall survival (OS), distant metastasis-free survival (DMFS), locoregional recurrence-free survival (LRFS) and toxicities. Tumor response was assessed by RESIST criteria. Assuming the treatment response rate of 40% in TP group, approximately 50 patients in each group would be enrolled to detect a difference of 25% at the significance level of 5% (two-sided) with 80% power. The Kaplan-Meier method was used to evaluate the efficacy between treatment groups. A 2-sided p value of less than 0.05 was considered significant. Results: From December 2012 to December 2016, 109 eligible patients were randomly assigned to GP followed by CCRT (n = 54) or TP followed by CCRT (n = 55).The median follow-up time was 45.5 months (range:6-60.5 months).A total of 105 patients (96.3%) completed three cycles of induction chemotherapy, 4 patients(3.7%)completed two cycles of induction chemotherapy due to grade 3 and above adverse events. During induction chemotherapy course, GP contributed toa higher treatment response rate than TP in primary tumor(68.6% vs. 38.2%, p = 0.013) and lymph node (90.8% vs. 74.5%, p = 0.045).Patients in GP group have significantly better 3-year DFS than those in TP group (86.8% vs. 70.9%, p = 0.041). Although significant differences were not achieved, GP plus CCRT had a trend in improving 3-year OS, DMFS and LRFS compared with TP plus CCRT (3-year OS, 90.6% vs. 83.6%, p = 0.118;3-year DMFS, 88.7% vs. 78.2%, p = 0.137;3-year LRFS, 96.2% vs. 92.7%, p = 0.085). No significant difference of adverse events was observed between two treatment groups during both the induction chemotherapy and concurrent chemoradiotherapy course. Conclusion: Compared with TP induction chemotherapy, GP significantly improved the treatment response rate and DFS among patients with LA-NPC.
ER  - 

TY  - JOUR
M3  - Conference Abstract
Y1  - 2020
VL  - 108
IS  - 3
SP  - e848
SN  - 1879-355X
SN  - 0360-3016
JF  - International Journal of Radiation Oncology Biology Physics
JO  - Int. J. Radiat. Oncol. Biol. Phys.
UR  - https://www.embase.com/search/results?subaction=viewrecord&id=L2007859238&from=export
U2  - L2007859238
DB  - Embase
U4  - 2020-09-25
L2  - http://dx.doi.org/10.1016/j.ijrobp.2020.07.400
DO  - 10.1016/j.ijrobp.2020.07.400
A1  - Liu, K.
A1  - Jin, F.
A1  - Jiang, H.
A1  - Wu, W.
A1  - Li, Y.Y.
A1  - Long, J.
A1  - Luo, X.
A1  - Gong, X.
A1  - Chen, X.
M1  - (Liu K.; Gong X.; Chen X.) The Affiliated Cancer Hospital of Guizhou Medical University, Guiyang, China
M1  - (Jin F.; Jiang H.; Wu W.; Li Y.Y.; Luo X.) The Affiliated Hospital of Guizhou Medical University, Guiyang, China
M1  - (Long J.) Guizhou Medical University, Guiyang, China
T1  - Analysis Of Follow-Up Results Of Chronotherapy And Conventional Chemotherapy Combined With IMRT For Locally Advanced Nasopharyngeal Carcinoma
LA  - English
KW  - cisplatin
KW  - docetaxel
KW  - fluorouracil
KW  - adult
KW  - advanced cancer
KW  - adverse drug reaction
KW  - cancer patient
KW  - cancer radiotherapy
KW  - cancer survival
KW  - chronotherapy
KW  - conference abstract
KW  - controlled study
KW  - distant metastasis free survival
KW  - drug combination
KW  - drug therapy
KW  - dysphagia
KW  - female
KW  - fibrosis
KW  - follow up
KW  - hearing impairment
KW  - human
KW  - incidence
KW  - induction chemotherapy
KW  - intensity modulated radiation therapy
KW  - local recurrence free survival
KW  - major clinical study
KW  - male
KW  - nasopharynx carcinoma
KW  - neck
KW  - overall survival
KW  - progression free survival
KW  - radiotherapy
KW  - randomized controlled trial
KW  - side effect
N2  - Purpose/Objective(s): To compare the long-term side effects and survival rates of Intensity modulated radiation therapy combined with chemotherapy in the treatment of advanced Nasopharyngeal carcinoma, and It is expected to reduce the long-term toxic response without reducing the survival, to find a more reasonable treatment for locally advanced Nasopharyngeal carcinoma. Materials/Methods: 160 patients with locally advanced nasopharyngeal carcinoma were randomly divided into a Time group and conventional group using a professional statistical randomized list (1:1) for treatment. Time group induced chronotherapy with TPF regimen, docetaxel 75 mg/m2 ivgtt, execution in d1 03:30-04:30. Cisplatin 75mg/m2 civ, completed in 5 days, every day from 10:00 to 22:00.5-FU 750mg/m2/d civ, completed in 5 days, every day from 22:00 to 10:00, 2 cycles/21 day. IMRT combined with cisplatin chemotherapy after 3 weeks of induction chemotherapy 100mg/m2 civ, completed at 10:00-22:00,3cycles/21day.In the conventional group, the conventional TPF regimen chemotherapy docetaxel 75mg/m2 ivgtt starts at 10:00.Cisplatin 75mg/m2 civ, begins after the end of docetaxel.5-FU 750mg/m2/d civ, completed in 5 days, executed 24 hours a day, 2cycles/21day.IMRT combined with cisplatin chemotherapy after 3 weeks of induction chemotherapy 100mg/m2 ivgtt starts at 10:00,3cycles/21day.Observation of long-term toxic and 1,3 years of survival situation. Results: The incidence of hearing loss in the time group and the conventional group was 22.7% vs 39.1%, the incidence of dysphagia was 0% vs 8.6%, and the incidence of neck fibrosis was 4.5% vs 15%. The difference was statistically significant (P<0.05). Results of 1,3-year survival of patients in the two groups: The overall survival of time group and conventional group is 97.0% vs 92.8%、80.3% vs 81.2%,not statistically significant (P>0.05), the progression-free survival of time group and conventional group is 95.50% vs 87.0%、71.2% vs 73.9%,not statistically significant(P>0.05),the local recurrence-free survival of time group and conventional group is 97.0% vs 95.7%、92.4% vs 92.8%, not statistically significant(P>0.05) and the distant metastasis-free survival of time group and conventional group is 97.0% vs 98.6%、90.9% vs 91.3%, not statistically significant(P>0.05) Conclusion: When chronotherapy and intensity modulated radiation therapy were combined, the toxicity and side effects of patients were decreased without decreasing survival. Chronotherapy combined with intensity modulation radiotherapy is a recommended mode in the treatment of locally advanced nasopharyngeal carcinoma.
ER  - 

TY  - JOUR
M3  - Conference Abstract
Y1  - 2020
VL  - 31
SP  - S1353
SN  - 1569-8041
SN  - 0923-7534
JF  - Annals of Oncology
JO  - Ann. Oncol.
UR  - https://www.embase.com/search/results?subaction=viewrecord&id=L2008604050&from=export
U2  - L2008604050
DB  - Embase
U4  - 2020-11-25
L2  - http://dx.doi.org/10.1016/j.annonc.2020.10.279
DO  - 10.1016/j.annonc.2020.10.279
A1  - Guoqiang, X.
A1  - Wei, X.
A1  - Qiaoli, W.
A1  - Ruixue, C.
M1  - (Guoqiang X.; Wei X.; Qiaoli W.; Ruixue C.) Radiotherapy, Yunnan Cancer Hospital, Kunming, China
T1  - Comparison of induction chemotherapy plus concurrent chemoradiotherapy and concurrent chemoradiotherapy alone in locally advanced nasopharyngeal carcinoma: A meta-analysis
LA  - English
KW  - cisplatin
KW  - adult
KW  - advanced cancer
KW  - anemia
KW  - cancer patient
KW  - cancer survival
KW  - chemoradiotherapy
KW  - Cochrane Library
KW  - conference abstract
KW  - distant metastasis free survival
KW  - Embase
KW  - female
KW  - government
KW  - human
KW  - incidence
KW  - induction chemotherapy
KW  - local recurrence free survival
KW  - male
KW  - Medline
KW  - meta analysis
KW  - mucosa inflammation
KW  - nasopharynx carcinoma
KW  - neutropenia
KW  - overall survival
KW  - progression free survival
KW  - radiotherapy
KW  - randomized controlled trial (topic)
KW  - systematic review
KW  - thrombocytopenia
N2  - Background: Induction chemotherapy (IC) plus concurrent chemoradiotherapy (CCRT) and CCRT alone are both standard treatment regimens for managing locally advanced nasopharyngeal carcinoma (NPC). However, the results of comparisons between them in clinical trials vary. Therefore, we designed this meta-analysis to illustrate their advantages and disadvantages in patients with locally advanced NPC. Methods: We thoroughly searched the PubMed, EMBASE, and Cochrane Library databases and then merged the effect indicators of hazard ratios (HRs) and risk ratios (RRs) using RevMan 5.1. Results: Seven randomized controlled trials totaling 2,319 patients were included in our research. The synthesized results showed that IC plus CCRT improved overall survival (HR=0.74, 95% CI: 0.62-0.88, P< 0.001), progression-free survival (HR=0.66, 95% CI: 0.57-0.77, P< 0.001), distant metastasis-free survival (HR=0.65, 95% CI: 0.43-0.81, P<0.001) and locoregional recurrence-free survival (HR=0.68 95%, CI: 0.54-0.86, P=0.001) versus CCRT alone. It also increased the risk of anemia, thrombocytopenia, and neutropenia during CCRT. However, the incidence of leukopenia and mucositis was similar in IC and IC plus CCRT. Furthermore, the subgroup analysis showed better survival outcomes with IC plus CCRT than with CCRT alone in the triweekly cisplatin subgroup (all P<0.01), whereas IC plus CCRT could only improve progression-free survival and locoregional recurrence-free survival in the weekly cisplatin subgroup (HR= 0.71, P=0.02; and HR=0.66, P=0.03, respectively). Conclusions: IC plus CCRT improved survival outcomes in patients with locally advanced NPC versus CCRT. For the weekly cisplatin regimen subgroup, it did not improve remote control or progression-free survival versus CCRT alone, warranting further clarification. Clinical trial identification: The protocol of our study has been registered with PROSPERO, and the number is CRD42018087074. Legal entity responsible for the study: The authors. Funding: People's Government of Yunnan Province (no grant number is applicable). Disclosure: All authors have declared no conflicts of interest.
ER  - 

TY  - JOUR
M3  - Article
Y1  - 2020
VL  - 10
SN  - 2234-943X
JF  - Frontiers in Oncology
JO  - Front. Oncol.
UR  - https://www.embase.com/search/results?subaction=viewrecord&id=L633168590&from=export
U2  - L633168590
DB  - Embase
DB  - 
U3  - 2020-11-02
U4  - 2020-11-02
U4  - 2021-05-24
L2  - http://dx.doi.org/10.3389/fonc.2020.579292
DO  - 10.3389/fonc.2020.579292
A1  - Li, J.-B.
A1  - Guo, S.-S.
A1  - Tang, L.-Q.
A1  - Guo, L.
A1  - Mo, H.-Y.
A1  - Chen, Q.-Y.
A1  - Mai, H.-Q.
M1  - (Li J.-B.) Department of Clinical Research, Sun Yat-sen University Cancer Center, Guangzhou, China
M1  - (Li J.-B.; Guo S.-S.; Tang L.-Q.; Guo L.; Mo H.-Y.; Chen Q.-Y.; Mai H.-Q., maihq@sysucc.org.cn) State Key Laboratory of Oncology in South China, Guangdong Key Laboratory of Nasopharyngeal Carcinoma Diagnosis and Therapy, Collaborative Innovation Center for Cancer Medicine, Sun Yat-sen University Cancer Center, Guangzhou, China
M1  - (Guo S.-S.; Tang L.-Q.; Guo L.; Mo H.-Y.; Chen Q.-Y.; Mai H.-Q., maihq@sysucc.org.cn) Department of Nasopharyngeal Carcinoma, Sun Yat-sen University Cancer Center, Guangzhou, China
AD  - H.-Q. Mai, State Key Laboratory of Oncology in South China, Guangdong Key Laboratory of Nasopharyngeal Carcinoma Diagnosis and Therapy, Collaborative Innovation Center for Cancer Medicine, Sun Yat-sen University Cancer Center, Guangzhou, China
AD  - H.-Q. Mai, Department of Nasopharyngeal Carcinoma, Sun Yat-sen University Cancer Center, Guangzhou, China
T1  - Longitudinal Trend of Health-Related Quality of Life During Concurrent Chemoradiotherapy and Survival in Patients With Stage II–IVb Nasopharyngeal Carcinoma
LA  - English
KW  - ClinicalTrials.gov01540136
KW  - cisplatin
KW  - nedaplatin
KW  - adult
KW  - alcohol consumption
KW  - article
KW  - body weight loss
KW  - cancer staging
KW  - chemoradiotherapy
KW  - cognition
KW  - constipation
KW  - diarrhea
KW  - distant metastasis free survival
KW  - dyspnea
KW  - European Organization for Research and Treatment of Cancer Quality of Life Questionnaire Core 30
KW  - fatigue
KW  - female
KW  - follow up
KW  - human
KW  - intensity modulated radiation therapy
KW  - Karnofsky Performance Status
KW  - loss of appetite
KW  - major clinical study
KW  - male
KW  - middle aged
KW  - multiple cycle treatment
KW  - nasopharynx carcinoma
KW  - nausea and vomiting
KW  - overall survival
KW  - pain
KW  - progression free survival
KW  - quality of life
KW  - sleep disorder
KW  - smoking
KW  - social interaction
KW  - survival rate
KW  - treatment duration
N2  - Background and Aims: To investigate the longitudinal trend of health-related quality of life (HRQOL) from the start to the end of concurrent chemoradiotherapy and survival in patients with advanced nasopharyngeal carcinoma (NPC). Methods: A total of 145 patients with stage II–IVb NPC, who were a subsample of a randomized phase III clinical trial, were recruited in this study. HRQOL was measured weekly for a total of 6 weeks during concurrent chemoradiotherapy by the Chinese version of the European Organization for Research and Treatment of Cancer Quality of Life Questionnaire core 30. Longitudinal trends of HRQOL domains over time were analyzed using mixed models. Survival rates were estimated using Kaplan-Meier method. Results: During a median follow-up of 45 months, the 3-year progression-free survival rate, overall survival rate, and distant metastasis-free survival rate were highly at 86.8% (95% CI: 80.1%, 91.4%), 95.1% (95% CI: 90.1%, 97.6%), and 91.0% (95% CI: 84.9%, 94.6%), respectively. The average weekly declines of five functioning domains were 1.83–3.52 points during the treatment period, with role functioning having the largest decline rate (−2.52 points per week, 95% CI: −4.50, −2.55; p < 0.001). Loss of appetite is the most affected symptom, with severe appetite loss ranging from 35.9 to 61.1%. The average increases of symptoms were 0.63–5.16 points per week during treatment period (all p-values for time <0.001, except for financial difficulties), with pain symptoms having the largest increase (5.16 points, 95%CI: 4.25, 6.08; p < 0.001), followed by fatigue (3.62 points, 95%CI: 2.90, 4.35; p < 0.001). Conclusion: The HRQOL of patients with advanced NPC is poor and substantially deteriorated during the concurrent chemoradiotherapy (CCRT) period. Psychological care and support is necessary for patients with advanced NPC during the treatment period.
ER  - 

TY  - JOUR
M3  - Article
Y1  - 2020
VL  - 151
SP  - 306
EP  - 313
SN  - 1879-0887
SN  - 0167-8140
JF  - Radiotherapy and Oncology
JO  - Radiother. Oncol.
UR  - https://www.embase.com/search/results?subaction=viewrecord&id=L2007874916&from=export
U2  - L2007874916
C5  - 32866562
DB  - Embase
DB  - Medline
U3  - 2020-09-23
U4  - 2020-09-28
L2  - http://dx.doi.org/10.1016/j.radonc.2020.08.019
DO  - 10.1016/j.radonc.2020.08.019
A1  - Xu, C.
A1  - Zhang, Y.
A1  - Chen, L.
A1  - Li, W.-F.
A1  - Tang, S.-Q.
A1  - Tang, L.-L.
A1  - Guo, Y.
A1  - Liu, Q.
A1  - Lin, A.-H.
A1  - Sun, Y.
A1  - Ma, J.
M1  - (Xu C.; Zhang Y.; Chen L.; Li W.-F.; Tang S.-Q.; Tang L.-L.; Sun Y.; Ma J., majun2@mail.sysu.edu.cn) Department of Radiation Oncology, Sun Yat-sen University Cancer Center, State Key Laboratory of Oncology in South China; Collaborative Innovation Center for Cancer Medicine, Guangdong Key Laboratory of Nasopharyngeal Carcinoma Diagnosis and Therapy, Guangzhou, China
M1  - (Guo Y.) Clinical Trials Centre, Sun Yat-sen University Cancer Center, State Key Laboratory of Oncology in South China; Collaborative Innovation Center for Cancer Medicine, Guangdong Key Laboratory of Nasopharyngeal Carcinoma Diagnosis and Therapy, Guangzhou, China
M1  - (Liu Q.; Lin A.-H.) Department of Medical Statistics and Epidemiology, School of Public Health, Sun Yat-sen University, Guangzhou, China
AD  - J. Ma, Department of Radiation Oncology, Sun Yat-sen University Cancer Center, State Key Laboratory of Oncology in South China, Collaborative Innovation Center of Cancer Medicine, 651 Dongfeng Road East, Guangzhou, China
T1  - Association between outcome disparities and pragmatic features related to clinical trial and real-world settings in nasopharyngeal carcinoma: A population-based retrospective cohort study, 2006–2016
LA  - English
KW  - NCT04108338
KW  - antineoplastic agent
KW  - antineoplastic metal complex
KW  - carboplatin
KW  - cisplatin
KW  - docetaxel
KW  - fluorouracil
KW  - lobaplatin
KW  - nedaplatin
KW  - oxaliplatin
KW  - virus DNA
KW  - adolescent
KW  - adult
KW  - aged
KW  - article
KW  - cancer prognosis
KW  - cancer survival
KW  - chemoradiotherapy
KW  - child
KW  - clinical outcome
KW  - cohort analysis
KW  - controlled study
KW  - dermatitis
KW  - Epstein Barr virus
KW  - female
KW  - health disparity
KW  - human
KW  - induction chemotherapy
KW  - intensity modulated radiation therapy
KW  - leukopenia
KW  - major clinical study
KW  - male
KW  - molecularly targeted therapy
KW  - multiple cycle treatment
KW  - nasopharynx carcinoma
KW  - phase 3 clinical trial (topic)
KW  - population research
KW  - practice guideline
KW  - priority journal
KW  - randomized controlled trial (topic)
KW  - retrospective study
KW  - thrombocytopenia
KW  - xerostomia
N2  - Background: Prognosis often differs between trial participants and nontrial (pragmatic) patients in similar clinical scenarios, raising a concern that results of trials may not represent those in real-world practice. Methods and Materials: Individual patient data were extracted from three phase III randomized controlled trials and a big-data real-world database (n = 10,126). Patients with nasopharyngeal carcinoma receiving concurrent chemoradiotherapy (CCRT [control]: 2438 vs. 519) or induction chemotherapy plus CCRT (experimental) were included. Propensity score matching and correspondence analysis were used for data mining. Results: Compared with the real-world CCRT cohort, clinical trials preferred to include cases with T4 (25.3–43.3% vs. 18.8%) and N2 (44.4–60.7% vs. 38.9%) categories. Real-world patients were more likely to undergo shorter irradiation time (44 vs. 46–49 days), inadequate chemotherapy cycles (70.6% vs. 25.2–43.9%), other chemotherapy (36.4% vs. 0.0%), and flexible regimens (≥3 vs. 1). Although real-world patients had better survival than trial participants, the survival disparities disappeared in the matched cohorts, except for in one trial with the lowest pragmatism assessment caused by stringent eligibility criteria and low flexibility of delivery. Stage specification, year of treatment, and Epstein-Barr virus DNA were related to survival disparities (all P ≤ 0.034). The influence of pragmatic features on survival mainly affected the control (all P ≤ 0.043) rather than the experimental group. Conclusion: Special attention should be paid to the control group when interpreting trial results. Assessing whether the pragmatic features of studies deviate from routine practice will lead to better conversion of trial findings into clinical guidelines.
ER  - 

TY  - JOUR
M3  - Article
Y1  - 2020
VL  - 10
SN  - 2234-943X
JF  - Frontiers in Oncology
JO  - Front. Oncol.
UR  - https://www.embase.com/search/results?subaction=viewrecord&id=L632944558&from=export
U2  - L632944558
DB  - Embase
DB  - 
U3  - 2020-10-01
U4  - 2020-10-06
L2  - http://dx.doi.org/10.3389/fonc.2020.537318
DO  - 10.3389/fonc.2020.537318
A1  - Chen, X.
A1  - Cao, X.
A1  - Jing, B.
A1  - Xia, W.
A1  - Ke, L.
A1  - Xiang, Y.
A1  - Liu, K.
A1  - Qiang, M.
A1  - Liang, C.
A1  - Li, J.
A1  - Gao, M.
A1  - Li, W.
A1  - Miao, J.
A1  - Liu, G.
A1  - Cai, Z.
A1  - Lv, S.
A1  - Guo, X.
A1  - Li, C.
A1  - Lv, X.
M1  - (Chen X.; Xia W.; Xiang Y.; Liu K.; Qiang M.; Liang C.; Li W.; Miao J.; Liu G.; Cai Z.; Lv S.; Guo X.; Lv X., lichaofeng@sysucc.org.cn) State Key Laboratory of Oncology in South China, Collaborative Innovation Center for Cancer Medicine, Department of Nasopharyngeal Carcinoma, Sun Yat-sen University Cancer Center, Guangzhou, China
M1  - (Cao X.) State Key Laboratory of Oncology in South China, Collaborative Innovation Center for Cancer Medicine, Intensive Care Unit, Sun Yat-sen University Cancer Center, Guangzhou, China
M1  - (Jing B.; Li C., lvxing@sysucc.org.cn) State Key Laboratory of Oncology in South China, Collaborative Innovation Center for Cancer Medicine, Department of Information Technology, Sun Yat-sen University Cancer Center, Guangzhou, China
M1  - (Ke L.) State Key Laboratory of Oncology in South China, Collaborative Innovation Center for Cancer Medicine, Department of Medical Imaging, Sun Yat-sen University Cancer Center, Guangzhou, China
M1  - (Li J.) Department of Radiology, Dongguan People’s Hospital, Dongguan, China
M1  - (Gao M.) Department of Medical Imaging, The First People’s Hospital of Foshan, Foshan, China
AD  - X. Lv, State Key Laboratory of Oncology in South China, Collaborative Innovation Center for Cancer Medicine, Department of Nasopharyngeal Carcinoma, Sun Yat-sen University Cancer Center, Guangzhou, China
AD  - C. Li, State Key Laboratory of Oncology in South China, Collaborative Innovation Center for Cancer Medicine, Department of Information Technology, Sun Yat-sen University Cancer Center, Guangzhou, China
T1  - Prognostic and Treatment Guiding Significance of MRI-Based Tumor Burden Features and Nodal Necrosis in Nasopharyngeal Carcinoma
LA  - English
KW  - ChiECRCT20190127
KW  - C reactive protein
KW  - cisplatin
KW  - fluorouracil
KW  - lactate dehydrogenase
KW  - taxane derivative
KW  - adult
KW  - article
KW  - blood group ABO system
KW  - blood group rhesus system
KW  - cancer prognosis
KW  - cancer radiotherapy
KW  - cancer staging
KW  - chemoradiotherapy
KW  - clinical trial
KW  - cohort analysis
KW  - comparative study
KW  - computer assisted tomography
KW  - distant metastasis free survival
KW  - endoscopy
KW  - female
KW  - follow up
KW  - high risk patient
KW  - human
KW  - induction chemotherapy
KW  - intensity modulated radiation therapy
KW  - low risk patient
KW  - major clinical study
KW  - male
KW  - middle aged
KW  - nasopharyngoscopy
KW  - nasopharynx carcinoma
KW  - nomogram
KW  - nuclear magnetic resonance imaging
KW  - outcome assessment
KW  - progression free survival
KW  - radiation dose
KW  - retrospective study
KW  - tumor necrosis
KW  - tumor volume
KW  - two dimensional radiotherapy
N2  - We aimed to develop a nomogram integrating MRI-based tumor burden features (MTBF), nodal necrosis, and some clinical factors to forecast the distant metastasis-free survival (DMFS) of patients suffering from non-metastatic nasopharyngeal carcinoma (NPC). A total of 1640 patients treated at Sun Yat-sen University Cancer Center (Guangzhou, China) from 2011 to 2016 were enrolled, among which 1148 and 492 patients were randomized to a training cohort and an internal validation cohort, respectively. Additionally, 200 and 257 patients were enrolled in the Foshan and Dongguan validation cohorts, respectively, which served as independent external validation cohorts. The MTBF were developed from the stepwise regression of six multidimensional tumor burden variables, based on which we developed a nomogram also integrating nodal necrosis and clinical features. This model divided the patients into high- and low-risk groups by an optimal cutoff. Compared with those of patients in the low-risk group, the DMFS [hazard ratio (HR): 4.76, 95% confidence interval (CI): 3.39–6.69; p < 0.0001], and progression-free survival (PFS; HR: 4.11, 95% CI: 3.13–5.39; p < 0.0001) of patients in the high-risk group were relatively poor. Furthermore, in the training cohort, the 3-year DMFS of high-risk patients who received induction chemotherapy (ICT) combined with concurrent chemoradiotherapy (CCRT) was better than that of those who were treated with CCRT alone (p = 0.0340), whereas low-risk patients who received ICT + CCRT had a similar DMFS to those who only received CCRT. The outcomes we obtained were all verified in the three validation cohorts. The survival model can be used as a reliable prognostic tool for NPC patients and is helpful to determine patients who will benefit from ICT.
ER  - 

TY  - JOUR
M3  - Article
Y1  - 2020
VL  - 41
IS  - 5
SP  - 724
EP  - 730
SN  - 1671-8259
JF  - Journal of Xi'an Jiaotong University (Medical Sciences)
JO  - J. Xi'An Jiaotong Univ. Med. Sci.
UR  - https://www.embase.com/search/results?subaction=viewrecord&id=L2007882987&from=export
U2  - L2007882987
DB  - Embase
U3  - 2020-10-12
U4  - 2020-10-15
L2  - http://dx.doi.org/10.7652/jdyxb202005017
DO  - 10.7652/jdyxb202005017
A1  - Xu, M.
A1  - Chai, G.
A1  - Zang, J.
A1  - Wang, J.
A1  - Zhao, L.
A1  - Luo, S.
A1  - Xiao, F.
A1  - Xu, L.
A1  - Shi, M.
M1  - (Xu M.; Chai G.; Zang J.; Wang J.; Zhao L.; Luo S.; Xiao F.; Xu L.; Shi M., mshi82@fmmu.edu.cn) Department of Radiation Oncology, The First Affiliated Hospital of Air Force Military Medical University, Xi'an, China
AD  - M. Shi, Department of Radiation Oncology, The First Affiliated Hospital of Air Force Military Medical University, Xi'an, China
T1  - Comparison of GP and TP induction chemotherapy combined with concurrent radiochemotherapy for locally advanced nasopharyngeal carcinoma in the non-endemic of Northwest China: A prospective single center phase Ⅱ clinical study
T2  - GP对比TP方案诱导化疗联合同步放化疗治疗西北非高发区局部晚期鼻咽癌的疗效分析
LA  - Chinese
KW  - cisplatin
KW  - advanced cancer
KW  - adverse event
KW  - article
KW  - cancer staging
KW  - cancer survival
KW  - cervical lymph node
KW  - chemoradiotherapy
KW  - China
KW  - clinical evaluation
KW  - comparative study
KW  - controlled study
KW  - drug efficacy
KW  - follow up
KW  - human
KW  - incidence
KW  - induction chemotherapy
KW  - leukopenia
KW  - major clinical study
KW  - multiple cycle treatment
KW  - nasopharynx carcinoma
KW  - neutropenia
KW  - prospective study
KW  - randomized controlled trial
KW  - short course therapy
KW  - thrombocytopenia
KW  - time to treatment
KW  - treatment duration
N2  - Objective: To explore the curative effect and adverse reactions of GP induction chemotherapy combined with chemoradiation contrast TP induction for local advanced nasopharyngeal carcinoma in the non-endemic of Northwest China, our center conducted the prospective, single-center, randomized controlled clinical research so as to clarify GP regimenvalue of induction chemotherapy in local advanced nasopharyngeal carcinoma treatment. Methods: We randomly assigned patients with newly diagnosed stage III-b patients to GP regimen of induction chemotherapy in combination with concurrent chemoradiotherapy and TP. Induction chemotherapy was given 2-3 cycles. Cisplatin regimen chemotherapy was given every 3 weeks and 1-3 cycles during radiotherapy. We compared the differences in tumor shrinkage and survival between the two groups and evaluated the toxicity and compliance of the two induction chemotherapy regimens. Results: A total of 72 patients were enrolled in this study, including 34 patients in GP group and 38 patients in TP group. The general clinical data of the two groups were balanced. Short-term efficacy evaluation showed no difference between the TP group and the GP group in terms of nasopharyngeal disease and ORR of cervical lymph nodes either after induction or concurrent chemoradiotherapy. The median follow-up time of the whole group was 74.8 months(0.8-108.9 months), and the 5-year DMFS of the GP group and the TP group was 83.9% and 76.5% (χ2=4.140, P=0.042), respectively. The difference was statistically significant. During the induction chemotherapy, the incidence of neutropenia, leukopenia and thrombocytopenia in the GP group was higher than that in the TP group (P<0.05). There was no difference between the two groups in other acute or late toxic or side effects. Results: In local advanced nasopharyngeal carcinoma in non-endemic regions of Northwest China, long-term efficacy of GP chemotherapy is better than that of TP chemotherapy. During the treatment, acute hematological toxicity of GP regimen group was heavier than that of TP group, but the compliance of subsequent chemoradiotherapy was not affected after symptomatic treatment. The late toxicity was equivalent to that of the two groups, and the treatment tolerance was acceptable.
ER  - 

TY  - JOUR
M3  - Article
Y1  - 2020
VL  - 9
IS  - 17
SP  - 6166
EP  - 6172
SN  - 2045-7634
JF  - Cancer Medicine
JO  - Cancer Med.
UR  - https://www.embase.com/search/results?subaction=viewrecord&id=L2005544956&from=export
U2  - L2005544956
C5  - 32657029
DB  - Embase
DB  - Medline
DB  - 
U3  - 2020-07-22
U4  - 2020-07-22
L2  - http://dx.doi.org/10.1002/cam4.3260
DO  - 10.1002/cam4.3260
A1  - Yan, P.
A1  - Yin, H.
A1  - Guo, W.
A1  - Sun, X.
A1  - Li, F.
A1  - Huang, S.
A1  - Bian, X.
A1  - Wang, F.
A1  - Zhang, F.
A1  - Wang, B.
A1  - Zhou, H.
A1  - Zhou, C.
A1  - Yin, L.
A1  - Jiang, X.
A1  - Jiang, N.
A1  - Wu, J.
A1  - Liu, J.
A1  - Song, D.
A1  - He, X.
M1  - (Yan P.; Guo W.; Li F.; Huang S.; Bian X.; Wang F.; Yin L.; Jiang X.; Jiang N.; Wu J.; Liu J.; Song D.; He X., 13601458518@139.com) Department of Radiaotherapy, Jiangsu Cancer Hospital & Jiangsu Institute of Cancer Research, The Affiliated Cancer Hospital of Nanjing Medical University, Nanjing, China
M1  - (Yin H.; Zhou C.) Department of Radiotherapy, Xuzhou Center Hospital, Xuzhou, China
M1  - (Sun X.) Department of Radiotherapy, Jinling Hospital, Nanjing, China
M1  - (Zhang F.) Department of Radiation Oncology, Affiliated Hospital of Jiangnan University, Wuxi, China
M1  - (Wang B.) Cancer Institute of Northern Jiangsu People's Hospital, Yangzhou, China
M1  - (Zhou H.) Director of Department of Radiotherapy Oncology, Nanjing Benq Medicalcenter, Nanjing, China
AD  - X. He, Department of Radiaotherapy, Jiangsu Cancer Hospital & Jiangsu Institute of Cancer Research, The Affiliated Cancer Hospital of Nanjing Medical University, Nanjing, China
T1  - Raltitrexed versus 5-fluorouracil with cisplatin and concurrent radiotherapy for locally advanced nasopharyngeal carcinoma: An open labeled, randomized, controlled, and multicenter clinical trial
LA  - English
KW  - cisplatin
KW  - fluorouracil
KW  - raltitrexed
KW  - adult
KW  - advanced cancer
KW  - anemia
KW  - article
KW  - bone marrow suppression
KW  - brain injury
KW  - cancer chemotherapy
KW  - cancer radiotherapy
KW  - cancer survival
KW  - controlled study
KW  - distant metastasis free survival
KW  - dystrophy
KW  - female
KW  - follow up
KW  - hearing impairment
KW  - human
KW  - incidence
KW  - leukopenia
KW  - liver toxicity
KW  - major clinical study
KW  - male
KW  - middle aged
KW  - mucosa inflammation
KW  - multicenter study
KW  - multiple cycle treatment
KW  - nasopharynx carcinoma
KW  - nausea and vomiting
KW  - open study
KW  - oral mucositis
KW  - overall survival
KW  - priority journal
KW  - progression free survival
KW  - randomized controlled trial
KW  - recurrence free survival
KW  - skin fibrosis
KW  - thrombocytopenia
KW  - treatment response
KW  - xerostomia
N2  - Background: This study aimed to compare the efficacy and toxicity of raltitrexed (Saiweijian®) plus cisplatin (SP regimen) and 5-fluorouracil plus cisplatin (FP regimen) as concurrent chemoradiotherapy (CCRT) in patients with locally advanced nasopharyngeal carcinoma (LA-NPC). Methods: Eligible patients (N = 135) were allocated randomly in a ratio of 1:1 to receive CCRT with either SP or FP. At least 2 cycles of chemotherapy was administrated during radiotherapy. Progression free survival (PFS) was primary endpoint. Secondary endpoints included overall survival (OS), loco-regional relapse free survival (LRRFS), distant metastasis free survival (DMFS) and toxicity. Results: In this study, 68 patients received SP as CCRT, and 67 received FP. Objective responses were noted in 97.1% of the patients in the SP group and in 97.0% of the patients in the FP group (P = 1.00). At the end of a median 36 months follow-up period, the estimated 3-year PFS rates were 70.1% for SP and 66.6% for FP, respectively. The 3-year LRRFS, DMFS and OS rates were 88.9%, 74.7% and 84.0%, respectively, for the SP group, and 92.3%, 71.0% and 73.7%, respectively, for the FP group. Overall, there was no difference between treatment groups with regard to response or survival. The most frequent acute toxicities monitored in both groups were bone marrow suppression, gastrointestinal side effects and oral mucositis (OM). The overall incidence of grade 3-4 OM in the FP group (47.8%) was higher than in the SP group (11.8%). However, the incidence of other adverse effects observed in both groups was similar (P >.05). Conclusions: These data indicate that SP and FP therapies have similar efficacy in treating LA-NPC. The SP regimen showed a tolerable safety profile along with a lower frequency of severe OM and therefore, an improved life quality. In conclusion, SP was a well tolerated, effective, regimen for LA-NPC treatment.
ER  - 

TY  - JOUR
M3  - Conference Abstract
Y1  - 2020
VL  - 31
SP  - S673
SN  - 1569-8041
SN  - 0923-7534
JF  - Annals of Oncology
JO  - Ann. Oncol.
UR  - https://www.embase.com/search/results?subaction=viewrecord&id=L2007890199&from=export
U2  - L2007890199
DB  - Embase
U4  - 2020-09-29
L2  - http://dx.doi.org/10.1016/j.annonc.2020.08.1058
DO  - 10.1016/j.annonc.2020.08.1058
A1  - Chan, S.K.
A1  - Choi, C.W.
A1  - Lam, K.O.
A1  - Chan, S.Y.
A1  - Chau, S.C.
A1  - Kwong, D.L.W.
A1  - Leung, T.W.
A1  - Luk, M.Y.
A1  - Lee, A.W.M.
A1  - Lee, V.H.F.
M1  - (Chan S.K.; Choi C.W.; Lam K.O.; Chau S.C.; Kwong D.L.W.; Leung T.W.; Lee A.W.M.; Lee V.H.F.) Department of Clinical Oncology, The University of Hong Kong Li Ka Shing Faculty of Medicine, Pokfulam, China
M1  - (Chan S.Y.; Luk M.Y.) Department of Clinical Oncology, Queen Mary Hospital, Pokfulam, China
T1  - The most optimal induction chemotherapy regimen for loco-regionally advanced nasopharyngeal carcinoma: A network meta-analysis
LA  - English
KW  - capecitabine
KW  - cisplatin
KW  - folinic acid
KW  - paclitaxel
KW  - adult
KW  - advanced cancer
KW  - cancer survival
KW  - chemoradiotherapy
KW  - conference abstract
KW  - female
KW  - funding
KW  - human
KW  - induction chemotherapy
KW  - male
KW  - meta analysis
KW  - nasopharynx carcinoma
KW  - network meta-analysis
KW  - overall survival
KW  - progression free survival
KW  - radiotherapy
KW  - randomized controlled trial (topic)
N2  - Background: Induction chemotherapy (IC) followed by concurrent chemoradiotherapy (CCRT) in the treatment of locally advanced nasopharyngeal carcinoma (NPC) has gained increasing popularity. However, the optimal regimens for IC remain undefined. We performed a network meta-analysis to compare the survival benefits of all available IC regimens followed by CCRT. Methods: All randomized trials of CCRT with or without IC in non-metastatic NPC were included. Overall, 10 trials and 3,116 patients were included. IC regimens were grouped into eight categories: docetaxel + cisplatin (DC), cisplatin + epirubicin + paclitaxel (PET), gemcitabine + carboplatin + paclitaxel (GCP), docetaxel + cisplatin + fluorouracil (TPF), mitomycin + epirubicin + cisplatin + fluorouracil + leucovorin (MEPFL), cisplatin + fluorouracil (PF), cisplatin + capecitabine (PX) and gemcitabine + cisplatin (GP). Inverse variance heterogeneity model was applied for network meta-analysis. Results: The three IC regimens with the highest significant benefit on overall survival (OS) were DC, followed by PX and GP, with respective hazard ratios (HRs [95% CIs]) compared with CCRT alone of 0.24 (0.08 to 0.73), 0.38 (0.19 to 0.77) and 0.43 (0.24 to 0.77). PX, GP and TPF were the top three regimens showing significant improved progression-free survival (PFS) with their corresponding HRs of 0.39 (0.21 to 0.72), 0.51 (0.34 to 0.77) and 0.60 (0.42 to 0.86); and the only regimens which significantly improved both OS and PFS. Conclusions: PX achieved the highest survival benefit and consistent improvement for all end points among all regimens. Induction PX followed by CCRT should be the most effective regimen for loco-regionally advanced NPC. Legal entity responsible for the study: The authors. Funding: Has not received any funding. Disclosure: All authors have declared no conflicts of interest.
ER  - 

TY  - JOUR
M3  - Conference Paper
Y1  - 2020
VL  - 6
IS  - 9
SP  - 1345
EP  - 1352
SN  - 2374-2445
SN  - 2374-2437
JF  - JAMA Oncology
JO  - JAMA Oncol.
UR  - https://www.embase.com/search/results?subaction=viewrecord&id=L632963023&from=export
U2  - L632963023
C5  - 32701129
DB  - Embase
DB  - Medline
U3  - 2020-10-01
U4  - 2020-10-06
L2  - http://dx.doi.org/10.1001/jamaoncol.2020.1808
DO  - 10.1001/jamaoncol.2020.1808
A1  - You, R.
A1  - Liu, Y.-P.
A1  - Huang, P.-Y.
A1  - Zou, X.
A1  - Sun, R.
A1  - He, Y.-X.
A1  - Wu, Y.-S.
A1  - Shen, G.-P.
A1  - Zhang, H.-D.
A1  - Duan, C.-Y.
A1  - Tan, S.H.
A1  - Cao, J.-Y.
A1  - Li, J.-B.
A1  - Xie, Y.-L.
A1  - Zhang, Y.-N.
A1  - Wang, Z.-Q.
A1  - Yang, Q.
A1  - Lin, M.
A1  - Jiang, R.
A1  - Zhang, M.-X.
A1  - Hua, Y.-J.
A1  - Tang, L.-Q.
A1  - Zhuang, A.-H.
A1  - Chen, Q.-Y.
A1  - Guo, L.
A1  - Mo, H.-Y.
A1  - Chen, Y.
A1  - Mai, H.-Q.
A1  - Ling, L.
A1  - Liu, Q.
A1  - Chua, M.L.K.
A1  - Chen, M.-Y.
M1  - (You R.; Liu Y.-P.; Huang P.-Y.; Zou X.; Sun R.; Wu Y.-S.; Cao J.-Y.; Xie Y.-L.; Zhang Y.-N.; Wang Z.-Q.; Yang Q.; Lin M.; Jiang R.; Zhang M.-X.; Hua Y.-J.; Tang L.-Q.; Chen Q.-Y.; Guo L.; Mo H.-Y.; Mai H.-Q.; Chen M.-Y., chmingy@mail.sysu.edu.cn) Department of Nasopharyngeal Carcinoma, Sun Yat-sen University Cancer Center, Guangzhou, China
M1  - (You R.; Liu Y.-P.; Huang P.-Y.; Zou X.; Sun R.; Wu Y.-S.; Cao J.-Y.; Li J.-B.; Xie Y.-L.; Zhang Y.-N.; Wang Z.-Q.; Yang Q.; Lin M.; Jiang R.; Zhang M.-X.; Hua Y.-J.; Tang L.-Q.; Zhuang A.-H.; Chen Q.-Y.; Guo L.; Mo H.-Y.; Mai H.-Q.; Liu Q.; Chen M.-Y., chmingy@mail.sysu.edu.cn) Sun Yat-sen University Cancer Center, State Key Laboratory of Oncology in South China, Collaborative Innovation Center for Cancer Medicine, China
M1  - (You R.; Liu Y.-P.; Huang P.-Y.; Zou X.; Sun R.; Wu Y.-S.; Cao J.-Y.; Xie Y.-L.; Zhang Y.-N.; Wang Z.-Q.; Yang Q.; Lin M.; Jiang R.; Zhang M.-X.; Hua Y.-J.; Tang L.-Q.; Chen Q.-Y.; Guo L.; Mo H.-Y.; Mai H.-Q.; Chen M.-Y., chmingy@mail.sysu.edu.cn) Guangdong Key Laboratory of Nasopharyngeal Carcinoma Diagnosis and Therapy, Guangzhou, China
M1  - (He Y.-X.) Department of Radiation Oncology, Xiangya Hospital of Central South University, Changsha, China
M1  - (Shen G.-P.; Chen Y.) Department of Radiation Oncology, First Affiliated Hospital, Sun Yat-sen University, Guangzhou, China
M1  - (Zhang H.-D.) Department of Radiation Oncology, Guangdong Provincial People's Hospital, Guangdong Academy of Medical Science, Guangzhou, China
M1  - (Duan C.-Y.) Department of Biostatistics, School of Public Health, Southern Medical University, Guangzhou, China
M1  - (Tan S.H.) Division of Clinical Trials and Epidemiological Sciences, National Cancer Centre Singapore, Singapore, Singapore
M1  - (Li J.-B.) Department of Clinical Trials Center, Sun Yat-sen University Cancer Center, Guangzhou, China
M1  - (Ling L.) Department of Medical Statistics and Epidemiology, School of Public Health, Sun Yat-sen University, Guangzhou, China
M1  - (Liu Q.) Department of Medical Statistics and Epidemiology, Sun Yat-sen University Cancer Center, Guangzhou, China
M1  - (Chua M.L.K., melvin.chua.l.k@singhealth.com.sg) Division of Radiation Oncology and Medical Sciences, National Cancer Centre Singapore, Singapore, Singapore
M1  - (Chua M.L.K., melvin.chua.l.k@singhealth.com.sg) Oncology Academic Programme, Duke-NUS Medical School, Singapore, Singapore
AD  - M.L.K. Chua, Department of Nasopharyngeal Carcinoma, Sun Yat-sen University Cancer Center, 651 Dongfeng East Rd, Guangzhou, Guangdong, China
AD  - M.-Y. Chen, Department of Radiation Oncology, National Cancer Centre Singapore, 11 Hospital Dr, Singapore, Singapore
T1  - Efficacy and Safety of Locoregional Radiotherapy with Chemotherapy vs Chemotherapy Alone in de Novo Metastatic Nasopharyngeal Carcinoma: A Multicenter Phase 3 Randomized Clinical Trial
LA  - English
KW  - NCT02111460
KW  - cisplatin
KW  - fluorouracil
KW  - adult
KW  - aged
KW  - anemia
KW  - body weight loss
KW  - bone metastasis
KW  - cancer radiotherapy
KW  - conference paper
KW  - continuous infusion
KW  - controlled study
KW  - cranial neuropathy
KW  - dermatitis
KW  - diarrhea
KW  - eye injury
KW  - female
KW  - follow up
KW  - gastrointestinal disease
KW  - hazard ratio
KW  - hearing impairment
KW  - hematologic disease
KW  - human
KW  - intensity modulated radiation therapy
KW  - intermethod comparison
KW  - kidney disease
KW  - leukopenia
KW  - liver disease
KW  - liver metastasis
KW  - lung metastasis
KW  - major clinical study
KW  - male
KW  - middle aged
KW  - mucosa inflammation
KW  - multicenter study
KW  - multiple cycle treatment
KW  - nasopharynx carcinoma
KW  - nausea
KW  - neck injury
KW  - neutropenia
KW  - overall survival
KW  - patient safety
KW  - phase 3 clinical trial
KW  - progression free survival
KW  - randomized controlled trial
KW  - skin manifestation
KW  - thrombocytopenia
KW  - treatment outcome
KW  - treatment response
KW  - trismus
KW  - vomiting
KW  - xerostomia
KW  - young adult
N2  - Importance: The role of locoregional radiotherapy in patients with de novo metastatic nasopharyngeal carcinoma (mNPC) is unclear. Objective: To investigate the efficacy and safety of locoregional radiotherapy in de novo mNPC. Design, Setting, and Participants: Patients with biopsy-proven mNPC, who demonstrated complete or partial response (RECIST v1.1) following 3 cycles of cisplatin and fluorouracil chemotherapy, were enrolled. Eligible patients were randomly assigned (1:1) to receive either chemotherapy plus radiotherapy or chemotherapy alone. Overall, 126 of 173 patients screened were eligible to the study, and randomized to chemotherapy plus radiotherapy (n = 63) or chemotherapy alone (n = 63). Median (IQR) follow-up duration was 26.7 (17.2-33.5) months. Interventions: The chemotherapy regimens were fluorouracil continuous intravenous infusion at 5 g/m2over 120 hours and 100 mg/m2intravenous cisplatin on day 1, administered every 3 weeks for 6 cycles. Patients assigned to the chemotherapy plus radiotherapy group received intensity-modulated radiotherapy (IMRT) after chemotherapy. Main Outcomes and Measures: The primary end point of the study was overall survival (OS). The secondary end point was progression-free survival (PFS) and safety. Results: Overall, 126 patients were enrolled (105 men [83.3%] and 21 women [16.7%]; median [IQR] age, 46 [39-52] years). The 24-month OS was 76.4% (95% CI, 64.4%-88.4%) in the chemotherapy plus radiotherapy group, compared with 54.5% (95% CI, 41.0%-68.0%) in the chemotherapy-alone group. The study met its primary end point of improved OS (stratified hazard ratio [HR], 0.42; 95% CI, 0.23-0.77; P =.004) in favor of chemotherapy plus radiotherapy. Progression-free survival was also improved in the chemotherapy plus radiotherapy group compared with the chemotherapy-alone group (stratified HR, 0.36; 95% CI, 0.23-0.57). No significant differences in acute hematological or gastrointestinal toxic effects were observed between the treatment arms. The frequency of acute grade 3 or higher dermatitis, mucositis, and xerostomia was 8.1%, 33.9%, and 6.5%, respectively, in the chemotherapy plus radiotherapy group. The frequency of late severe grade 3 or higher hearing loss and trismus was 5.2% and 3.4%, respectively, in the chemotherapy plus radiotherapy group. Conclusions and Relevance: In this randomized clinical trial, radiotherapy added to chemotherapy significantly improved OS in chemotherapy-sensitive patients with mNPC. Trial Registration: ClinicalTrials.gov Identifier: NCT02111460.
ER  - 

TY  - JOUR
M3  - Article
Y1  - 2020
VL  - 126
IS  - 16
SP  - 3674
EP  - 3688
SN  - 1097-0142
SN  - 0008-543X
JF  - Cancer
JO  - Cancer
UR  - https://www.embase.com/search/results?subaction=viewrecord&id=L2005145431&from=export
U2  - L2005145431
C5  - 32497261
DB  - Embase
DB  - Medline
U3  - 2020-06-10
U4  - 2020-06-10
L2  - http://dx.doi.org/10.1002/cncr.32972
DO  - 10.1002/cncr.32972
A1  - Lee, A.W.M.
A1  - Ngan, R.K.C.
A1  - Ng, W.-T.
A1  - Tung, S.Y.
A1  - Cheng, A.A.C.
A1  - Kwong, D.L.W.
A1  - Lu, T.-X.
A1  - Chan, A.T.C.
A1  - Sze, H.C.K.
A1  - Yiu, H.H.Y.
A1  - Wong, F.C.S.
A1  - Yuen, K.-T.
A1  - Chappell, R.
A1  - Choi, H.C.W.
M1  - (Lee A.W.M.) Department of Clinical Oncology, The University of Hong Kong-Shenzhen Hospital, Guangdong, China
M1  - (Lee A.W.M.; Ngan R.K.C.; Kwong D.L.W.; Choi H.C.W.) Department of Clinical Oncology, The University of Hong Kong, Hong Kong
M1  - (Ngan R.K.C.; Yiu H.H.Y.) Department of Clinical Oncology, Queen Elizabeth Hospital, Hong Kong
M1  - (Ng W.-T., ngwt1@ha.org.hk; Sze H.C.K.) Department of Clinical Oncology, Pamela Youde Nethersole Eastern Hospital, Hong Kong
M1  - (Tung S.Y.; Wong F.C.S.) Department of Clinical Oncology, Tuen Mun Hospital, Hong Kong
M1  - (Cheng A.A.C.; Yuen K.-T.) Department of Clinical Oncology, Princess Margaret Hospital, Hong Kong, Hong Kong
M1  - (Kwong D.L.W.) Department of Clinical Oncology, Queen Mary Hospital, Hong Kong, Hong Kong
M1  - (Lu T.-X.) Department of Clinical Oncology, Sun Yat-sen University Cancer Center, Guangzhou, China
M1  - (Chan A.T.C.) Department of Clinical Oncology, Prince of Wales Hospital, Hong Kong, Hong Kong
M1  - (Chappell R.) Department of Biostatistics, University of Wisconsin Medical School, Madison, WI, United States
AD  - W.-T. Ng, Department of Clinical Oncology, Pamela Youde Nethersole Eastern Hospital, Hong Kong, Hong Kong
T1  - NPC-0501 trial on the value of changing chemoradiotherapy sequence, replacing 5-fluorouracil with capecitabine, and altering fractionation for patients with advanced nasopharyngeal carcinoma
LA  - English
KW  - NCT00379262
KW  - capecitabine
KW  - cisplatin
KW  - fluorouracil
KW  - adjuvant therapy
KW  - adult
KW  - advanced cancer
KW  - article
KW  - cancer adjuvant therapy
KW  - cancer chemotherapy
KW  - cancer combination chemotherapy
KW  - cancer patient
KW  - cancer radiotherapy
KW  - cancer staging
KW  - cancer survival
KW  - chemoradiotherapy
KW  - clinical effectiveness
KW  - clinical outcome
KW  - cohort analysis
KW  - controlled study
KW  - drug substitution
KW  - drug withdrawal
KW  - female
KW  - human
KW  - human tissue
KW  - induction chemotherapy
KW  - major clinical study
KW  - male
KW  - middle aged
KW  - multiple cycle treatment
KW  - nasopharynx carcinoma
KW  - overall survival
KW  - priority journal
KW  - progression free survival
KW  - radiation dose fractionation
KW  - radiation injury
KW  - radiological parameters
KW  - randomization
KW  - randomized controlled trial
KW  - side effect
KW  - survival rate
KW  - survival time
KW  - treatment response
N2  - Background: A current recommendation for the treatment of patients with locoregionally advanced nasopharyngeal carcinoma (NPC) is conventional fractionated radiotherapy (RT) with concurrent cisplatin followed by adjuvant cisplatin and 5-fluorouracil (PF). This randomized NPC-0501 trial evaluated the therapeutic effect of changing to an induction-concurrent sequence or accelerated-fractionation sequence, and/or replacing 5-fluorouracil with capecitabine (X). Methods: Patients with American Joint Committee on Cancer/International Union Against Cancer stage III to stage IVB NPC initially were randomly allocated to 1 of 6 treatment arms (6-arm full-randomization cohort). The protocol was amended in 2009 to permit centers to opt out of randomization regarding fractionation (3-arm chemotherapy cohort). Results: A total of 803 patients were accrued (1 of whom was nonevaluable) from 2006 to 2012. Based on the overall comparisons, neither changing the chemotherapy sequence nor accelerated fractionation improved treatment outcome. However, secondary analyses demonstrated that when adjusted for RT parameters and other significant factors, the induction-concurrent sequence, especially the induction-PX regimen, achieved significant improvements in progression-free survival (PFS) and overall survival. Efficacy varied among different RT groups: although no impact was observed in the accelerated-fractionation group and the 3-arm chemotherapy cohort, a comparison of the induction-concurrent versus concurrent-adjuvant sequence in the conventional-fractionation group demonstrated a significant benefit in PFS (78% vs 62% at 5 years; P =.015) and a marginal benefit in overall survival (84% vs 72%; P =.042) after adjusting for multiple comparisons. Comparison of the induction-PX versus the adjuvant-PF regimen demonstrated better PFS (78% vs 62%; P =.027) without an increase in overall late toxicity. Conclusions: For patients irradiated using conventional fractionation, changing the chemotherapy sequence from a concurrent-adjuvant to an induction-concurrent sequence, particularly using induction cisplatin and capecitabine, potentially could improve efficacy without an adverse impact on late toxicity. However, further validation is needed for confirmation of these findings.
ER  - 

TY  - JOUR
M3  - Article
Y1  - 2020
VL  - 10
SN  - 2234-943X
JF  - Frontiers in Oncology
JO  - Front. Oncol.
UR  - https://www.embase.com/search/results?subaction=viewrecord&id=L632690120&from=export
U2  - L632690120
DB  - Embase
DB  - 
U3  - 2020-09-04
U4  - 2020-09-04
U4  - 2021-04-23
L2  - http://dx.doi.org/10.3389/fonc.2020.01314
DO  - 10.3389/fonc.2020.01314
A1  - Huang, X.
A1  - Chen, X.
A1  - Zhao, C.
A1  - Wang, J.
A1  - Wang, K.
A1  - Wang, L.
A1  - Miao, J.
A1  - Cao, C.
A1  - Jin, T.
A1  - Zhang, Y.
A1  - Qu, Y.
A1  - Chen, X.
A1  - Liu, Q.
A1  - Zhang, S.
A1  - Zhang, J.
A1  - Luo, J.
A1  - Xiao, J.
A1  - Xu, G.
A1  - Gao, L.
A1  - Yi, J.
M1  - (Huang X.; Wang J.; Wang K.; Zhang Y.; Qu Y.; Chen X.; Liu Q.; Zhang S.; Zhang J.; Luo J.; Xiao J.; Xu G.; Gao L.; Yi J., yijunlin1969@163.com) Department of Radiation Oncology, National Cancer Center/National Clinical Research Center for Cancer/Cancer Hospital, Chinese Academy of Medical Sciences and Peking Union Medical College, Beijing, China
M1  - (Chen X.; Cao C.; Jin T.) Department of Radiation Oncology, Zhejiang Province Cancer Hospital, Hangzhou, China
M1  - (Zhao C.; Wang L.; Miao J.) State Key Laboratory of Oncology in South China, Department of Nasopharyngeal Carcinoma, Sun Yat-sen University Cancer Center, Collaborative Innovation Center for Cancer Medicine, Guangzhou, China
AD  - J. Yi, Department of Radiation Oncology, National Cancer Center/National Clinical Research Center for Cancer/Cancer Hospital, Chinese Academy of Medical Sciences and Peking Union Medical College, Beijing, China
T1  - Adding Concurrent Chemotherapy to Intensity-Modulated Radiotherapy Does Not Improve Treatment Outcomes for Stage II Nasopharyngeal Carcinoma: A Phase 2 Multicenter Clinical Trial
LA  - English
KW  - ClinicalTrials.gov01187238
KW  - alanine aminotransferase
KW  - aspartate aminotransferase
KW  - bilirubin
KW  - cisplatin
KW  - creatinine
KW  - hemoglobin
KW  - acute toxicity
KW  - article
KW  - cancer chemotherapy
KW  - cancer staging
KW  - clinical trial
KW  - computer assisted tomography
KW  - controlled study
KW  - disease free survival
KW  - distant metastasis free survival
KW  - drug efficacy
KW  - echography
KW  - failure free survival
KW  - female
KW  - follow up
KW  - gastrointestinal disease
KW  - human
KW  - intensity modulated radiation therapy
KW  - kidney function
KW  - leukocyte count
KW  - major clinical study
KW  - male
KW  - metastasis
KW  - mucosa inflammation
KW  - multicenter study
KW  - multiple cycle treatment
KW  - nasopharynx carcinoma
KW  - nuclear magnetic resonance imaging
KW  - overall survival
KW  - phase 2 clinical trial
KW  - platelet count
KW  - progression free survival
KW  - randomized controlled trial
KW  - treatment outcome
KW  - tumor volume
N2  - Purpose: To explore the efficacy of concomitant chemotherapy in intensity-modulated radiotherapy (IMRT) to treat stage II nasopharyngeal carcinoma (NPC). Methods and Materials: In this randomized phase 2 study [registered with ClinicalTrials.gov (NCT01187238)], eligible patients with stage II (2010 UICC/AJCC) NPC were randomly assigned to either IMRT alone (RT group) or IMRT combined with concurrent cisplatin (40 mg/m2, weekly) (CCRT group). The primary endpoint was overall survival (OS). The second endpoints included local failure-free survival (LFFS), regional failure-free survival (RFFS), disease-free survival (DFS), distant metastasis-free survival (DMFS), and acute toxicities. Results: Between May 2010 to July 2012, 84 patients who met the criteria were randomized to the RT group (n = 43) or the CCRT group (n = 41). The median follow-up time was 75 months. The OS, LFFS, RFFS, DFS, and DMFS for the RT group and CCRT group were 100% vs. 94.0% (p = 0.25), 93.0% vs. 89.3% (p = 0.79), 97.7% vs. 95.1% (p = 0.54), 90.4% vs. 86.6% (p = 0.72), and 95.2% vs. 94.5% (p = 0.77), respectively. A total of 14 patients experienced disease failure, 7 patients in each group. The incidence of grade 2 to 4 leukopenia was higher in the CCRT group (p = 0.022). No significant differences in liver, renal, skin, or mucosal toxicity was observed between the two groups. Conclusion: For patients with stage II NPC, concomitant chemotherapy with IMRT did not improve survival or disease control but had a detrimental effect on bone marrow function.
ER  - 

TY  - JOUR
M3  - Article
Y1  - 2020
VL  - 13
IS  - 7
SN  - 1936-5233
JF  - Translational Oncology
JO  - Transl. Oncol.
UR  - https://www.embase.com/search/results?subaction=viewrecord&id=L2005700071&from=export
U2  - L2005700071
DB  - Embase
U3  - 2020-05-01
U4  - 2020-05-06
L2  - http://dx.doi.org/10.1016/j.tranon.2020.100765
DO  - 10.1016/j.tranon.2020.100765
A1  - Wu, M.
A1  - Ou, D.
A1  - Hu, C.
A1  - He, X.
M1  - (Wu M.; Ou D.; Hu C.; He X., donganlu270hao@gmail.com) Department of Radiation Oncology, Fudan University Shanghai Cancer Center, Shanghai, China
M1  - (Wu M.; Ou D.; Hu C.; He X., donganlu270hao@gmail.com) Department of Oncology, Shanghai Medical College, Shanghai, China
AD  - X. He, Fudan University Shanghai Cancer Center, Dongan Road 270, Shanghai, China
T1  - Comparing Long-Term Survival and Late Toxicities of Different Sequential Chemotherapy Regimens with Intensity-Modulated Radiotherapy in Locoregionally Advanced Nasopharyngeal Carcinoma
LA  - English
KW  - NCT01854203
KW  - NCT03366415
KW  - cisplatin
KW  - fluorouracil
KW  - gemcitabine
KW  - adult
KW  - article
KW  - cancer control
KW  - cancer prognosis
KW  - cancer staging
KW  - computer assisted tomography
KW  - cranial nerve paralysis
KW  - disease free survival
KW  - disease specific survival
KW  - dysphagia
KW  - female
KW  - fibrosis
KW  - follow up
KW  - hearing impairment
KW  - hematological parameters
KW  - human
KW  - hypertension
KW  - intensity modulated radiation therapy
KW  - local failure free survival
KW  - lymph node metastasis
KW  - male
KW  - middle aged
KW  - nasopharynx carcinoma
KW  - neck fibrosis
KW  - non small cell lung cancer
KW  - nuclear magnetic resonance imaging
KW  - overall survival
KW  - priority journal
KW  - radiation dose
KW  - radiosensitivity
KW  - retrospective study
KW  - salvage therapy
KW  - survival rate
KW  - temporal necrosis
KW  - transitional cell carcinoma
KW  - trismus
KW  - xerostomia
N2  - OBJECTIVES: To evaluate long-term survival outcomes and late toxicities of the sequential chemotherapy regimen of gemcitabine plus cisplatin (GP) compared with cisplatin plus fluorouracil (PF) in locoregionally advanced nasopharyngeal carcinoma (NPC). MATERIALS AND METHODS: From June 2005 to December 2014, 235 patients with pathologically confirmed NPC treated with intensity-modulated radiotherapy (IMRT) combined with GP (n = 144) or PF (n = 91) were retrospectively analyzed. RESULTS: After a median follow-up of 61 months, the 5-year overall survival (OS) rates were not significantly different between GP and PF groups (84.2% vs. 74.4%, P = .208). The 5-year local control rates were significantly improved in the GP group (96.3% vs 84.1%, P = .010). Subgroup analysis demonstrated that the increased benefits of GP were from T1-3 classification (99% vs. 87.8%, P = .013) and stage III patients (100% vs. 82.4%, P = .017). The most common late adverse events were xerostomia and hearing impairment. The incidences of grade 3 to 4 late toxicities were relatively low and were similar in the two groups. CONCLUSIONS: Sequential chemotherapy combined with IMRT achieved satisfactory survival outcomes in locoregionally advanced NPC with acceptable late toxicities. The GP regimen significantly improved local control compared with PF regimen. Further phase III randomized clinical studies were warranted.
ER  - 

TY  - JOUR
M3  - Article
Y1  - 2020
VL  - 20
IS  - 1
SN  - 1471-2407
JF  - BMC Cancer
JO  - BMC Cancer
UR  - https://www.embase.com/search/results?subaction=viewrecord&id=L631953736&from=export
U2  - L631953736
C5  - 32493288
DB  - Embase
DB  - Medline
U3  - 2020-07-01
U4  - 2020-07-08
L2  - http://dx.doi.org/10.1186/s12885-020-07024-8
DO  - 10.1186/s12885-020-07024-8
A1  - Ngamphaiboon, N.
A1  - Dechaphunkul, A.
A1  - Setakornnukul, J.
A1  - Dechaphunkul, T.
A1  - Jiratrachu, R.
A1  - Suktitipat, B.
A1  - Jiarpinitnun, C.
A1  - Pattaranutaporn, P.
A1  - Danchaivijitr, P.
M1  - (Ngamphaiboon N., nuttapong.nga@mahidol.ac.th) Division of Medical Oncology, Department of Medicine, Faculty of Medicine, Ramathibodi Hospital, Mahidol University, 270 Rama VI Road, Ratchathewi, Bangkok, Thailand
M1  - (Dechaphunkul A.) Division of Medical Oncology, Department of Medicine, Faculty of Medicine, Songklanagarind Hospital, Prince of Songkla University, Hat Yai, Thailand
M1  - (Setakornnukul J.) Division of Radiation Oncology, Department of Radiology, Faculty of Medicine, Siriraj Hospital, Mahidol University, Bangkok, Thailand
M1  - (Dechaphunkul T.) Department of Otorhinolaryngology Head and Neck Surgery, Faculty of Medicine, Songklanagarind Hospital, Prince of Songkla University, Hat Yai, Thailand
M1  - (Jiratrachu R.) Division of Radiation Oncology, Department of Radiology, Faculty of Medicine, Songklanagarind Hospital, Prince of Songkla University, Hat Yai, Thailand
M1  - (Suktitipat B.) Department of Biochemistry, Faculty of Medicine, Siriraj Hospital, Mahidol University, Bangkok, Thailand
M1  - (Suktitipat B.) Integrative Computaional BioScience Center, Mahidol University, Bangkok, Thailand
M1  - (Jiarpinitnun C.; Pattaranutaporn P.) Division of Radiation Oncology, Department of Radiology, Faculty of Medicine, Ramathibodi Hospital, Mahidol University, Bangkok, Thailand
M1  - (Danchaivijitr P., pongwut@mac.com) Division of Medical Oncology, Department of Medicine, Faculty of Medicine, Siriraj Hospital, Mahidol University, 2 Thanon Wang Lang, Siriraj, Bangkok Noi, Bangkok, Thailand
AD  - N. Ngamphaiboon, Division of Medical Oncology, Department of Medicine, Faculty of Medicine, Ramathibodi Hospital, Mahidol University, 270 Rama VI Road, Ratchathewi, Bangkok, Thailand
T1  - Optimal cumulative dose of cisplatin for concurrent chemoradiotherapy among patients with non-metastatic nasopharyngeal carcinoma: A multicenter analysis in Thailand
LA  - English
KW  - cisplatin
KW  - acute kidney failure
KW  - adolescent
KW  - adult
KW  - aged
KW  - article
KW  - cancer patient
KW  - cancer survival
KW  - chemoradiotherapy
KW  - controlled study
KW  - data base
KW  - dose response
KW  - drug efficacy
KW  - drug megadose
KW  - female
KW  - hospitalization
KW  - human
KW  - low drug dose
KW  - major clinical study
KW  - male
KW  - middle aged
KW  - multicenter study
KW  - multiple cycle treatment
KW  - multivariate analysis
KW  - nasopharynx carcinoma
KW  - nephrotoxicity
KW  - optimal cumulative dose
KW  - optimal drug dose
KW  - overall survival
KW  - radiation dose
KW  - retrospective study
KW  - Thailand
KW  - therapy delay
KW  - univariate analysis
N2  - Background: Chemoradiotherapy (CRT) with high cumulative doses (CDs) of cisplatin has been considered the standard of care for non-metastatic nasopharyngeal carcinoma (NPC). However, given most patients' inability to tolerate high CDs due to cisplatin-related toxicities, the optimal CD of cisplatin during CRT remains undetermined. Methods: Patients with non-metastatic NPC who received CRT with cisplatin between 2007 and 2017 were identified through the Thai head and neck cancer multicenter database and then categorized according to cisplatin CD (mg/m2) received. All complications and cisplatin-related toxicities during CRT were recorded. Results: We identified 779 non-metastatic NPC patients receiving low (≤150; n = 97), intermediate (151-250; n = 411), and high (> 250; n = 271) CDs of cisplatin. Low CD patients had significantly lower mean actual radiation dose (p < 0.001) and more radiotherapy delay (p = 0.010), while intermediate CD patients had the least hospitalization (p < 0.001). Overall, 39.3% of the patients experienced cisplatin-related toxicity, which was associated with poor overall survival (OS) (p = 0.001). Acute kidney injury was observed in 7% in all patients, which was highest among low CD patients (15.5%; p = 0.002). Intermediate CD patients had significantly longer median OS than the low and high groups (64 vs. 49.8 vs. 53.2, respectively; p = 0.015). Univariate, but not multivariate, analysis showed that CD of cisplatin was significantly associated with OS. Conclusion: CD of cisplatin during CRT was not an independent prognostic factor for OS. An intermediate CD induced minimal toxicity without compromising survival and should be considered the optimal CD. Nonetheless, a randomized phase 3 study evaluating the optimal CD of cisplatin is warranted.
ER  - 

TY  - JOUR
M3  - Article
Y1  - 2020
VL  - 20
IS  - 1
SN  - 1471-2407
JF  - BMC Cancer
JO  - BMC Cancer
UR  - https://www.embase.com/search/results?subaction=viewrecord&id=L631756289&from=export
U2  - L631756289
C5  - 32375701
DB  - Embase
DB  - Medline
U3  - 2020-05-26
U4  - 2020-06-02
L2  - http://dx.doi.org/10.1186/s12885-020-06912-3
DO  - 10.1186/s12885-020-06912-3
A1  - Wang, B.-C.
A1  - Xiao, B.-Y.
A1  - Lin, G.-H.
A1  - Wang, C.
A1  - Liu, Q.
M1  - (Wang B.-C., bcsnowell@163.com) Cancer Center, Union Hospital, Tongji Medical College, Huazhong University of Science and Technology, Wuhan, China
M1  - (Xiao B.-Y.) Eastern Hepatobiliary Surgery Hospital, Second Military Medical University, Shanghai, China
M1  - (Lin G.-H.) Department of Oncology, Second Affiliated Hospital of Anhui Medical University, Hefei, China
M1  - (Wang C.) Institute of Anatomy, University of Bern, Bern, Switzerland
M1  - (Liu Q.) State Key Laboratory of Oncology in South China, Collaborative Innovation Center for Cancer Medicine, Cancer Center, Sun Yat-sen University, Guangzhou, China
AD  - B.-C. Wang, Cancer Center, Union Hospital, Tongji Medical College, Huazhong University of Science and Technology, Wuhan, China
T1  - The efficacy and safety of induction chemotherapy combined with concurrent chemoradiotherapy versus concurrent chemoradiotherapy alone in nasopharyngeal carcinoma patients: A systematic review and meta-analysis
LA  - English
KW  - 12609000730202
KW  - NCT00201396
KW  - NCT00705627
KW  - NCT00828386
KW  - NCT01245959
KW  - NCT01872962
KW  - antineoplastic agent
KW  - carboplatin
KW  - cisplatin
KW  - docetaxel
KW  - epirubicin
KW  - fluorouracil
KW  - folinic acid
KW  - gemcitabine
KW  - mitomycin
KW  - paclitaxel
KW  - advanced cancer
KW  - anemia
KW  - article
KW  - cancer combination chemotherapy
KW  - cancer growth
KW  - cancer mortality
KW  - cancer patient
KW  - cancer radiotherapy
KW  - cancer recurrence
KW  - chemoradiotherapy
KW  - dermatitis
KW  - disease severity
KW  - distant metastasis
KW  - distant metastasis free survival
KW  - drug efficacy
KW  - drug safety
KW  - failure free survival
KW  - fatigue
KW  - human
KW  - induction chemotherapy
KW  - leukopenia
KW  - liver toxicity
KW  - local recurrence free survival
KW  - low risk patient
KW  - meta analysis
KW  - mortality risk
KW  - nasopharynx carcinoma
KW  - nausea
KW  - neutropenia
KW  - overall survival
KW  - prospective study
KW  - randomized controlled trial (topic)
KW  - risk assessment
KW  - risk factor
KW  - stomatitis
KW  - survival rate
KW  - survival time
KW  - systematic review
KW  - thrombocytopenia
KW  - vomiting
N2  - Background: Induction chemotherapy (IC) combined with concurrent chemoradiotherapy (CCRT) has been recommended as the first-line therapy for locoregional nasopharyngeal carcinoma (NPC). Due to the different chemotherapeutic drugs used in the IC and CCRT, the results remain controversial. Methods: PubMed, EMBASE, Web of Science, and Cochrane Library databases were systematically retrieved to search potentially eligible clinical trials up to Sep 11, 2019. Eligible studies were registered and prospective randomized controlled clinical trials. Results: From 526 records, nine articles including seven randomized controlled clinical trials were eligible, with a total of 2311 locoregional advanced NPC patients. IC + CCRT had significantly lower risks of death (3-year hazard ratio [HR]: 0.70, 95% confidence interval [CI] 0.55-0.89, p = 0.003; 5-year HR: 0.77, 95% CI 0.62-0.94, p = 0.01), disease progression (3-year HR: 0.67, 95% CI 0.55-0.80, p < 0.001; 5-year HR: 0.70, 95% CI 0.58-0.83, p < 0.0001), distant metastasis (3-year HR: 0.58, 95% CI 0.45-0.74, p < 0.0001; 5-year HR: 0.69, 95% CI 0.55-0.87, p = 0.001) and locoregional relapse (3-year HR: 0.69, 95% CI 0.50-0.95, p = 0.02; 5-year HR: 0.66, 95% CI 0.51-0.86, p = 0.002) than CCRT. Compared with CCRT, IC + CCRT showed higher relative risks of grade 3 or more neutropenia, thrombocytopenia, nausea, vomiting and hepatotoxicity throughout the course of treatment, and higher relative risks of grade ≥ 3 thrombocytopenia and vomiting during CCRT. Conclusion: IC combined with CCRT significantly improved the survival in locoregional advanced NPC patients. Moreover, toxicities were well tolerated during IC and CCRT. Further clinical trials are warranted to confirm the optimal induction chemotherapeutic regimen in the future.
ER  - 

TY  - JOUR
M3  - Article
Y1  - 2020
VL  - 146
IS  - 8
SP  - 2305
EP  - 2314
SN  - 1097-0215
SN  - 0020-7136
JF  - International Journal of Cancer
JO  - Int. J. Cancer
UR  - https://www.embase.com/search/results?subaction=viewrecord&id=L2004168821&from=export
U2  - L2004168821
C5  - 31950498
DB  - Embase
DB  - Medline
U3  - 2020-02-05
U4  - 2020-03-04
L2  - http://dx.doi.org/10.1002/ijc.32869
DO  - 10.1002/ijc.32869
A1  - Masterson, L.
A1  - Howard, J.
A1  - Gonzalez-Cruz, J.
A1  - Jackson, C.
A1  - Barnett, C.
A1  - Overton, L.
A1  - Liu, H.
A1  - Ladwa, R.
A1  - Simpson, F.
A1  - McGrath, M.
A1  - Wallwork, B.
A1  - Jones, T.
A1  - Ottensmeier, C.
A1  - Chua, M.L.K.
A1  - Perry, C.
A1  - Khanna, R.
A1  - Panizza, B.
A1  - Porceddu, S.
A1  - Lechner, M.
M1  - (Masterson L., lmm398@doctors.org.uk; Jackson C.; Barnett C.; Overton L.; Liu H.; Ladwa R.; McGrath M.; Wallwork B.; Perry C.; Panizza B.; Porceddu S.) Department of Head & Neck Oncology, Princess Alexandra Hospital, Brisbane, Australia
M1  - (Masterson L., lmm398@doctors.org.uk) Department of ENT, University of Cambridge, Cambridge, United Kingdom
M1  - (Howard J.) University of Cardiff, Cardiff, United Kingdom
M1  - (Gonzalez-Cruz J.; Simpson F.) Diamantina Institute, University of Queensland, Woolloongabba, QLD, Australia
M1  - (Wallwork B.; Perry C.; Panizza B.; Porceddu S.) Faculty of Medicine, University of Queensland, St. Lucia, Australia
M1  - (Jones T.) Liverpool Head & Neck Centre, University of Liverpool, Liverpool, United Kingdom
M1  - (Ottensmeier C.) Department of Medicine, University of Southampton, Southampton, United Kingdom
M1  - (Chua M.L.K.) Divisions of Radiation Oncology & Medical Science, National Cancer Centre, Singapore, Singapore
M1  - (Khanna R.) QIMR Berghofer Medical Research Institute, Brisbane City, QLD, Australia
M1  - (Lechner M., m.lechner@ucl.ac.uk) UCL Cancer Institute, University College London, London, United Kingdom
M1  - (Lechner M., m.lechner@ucl.ac.uk) Barts Health NHS Trust, London, United Kingdom
AD  - L. Masterson, Department of Head & Neck Oncology, Princess Alexandra Hospital, Brisbane, Australia
T1  - Immune checkpoint inhibitors in advanced nasopharyngeal carcinoma: Beyond an era of chemoradiation?
LA  - English
KW  - NCT02054806
KW  - camrelizumab
KW  - cisplatin
KW  - gemcitabine
KW  - nivolumab
KW  - pembrolizumab
KW  - sintilimab
KW  - anemia
KW  - article
KW  - cancer chemotherapy
KW  - cancer patient
KW  - cancer survival
KW  - chemoradiotherapy
KW  - clinical outcome
KW  - drug safety
KW  - hepatitis
KW  - human
KW  - hypertransaminasemia
KW  - hyponatremia
KW  - hypothyroidism
KW  - leukopenia
KW  - lymphocytosis
KW  - nasopharynx carcinoma
KW  - neutropenia
KW  - pneumonia
KW  - priority journal
KW  - progression free survival
KW  - proteinuria
KW  - sepsis
KW  - stomatitis
KW  - thrombocytopenia
KW  - treatment response
N2  - Now is an exciting era of development in immunotherapy checkpoint inhibitors and their effect on the treatment of NPC. While the general prognosis of R/M disease is poor, immunotherapy offers some promise in a malignancy associated with EBV and characterized by a peritumoural immune infiltrate. Our study aims to review past and on-going clinical trials of monoclonal antibody therapies against the checkpoint inhibitors (e.g. PD1 and CTLA-4), in R/M NPC. All randomized and nonrandomized controlled trials involving immune checkpoint inhibitor interventions for treatment of NPC were included in the study. We utilized a validated “risk of bias” tool to assess study quality. Four separate Phase I–II trials report the potential of PD1 inhibitor treatment for patients with NPC. Within the observed groups, camrelizumab combined with chemotherapy achieved an objective response in 91% of patients as first-line treatment for metastatic NPC (PFS 68% at 1-year) but this was associated with a high rate of grade >3 adverse events (87%; CTCAE version 4.03). The remaining three studies focused on recurrent NPC disease in patients who had received at least one line of prior chemotherapy. Within this group, camrelizumab monotherapy achieved an objective response in 34% of patients (PFS 27% at 1-year; range across all three studies 20.5–34%). No NPC trial has yet reported on specific outcomes for non-PD1 checkpoint inhibitors but 11 on-going studies include alternative targets (e.g. PD-L1/CTLA-4) as combination or monotherapy treatments. In considering checkpoint immunotherapies for NPC, initial results show promise for anti-PD1 interventions. Further phase I–III trials are in progress to clarify clinical outcomes, fully determine safety profiles, and optimize drug combinations and administration schedules.
ER  - 

TY  - JOUR
M3  - Review
Y1  - 2020
VL  - 5
IS  - 2
SP  - 243
EP  - 255
SN  - 2378-8038
JF  - Laryngoscope Investigative Otolaryngology
JO  - Laryngoscope Investigative Otolaryngology
UR  - https://www.embase.com/search/results?subaction=viewrecord&id=L2004451435&from=export
U2  - L2004451435
DB  - Embase
U3  - 2020-03-25
U4  - 2020-05-25
L2  - http://dx.doi.org/10.1002/lio2.370
DO  - 10.1002/lio2.370
A1  - Patel, J.
A1  - Nguyen, S.A.
A1  - Ogretmen, B.
A1  - Gutkind, J.S.
A1  - Nathan, C.-A.
A1  - Day, T.
M1  - (Patel J.; Nguyen S.A.; Ogretmen B.; Day T., dayt@musc.edu) Head and Neck Tumor Center, Hollings Cancer Center, Department of Otolaryngology—Head and Neck Surgery, Medical University of South Carolina, Charleston, SC, United States
M1  - (Gutkind J.S.) Moores Cancer Center, Department of Pharmacology, University of California San Diego, La Jolla, CA, United States
M1  - (Nathan C.-A.) Head and Neck Surgical Oncology, Feist-Weiller Cancer Cancer, Department of Otolaryngology—Head and Neck Surgery, Lousiana State University Health Center, Shreveport, LA, United States
AD  - T. Day, Head and Neck Tumor Center, Hollings Cancer Center, Department of Otolaryngology—Head and Neck Surgery, Medical University of South Carolina, Charleston, SC, United States
T1  - mTOR inhibitor use in head and neck squamous cell carcinoma: A meta-analysis on survival, tumor response, and toxicity
LA  - English
KW  - NCT00195299
KW  - NCT00858663
KW  - NCT00935961
KW  - NCT01009203
KW  - NCT01009346
KW  - NCT01015664
KW  - NCT01016769
KW  - NCT01051791
KW  - NCT01057277
KW  - NCT01058408
KW  - NCT01111058
KW  - NCT01133678
KW  - NCT01172769
KW  - NCT01195922
KW  - NCT01256385
KW  - NCT01283334
KW  - NCT01313390
KW  - NCT01326468
KW  - NCT01332279
KW  - NCT01333085
KW  - NCT03578432
KW  - carboplatin
KW  - cetuximab
KW  - cisplatin
KW  - erlotinib
KW  - everolimus
KW  - mammalian target of rapamycin inhibitor
KW  - paclitaxel
KW  - pegfilgrastim
KW  - sirolimus
KW  - temsirolimus
KW  - fatigue
KW  - head and neck squamous cell carcinoma
KW  - human
KW  - hyperglycemia
KW  - major clinical study
KW  - neutropenia
KW  - overall survival
KW  - pancytopenia
KW  - phase 1 clinical trial (topic)
KW  - phase 2 clinical trial (topic)
KW  - progression free survival
KW  - review
KW  - survival rate
KW  - thrombocytopenia
KW  - toxicity
N2  - Background: Head and neck squamous cell carcinoma (HNSCC) has been rising in incidence primarily related to HPV-associated oropharyngeal cancers. Novel molecular therapeutics are evolving with the mTOR pathway as a new target. Previous studies have shown variable outcomes with relatively low toxicity. This study reports the tumor response, survivability, and toxicity of mTOR inhibitors (mTORi) in HNSCC. Despite expanding research on this pathway, there remains controversy around mTORi use for treatment of HNSCC. Materials and methods: Studies were included if: (a) Used mTORi alone or in combination with other treatment modalities in HNSCC. (b) Site of cancer included were one of the following: nasopharyngeal, oral cavity, oropharynx, hypopharynx or larynx. (c) All stages of cancer and treatment stage (neoadjuvant, adjuvant, and palliative) were included. The rate of adverse events (AEs), tumor response, progression free survival, and overall survival were meta-analyzed. Results: From 1299 publications only 11 studies met inclusion criteria with a combined 232 total patients treated. Two studies used mTORi neoadjuvantly, five adjuvantly, and four in palliative/unresectable/metastatic setting. Monotherapeutic mTORi resulted in stabilization of disease (52.5%), but partial response was the most common response when mTORi were combined with chemotherapy and/or radiation (CRT) (48.1%). Survival rate was the highest in the mTORi combined with CRT. Hyperglycemia of any grade was the most commonly reported toxicity while grade 3 or less AEs were the most common grade of toxicity. Conclusion: The use of mTORi as monotherapy in HNSCC has thus far not yielded significant tumor response, however, in combination with other agents, an improved partial tumor response is evident that may or may not be associated with the addition of mTORi. Although adverse events were common, grade 4/5 AEs were uncommon. Further prospective, randomized clinical trials are necessary to confirm the direct roles of these agents in HNSCC tumor response. Level of evidence: 2a.
ER  - 

TY  - JOUR
M3  - Article
Y1  - 2020
VL  - 103
SN  - 1879-0593
SN  - 1368-8375
JF  - Oral Oncology
JO  - Oral Oncol.
UR  - https://www.embase.com/search/results?subaction=viewrecord&id=L2004955492&from=export
U2  - L2004955492
C5  - 32070923
DB  - Embase
DB  - Medline
DB  - 
U3  - 2020-02-19
U4  - 2020-02-26
L2  - http://dx.doi.org/10.1016/j.oraloncology.2020.104588
DO  - 10.1016/j.oraloncology.2020.104588
A1  - Wu, Q.
A1  - Liao, W.
A1  - Huang, J.
A1  - Zhang, P.
A1  - Zhang, N.
A1  - Li, Q.
M1  - (Wu Q.; Liao W.; Huang J.; Zhang P.; Zhang N.; Li Q., fbqiu9@163.com) Department of Medical Oncology, Cancer Center, West China Hospital, Sichuan University, Chengdu, China
M1  - (Wu Q.; Liao W.; Huang J.; Zhang P.; Zhang N.; Li Q., fbqiu9@163.com) West China Biomedical Big Data Center, Sichuan University, Chengdu, China
AD  - Q. Li, Department of Medical Oncology, Cancer Center, West China Hospital, Sichuan University, No. 37 Guo Xue Xiang, Chengdu, China
T1  - Cost-effectiveness analysis of gemcitabine plus cisplatin versus docetaxel, cisplatin and fluorouracil for induction chemotherapy of locoregionally advanced nasopharyngeal carcinoma
LA  - English
KW  - cisplatin
KW  - docetaxel
KW  - fluorouracil
KW  - gemcitabine
KW  - adult
KW  - advanced cancer
KW  - anemia
KW  - article
KW  - cancer combination chemotherapy
KW  - cancer grading
KW  - cancer recurrence
KW  - cancer staging
KW  - chemoradiotherapy
KW  - controlled study
KW  - cost effectiveness analysis
KW  - dermatitis
KW  - diarrhea
KW  - female
KW  - health care cost
KW  - human
KW  - induction chemotherapy
KW  - Karnofsky Performance Status
KW  - leukopenia
KW  - liver toxicity
KW  - major clinical study
KW  - male
KW  - nasopharynx carcinoma
KW  - neutropenia
KW  - overall survival
KW  - phase 2 clinical trial
KW  - priority journal
KW  - quality adjusted life year
KW  - randomized controlled trial
KW  - recurrence free survival
KW  - stomatitis
KW  - thrombocytopenia
KW  - vomiting
KW  - Willingness To Pay
N2  - Background: Recently, patients who received induction chemotherapy plus concurrent chemoradiotherapy for locoregionally advanced nasopharyngeal carcinoma were found to have survival advantages compared with those receiving concurrent chemoradiotherapy alone in two large randomized trials. Based on these two trials, we present a cost-effectiveness analysis to compare gemcitabine and cisplatin (GP) versus cisplatin, fluorouracil, and docetaxel (TPF) for induction chemotherapy to treat locoregionally advanced nasopharyngeal carcinoma. Methods: We constructed a Markov model to compare the cost and effectiveness of GP versus TPF. Clinical data including the frequency of adverse events, recurrence and death obtained from two randomized phase III trials were used to calculate transition probabilities and costs. Health utilities were estimated from the literature. Incremental cost-effectiveness ratios, expressed as dollars per quality-adjusted life-year (QALY), were calculated, and incremental cost-effectiveness ratios less than $27,534.25/QALY (3 × the per capita GDP of China, 2018) were considered cost-effective. One-way sensitivity and probabilistic sensitivity analyses explored the robustness of the model. Results: Our base case model found that the total cost was $53,082.68 in the GP group and $45,482.66 in the TPF group. The QALYs were 6.82 and 4.11, respectively. The incremental cost-effectiveness ratio favoured the GP regimen, at an incremental cost of $2,804.44 per QALY. The probabilistic sensitivity analysis found that treatment with the GP regimen was cost-effective 100% of the time at a willingness-to-pay threshold of $27,534.25‬/QALY. Conclusion: In this model, GP was estimated to be cost-effective compared with cisplatin, fluorouracil, and docetaxel for patients with locoregionally advanced nasopharyngeal carcinoma from the payer's perspectives in the China.
ER  - 

TY  - JOUR
M3  - Conference Abstract
Y1  - 2020
VL  - 106
IS  - 5
SP  - 1155
SN  - 1879-355X
SN  - 0360-3016
JF  - International Journal of Radiation Oncology Biology Physics
JO  - Int. J. Radiat. Oncol. Biol. Phys.
UR  - https://www.embase.com/search/results?subaction=viewrecord&id=L2005173580&from=export
U2  - L2005173580
DB  - Embase
U4  - 2020-03-13
L2  - http://dx.doi.org/10.1016/j.ijrobp.2019.11.237
DO  - 10.1016/j.ijrobp.2019.11.237
A1  - Morse, R.
A1  - Ganju, R.G.
A1  - Tennapel, M.J.
A1  - Neupane, P.
A1  - Kakarala, K.
A1  - Shnayder, L.
A1  - Bur, A.
A1  - Lominska, C.E.
M1  - (Morse R.; Lominska C.E.) Department of Radiation Oncology, University of Kansas School of Medicine, Kansas City, KS, United States
M1  - (Ganju R.G.) University of Kansas, Kansas City, KS, United States
M1  - (Tennapel M.J.; Kakarala K.; Shnayder L.; Bur A.) University of Kansas Medical Center, Kansas City, KS, United States
M1  - (Neupane P.) The University of Kansas School of Medicine, Kansas City, KS, United States
T1  - Cetuximab Versus Other Non-Cisplatin Agents in the Treatment of Patients with Head and Neck Cancer Receiving Concurrent Chemoradiotherapy
LA  - English
KW  - carboplatin
KW  - cetuximab
KW  - cisplatin
KW  - docetaxel
KW  - etoposide
KW  - paclitaxel
KW  - adult
KW  - adverse drug reaction
KW  - cancer patient
KW  - cancer surgery
KW  - cancer survival
KW  - Caucasian
KW  - chemoradiotherapy
KW  - clinical assessment
KW  - comparative effectiveness
KW  - conference abstract
KW  - drug combination
KW  - drug therapy
KW  - ex-smoker
KW  - female
KW  - follow up
KW  - head and neck squamous cell carcinoma
KW  - human
KW  - hypopharynx
KW  - induction chemotherapy
KW  - Kaplan Meier method
KW  - larynx
KW  - major clinical study
KW  - male
KW  - oropharynx
KW  - overall survival
KW  - phase 2 clinical trial
KW  - progression free survival
KW  - prospective study
KW  - radiosensitization
KW  - radiotherapy
KW  - side effect
KW  - systemic therapy
N2  - Purpose/Objective(s): Standard of care for radiosensitization in head and neck squamous cell carcinoma (HNSCC) is concurrent cisplatin chemoradiotherapy. These regimens are toxic and alternative agents may be required for patients who cannot tolerate cisplatin. Cetuximab plus radiotherapy has been shown by a randomized trial to be better than radiation alone. Other regimens supported by phase 2 studies are often used. Little is known about the comparative efficacy of these alternative regimens. We compared our experience with cetuximab versus other non-cisplatin agents for radiosensitization. Materials/Methods: Consecutive patients with non-nasopharyngeal HNSCC at a single institution between 2011 and 2016 treated with radiation concurrent with non-cisplatin chemotherapy were reviewed. Concurrent chemoradiotherapy was delivered with or without induction therapy. Cohorts were divided by those receiving cetuximab (CTX) versus non-cetuximab systemic therapy (NCC). Standard dosing was 70 Gray (Gy) in the definitive setting and 60 Gy in the post-operative setting. Antineoplastics received were cetuximab (50 patients); carboplatin/paclitaxel (14 patients); carboplatin (7 patients); paclitaxel (3 patients); docetaxel (3 patients); carboplatin/etoposide (1 patient); and cetuximab/docetaxel (1 patient). The Kaplan-Meier method was performed to calculate 3-year overall survival (OS) and 3-year progression free survival (PFS) and outcomes were evaluated by chi-squared tests. Results: Seventy-nine patients met inclusion criteria with a median follow-up of 36.9 months (range, 1.5- 81.2 months). An oropharyngeal site was more common in CTX patients (p=0.005), otherwise patients were well balanced (stage, p16 status, use of induction chemotherapy). Most patients were Caucasian (90%) and younger than 65 years old (58.2%). Sixty-three patients were current or former smokers. Primary surgical resection was received by 22.7% of patients. The most common subsite was oropharynx (60.8%), followed by larynx/hypopharynx (21.5%). Of the oropharyngeal population, 68.8% were p16 positive. Sixteen patients received induction chemotherapy. ECOG performance status was comparable: 2 or greater (26% versus 27.6%, p=0.399). The NCC group missed significantly more radiation days due to toxicity, were more likely to have radiation delays greater than 1 week, and experience chemotherapy dose-limiting toxicity (p=0.019, p=0.032, p=0.001, respectively). When comparing CTX versus NCC, 3-year OS (76% versus 55.2%, respectively, p= 0.021) and 3-year PFS (70% versus 48.3%, respectively, p= 0.042) were statistically significant. Conclusion: Although non-randomized, our results suggest poor outcomes in non-cisplatin cytotoxic chemotherapy compared to cetuximab. Further prospective study is needed to clarify these differences in patients unable to receive cisplatin.
ER  - 

TY  - JOUR
M3  - Article
Y1  - 2020
VL  - 9
IS  - 5
SP  - 1721
EP  - 1732
SN  - 2045-7634
JF  - Cancer Medicine
JO  - Cancer Med.
UR  - https://www.embase.com/search/results?subaction=viewrecord&id=L2004154363&from=export
U2  - L2004154363
C5  - 31955525
DB  - Embase
DB  - Medline
DB  - 
U3  - 2020-02-04
U4  - 2020-03-20
L2  - http://dx.doi.org/10.1002/cam4.2838
DO  - 10.1002/cam4.2838
A1  - Chen, C.
A1  - Zhou, Y.
A1  - Zhang, X.
A1  - Fu, S.
A1  - Lin, Z.
A1  - Fang, W.
A1  - Yang, Y.
A1  - Huang, Y.
A1  - Zhao, H.
A1  - Hong, S.
A1  - Zhang, L.
M1  - (Chen C.) Department of Radiation Oncology, Sun Yat-sen University Cancer Center, Guangzhou, China
M1  - (Chen C.; Zhou Y.; Zhang X.; Lin Z.; Fang W.; Yang Y.; Huang Y.; Zhao H.; Hong S., hongshd@sysucc.org.cn; Zhang L., zhangli6@mail.sysu.edu.cn) State Key Laboratory of Oncology in South China, Collaborative Innovation Center for Cancer Medicine, Guangdong Key Laboratory of Nasopharyngeal Carcinoma Diagnosis and Therapy, Sun Yat-sen University Cancer Center, Guangzhou, China
M1  - (Zhou Y.) Department of VIP region, Sun Yat-sen University Cancer Center, Guangzhou, China
M1  - (Zhang X.; Fang W.; Yang Y.; Huang Y.; Zhao H.; Hong S., hongshd@sysucc.org.cn; Zhang L., zhangli6@mail.sysu.edu.cn) Department of Medical Oncology, Sun Yat-sen University Cancer Center, Guangzhou, China
M1  - (Fu S.) Guangdong Provincial Key Laboratory of Malignant Tumor Epigenetics and Gene Regulation, Pathology Department, Sun Yat-Sen Memorial Hospital, Sun Yat-Sen University, Guangzhou, China
M1  - (Lin Z.) Department of Clinical Research, Sun Yat-sen University Cancer Center, Guangzhou, China
AD  - S. Hong, State Key Laboratory of Oncology in South China, Collaborative Innovation Center for Cancer Medicine, Guangdong Key Laboratory of Nasopharyngeal Carcinoma Diagnosis and Therapy, Sun Yat-sen University Cancer Center, Guangzhou, China
T1  - Anti-epidermal growth factor receptor monoclonal antibody plus palliative chemotherapy as a first-line treatment for recurrent or metastatic nasopharyngeal carcinoma
LA  - English
KW  - alanine aminotransferase
KW  - aspartate aminotransferase
KW  - carboplatin
KW  - cetuximab
KW  - cisplatin
KW  - DNA
KW  - fluorouracil
KW  - gemcitabine
KW  - nedaplatin
KW  - nimotuzumab
KW  - taxane derivative
KW  - adolescent
KW  - adult
KW  - aged
KW  - antineoplastic activity
KW  - article
KW  - body weight disorder
KW  - body weight loss
KW  - cancer control
KW  - cancer palliative therapy
KW  - cancer recurrence
KW  - cancer survival
KW  - child
KW  - cohort analysis
KW  - controlled study
KW  - distant metastasis
KW  - drug efficacy
KW  - Epstein Barr virus
KW  - female
KW  - fever
KW  - human
KW  - hypertransaminasemia
KW  - hypotension
KW  - Karnofsky Performance Status
KW  - leukopenia
KW  - loss of appetite
KW  - major clinical study
KW  - male
KW  - median survival time
KW  - metastasis
KW  - mucosal disease
KW  - multiple cycle treatment
KW  - nasopharynx carcinoma
KW  - nausea
KW  - nephrotoxicity
KW  - overall survival
KW  - priority journal
KW  - progression free survival
KW  - rash
KW  - retrospective study
KW  - risk factor
KW  - thrombocytopenia
N2  - Background: Platinum-based chemotherapy is the standard of care as first-line treatment for recurrent or metastatic nasopharyngeal carcinoma (RM-NPC); however, the prognosis of patients with RM-NPC remains poor. The aim of this study was to evaluate the role of anti-epidermal growth factor receptor (anti-EGFR) antibody plus chemotherapy for RM-NPC. Methods: RM-NPC patients who received first-line chemotherapy plus an anti-EGFR antibody were recruited from Sun Yat-Sen University Cancer Center between July 2007 and November 2017. Survival analyses were performed using the Kaplan-Meier method with a log-rank test. A Cox proportional hazards model was used for the multivariate analyses. Results: A total of 203 patients were enrolled in the present study. The median follow-up time was 34.3 months (interquartile range: 19.7-66.5 months). The median progression-free survival (PFS) was 8.9 months (95% CI: 7.7-10.0 months) and the median overall survival (OS) was 29.1 months (95% CI: 23.5-34.6 months). The 1-, 3-, and 5-year PFS and OS rates were 35.5% and 79.6%, 15.2% and 42.5%, and 11.6% and 23.6%, respectively. The objective response rate (ORR) was 67.5% and the disease control rate (DCR) was 91.1%. The multivariate analysis identified the following prognostic factors for PFS: anti-EGFR agent (P =.010), recurrence/metastasis sequence (P =.016), KPS (P =.017), and combined chemotherapy regimen (P =.015). Independent risk factors for OS included age >43 years (P =.002), Karnofsky performance score ≤80 (P <.001), and higher level of baseline Epstein-Barr virus (EBV) DNA (P =.008). Leukopenia was the most common adverse event (AE) in this cohort (any grade, 84.2%; grades 3-4, 43.4%). Conclusions: Anti-EGFR antibody plus chemotherapy achieved promising antitumor activity with a tolerable toxicity profile in RM-NPC. Thus, randomized clinical trials are warranted to compare the efficacy of chemotherapy with or without anti-EGFR antibody in these patients.
ER  - 

TY  - JOUR
M3  - Article
Y1  - 2020
VL  - 277
IS  - 2
SP  - 577
EP  - 584
SN  - 1434-4726
SN  - 0937-4477
JF  - European Archives of Oto-Rhino-Laryngology
JO  - Eur. Arch. Oto-Rhino-Laryngol.
UR  - https://www.embase.com/search/results?subaction=viewrecord&id=L2003635277&from=export
U2  - L2003635277
C5  - 31720816
DB  - Embase
DB  - Medline
U3  - 2019-11-22
U4  - 2019-11-22
L2  - http://dx.doi.org/10.1007/s00405-019-05714-z
DO  - 10.1007/s00405-019-05714-z
A1  - Jin, C.
A1  - Zheng, H.
A1  - Zhan, M.
A1  - Wen, F.
A1  - Xu, T.
M1  - (Jin C.; Zheng H.; Zhan M.; Xu T., tingx2009@163.com) Department of Clinical Pharmacy, West China Hospital, Sichuan University, Chengdu, China
M1  - (Wen F.) Department of Medical Oncology, Cancer Center, West China Hospital, Sichuan University, Chengdu, China
M1  - (Wen F.) West China Biostatistics and Cost-Benefit Analysis Center, Sichuan University, Chengdu, China
AD  - T. Xu, Department of Clinical Pharmacy, West China Hospital, Sichuan University, Chengdu, China
T1  - Cost-effectiveness analysis of gemcitabine plus cisplatin versus fluorouracil plus cisplatin in the first-line setting for Chinese patients with metastatic nasopharyngeal carcinoma
LA  - English
KW  - healthcare software
KW  - TreeAge
KW  - alanine aminotransferase
KW  - antiemetic agent
KW  - aspartate aminotransferase
KW  - cisplatin
KW  - fluorouracil
KW  - gemcitabine
KW  - alanine aminotransferase blood level
KW  - anemia
KW  - article
KW  - aspartate aminotransferase blood level
KW  - body weight loss
KW  - cancer patient
KW  - cancer staging
KW  - cancer survival
KW  - Chinese
KW  - clinical outcome
KW  - continuous infusion
KW  - controlled study
KW  - cost effectiveness analysis
KW  - decreased appetite
KW  - diagnostic test
KW  - fatigue
KW  - gross national product
KW  - hospital cost
KW  - human
KW  - hydration
KW  - leukopenia
KW  - major clinical study
KW  - Markov chain
KW  - metastasis
KW  - mucosa inflammation
KW  - multicenter study (topic)
KW  - multiple cycle treatment
KW  - nasopharynx carcinoma
KW  - nausea
KW  - neutropenia
KW  - phase 3 clinical trial (topic)
KW  - priority journal
KW  - probability
KW  - quality adjusted life year
KW  - randomized controlled trial (topic)
KW  - sensitivity analysis
KW  - side effect
KW  - simulation
KW  - statistical model
KW  - thrombocytopenia
KW  - vomiting
KW  - Willingness To Pay
KW  - TreeAge
C3  - TreeAge(TreeAge Software,United States)
C4  - TreeAge Software(United States)
N2  - Purpose: A randomized phase III trial demonstrated that gemcitabine plus cisplatin (GP) prolonged progression-free survival and overall survival compared with fluorouracil plus cisplatin (FP) as first-line chemotherapy in patients with metastatic nasopharyngeal carcinoma (NPC). The cost-effectiveness analysis was designed to identify the economic option for metastatic NPC from a Chinese societal perspective. Methods: We established a Markov model that involved three health states representing the stages of disease to simulate therapy. Survival data of clinical outcomes were derived from the trial and adjusted to quality-adjusted life years (QALYs). Transition probabilities and health utilities were obtained from the clinical trial and published literatures. The cost-effective strategy was estimated for these treatments using a willing-to-pay (WTP) threshold. A one-way sensitivity analysis was conducted to study the influences of parameters. Results: GP treatment group produced a gain of 0.37 QALYs with an incremental cost of $2520.80, yielding an incremental cost-effectiveness ratio (ICER) of $6812.97 per QALY, compared with FP treatment ($15,530.96 versus $13,010.16). The ICER was lower than the accepted WTP threshold, which was 3 times gross domestic product per capita of China ($25,749 per QALY). Conclusion: GP regimen is more cost-effective compared with FP regimen as the first-line treatment for Chinese patients with metastatic NPC.
ER  - 

TY  - JOUR
M3  - Article
Y1  - 2020
VL  - 44
IS  - 1
SN  - 1535-6345
SN  - 0147-0272
JF  - Current Problems in Cancer
JO  - Curr. Probl. Cancer
UR  - https://www.embase.com/search/results?subaction=viewrecord&id=L2004849222&from=export
U2  - L2004849222
C5  - 32035692
DB  - Embase
DB  - Medline
U3  - 2020-02-10
U4  - 2020-02-10
L2  - http://dx.doi.org/10.1016/j.currproblcancer.2019.06.007
DO  - 10.1016/j.currproblcancer.2019.06.007
A1  - Li, Y.
A1  - Tian, Y.
A1  - Jin, F.
A1  - Wu, W.
A1  - Long, J.
A1  - Ouyang, J.
A1  - Zhou, Y.
M1  - (Li Y.) Soochow University, Suzhou, Jiangsu, China
M1  - (Li Y.; Jin F., jinf8865@yeah.net; Wu W.; Long J.) Department of Head and Neck Oncology, Affiliated Hospital of Guizhou Medical University, Guiyang, China
M1  - (Tian Y., dryettian@126.com) Department of Radiotherapy Oncology, The Second Affiliated Hospital of Soochow University, Institute of Radiotherapy and Oncology, Soochow University, Suzhou Key Laboratory for Radiation Oncology, Suzhou, Jiangsu, China
M1  - (Ouyang J.) Department of Head and Neck Oncology, Guizhou Provincial People's Hospital, Guiyang, China
M1  - (Zhou Y.) Department of Oncology, Affiliated Hospital of Zunyi Medical College, Zunyi, China
AD  - Y. Tian, Department of Radiotherapy Oncology, The Second Affiliated Hospital of Soochow University, Institute of Radiotherapy and Oncology Soochow University, Suzhou Key Laboratory for Radiation Oncology, Suzhou, Jiangsu, China
T1  - A phase II multicenter randomized controlled trial to compare standard chemoradiation with or without recombinant human endostatin injection (Endostar) therapy for the treatment of locally advanced nasopharyngeal carcinoma: Long-term outcomes update
LA  - English
KW  - cisplatin
KW  - docetaxel
KW  - recombinant endostatin
KW  - acute toxicity
KW  - adult
KW  - advanced cancer
KW  - aged
KW  - anemia
KW  - article
KW  - brain injury
KW  - cancer patient
KW  - cancer regression
KW  - cancer survival
KW  - cervical lymph node metastasis
KW  - chemoradiotherapy
KW  - China
KW  - clinical outcome
KW  - controlled study
KW  - dermatitis
KW  - diarrhea
KW  - drug efficacy
KW  - drug tolerability
KW  - female
KW  - fibrosis
KW  - follow up
KW  - hearing impairment
KW  - heart arrhythmia
KW  - heart supraventricular arrhythmia
KW  - human
KW  - hypertension
KW  - induction chemotherapy
KW  - intensity modulated radiation therapy
KW  - leukopenia
KW  - liver toxicity
KW  - local failure free survival
KW  - major clinical study
KW  - male
KW  - metastasis free survival
KW  - mucosa inflammation
KW  - multicenter study
KW  - multiple cycle treatment
KW  - nasopharynx carcinoma
KW  - nephrotoxicity
KW  - neutropenia
KW  - overall survival
KW  - pain
KW  - patient compliance
KW  - phase 2 clinical trial
KW  - progression free survival
KW  - radiation injury
KW  - randomized controlled trial
KW  - side effect
KW  - survival rate
KW  - survival time
KW  - thrombocytopenia
KW  - treatment response
KW  - vomiting
KW  - xerostomia
KW  - endostar
C1  - endostar
N2  - Purpose: This study aimed to observe the feasibility and safety of addition of recombinant human endostatin injection to standard chemoradiation for the locally advanced nasopharyngeal carcinoma. Current follow-up results updated long-term efficacy and late toxicity of the trial. Methods: Between July 2012 and December 2013, we enrolled 114 patients that are older than 18 years with stage III-b nasopharyngeal carcinoma from 3 centers in Guizhou, China. Fifty six patients who received standard chemoradiation combined with recombinant human endostatin injection (Endostar) were included in the study group. Another 58 patients were randomly assigned to the control group without using Endostar. Patients in both groups received the same 2 cycles of induction chemotherapy (Docetaxel 75 mg/m2, cisplatin 80 mg/m2), followed by 2 cycles of concurrent intensity-modulated radiation therapy with cisplatin (DDP; 80 mg/m2 on days 1 and 22). The patients in the experimental group received 2 cycles Endostar (7.5 mg/m2 d8-d21 during induction chemotherapy and d1-d14 during concurrent chemoradiation). Results: There were no significant differences of toxicities between the 2 groups. Chemotherapy and radiotherapy compliance between the 2 groups was similar. No hemorrhage and coagulation dysfunction in the experimental group were observed. There was a median follow-up of 67.1 months. Comparing the short-time effect of 3 months to the completion of chemoradiotherapy, there was a little higher objective response rate in the experimental group. Compared with the control group, the experimental group improved in the complete remission rate of cervical lymph node metastasis (91.1% vs 72.4%, χ2 = 3.897, P = 0.048). However, there was no significant difference in the curative effect of nasopharyngeal lesions between the 2 groups. (78.6% vs 74.1%, χ2 = 0.310, P = 0.578). The 5-year overall survival, progression-free of survival, metastasis-free survival, and locoregional failure-free survival rates in the 2 groups were 69.6%, 67.8%, 78.75, and 83.0%, respectively, for the experimental group, these rates were 73.2%, 80.1%, 81.7%, and 91.0%, respectively, and for the control group, no significant difference was found (P > 0.05). Conclusions: Patients show good tolerance and compliance with a manageable toxicity profile to the regimen of chemoradiation plus Endostar. There was a little higher objective response rate in the study group. A phase 3 randomized study is needed to substantiate our findings.
ER  - 

TY  - JOUR
M3  - Article
Y1  - 2020
VL  - 100
SN  - 1879-0593
SN  - 1368-8375
JF  - Oral Oncology
JO  - Oral Oncol.
UR  - https://www.embase.com/search/results?subaction=viewrecord&id=L2004011293&from=export
U2  - L2004011293
C5  - 31790913
DB  - Embase
DB  - Medline
DB  - 
U3  - 2019-12-02
U4  - 2019-12-10
L2  - http://dx.doi.org/10.1016/j.oraloncology.2019.104490
DO  - 10.1016/j.oraloncology.2019.104490
A1  - Sun, X.-S.
A1  - Li, X.-Y.
A1  - Xiao, B.-B.
A1  - Liu, S.-L.
A1  - Chen, Q.-Y.
A1  - Tang, L.-Q.
A1  - Mai, H.-Q.
M1  - (Sun X.-S., sunxs@sysucc.org.cn; Li X.-Y., lixy1@sysucc.org.cn; Xiao B.-B., xiaobb@sysucc.org.cn; Liu S.-L., liusl@sysucc.org.cn; Chen Q.-Y., chenqy@sysucc.org.cn; Tang L.-Q., tanglq@sysucc.org.cn; Mai H.-Q., maihq@sysucc.org.cn) Sun Yat-sen University Cancer Center, State Key Laboratory of Oncology in South China, Collaborative Innovation Center for Cancer Medicine, Guangdong Key Laboratory of Nasopharyngeal Carcinoma Diagnosis and Therapy, 651 Dongfeng Road East, Guangzhou, China
M1  - (Sun X.-S., sunxs@sysucc.org.cn; Li X.-Y., lixy1@sysucc.org.cn; Xiao B.-B., xiaobb@sysucc.org.cn; Liu S.-L., liusl@sysucc.org.cn; Chen Q.-Y., chenqy@sysucc.org.cn; Tang L.-Q., tanglq@sysucc.org.cn; Mai H.-Q., maihq@sysucc.org.cn) Department of Nasopharyngeal Carcinoma, Sun Yat-sen University Cancer Center, 651 Dongfeng Road East, Guangzhou, China
AD  - L.-Q. Tang, Department of Nasopharyngeal Carcinoma, Sun Yat-sen University Cancer Center, 651 Dongfeng Road East, Guangzhou, China
T1  - Establishment and validation of a nomogram for predicting the benefit of concurrent chemotherapy in stage II nasopharyngeal carcinoma: A study based on a phase III randomized clinical trial with 10-year follow-up
LA  - English
KW  - carboplatin
KW  - cisplatin
KW  - nedaplatin
KW  - adult
KW  - article
KW  - cancer center
KW  - cancer chemotherapy
KW  - cancer patient
KW  - cancer radiotherapy
KW  - cancer staging
KW  - cancer survival
KW  - chemoradiotherapy
KW  - controlled study
KW  - female
KW  - human
KW  - major clinical study
KW  - male
KW  - middle aged
KW  - nasopharynx carcinoma
KW  - nomogram
KW  - overall survival
KW  - phase 3 clinical trial
KW  - priority journal
KW  - randomized controlled trial
KW  - survival rate
N2  - Background and Purpose: Our previous phase III randomized trial demonstrated that the addition of concurrent chemotherapy to radiotherapy (RT) could improve survival in stage II nasopharyngeal carcinoma (NPC). Based on the study, we sought to develop a nomogram for predicting the 5-year and 10-year survival of patients with stage II NPC and estimating the benefit of concurrent chemoradiotherapy (CCRT) for individual patients. Materials and methods: Data of 199 enrolled patients from the original trial was analyzed to build a nomogram. Overall survival (OS) was the primary endpoint. The discrimination and calibration capacities were evaluated using Harrell Concordance Index (C-index) and calibration curves, respectively. Internal validation of the nomogram was performed by a separate cohort of 306 patients from the same cancer center. Result: In training cohort, patients in CCRT group achieved higher 5-year and 10-year OS compared with patients in RT group. Three independent prognostic factors, which were age, N stage and treatment method from multivariable analysis were extracted to enter the nomogram. T stage was also included due to its importance in clinical decisions. The Harrell C-index of the nomogram in training and validation cohort was 0.748 and 0.653 respectively. The calibration curves showed an acceptable agreement between prediction and observed probability. Conclusion: We developed and validated a nomogram to predict the 5-year and 10-year OS in stage II NPC patients. The nomogram could serve as a pragmatic tool in clinical decisions to estimate the individual risk of stage II patients and identify those who could benefit from chemotherapy.
ER  - 

TY  - JOUR
M3  - Article
Y1  - 2020
VL  - 12
SP  - 10353
EP  - 10360
SN  - 1179-1322
JF  - Cancer Management and Research
JO  - Cancer Manage. Res.
UR  - https://www.embase.com/search/results?subaction=viewrecord&id=L2005266413&from=export
U2  - L2005266413
DB  - Embase
DB  - 
U3  - 2020-11-03
U4  - 2021-01-11
L2  - http://dx.doi.org/10.2147/CMAR.S275947
DO  - 10.2147/CMAR.S275947
A1  - Chen, C.
A1  - Zhang, X.
A1  - Zhou, Y.
A1  - Fu, S.
A1  - Lin, Z.
A1  - Hong, S.
A1  - Zhang, L.
M1  - (Chen C.) Department of Radiation Oncology, Sun Yat-sen University Cancer Center, Guangzhou, Guangdong, China
M1  - (Chen C.; Zhang X.; Zhou Y.; Lin Z.; Hong S.; Zhang L.) State Key Laboratory of Oncology in South China, Collaborative Innovation Center for Cancer Medicine, Guangdong Key Laboratory of Nasopharyngeal Carcinoma Diagnosis and Therapy, Sun Yatsen University Cancer Center, Guangzhou, Guangdong, China
M1  - (Zhang X.; Hong S.; Zhang L.) Department of Medical Oncology, Sun Yatsen University Cancer Center, Guangzhou, Guangdong, China
M1  - (Zhou Y.) Department of VIP Region, Sun Yat-sen University Cancer Center, Guangzhou, Guangdong, China
M1  - (Fu S.) Pathology Department, Sun Yat-sen Memorial Hospital, Sun Yat-sen University, Guangzhou, Guangdong, China
M1  - (Lin Z.) Department of Clinical Research, Sun Yat-sen University Cancer Center, Guangzhou, Guangdong, China
AD  - L. Zhang, Sun Yat-sen University Cancer Center, 651 Dongfeng Road East, Guangzhou, China
T1  - Treatment of recurrent or metastatic nasopharyngeal carcinoma by targeting the epidermal growth factor receptor combined with gemcitabine plus platinum
LA  - English
KW  - alanine aminotransferase
KW  - aspartate aminotransferase
KW  - carboplatin
KW  - cetuximab
KW  - cisplatin
KW  - epidermal growth factor receptor
KW  - gemcitabine
KW  - nedaplatin
KW  - nimotuzumab
KW  - platinum complex
KW  - virus DNA
KW  - adult
KW  - age
KW  - alanine aminotransferase blood level
KW  - antineoplastic activity
KW  - article
KW  - aspartate aminotransferase blood level
KW  - body weight loss
KW  - cancer combination chemotherapy
KW  - cancer control
KW  - cancer patient
KW  - cancer prognosis
KW  - cancer recurrence
KW  - cancer risk
KW  - cancer survival
KW  - controlled study
KW  - decreased appetite
KW  - diarrhea
KW  - drug safety
KW  - drug tolerability
KW  - Epstein Barr virus
KW  - female
KW  - fever
KW  - human
KW  - hypotension
KW  - Kaplan Meier method
KW  - leukopenia
KW  - log rank test
KW  - major clinical study
KW  - male
KW  - medical record review
KW  - metastasis
KW  - molecularly targeted therapy
KW  - mucosa inflammation
KW  - multiple cycle treatment
KW  - multivariate analysis
KW  - nasopharynx carcinoma
KW  - nausea
KW  - nephrotoxicity
KW  - nonhuman
KW  - objective response rate
KW  - overall survival
KW  - palliative therapy
KW  - progression free survival
KW  - proportional hazards model
KW  - rash
KW  - retrospective study
KW  - risk factor
KW  - side effect
KW  - survival analysis
KW  - thrombocytopenia
KW  - vomiting
N2  - Purpose: The purpose of this study was to evaluate the anti-tumor activity and safety of anti-epidermal growth factor receptor (EGFR) monoclonal antibody combined with gemcitabine plus platinum (GP) as a first-line treatment for recurrent or metastatic nasopharyngeal carcinoma (RM-NPC). Patients and Methods: This retrospective study analyzed RM-NPC patients at Sun Yatsen University Cancer Center who received anti-EGFR antibody plus GP as a first-line treatment between July 2007 and November 2018. Survival analyses were performed using the Kaplan–Meier method with Log rank test. Cox proportional hazards model was used for the multivariate analysis. Results: A total of 84 patients were enrolled. The median progression-free survival (PFS) was 10.3 months (95% CI, 6.9–13.6 months), and the median overall survival (OS) was 42.8 months (95% CI, 24.6–60.9 months). The objective response rate and disease control rate were 67.9% and 92.9%, respectively. The multivariate analysis identified a higher baseline EBV DNA level as a risk factor for both PFS (P=0.025) and OS (P=0.013). Additionally, age≥44 years (P =0.003), non-cisplatin (P= 0.009), and poor KPS (≤80) (P =0.034) were other risk factors for OS. The most common adverse events were leukopenia (n=73, 86.9%). The most common grade 3–4 AEs were leukopenia (n=30, 35.7%) and thrombocytopenia (n=22, 26.2%). Conclusion: Anti-EGFR monoclonal antibody plus GP achieved promising antitumor activity with a tolerable toxicity profile in RM-NPC as a first-line treatment. Randomized clinical trials are warranted to compare the efficacy of GP with or without anti-EGFR antibody in these patients.
ER  - 

TY  - JOUR
M3  - Conference Abstract
Y1  - 2020
VL  - 38
IS  - 15
SN  - 1527-7755
JF  - Journal of Clinical Oncology
JO  - J. Clin. Oncol.
UR  - https://www.embase.com/search/results?subaction=viewrecord&id=L632807046&from=export
U2  - L632807046
DB  - Embase
U4  - 2020-09-15
L2  - http://dx.doi.org/10.1200/JCO.2020.38.15_suppl.e15083
DO  - 10.1200/JCO.2020.38.15_suppl.e15083
A1  - Wei, X.-L.
A1  - Xu, N.
A1  - Shen, L.
A1  - Dai, G.
A1  - Yuan, X.
A1  - Chen, Y.
A1  - Yang, S.
A1  - Shi, J.
A1  - Hu, X.
A1  - Lin, X.
A1  - Zhang, Q.
A1  - Feng, J.
A1  - Ba, Y.
A1  - Liu, Y.
A1  - Liu, W.
A1  - Shu, Y.
A1  - Xu, R.-H.
M1  - (Wei X.-L.; Xu N.; Shen L.; Dai G.; Yuan X.; Chen Y.; Yang S.; Shi J.; Hu X.; Lin X.; Zhang Q.; Feng J.; Ba Y.; Liu Y.; Liu W.; Shu Y.; Xu R.-H.) Shanghai Junshi Sun Yat-sen University Cancer Center, Guangzhou, China; Department of Medical Oncology, State Key Laboratory of Oncology in South China, Collaborative Innovation Center for Cancer Medicine, Sun Yat-sen University Cancer Center, Sun Yat-sen University, Guangzhou, China; Department of Medical Oncology, the First Affiliated Hospital of Zhejiang University, Hangzhou, China; Department of Gastrointestinal Oncology, Key Laboratory of Carcinogenesis and Translational Research (Ministry of Education), Peking University Cancer Hospital & Institute, Beijing, China; Chinese PLA General Hospital, Beijing, China; Department of Oncology, Tongji Hospital, Huazhong University of Science and Technology, Wuhan, China; West China Hospital, Sichuan University, Chengdu, China; Henan Cancer Hospital, Zhengzhou, China; Linyi Cancer Hospital, Linyi, China; Fudan University Shanghai Cancer Center, Shanghai, China; Department of Medical Oncology, Fujian Medical University Union Hospital, Fujian, China; Harbin Medical University Cancer Hospital, Harbin, China; Jiangsu Cancer Hospital and Jiangsu Institute of Cancer Research and Nanjing Medical University Affiliated Cancer Hospital, Nanjing, China; Department of Medical Oncology, Tianjin Cancer Hospital, Tianjin, China; Department of Oncology, The First Hospital of China Medical University, Shenyang, China; The First Hospital Of Jilin University, Changchun, China; Jiangsu Provincial Hospital, Nanjing, China; Sun Yat-sen University Cancer Centre, Guangzhou, China
AD  - X.-L. Wei
T1  - Clinical response and biomarker analysis of a phase II basket trial of toripalimab, a PD-1 mAb in combination with standard chemotherapy as a first-line treatment for patients with solid tumors. Chao Ren
LA  - English
KW  - biological marker
KW  - capecitabine plus oxaliplatin
KW  - cisplatin
KW  - docetaxel
KW  - endogenous compound
KW  - fluorouracil
KW  - gemcitabine
KW  - paclitaxel
KW  - programmed death 1 ligand 1
KW  - programmed death 1 receptor
KW  - toripalimab
KW  - adult
KW  - anemia
KW  - cancer chemotherapy
KW  - cancer patient
KW  - clinical trial
KW  - cohort analysis
KW  - comparative effectiveness
KW  - conference abstract
KW  - drug combination
KW  - drug safety
KW  - drug therapy
KW  - esophageal squamous cell carcinoma
KW  - female
KW  - gene expression
KW  - head and neck squamous cell carcinoma
KW  - heart failure
KW  - histopathology
KW  - human
KW  - human tissue
KW  - immunohistochemistry
KW  - intravenous drug administration
KW  - major clinical study
KW  - male
KW  - nasopharynx carcinoma
KW  - neutropenia
KW  - pharmacokinetics
KW  - phase 1 clinical trial
KW  - phase 2 clinical trial
KW  - phase 3 clinical trial
KW  - protein expression
KW  - randomized controlled trial
KW  - response evaluation criteria in solid tumors
KW  - RNA sequencing
KW  - stomach adenocarcinoma
KW  - thrombocytopenia
KW  - tumor biopsy
KW  - whole exome sequencing
N2  - Background: Platinum based chemotherapy is the standard care for 1 line treatment of metastatic gastric adenocarcinoma (GC), esophageal squamous cell carcinoma (ESSC), nasopharyngeal carcinoma (NPC) and head and neck squamous cell carcinoma (HNSCC). Combinations of PD-1 blockade with chemotherapy have shown promising but mixed results in solid tumors. Predictive biomarkers for chemo-immunotherapy combination as 1 line treatment remain undefined. Methods: Patients (n = 60) included in this analysis were four complete cohorts from a multi-center, phase Ib/II trial (NCT02915432) evaluating the safety and activity of toripalimab, a humanized PD-1 antibody in combination with standard chemotherapy for the 1 line treatment of GC, EC, NPC and HNSCC (excluding NPC). Whole exome sequencing (WES), RNA sequencing and immunohistochemistry were performed on tumor biopsy samples. PD-L1 expression and tumor mutational burden (TMB) were evaluated for correlation with clinical efficacy. Results: From Oct 2016 to Feb 2019, 33 GC, 12 ESSC, 12 NPC and 3 HNSCC patients were enrolled and treated with 240mg or 360 mg toripalimab Q3W via IV infusion in combination with Oxaliplatin/Capecitabine (XELOX), Paclitaxel/Cisplatin (PP), Gemcitabine/Cisplatin (GP) and Docetaxel/Cisplatin/5-FU(TPF) respectively. By the data cutoff date of Nov 15, 2019, all patients experienced treatment related adverse event (TRAE). There was one TRAE (heart failure) leading to death. Grade 3-4 TRAEs occurred in 67% patients, mostly attributed to chemotherapy, including 27% neutropenia, 23% thrombocytopenia, 18% leukopenia and 12% anemia. As assessed by investigators according to RECIST v1.1, the ORR/DCR were 54.5%/84.8%, 66.7%/91.7%, 75.0%/83.3% and 33.3%/100% respectively for GC, EC, NPC and HSNCC cohorts. The median duration of response was 8.3, 6.8, 7.7 and 7.1 months respectively. WES showed distinctive patterns of genomic alterations among different cohorts. The clinical response was not correlated with either PDL1 expression or tumor mutational burden. Conclusions: Toripalimab in combination with chemotherapy as first-line treatments showed promising results for metastatic GC, EC, NPC and HNSCC patients. Two randomized Phase III trials of toripalimab in combination with Paclitaxel/Cisplatin or Gemcitabine/Cisplatin versus chemotherapy alone are ongoing to further evaluate the combination as first-line treatments in metastatic EC and NPC patients.
ER  - 

TY  - JOUR
M3  - Conference Abstract
Y1  - 2020
VL  - 38
IS  - 15
SN  - 1527-7755
JF  - Journal of Clinical Oncology
JO  - J. Clin. Oncol.
UR  - https://www.embase.com/search/results?subaction=viewrecord&id=L632807890&from=export
U2  - L632807890
DB  - Embase
U4  - 2020-09-15
L2  - http://dx.doi.org/10.1200/JCO.2020.38.15-suppl.6521
DO  - 10.1200/JCO.2020.38.15-suppl.6521
A1  - Hong, S.
A1  - Huang, Y.
A1  - Yang, Y.
A1  - Yu, G.
A1  - Jia, J.
A1  - Peng, J.
A1  - Lin, Q.
A1  - Xi, X.
A1  - Peng, P.
A1  - Chen, D.
A1  - Xu, M.
A1  - Lu, X.
A1  - Zhang, L.
M1  - (Hong S.; Huang Y.; Yang Y.; Yu G.; Jia J.; Peng J.; Lin Q.; Xi X.; Peng P.; Chen D.; Xu M.; Lu X.; Zhang L.) State Key Laboratory of Oncology in South China, Collaborative Innovation Center for Cancer Medicine, Department of Medical Oncology, Sun Yat-sen University Cancer Center, Guangzhou, China; State Key Laboratory of Oncology in South China, Collaborative Innovation Center for Cancer Medicine, Sun Yat-sen University Cancer Center, Guangzhou, China; Department of Medical Oncology, State Key Laboratory of Oncology in South China, Collaborative Innovation Center for Cancer Medicine, Sun Yat-sen University Cancer Center, Guangzhou, China; Jiangmen Central Hospital, Jiangmen, China; Dongguan People's Hospital, Dongguan, China; Zhongshan People's Hospital, Zhongshan, China; Shunde Hospital of Traditional Chinese Medicine, Foshan, China; Cancer Hospital of Hunan Province, Changsha, China; The Fifth Affiliated Hospital of Sun Yat-sen University, Zhuhai, China; The Affiliated Cancer Hospital of Guangzhou Medical University, Guangzhou, China; First Affiliated Hospital Of Gannan Medical University, Ganzhou, China
AD  - S. Hong
T1  - GEM20110714: Final overall survival results of the phase III study of first-line gemcitabine plus cisplatin versus fluorouracil plus cisplatin in recurrent or metastatic nasopharyngeal carcinoma
LA  - English
KW  - cisplatin
KW  - fluorouracil
KW  - gemcitabine
KW  - adult
KW  - adverse drug reaction
KW  - cancer chemotherapy
KW  - cancer recurrence
KW  - cancer survival
KW  - China
KW  - clinical trial
KW  - conference abstract
KW  - controlled study
KW  - drug combination
KW  - drug therapy
KW  - female
KW  - follow up
KW  - human
KW  - male
KW  - multicenter study
KW  - nasopharynx carcinoma
KW  - overall survival
KW  - phase 3 clinical trial
KW  - probability
KW  - randomized controlled trial
KW  - side effect
KW  - systemic therapy
N2  - Background: GEM20110714, the first randomized, phase III study (NCT01528618) of systemic chemotherapy in recurrent or metastatic (R/M) nasopharyngeal carcinoma (NPC), reported significant reduction of disease progression with gemcitabine plus cisplatin (GP) versus fluorouracil plus cisplatin (FP; hazard ratio [HR], 0.55; 95% CI, 0 44-0 68; P < .001). This study establishes GP as the standard-of-care for first-line treatment of R/M NPC. We present the final overall survival (OS) analysis here. Methods: In this multicenter, openlabel study conducted in China, patients who had an Eastern Cooperative Oncology Group performance status of 0 or 1 and R/M NPC were randomly assigned (1:1) to receive up to six cycles of either GP or FP once every 3 weeks. The primary endpoint was PFS, which has been previously reported; OS was a secondary endpoint. The final OS analysis was conducted with the data cutoff date of December 17, 2019. Results: After a median follow-up time of 64.4 months (95% CI, 61.1-67.6), 148 (81.8%) and 165 (91.2%) deaths occurred in the GP and FP arms, respectively. The estimated hazard ratio for OS was 0.723 (95% CI, 0.578 to 0.904; two-sided P = .004). The median OS was 22.1 months with GP versus 18.6 months with FP. The OS probabilities at 1, 3, and 5 years were 79.9% vs. 71.8%, 31.0% vs. 20.4%, and 18.5% vs. 7.6%, respectively. Unpredefined subgroup analyses based on baseline characteristics were consistent with the primary OS analysis. Postdiscontinuation systemic therapy use was similar: GP, 52%; FP, 57%. No new safety signals emerged. Conclusions: In patients with R/M NPC, GP is the first regimen to show significant improvement in OS in a phase III randomized study compared with a traditional chemotherapy regimen (i.e. FP). GP should be considered the standard treatment option for these patients.
ER  - 

TY  - JOUR
M3  - Article
Y1  - 2019
VL  - 19
IS  - 1
SN  - 1471-2407
JF  - BMC Cancer
JO  - BMC Cancer
UR  - https://www.embase.com/search/results?subaction=viewrecord&id=L630362620&from=export
U2  - L630362620
C5  - 31888551
DB  - Embase
DB  - Medline
U3  - 2020-01-10
U4  - 2020-01-14
L2  - http://dx.doi.org/10.1186/s12885-019-6459-6
DO  - 10.1186/s12885-019-6459-6
A1  - Lu, Y.
A1  - Chen, D.
A1  - Liang, J.
A1  - Gao, J.
A1  - Luo, Z.
A1  - Wang, R.
A1  - Liu, W.
A1  - Huang, C.
A1  - Ning, X.
A1  - Liu, M.
A1  - Huang, H.
M1  - (Lu Y., 1786734840@qq.com; Chen D., 813120992@qq.com; Huang H., 13507726193@163.com) Department of Oncology, Fourth Affiliated Hospital of Guangxi Medical University, Liuzhou, China
M1  - (Liang J., 566jv@sina.cn; Gao J., Gjq2369712@sina.com) Department of Radiotherapy, Wuzhou Red Cross Hospital, Wuzhou, China
M1  - (Luo Z., lzrmyylzx@163.com) Department of Radiotherapy, Liuzhou People's Hospital, Liuzhou, China
M1  - (Wang R., 13807806008@163.com) Department of Radiotherapy, First Affiliated Hospital of Guangxi Medical University, Nanning, China
M1  - (Liu W., liuwenqigx@163.com) Department of Radiotherapy, Second Affiliated Hospital of Guangxi Medical University, Nanning, China
M1  - (Huang C., changjie_huang@126.com) Department of Oncology, Second People's Hospital of Nanning, Nanning, China
M1  - (Ning X., nxj606@sina.com) Department of Oncology, Liuzhou Traditional Chinese Medical Hospital, Liuzhou, China
M1  - (Liu M., Liu.meilian@163.com) Department of Radiotherapy, Affiliated Hospital of Guilin Medical College, Guilin, China
AD  - H. Huang, Department of Oncology, Fourth Affiliated Hospital of Guangxi Medical University, Liuzhou, China
T1  - Administration of nimotuzumab combined with cisplatin plus 5-fluorouracil as induction therapy improves treatment response and tolerance in patients with locally advanced nasopharyngeal carcinoma receiving concurrent radiochemotherapy: A multicenter randomized controlled study
LA  - English
KW  - 16008201
KW  - cisplatin
KW  - docetaxel
KW  - epidermal growth factor receptor
KW  - fluorouracil
KW  - nimotuzumab
KW  - adult
KW  - aged
KW  - anemia
KW  - article
KW  - cancer staging
KW  - cervical lymph node
KW  - chemoradiotherapy
KW  - continuous infusion
KW  - controlled study
KW  - disease assessment
KW  - drug efficacy
KW  - drug response
KW  - drug safety
KW  - drug tolerance
KW  - female
KW  - follow up
KW  - gastrointestinal disease
KW  - human
KW  - intensity modulated radiation therapy
KW  - leukopenia
KW  - major clinical study
KW  - middle aged
KW  - multicenter study
KW  - multiple cycle treatment
KW  - nasopharynx carcinoma
KW  - neutropenia
KW  - oral mucositis
KW  - protein expression
KW  - radiation dermatitis
KW  - randomized controlled trial
KW  - rash
KW  - retrospective study
KW  - therapy effect
N2  - Background: Nimotuzumab (NTZ) is an anti-EGFR monoclonal antibody. However,the effect of targeted drugs combined with induction therapy in locally advanced nasopharyngeal carcinoma remains unclear. The aim of this study is to investigate the safety and efficacy of NTZ combined with cisplatin plus 5-fluorouracil (PF) as induction regimen in locally advanced nasopharyngeal carcinoma (NPC) patients receiving concurrent radiochemotherapy. Methods: This was a multicenter randomized controlled study performed in eight Guangxi hospitals in 2015-2017. Eligible patients with NPC were randomized into nimotuzumab/PF (NPF group) and docetaxel/PF (DPF group) regimens, respectively, as induction therapy. After 2 cycles of induction therapy, all patients received cisplatin and concurrent intensity modulated radiation therapy (IMRT). Then, the two groups were compared for safety and efficacy. Results: A total of 118 patients with stage III-IVa NPC were assessed, with 58 and 60 in the NPF and DPF groups, respectively. Compared with DPF treatment, NPF induction therapy showed a more pronounced effect on cervical lymph nodes (P = 0.036), with higher response rate (RR) (81% vs 60%). Compared with the DPF group, the NPF group showed significantly reduced leukopenia, neutropenia and gastrointestinal reactions (all P < 0.05); rash only appeared in the NPF group, but all cases were grade 1. During concurrent treatment with radiotherapy and chemotherapy, the NPF group showed better tolerance to radiotherapy and chemotherapy; neutropenia, anemia, gastrointestinal reactions, oral mucositis and radiation dermatitis in the NPF group were significantly reduced (P < 0.05). The expression rate of EGFR was 94.9% (112/118). Compared with the DPF group, patients with EGFR expression in the NPF group showed better response (77.8% vs 63.0%, P = 0.033). Conclusion: For locally advanced NPC patients receiving follow-up cisplatin and IMRT, nimotuzumab/PF for induction therapy has better lymph node response rate and milder adverse reactions than the DPF regimen. In addition, the patients have better tolerance in subsequent concurrent radiotherapy and chemotherapy; however, long-term efficacy needs further follow-up evaluation. Trial registration: The registration number of the clinical trial is ChiCTR-OIC-16008201 and retrospectively registered on March 31, 2016.
ER  - 

TY  - JOUR
M3  - Conference Abstract
Y1  - 2019
VL  - 30
SP  - v449
SN  - 1569-8041
SN  - 0923-7534
JF  - Annals of Oncology
JO  - Ann. Oncol.
UR  - https://www.embase.com/search/results?subaction=viewrecord&id=L2004534296&from=export
U2  - L2004534296
DB  - Embase
U4  - 2020-03-24
L2  - http://dx.doi.org/10.1093/annonc/mdz252
DO  - 10.1093/annonc/mdz252
A1  - Chen, M.
A1  - You, R.
A1  - You-Ping, L.
A1  - Huang, P.-Y.
A1  - Zou, X.
A1  - Shen, G.-P.
A1  - Zhang, H.-D.
M1  - (Chen M.; You R.; You-Ping L.; Huang P.-Y.; Zou X.) Department of Nasopharyngeal Carcinoma, Sun Yat-sen University Cancer Center, Guangzhou, China
M1  - (Shen G.-P.) Department of Radiotherapy Oncology, The First Affiliated Hospital, Sun Yat-sen University, Guangzhou, China
M1  - (Zhang H.-D.) Department of Radiotherapy Oncology, Guangdong Provincial People's Hospital, Guangzhou, China
T1  - Chemotherapy plus local-regional radiotherapy versus chemotherapy alone in primary metastatic nasopharyngeal carcinoma: A randomized, open-label, phase III trial
LA  - English
KW  - cisplatin
KW  - fluorouracil
KW  - adult
KW  - adverse drug reaction
KW  - blood toxicity
KW  - cancer chemotherapy
KW  - cancer patient
KW  - cancer radiotherapy
KW  - cancer staging
KW  - cancer survival
KW  - clinical research
KW  - conference abstract
KW  - controlled study
KW  - drug efficacy
KW  - drug safety
KW  - female
KW  - follow up
KW  - human
KW  - major clinical study
KW  - male
KW  - mucosa inflammation
KW  - nasopharynx carcinoma
KW  - overall survival
KW  - phase 3 clinical trial
KW  - professional standard
KW  - radiotherapy
KW  - randomization
KW  - randomized controlled trial
KW  - side effect
KW  - skin manifestation
KW  - sun
N2  - Background: The role of locoregional radiotherapy in patients with primary metastatic nasopharyngeal carcinoma (mNPC) is unclear. Methods: In our open-label, phase 3, multi-centre randomized controlled trial, patients with primary mNPC, staged at IVc at the diagnosis of NPC were enrolled. Key inclusion criteria were CR or PR evaluated by imaging study after three cycles of chemotherapy according to the RECST v1.1; a KPS of at least 70. Eligible patients were randomly assigned in a 1:1 ratio to receive either chemotherapy plus radiotherapy or chemotherapy alone. Chemotherapy regimens were fluorouracil at 5 g/m2 over 120 h and cisplatin at 100 mg/m2 on day 1 once every 3 weeks for a maximum of six cycles. The primary endpoint was OS. We did efficacy analyses in ITT population. Safety analyses were done in patients receiving allocated treatment. This study is registered with ClinicalTrials.gov, number NCT02111460, and is ongoing. Results: Between April 2014 and August 2018, 126 eligible patients were randomly assigned to receive chemotherapy plus radiotherapy (n = 63), or chemotherapy alone (n = 63). In August 2018, the randomization was temporarily suspended due to an imbalance in deaths between the two groups and the ad hoc IDMC and the ethics committee of SYSUCC both recommended that the trial be permanently closed to new patient enrollment after IDMC confirmed the previously identified imbalance with this additional follow-up data in February 2019. The median follow-up time for OS was 25.2 months. The median OS was 40.2 months (95%CI 25.7-54.7) in the chemotherapy plus radiotherapy group and 24.5 months (95%CI 15.3-33.7) in the chemotherapy alone (HR 0.45 95% CI 0.25-0.80; P = 0.007). No significant differences between the two treatment groups were observed in terms of hematological toxicity and gastrointestinal reaction. The frequency of grade 2-3 skin reaction and grade 3-4 mucositis in chemotherapy plus radiotherapy was significantly higher than those in chemotherapy alone groups (P < 0.05). Conclusions: Chemotherapy plus radiotherapy significantly improved overall survival in primary metastatic nasopharyngeal carcinoma with acceptable toxicity and tolerability. Clinical trial identification: NCT02111460; Release date: April 11, 2014. Legal entity responsible for the study: The author. Funding: The Program of Sun Yat-sen University for Clinical Research 5010 Program (No.201310). Disclosure: All authors have declared no conflicts of interest.
ER  - 

TY  - JOUR
M3  - Conference Abstract
Y1  - 2019
VL  - 30
SP  - v473
EP  - v474
SN  - 1569-8041
SN  - 0923-7534
JF  - Annals of Oncology
JO  - Ann. Oncol.
UR  - https://www.embase.com/search/results?subaction=viewrecord&id=L2004534890&from=export
U2  - L2004534890
DB  - Embase
U4  - 2020-03-24
L2  - http://dx.doi.org/10.1093/annonc/mdz252.064
DO  - 10.1093/annonc/mdz252.064
A1  - Sharma, A.
A1  - Chaudhary, M.K.
A1  - Thakar, A.
A1  - Bhaskar, S.
A1  - Sikka, K.
A1  - Pramanik, R.
A1  - Biswas, A.
A1  - Singh, C.A.
A1  - Sahoo, R.K.
A1  - Deo, S.
A1  - Kumar, R.
A1  - Thulkar, S.
A1  - Kakkar, A.
A1  - Seth, S.
A1  - Sreenivas, V.
M1  - (Sharma A.; Pramanik R.) Medical Oncology, B.R. Ambedkar Institute Rotary Cancer Hospital (AIIMS), Delhi, India
M1  - (Chaudhary M.K.) Research and Referral, Army Hospital, New Delhi, India
M1  - (Thakar A.; Sikka K.; Singh C.A.; Kumar R.) Oto-Laryngology and Head & Neck Surgery, B.R. Ambedkar Institute Rotary Cancer Hospital (AIIMS), Delhi, India
M1  - (Bhaskar S.; Biswas A.) Radiation Oncology, B.R. Ambedkar Institute Rotary Cancer Hospital (AIIMS), Delhi, India
M1  - (Sahoo R.K.) Medical Oncology, B.R. Ambedkar Institute Rotary Cancer Hospital (AIIMS), New Delhi, India
M1  - (Deo S.) Surgical Oncology, B.R. Ambedkar Institute Rotary Cancer Hospital (AIIMS), New Delhi, India
M1  - (Thulkar S.) Radiology, B.R. Ambedkar Institute Rotary Cancer Hospital (AIIMS), Delhi, India
M1  - (Kakkar A.) Pathology, All India Institute of Medical Sciences, Delhi, India
M1  - (Seth S.) Cardiology, All India Institute of Medical Sciences, Delhi, India
M1  - (Sreenivas V.) Biostatistics, B.R. Ambedkar Institute Rotary Cancer Hospital (AIMS), New Delhi, India
T1  - Concurrent chemotherapy and external radiation therapy: An open label non-inferiority phase III randomized controlled trial of weekly versus three weekly cisplatin and radical radiotherapy in locally advanced head and neck squamous cell carcinoma: CONCERT trial
LA  - English
KW  - cisplatin
KW  - platinum
KW  - adult
KW  - advanced cancer
KW  - cancer staging
KW  - chemoradiotherapy
KW  - clinical trial
KW  - conference abstract
KW  - controlled study
KW  - cytology
KW  - distant metastasis
KW  - drug therapy
KW  - external beam radiotherapy
KW  - female
KW  - follow up
KW  - funding
KW  - head and neck squamous cell carcinoma
KW  - human
KW  - low drug dose
KW  - male
KW  - meta analysis
KW  - nasopharynx carcinoma
KW  - phase 2 clinical trial (topic)
KW  - phase 3 clinical trial (topic)
KW  - physician
KW  - radiotherapy
KW  - randomized controlled trial (topic)
KW  - sample size
N2  - Background: LA-HNSCC is treated with concurrent chemo-radiation. Majority of guidelines recommend bolus Cisplatin in the dose of 100 mg/m2 (on days 1, 22, and 43). The meta-analysis reported by MACH-NC group found a greater benefit for platinum-based chemotherapy as compared with other protocols. Multiple studies back this notion. Other options are weekly cisplatin (30-40 mg/m2) or split course radiation and combination of DDP+5FU. Alternative dosing schedules (e.g., 30 to 40 mg/m2 weekly, 6 mg/m2 daily, or 20 mg/m2 daily for five days weeks 1 and 5) are used because of improved patient tolerance and ease of administration. 30 mg/m2 of weekly cisplatin has found to be inferior to 3 weekly 100 mg/m2. Three weekly schedules is the benchmark for further trials. In practice many of physicians alternatively, use low dose. 40 mg/m2 has been found superior to RT alone in a phase II randomized study. Whether 40 mg/m2 weekly cisplatin is inferior to 100 mg/m2 is not known. Based on our previous report and our long experience we are quite comfortable with weekly Cisplatin (in the dose of 40 mg/m2), and hypothesize that weekly Cisplatin (40 mg/m2) times 6-7 is non-inferior to 3 weekly Cisplatin 100 mg/m2 times three (days 1,22,43). Trial design: Multicentric Open labelled, non-inferiority randomized controlled phase III trial. Sample size was calculated expecting 60% LRC (loco-regional control) rate at 2 years in control arm, and 65% in experimental arm, with 80%power of study, alpha error 5%, non-inferiority margin of 10%. Based on these parameters each arm will require143 patients (including 10% lost to follow up/protocol violations etc.). Main Inclusion criteria: Newly diagnosed, chemo/radiotherapy naïve, biopsy or cytology proven, locally advanced head and neck squamous cell carcinoma excluding nasopharyngeal carcinoma (stage III and IV without distant metastases). ARM A: Three weekly Cisplatin100 mg/m2 (Day1, 22, 43) to be started on first day of radiation and given on days 1,22,43 ARM B: Weekly Cisplatin40mg/m2 times 6-7 Primary objective: Loco Regional Control Rate at 2 years. Clinical trial identification: CTRI/2018/03/012422 release date 08/03/2018. Legal entity responsible for the study: Atul Sharma. Funding: Has not received any funding. Disclosure: All authors have declared no conflicts of interest.
ER  - 

TY  - JOUR
M3  - Article
Y1  - 2019
VL  - 98
IS  - 42
SP  - e17486
SN  - 1536-5964
JF  - Medicine
JO  - Medicine (Baltimore)
UR  - https://www.embase.com/search/results?subaction=viewrecord&id=L629634021&from=export
U2  - L629634021
C5  - 31626102
DB  - Medline
U3  - 2019-10-24
U4  - 2019-11-13
L2  - http://dx.doi.org/10.1097/MD.0000000000017486
DO  - 10.1097/MD.0000000000017486
A1  - Wang, B.-C.
A1  - Shi, L.-L.
A1  - Fu, C.
A1  - Zhou, H.-X.
A1  - Zhang, Z.-J.
A1  - Ding, Q.
A1  - Peng, G.
M1  - (Wang B.-C.; Shi L.-L.; Zhou H.-X.; Zhang Z.-J.; Ding Q.; Peng G.) Cancer Center, Union Hospital, Tongji Medical College, Huazhong University of Science and Technology,
M1  - (Fu C.) Department of Dermatology, First Hospital of Wuhan, Wuhan, China
T1  - A meta-analysis of cisplatin-based concurrent chemoradiotherapy with or without cetuximab for locoregionally advanced nasopharyngeal carcinoma
LA  - English
KW  - antineoplastic agent
KW  - cetuximab
KW  - cisplatin
KW  - chemoradiotherapy
KW  - human
KW  - meta analysis
KW  - mortality
KW  - nasopharynx carcinoma
KW  - nasopharynx tumor
KW  - procedures
KW  - treatment outcome
N2  - BACKGROUND: It is unclear whether cetuximab (CTX) plus cisplatin-based concurrent chemoradiotherapy (CCRT) delivers equivalent or improved results over standard CCRT in locoregionally advanced nasopharyngeal carcinoma (NPC). METHODS: The strategy involved searching the PubMed, Embase, Cochrane Library, and Web of Science. Pooled hazard ratios (HRs) for overall survival (OS), distant metastasis-free survival (DMFS), locoregional relapse-free survival (LRFS), and disease-free survival (DFS), and pooled risk ratios for adverse events were meta-analyzed. RESULTS: In all, 1744 patients in 5 clinical trials were included in the analysis. Compared with CCRT group, CTX plus CCRT significantly improved DFS (HR = 0.59, 95% confidence interval [CI]: 0.41-0.86, P = .006) and distant metastasis failure-free survival (HR = 0.54, 95% CI: 0.38-0.76, P = .0004), rather than OS (HR = 0.70, 95% CI: 0.44-1.09, P = .12) and local-regional failure-free survival (HR = 0.82, 95% CI: 0.54-1.22, P = .33). CONCLUSIONS: CTX plus CCRT might achieve higher DFS and DMFS with no significant difference in OS and LRFS. CTX plus CCRT group was associated with more grade 3-4 skin rash, mucositis and dermatitis. Large randomized trials were urgent to fully explore the usefulness of this treatment in the locally advanced NPC patients.
ER  - 

TY  - JOUR
M3  - Conference Abstract
Y1  - 2019
VL  - 30
SP  - v449
SN  - 1569-8041
JF  - Annals of Oncology
JO  - Ann. Oncol.
UR  - https://www.embase.com/search/results?subaction=viewrecord&id=L630607004&from=export
U2  - L630607004
DB  - Embase
U4  - 2020-01-20
L2  - http://dx.doi.org/10.1093/annonc/mdz252
DO  - 10.1093/annonc/mdz252
A1  - Chen, M.
A1  - You, R.
A1  - You-Ping, L.
A1  - Huang, P.-Y.
A1  - Zou, X.
A1  - Shen, G.-P.
A1  - Zhang, H.-D.
M1  - (Chen M.; You R.; You-Ping L.; Huang P.-Y.; Zou X.) Department of Nasopharyngeal Carcinoma, Sun Yat-sen University Cancer Center, Guangzhou, China
M1  - (Shen G.-P.) Department of Radiotherapy Oncology, First Affiliated Hospital, Sun Yat-sen University, Guangzhou, China
M1  - (Zhang H.-D.) Department of Radiotherapy Oncology, Guangdong Provincial People's Hospital, Guangzhou, China
AD  - M. Chen, Department of Nasopharyngeal Carcinoma, Sun Yat-sen University Cancer Center, Guangzhou, China
T1  - Chemotherapy plus local-regional radiotherapy versus chemotherapy alone in primary metastatic nasopharyngeal carcinoma: A randomized, open-label, phase III trial
LA  - English
KW  - cisplatin
KW  - fluorouracil
KW  - adult
KW  - adverse drug reaction
KW  - blood toxicity
KW  - cancer chemotherapy
KW  - cancer patient
KW  - cancer radiotherapy
KW  - cancer staging
KW  - cancer survival
KW  - conference abstract
KW  - controlled study
KW  - drug efficacy
KW  - drug safety
KW  - female
KW  - follow up
KW  - human
KW  - major clinical study
KW  - male
KW  - mucosa inflammation
KW  - nasopharynx carcinoma
KW  - overall survival
KW  - phase 3 clinical trial
KW  - professional standard
KW  - radiotherapy
KW  - randomization
KW  - randomized controlled trial
KW  - side effect
KW  - skin manifestation
N2  - Background: The role of locoregional radiotherapy in patients with primary metastatic nasopharyngeal carcinoma (mNPC) is unclear. Methods: In our open-label, phase 3, multi-centre randomized controlled trial, patients with primary mNPC, staged at IVc at the diagnosis of NPC were enrolled. Key inclusion criteria were CR or PR evaluated by imaging study after three cycles of chemotherapy according to the RECST v1.1; a KPS of at least 70. Eligible patients were randomly assigned in a 1:1 ratio to receive either chemotherapy plus radiotherapy or chemotherapy alone. Chemotherapy regimens were fluorouracil at 5 g/m2 over 120 h and cisplatin at 100 mg/m2 on day 1 once every 3 weeks for a maximum of six cycles. The primary endpoint was OS. We did efficacy analyses in ITT population. Safety analyses were done in patients receiving allocated treatment. This study is registered with ClinicalTrials.gov, number NCT02111460, and is ongoing. Results: Between April 2014 and August 2018, 126 eligible patients were randomly assigned to receive chemotherapy plus radiotherapy (n=63), or chemotherapy alone (n=63). In August 2018, the randomization was temporarily suspended due to an imbalance in deaths between the two groups and the ad hoc IDMC and the ethics committee of SYSUCC both recommended that the trial be permanently closed to new patient enrollment after IDMC confirmed the previously identified imbalance with this additional follow-up data in February 2019. The median follow-up time for OS was 25.2 months. The median OS was 40.2 months (95%CI 25.7-54.7) in the chemotherapy plus radiotherapy group and 24.5 months (95%CI 15.3-33.7) in the chemotherapy alone (HR 0.45 95% CI 0.25-0.80; P=0.007). No significant differences between the two treatment groups were observed in terms of hematological toxicity and gastrointestinal reaction. The frequency of grade 2-3 skin reaction and grade 3-4 mucositis in chemotherapy plus radiotherapy was significantly higher than those in chemotherapy alone groups (P<0.05). Conclusions: Chemotherapy plus radiotherapy significantly improved overall survival in primary metastatic nasopharyngeal carcinoma with acceptable toxicity and tolerability.
ER  - 

TY  - JOUR
M3  - Conference Abstract
Y1  - 2019
VL  - 30
SP  - v473
EP  - v474
SN  - 1569-8041
JF  - Annals of Oncology
JO  - Ann. Oncol.
UR  - https://www.embase.com/search/results?subaction=viewrecord&id=L630607400&from=export
U2  - L630607400
DB  - Embase
U4  - 2020-01-20
L2  - http://dx.doi.org/10.1093/annonc/mdz252.064
DO  - 10.1093/annonc/mdz252.064
A1  - Sharma, A.
A1  - Chaudhary, M.K.
A1  - Thakar, A.
A1  - Bhaskar, S.
A1  - Sikka, K.
A1  - Pramanik, R.
A1  - Biswas, A.
A1  - Singh, C.A.
A1  - Sahoo, R.K.
A1  - Deo, S.
A1  - Kumar, R.
A1  - Thulkar, S.
A1  - Kakkar, A.
A1  - Seth, S.
A1  - Sreenivas, V.
M1  - (Sharma A.; Pramanik R.) Medical Oncology, B.R. Ambedkar Institute Rotary Cancer Hospital (AIIMS), Delhi, India
M1  - (Chaudhary M.K.) Research and Referral, Army Hospital, New Delhi, India
M1  - (Thakar A.; Sikka K.; Singh C.A.; Kumar R.) Oto-Laryngology and Head and Neck Surgery, B.R. Ambedkar Institute Rotary Cancer Hospital (AIIMS), Delhi, India
M1  - (Bhaskar S.; Biswas A.) Radiation Oncology, B.R. Ambedkar Institute Rotary Cancer Hospital (AIIMS), Delhi, India
M1  - (Sahoo R.K.) Medical Oncology, B.R. Ambedkar Institute Rotary Cancer Hospital (AIIMS), New Delhi, India
M1  - (Deo S.) Surgical Oncology, B.R. Ambedkar Institute Rotary Cancer Hospital (AIIMS), New Delhi, India
M1  - (Thulkar S.) Radiology, B.R. Ambedkar Institute Rotary Cancer Hospital (AIIMS), Delhi, India
M1  - (Kakkar A.) Pathology, All India Institute of Medical Sciences, Delhi, India
M1  - (Seth S.) Cardiology, All India Institute of Medical Sciences, Delhi, India
M1  - (Sreenivas V.) Biostatistics, B.R. Ambedkar Institute Rotary Cancer Hospital (AIMS), New Delhi, India
AD  - A. Sharma, Medical Oncology, B.R. Ambedkar Institute Rotary Cancer Hospital (AIIMS), Delhi, India
T1  - Concurrent chemotherapy and external radiation therapy: An open label non-inferiority phase III randomized controlled trial of weekly versus three weekly cisplatin and radical radiotherapy in locally advanced head and neck squamous cell carcinoma: CONCERT trial
LA  - English
KW  - cisplatin
KW  - platinum
KW  - adult
KW  - advanced cancer
KW  - cancer staging
KW  - chemoradiotherapy
KW  - conference abstract
KW  - controlled study
KW  - cytology
KW  - distant metastasis
KW  - drug therapy
KW  - external beam radiotherapy
KW  - female
KW  - follow up
KW  - head and neck squamous cell carcinoma
KW  - human
KW  - low drug dose
KW  - male
KW  - meta analysis
KW  - nasopharynx carcinoma
KW  - phase 2 clinical trial (topic)
KW  - phase 3 clinical trial (topic)
KW  - physician
KW  - radiotherapy
KW  - randomized controlled trial (topic)
KW  - sample size
N2  - Background: LA-HNSCC is treated with concurrent chemo-radiation. Majority of guidelines recommend bolus Cisplatin in the dose of 100 mg/m2 (on days 1, 22, and 43). The meta-analysis reported by MACH-NC group found a greater benefit for platinum- based chemotherapy as compared with other protocols. Multiple studies back this notion. Other options are weekly cisplatin (30-40 mg/m2) or split course radiation and combination of DDP+5FU. Alternative dosing schedules (e.g., 30 to 40 mg/m2 weekly, 6 mg/m2 daily, or 20 mg/m2 daily for five days weeks 1 and 5) are used because of improved patient tolerance and ease of administration. 30 mg/m2 of weekly cisplatin has found to be inferior to 3 weekly 100 mg/m2. Three weekly schedules is the benchmark for further trials. In practice many of physicians alternatively, use low dose. 40 mg/m2 has been found superior to RT alone in a phase II randomized study. Whether 40 mg/m2 weekly cisplatin is inferior to 100 mg/m2 is not known. Based on our previous report and our long experience we are quite comfortable with weekly Cisplatin (in the dose of 40 mg/m2), and hypothesize that weekly Cisplatin (40 mg/m2) times 6-7 is non-inferior to 3 weekly Cisplatin 100 mg/m2 times three (days 1,22,43). Trial design: Multicentric Open labelled, non-inferiority randomized controlled phase III trial. Sample size was calculated expecting 60% LRC (loco-regional control) rate at 2 years in control arm, and 65% in experimental arm, with 80%power of study, alpha error 5%, non-inferiority margin of 10%. Based on these parameters each arm will require143 patients (including 10% lost to follow up/protocol violations etc.). Main Inclusion criteria: Newly diagnosed, chemo/radiotherapy naïve, biopsy or cytology proven, locally advanced head and neck squamous cell carcinoma excluding nasopharyngeal carcinoma (stage III and IV without distant metastases). ARM A: Three weekly Cisplatin100 mg/m2 (Day1, 22, 43) to be started on first day of radiation and given on days 1,22,43 ARM B: Weekly Cisplatin40mg/m2 times 6-7 Primary objective: Loco Regional Control Rate at 2 years.
ER  - 

TY  - JOUR
M3  - Article
Y1  - 2019
VL  - 381
IS  - 12
SP  - 1124
EP  - 1135
SN  - 1533-4406
SN  - 0028-4793
JF  - New England Journal of Medicine
JO  - New Engl. J. Med.
UR  - https://www.embase.com/search/results?subaction=viewrecord&id=L629366094&from=export
U2  - L629366094
C5  - 31150573
DB  - Embase
DB  - 
DB  - Medline
U3  - 2019-09-26
U4  - 2019-10-08
L2  - http://dx.doi.org/10.1056/NEJMoa1905287
DO  - 10.1056/NEJMoa1905287
A1  - Zhang, Y.
A1  - Chen, L.
A1  - Hu, G.-Q.
A1  - Zhang, N.
A1  - Zhu, X.-D.
A1  - Yang, K.-Y.
A1  - Jin, F.
A1  - Shi, M.
A1  - Chen, Y.-P.
A1  - Hu, W.-H.
A1  - Cheng, Z.-B.
A1  - Wang, S.-Y.
A1  - Tian, Y.
A1  - Wang, X.-C.
A1  - Sun, Y.
A1  - Li, J.-G.
A1  - Li, W.-F.
A1  - Li, Y.-H.
A1  - Tang, L.-L.
A1  - Mao, Y.-P.
A1  - Zhou, G.-Q.
A1  - Sun, R.
A1  - Liu, X.
A1  - Guo, R.
A1  - Long, G.-X.
A1  - Liang, S.-Q.
A1  - Li, L.
A1  - Huang, J.
A1  - Long, J.-H.
A1  - Zang, J.
A1  - Liu, Q.-D.
A1  - Zou, L.
A1  - Su, Q.-F.
A1  - Zheng, B.-M.
A1  - Xiao, Y.
A1  - Guo, Y.
A1  - Han, F.
A1  - Mo, H.-Y.
A1  - Lv, J.-W.
A1  - Du, X.-J.
A1  - Xu, C.
A1  - Liu, N.
A1  - Li, Y.-Q.
A1  - Chua, M.L.K.
A1  - Xie, F.-Y.
A1  - Sun, Y.
A1  - Ma, J.
M1  - (Zhang Y.; Chen L.; Chen Y.-P.; Hu W.-H.; Li W.-F.; Tang L.-L.; Mao Y.-P.; Zhou G.-Q.; Sun R.; Liu X.; Guo R.; Han F.; Lv J.-W.; Du X.-J.; Xu C.; Liu N.; Li Y.-Q.; Xie F.-Y.; Sun Y.; Ma J., majun2@mail.sysu.edu.cn) Department of Radiation Oncology, Sun Yat-sen University Cancer Center, No. 651 Dongfeng Rd. E., Guangzhou, China
M1  - (Li Y.-H.) Department of Medical Oncology, Sun Yat-sen University Cancer Center, Guangzhou, China
M1  - (Mo H.-Y.) Department of Nasopharyngeal Carcinoma, Sun Yat-sen University Cancer Center, Guangzhou, China
M1  - (Guo Y.) Clinical Trials Center, Sun Yat-sen University Cancer Center, Guangzhou, China
M1  - (Zhang Y.; Chen L.; Chen Y.-P.; Hu W.-H.; Li W.-F.; Tang L.-L.; Mao Y.-P.; Zhou G.-Q.; Sun R.; Liu X.; Guo R.; Han F.; Lv J.-W.; Du X.-J.; Xu C.; Liu N.; Li Y.-Q.; Xie F.-Y.; Sun Y.; Ma J., majun2@mail.sysu.edu.cn) State Key Laboratory of Oncology in South China, Collaborative Innovation Center for Cancer Medicine, Guangdong Key Laboratory of Nasopharyngeal Carcinoma Diagnosis and Therapy, Guangzhou, China
M1  - (Wang X.-C.; Su Q.-F.) Department of Radiation Oncology, First Affiliated Hospital of Guangdong Pharmaceutical University, Guangzhou, China
M1  - (Hu G.-Q.; Long G.-X.) Cancer Center, Tongji Hospital Affiliated to Tongji Medical College, Huazhong University of Science and Technology, Wuhan, China
M1  - (Yang K.-Y.; Huang J.) Cancer Center, Union Hospital, Tongji Medical College, Huazhong University of Science and Technology, Wuhan, China
M1  - (Zhang N.; Liang S.-Q.) Department of Radiation Oncology, First People's Hospital of Foshan, Foshan, China
M1  - (Zhu X.-D.; Li L.) Department of Radiation Oncology, Affiliated Cancer Hospital of Guangxi Medical University, Nanning, China
M1  - (Jin F.; Long J.-H.) Department of Head and Neck Oncology, Affiliated Hospital of Guizhou Medical University, Guizhou Cancer Hospital, Guiyang, China
M1  - (Shi M.; Zang J.) Department of Radiation Oncology, XiJing Hospital of Fourth Military Medical University, Xi'an, China
M1  - (Cheng Z.-B.) Cancer Center, Fifth Affiliated Hospital of Sun Yat-sen University, Zhuhai, China
M1  - (Wang S.-Y.; Liu Q.-D.) Department of Head and Neck Oncology, Fifth Affiliated Hospital of Sun Yat-sen University, Zhuhai, China
M1  - (Tian Y.; Zou L.) Department of Radiation Oncology, Second Affiliated Hospital of Soochow University, Suzhou, China
M1  - (Sun Y.; Zheng B.-M.) Department of Radiation Oncology, Peking University Cancer Hospital, Beijing, China
M1  - (Li J.-G.; Xiao Y.) Department of Radiation Oncology, Jiangxi Cancer Hospital, Nanchang, China
M1  - (Chua M.L.K.) Divisions of Radiation Oncology and Medical Sciences, National Cancer Center Singapore, Singapore, Singapore
M1  - (Chua M.L.K.) Oncology Academic Program, Duke-National University of Singapore Medical School, Singapore, Singapore
AD  - J. Ma, Department of Radiation Oncology, Sun Yat-sen University Cancer Center, No. 651 Dongfeng Rd. E., Guangzhou, China
T1  - Gemcitabine and cisplatin induction chemotherapy in nasopharyngeal carcinoma
LA  - English
KW  - NCT01872962
KW  - cisplatin
KW  - gemcitabine
KW  - adult
KW  - advanced cancer
KW  - anemia
KW  - article
KW  - body weight disorder
KW  - bone necrosis
KW  - cancer combination chemotherapy
KW  - cancer grading
KW  - cancer mortality
KW  - cancer staging
KW  - China
KW  - controlled study
KW  - cranial neuropathy
KW  - dermatitis
KW  - diarrhea
KW  - distant metastasis
KW  - drug effect
KW  - drug safety
KW  - drug withdrawal
KW  - eye injury
KW  - febrile neutropenia
KW  - female
KW  - follow up
KW  - hearing impairment
KW  - human
KW  - leukopenia
KW  - liver toxicity
KW  - major clinical study
KW  - male
KW  - mucosa inflammation
KW  - multicenter study
KW  - multiple cycle treatment
KW  - nasopharynx carcinoma
KW  - nausea
KW  - necrosis
KW  - nephrotoxicity
KW  - neutropenia
KW  - otitis
KW  - outcome assessment
KW  - overall survival
KW  - parallel design
KW  - patient attitude
KW  - patient compliance
KW  - phase 3 clinical trial
KW  - population research
KW  - priority journal
KW  - randomized controlled trial
KW  - recurrence free survival
KW  - thrombocytopenia
KW  - trismus
KW  - vomiting
KW  - xerostomia
N2  - BACKGROUND Platinum-based concurrent chemoradiotherapy is the standard of care for patients with locoregionally advanced nasopharyngeal carcinoma. Additional gemcitabine and cisplatin induction chemotherapy has shown promising efficacy in phase 2 trials. METHODS In a parallel-group, multicenter, randomized, controlled, phase 3 trial, we compared gemcitabine and cisplatin as induction chemotherapy plus concurrent chemoradiotherapy with concurrent chemoradiotherapy alone. Patients with locoregionally advanced nasopharyngeal carcinoma were randomly assigned in a 1:1 ratio to receive gemcitabine (at a dose of 1 g per square meter of body-surface area on days 1 and 8) plus cisplatin (80 mg per square meter on day 1), administered every 3 weeks for three cycles, plus chemoradiotherapy (concurrent cisplatin at a dose of 100 mg per square meter every 3 weeks for three cycles plus intensity-modulated radiotherapy) or chemoradiotherapy alone. The primary end point was recurrence-free survival (i.e., freedom from disease recurrence [distant metastasis or locoregional recurrence] or death from any cause) in the intention-to-treat population. Secondary end points included overall survival, treatment adherence, and safety. RESULTS A total of 480 patients were included in the trial (242 patients in the induction chemotherapy group and 238 in the standard-therapy group). At a median followup of 42.7 months, the 3-year recurrence-free survival was 85.3% in the induction chemotherapy group and 76.5% in the standard-therapy group (stratified hazard ratio for recurrence or death, 0.51; 95% confidence interval [CI], 0.34 to 0.77; P=0.001). Overall survival at 3 years was 94.6% and 90.3%, respectively (stratified hazard ratio for death, 0.43; 95% CI, 0.24 to 0.77). A total of 96.7% of the patients completed three cycles of induction chemotherapy. The incidence of acute adverse events of grade 3 or 4 was 75.7% in the induction chemotherapy group and 55.7% in the standard-therapy group, with a higher incidence of neutropenia, thrombocytopenia, anemia, nausea, and vomiting in the induction chemotherapy group. The incidence of grade 3 or 4 late toxic effects was 9.2% in the induction chemotherapy group and 11.4% in the standard-therapy group. CONCLUSIONS Induction chemotherapy added to chemoradiotherapy significantly improved recurrence-free survival and overall survival, as compared with chemoradiotherapy alone, among patients with locoregionally advanced nasopharyngeal carcinoma. (Funded by the Innovation Team Development Plan of the Ministry of Education and others; ClinicalTrials.gov number, NCT01872962.).
ER  - 

TY  - JOUR
M3  - Conference Abstract
Y1  - 2019
VL  - 105
IS  - 1
SP  - E393
EP  - E394
SN  - 1879-355X
SN  - 0360-3016
JF  - International Journal of Radiation Oncology Biology Physics
JO  - Int. J. Radiat. Oncol. Biol. Phys.
UR  - https://www.embase.com/search/results?subaction=viewrecord&id=L2002632864&from=export
U2  - L2002632864
DB  - Embase
U4  - 2019-08-26
L2  - http://dx.doi.org/10.1016/j.ijrobp.2019.06.1568
DO  - 10.1016/j.ijrobp.2019.06.1568
A1  - Lu, Y.
A1  - Huang, H.
A1  - Liang, J.
A1  - Wang, R.
A1  - Luo, Z.
A1  - Liu, W.
A1  - Huang, C.
A1  - Liu, M.
A1  - Ning, X.
M1  - (Lu Y.) Oncology Department, The Fourth Affiliated Hospital of Guangxi Medical University, Liuzhou, China
M1  - (Huang H.) Oncology Department, The Fourth affiliated hospital of Guangxi Medical University, Liuzhou, China
M1  - (Liang J.) Radiotherapy department, Wuzhou Red Cross Hospital, Guangxi Wuzhou, China
M1  - (Wang R.) The first affiliated Hospital of Guangxi Medical University, Nanning, China
M1  - (Luo Z.) Radiotherapy department, Liuzhou People's Hospital, Liuzhou, China
M1  - (Liu W.) Radiotherapy department, The second affiliated Hospital of Guangxi Medical University, Nanning, China
M1  - (Huang C.) The Second Nanning People's Hospital, Nanning, China
M1  - (Liu M.) The Affiliated hospital of Guilin Medical University, Guilin, China
M1  - (Ning X.) Liuzhou Traditional Chinese Medical Hospital, Liuzhou, China
T1  - Induction Therapy of Nituzumab Combined PF Regimen to Improve the Treatment Response and Tolerance of Locally Advanced Nasopharyngeal Carcinoma Undergoing the Concurrent Chemoradiotherapy: A Multi-Center Controlled Randomized Clinical Study
LA  - English
KW  - cisplatin
KW  - docetaxel
KW  - endogenous compound
KW  - epidermal growth factor receptor
KW  - fluorouracil
KW  - nimotuzumab
KW  - adult
KW  - advanced cancer
KW  - adverse event
KW  - cancer patient
KW  - cancer staging
KW  - cervical lymph node
KW  - chemoradiotherapy
KW  - comparative effectiveness
KW  - conference abstract
KW  - controlled study
KW  - drug combination
KW  - drug efficacy
KW  - drug safety
KW  - drug therapy
KW  - female
KW  - follow up
KW  - human
KW  - incidence
KW  - induction chemotherapy
KW  - intensity modulated radiation therapy
KW  - major clinical study
KW  - male
KW  - multicenter study
KW  - nasopharynx carcinoma
KW  - neutropenia
KW  - oral mucositis
KW  - pharmacokinetics
KW  - protein expression
KW  - radiation dermatitis
KW  - radiotherapy
KW  - randomized controlled trial
KW  - rash
KW  - remission
KW  - treatment response
N2  - Purpose/Objective(s): The role of targeted combined with chemotherapy-based induction therapy in locally advanced nasopharyngeal carcinoma with concurrent intensity-modulated radiotherapy(IMRT) is unclear. Through a multi-center randomized controlled study to investigate the safety and efficacy of the induction therapy of nimotuzumab combined with PF regimen (cisplatin + 5-fluorouracil) in the follow-up treatment of locally advanced nasopharyngeal carcinoma patients received concurrent chemoradiotherapy. Materials/Methods: From January 2015 to November 2017，We included 118 patients with stage III-IVa nasopharyngeal carcinoma from 8 tumor centers, 58 cases in NPF group (induction therapy of nimotuzumab combined with PF regimen) and 60 cases in TPF group (induction chemotherapy of docetaxel, cisplatin and fluorouracil regimen). After two cycles of induction therapy, all patients received cisplatin concurrent intensity-modulated radiotherapy (IMRT), and the safety and short-term efficacy of the two groups were compared. To analyze the correlation between the curative effect of induction therapy and EGFR expression. Results: Until May 2018, all patients were treated and evaluated immediately after treatment. Compared with the TPF regimen, the nimotuzumab combined PF scheme was more effective for the cervical lymph node (p=0.036), and the response rate (CR+PR) was higher (60% vs 81%), but there was no statistically significant difference in the curative effect of nasopharyngeal lesion and induction therapy (p=0.446,p=0.143); there was no statistically significant difference in immediate curative effect (p=0.449). Compared with the TPF group, although the incidence of 1 grade rash was significantly increased (p=0.012), the neutropenia and gastrointestinal reaction of NPF group was significantly reduced, the difference was statistically significant (p=0.028;p=0.049).The treatment tolerance of cisplatin during the IMRT stage is better in the NPF group, the gastrointestinal reaction, oral mucositis and radiation dermatitis were significantly reduced, and the difference was statistically significant (p=0.038,p=0.041,p=0.035).The expression rate of EGFR in the whole group was 94.9%. Compared with chemotherapy, patients with EGFR high expression can get a better treatment response (P=0.033) from the induction treatment of nituzumab monoclonal combined chemotherapy. Conclusion: For the locally advanced nasopharyngeal carcinoma patients received treated with cisplatin concurrent IMRT, the induction therapy of nimotuzumab combined with PF regimen has a better lymph node remission rate and mild adverse reactions. Patients had better tolerance in subsequent concurrent chemoradiochemotherapy, but the long-term efficacy requires further follow-up observation. Patients with EGFR high expression may gain more benefits from the induction treatment of EGFR combined chemotherapy.
ER  - 

TY  - JOUR
M3  - Conference Abstract
Y1  - 2019
VL  - 105
IS  - 1
SP  - E387
SN  - 1879-355X
SN  - 0360-3016
JF  - International Journal of Radiation Oncology Biology Physics
JO  - Int. J. Radiat. Oncol. Biol. Phys.
UR  - https://www.embase.com/search/results?subaction=viewrecord&id=L2002633100&from=export
U2  - L2002633100
DB  - Embase
U4  - 2019-08-23
L2  - http://dx.doi.org/10.1016/j.ijrobp.2019.06.1654
DO  - 10.1016/j.ijrobp.2019.06.1654
A1  - Al-Rajhi, N.M.
A1  - Abdelrahman, E.M.
A1  - Ahmad, S.
A1  - Soudy, H.
A1  - AlGhazi, M.
A1  - Al Shabanah, M.O.
A1  - Memon, M.
A1  - Khafaga, Y.M.
M1  - (Al-Rajhi N.M.; AlGhazi M.) King Faisal Hospital & Research Centre, Riyadh, Saudi Arabia
M1  - (Abdelrahman E.M.) National Cancer Institute., Cairo, Egypt
M1  - (Ahmad S.) Leiscester University Hospital UK, Leisceste, United Kingdom
M1  - (Soudy H.) St. George/Sutherland cancer Center, Sydney, Australia
M1  - (Al Shabanah M.O.) King Faisal Specialist Hospital and Research Centre, Riyadh, Saudi Arabia
M1  - (Memon M.) Geisinger Lewistown Hospital - Hematology and Oncology, High Land Park, PA, United States
M1  - (Khafaga Y.M.) King Faisal Specialist Hospital, Riyadh, Saudi Arabia
T1  - Low-Dose Fractionated Radiation with Induction Docetaxel and Cisplatin Chemotherapy followed by Concurrent Cisplatin and Radiation Therapy in Locally Advanced Nasopharyngeal Cancer, Randomized Phase II-III Trial.
LA  - English
KW  - cisplatin
KW  - docetaxel
KW  - adult
KW  - advanced cancer
KW  - aged
KW  - cancer patient
KW  - cancer radiotherapy
KW  - cancer staging
KW  - cancer survival
KW  - conference abstract
KW  - contingency table
KW  - controlled study
KW  - drug combination
KW  - drug therapy
KW  - female
KW  - follow up
KW  - human
KW  - image guided radiotherapy
KW  - induction chemotherapy
KW  - Kaplan Meier method
KW  - kidney
KW  - liver function
KW  - log rank test
KW  - low drug dose
KW  - lymph node
KW  - major clinical study
KW  - male
KW  - nasopharynx carcinoma
KW  - overall survival
KW  - phase 2 clinical trial
KW  - prospective study
KW  - radiotherapy
KW  - randomization
KW  - randomized controlled trial
KW  - remission
KW  - response evaluation criteria in solid tumors
KW  - sample size
KW  - software
KW  - statistical significance
KW  - survival rate
KW  - treatment response
KW  - young adult
N2  - Purpose/Objective(s): The primary endpoint was to assess the efficacy of LDFRT given in combination with induction chemotherapy (IC) Docetaxel and Cisplatin followed by radiation therapy with concurrent Cisplatin in patient with locally advanced nasopharyngeal carcinoma. The secondary endpoints were 3-years overall survival (OS), Loco-regional control (LRC) and metastases- free survival (MFS). Materials/Methods: Single institute, phase II-III, prospectively controlled randomized trial Patients aged 18-70 years with WHO type II and III, stage III-IVB nasopharyngeal carcinoma, ECOG performance score of 0- 2, with adequate hematological, renal, and hepatic function were eligible All patients received 2 cycles of IC Docetaxel 75mg/m2 and Cisplatin 75mg/m2 on day 1 and 22 followed by definitive course of radiation therapy 70Gy in 33 fractions, using IGRT, with concurrent Cisplatin 25 mg/m2 for 4 days on day 43 and 64. Patient were randomly assigned to either receive IC only or IC with LDFRT 0.5 Gy twice daily 6 hours apart for 2 days. Sample size was estimated using Simon Optimal Two-Stage Designs for Phase II Clinical Trials. The Complete Response rate (CR) for the chemotherapy arm was 25%. A total of 108 sample size was calculated to detect a difference of 15% in CR rate in LDFRT treatment arm under a power of 80% and a confidence level of 90%. Simple randomization was utilized using random-numbers that generates random sequences in order to allow for unbiased treatment allocation among the study and the standard arms. Random numbers were generated using computer software program. Response to treatment in term of CR at the primary site, lymph node site and overall response among the two comparative arms were summarized using contingency tables and compared using Chi-squared test. Clinical response at the primary site and lymph nodes were assessed using RECIST criteria. Tolerance was scored using revised NCI (CTCAE) version 4.03. Analysis were done based on intention to treat. The probabilities of OS, LRC, and DMFS were calculated using the Kaplan-Meier estimator with variance estimated using Greenwood’s formula. Survival curves were compared using log-rank test. P-value< 0.05 was considered significant Results: Between March 31, 2013, and February 11, 2018, 108 patients were enrolled in this trial. They were randomly assigned to LDFRT in combination with IC (54 patients) and IC alone (54 patients). Data were available for all patients, with a median follow up of 37 months (3-72). All patients completed planned treatment except one patient who died after IC and was included in the analysis. Toxicity abd post IC phase treatment responses were not significantly different between the two treatment arms. 3-years OS (94 vs 93 p=0.8), LRC (84.1 vs 91.6 p=0.25), and DMFS (84.8 vs 87.5 p=0.58) for LDFRT with IC arm and IC only arm respectively. Conclusion: No significant difference was observed between treatment arms indicating lack of benefit from adding LDFRT to IC in locally advanced Nasopharyngeal carcinoma.
ER  - 

TY  - JOUR
M3  - Conference Abstract
Y1  - 2019
VL  - 105
IS  - 1
SP  - E395
SN  - 1879-355X
SN  - 0360-3016
JF  - International Journal of Radiation Oncology Biology Physics
JO  - Int. J. Radiat. Oncol. Biol. Phys.
UR  - https://www.embase.com/search/results?subaction=viewrecord&id=L2002633424&from=export
U2  - L2002633424
DB  - Embase
U4  - 2019-08-23
L2  - http://dx.doi.org/10.1016/j.ijrobp.2019.06.1572
DO  - 10.1016/j.ijrobp.2019.06.1572
A1  - Tan, T.H.
A1  - Soon, Y.Y.
A1  - Cheo, T.
A1  - Tey, J.
A1  - Tham, I.W.
M1  - (Tan T.H.) National University Cancer Institute, Singapore, Singapore, Singapore
M1  - (Soon Y.Y.; Tey J.; Tham I.W.) Department of Radiation Oncology, National University Cancer Institute, Singapore, Singapore, Singapore
M1  - (Cheo T.) National University Cancer Institute, Singapore, Singapore
T1  - Addition of Induction Chemotherapy in Locally Advanced Nasopharyngeal Carcinoma Treated with Concurrent Chemo-Radiotherapy: A Meta-Analysis and Meta-Regression of Randomized Trials
LA  - English
KW  - cisplatin
KW  - docetaxel
KW  - fluorouracil
KW  - adult
KW  - advanced cancer
KW  - age
KW  - Asia
KW  - cancer recurrence
KW  - cancer staging
KW  - cancer survival
KW  - chemoradiotherapy
KW  - conference abstract
KW  - controlled study
KW  - distant metastasis free survival
KW  - female
KW  - gender
KW  - GRADE approach
KW  - human
KW  - immunotherapy
KW  - induction chemotherapy
KW  - intensity modulated radiation therapy
KW  - local progression free survival
KW  - male
KW  - meta analysis
KW  - nasopharynx carcinoma
KW  - overall survival
KW  - radiotherapy
KW  - randomized controlled trial (topic)
KW  - recurrent disease
KW  - statistical significance
N2  - Purpose/Objective(s): To determine if it is preferable to add induction chemotherapy (IC) to concurrent chemoradiotherapy (CCRT) for treatment of locally advanced nasopharyngeal carcinoma (LANPC). Materials/Methods: We searched various biomedical databases for randomized trials (RCTs) comparing IC plus CCRT versus (vs) CCRT alone in LANPC. The primary outcome was overall survival (OS). Secondary outcomes include progression-free survival (PFS), locoregional progression-free survival (LRPFS) and distant metastasis-free survival (DMFS). We assessed the quality of the summarized evidence using the GRADE approach. We performed the meta-analysis with a random effects model. We used meta-regression to determine if there is an effect modification on the association between IC and the efficacy outcome by pre-specified factors (age, gender, T4 stage of disease, N2 or N3 stage of disease, region where the trial was conducted (Asia vs non-Asia), use of docetaxel, cisplatin and fluorouracil and use of intensity modulated radiotherapy). Results: We found seven eligible randomized trials with no significant methodological bias including 1894 patients. The addition of induction chemotherapy improved OS (hazard ratio (HR) 0.819, 95% confidence interval (CI) 0.674-0.994, P-value (P) = 0.043, I-squared (I2) = 0%), PFS (HR 0.706, 95% CI 0.603-0.826, P < 0.0001, I2= 0%), LRFPS (HR 0.722, 95% CI 0.562-0.929, P = 0.011, I2 = 0%) and DMFS (HR 0.669, 95% CI 0.544-0.824, P <0.0001, I2 = 0%). The GRADE quality of summarized evidence was high. Meta-regression did not demonstrate any effect modification on the association between IC and the four outcomes of interest by the prespecified factors. Conclusion: IC plus CCRT significantly improved progression-free and overall survival and reduced both locoregional and distant disease recurrence for LANPC. Future research should evaluate the role of adding immunotherapy in LANPC treated with CCRT.
ER  - 

TY  - JOUR
M3  - Conference Abstract
Y1  - 2019
VL  - 105
IS  - 1
SP  - S18
SN  - 1879-355X
SN  - 0360-3016
JF  - International Journal of Radiation Oncology Biology Physics
JO  - Int. J. Radiat. Oncol. Biol. Phys.
UR  - https://www.embase.com/search/results?subaction=viewrecord&id=L2002633615&from=export
U2  - L2002633615
DB  - Embase
U4  - 2019-08-23
L2  - http://dx.doi.org/10.1016/j.ijrobp.2019.06.414
DO  - 10.1016/j.ijrobp.2019.06.414
A1  - Xiang, L.
A1  - Wu, J.
A1  - Yang, H.
A1  - Lin, S.
A1  - Zhang, J.
A1  - Wen, Q.
A1  - Ren, P.
A1  - Pang, H.
M1  - (Xiang L.; Yang H.; Zhang J.) Department of Oncology, the Affiliated Hospital of Southwest Medical University, LuZhou, China
M1  - (Wu J.; Pang H.) Department of Oncology, Affiliated Hospital of Southwest Medical University, Luzhou, China
M1  - (Lin S.; Wen Q.; Ren P.) Department of Oncology, the Affiliated Hospital of Southwest Medical University, Luzhou, China
T1  - Four-Year Outcome after Reduction of the Target Volume of Intensity Modulated Radiotherapy Following Induction Chemotherapy in Locoregionally Advanced Nasopharyngeal Carcinoma: A Phase III, Multicentre, Randomised Controlled Trial
LA  - English
KW  - cisplatin
KW  - fluorouracil
KW  - paclitaxel
KW  - adult
KW  - advanced cancer
KW  - cancer patient
KW  - cancer staging
KW  - cancer survival
KW  - chemoradiotherapy
KW  - China
KW  - comorbidity
KW  - conference abstract
KW  - controlled study
KW  - distant metastasis free survival
KW  - drug therapy
KW  - failure free survival
KW  - female
KW  - follow up
KW  - gross tumor volume
KW  - human
KW  - hydration
KW  - induction chemotherapy
KW  - inner ear
KW  - intensity modulated radiation therapy
KW  - intravenous drug administration
KW  - irradiation
KW  - major clinical study
KW  - male
KW  - multicenter study
KW  - nasopharynx carcinoma
KW  - organs at risk
KW  - overall survival
KW  - parotid gland
KW  - phase 3 clinical trial
KW  - progression free survival
KW  - prospective study
KW  - quality of life
KW  - radiotherapy
KW  - radiotherapy dosage
KW  - randomization
KW  - randomized controlled trial
KW  - statistical analysis
KW  - validation process
KW  - young adult
N2  - Purpose/Objective(s): There is no consensus on the use of pre- or post-IC gross tumor volume of nasopharynx (GTVnx)to plan IMRT after induction chemotherapy in locoregionally advanced nasopharyngeal carcinoma. We aimed to investigate outcome after reduction of the target volume of intensity modulated radiotherapy following induction chemotherapy in locoregionally advanced nasopharyngeal carcinoma a suitably powered trial. Materials/Methods: We conducted this prospective open-label, phase III, multi-centre, randomized trial at six institutions in China. Patients with previously untreated, staged as III–IVb nasopharyngeal carcinoma, aged 18–70 years without severe comorbidities were randomly assigned to group A(pre-IC) or group B(post-IC) in this clinical trial. Eligible patients received induction chemotherapy plus concurrent chemoradiotherapy. Induction chemotherapy was two cycles of TP (paclitaxel 175 mg/m2 through intravenous infusion on day 1 and intravenous cisplatin 75 mg/m2 on day 1) or PF(continuous intravenous fluorouracil 1000 mg/m2 per day from day 1 to day 4 and cisplatin 75 mg/m2 IV over 1 h with hydration on day 1)every 3 weeks before concurrent chemoradiotherapy. IMRT was planned using the images of pre-IC in group A and post-IC in group B and concurrently with cisplatin 40 mg/m2 IV over 2 h every week. Randomisation was by a computer-generated random number code with a block size of four, stratified by treatment centre and disease stage. The primary endpoint was locoregional failure-free survival calculated from randomisation to locoregional failure. This trial is registered with, number ChiCTR-TRC-12002441. Results: Between February 2012 and April 2015, 233 patients were randomly assigned to this clinical trial. Finally, 212 patients received the allocated intervention and statistical analysis, 97 patients in group A, and 115 patients in group B. After a median follow-up of 60 (IQR 45-82)months, the 4-year estimated overall survival (OS), progression-free survival (PFS), locoregional failure-free survival (LRFFS), distant metastasis-free survival (DMFS) in group A versus group B were 78.4% vs 82.6%, 73.2% vs 80.9%, 90.7 vs 93.9%,79.4% vs 86%, respectively.Post-IC GTVnx (25.68 ± 22.20 cc) in group B decreased significantly(p < 0.001) compared with pre-IC GTVnx in group A.The irradiation of adjacent normal tissues in group B was lower than that of group A especially for parotid and inner ear (P < 0.05). The quality of life (QOL) scores in group B were higher than group A. Conclusion: Reducing the IMRT target volume after IC could not only ensure a safe radiotherapy dose to critical organs-at-risk, but could also guarantee an encouraging outcome. Our findings warrant validation with more patients in more centers and longer follow-up periods.
ER  - 

TY  - JOUR
M3  - Article
Y1  - 2019
VL  - 145
IS  - 1
SP  - 295
EP  - 305
SN  - 1097-0215
SN  - 0020-7136
JF  - International Journal of Cancer
JO  - Int. J. Cancer
UR  - https://www.embase.com/search/results?subaction=viewrecord&id=L626128834&from=export
U2  - L626128834
C5  - 30613964
DB  - Embase
DB  - Medline
U3  - 2019-02-01
U4  - 2019-05-14
L2  - http://dx.doi.org/10.1002/ijc.32099
DO  - 10.1002/ijc.32099
A1  - Li, W.-F.
A1  - Chen, N.-Y.
A1  - Zhang, N.
A1  - Hu, G.-Q.
A1  - Xie, F.-Y.
A1  - Sun, Y.
A1  - Chen, X.-Z.
A1  - Li, J.-G.
A1  - Zhu, X.-D.
A1  - Hu, C.-S.
A1  - Xu, X.-Y.
A1  - Chen, Y.-Y.
A1  - Hu, W.-H.
A1  - Guo, L.
A1  - Mo, H.-Y.
A1  - Chen, L.
A1  - Mao, Y.-P.
A1  - Sun, R.
A1  - Ai, P.
A1  - Liang, S.-B.
A1  - Long, G.-X.
A1  - Zheng, B.-M.
A1  - Feng, X.-L.
A1  - Gong, X.-C.
A1  - Li, L.
A1  - Shen, C.-Y.
A1  - Xu, J.-Y.
A1  - Guo, Y.
A1  - Chen, Y.-M.
A1  - Zhang, F.
A1  - Lin, L.
A1  - Tang, L.-L.
A1  - Liu, M.-Z.
A1  - Ma, J.
A1  - Sun, Y.
M1  - (Li W.-F.; Xie F.-Y.; Hu W.-H.; Chen L.; Mao Y.-P.; Sun R.; Zhang F.; Lin L.; Tang L.-L.; Liu M.-Z.; Ma J., majun2@mail.sysu.edu.cn; Sun Y., sunying@sysucc.org.cn) Department of Radiation Oncology, Sun Yat-sen University Cancer Centre, State Key Laboratory of Oncology in South China, Guangdong Key Laboratory of Nasopharyngeal Carcinoma Diagnosis and Therapy, Collaborative Innovation Centre for Cancer Medicine, Guangzhou, China
M1  - (Chen N.-Y.; Ai P.) Department of Radiation Oncology, Cancer Centre, West China Hospital, Sichuan University, Chengdu, China
M1  - (Zhang N.; Liang S.-B.) Department of Radiation Oncology, The First People's Hospital of Foshan, Foshan, China
M1  - (Hu G.-Q.; Long G.-X.) Department of Oncology, Tongji Hospital Affiliated to Tongji Medical College of Huazhong University of Science and Technology, Wuhan, China
M1  - (Sun Y.; Zheng B.-M.) Department of Radiation Oncology, Peking University School of Oncology, Beijing, China
M1  - (Chen X.-Z.; Chen Y.-Y.; Feng X.-L.) Department of Radiation Oncology, Zhejiang Cancer Hospital, Hangzhou, China
M1  - (Li J.-G.; Gong X.-C.) Department of Radiation Oncology, Jiangxi Cancer Hospital, Nanchang, China
M1  - (Zhu X.-D.; Li L.) Department of Radiation Oncology, Cancer Hospital of Guangxi Medical University, Nanning, China
M1  - (Hu C.-S.; Shen C.-Y.) Department of Radiation Oncology, Fudan University Shanghai Cancer Centre, Department of Oncology, Shanghai Medical College, Fudan University, Shanghai, China
M1  - (Xu X.-Y.; Xu J.-Y.) Department of Radiation Oncology, Harbin Medical University Cancer Hospital, Harbin, China
M1  - (Guo L.; Mo H.-Y.) Department of Nasopharyngeal Carcinoma, Sun Yat-sen University Cancer Centre, State Key Laboratory of Oncology in South China, Guangdong Key Laboratory of Nasopharyngeal Carcinoma Diagnosis and Therapy, Collaborative Innovation Centre for Cancer Medicine, Guangzhou, China
M1  - (Guo Y.) Clinical Trials Centre, Sun Yat-sen University Cancer Centre, State Key Laboratory of Oncology in South China, Guangdong Key Laboratory of Nasopharyngeal Carcinoma Diagnosis and Therapy, Collaborative Innovation Centre for Cancer Medicine, Guangzhou, China
M1  - (Chen Y.-M.) Department of Medical Statistics and Epidemiology, School of Public Health, Sun Yat-sen University, Guangzhou, China
AD  - J. Ma, Department of Radiation Oncology, Sun Yat-sen University Cancer Centre, State Key Laboratory of Oncology in South China, Guangdong Key Laboratory of Nasopharyngeal Carcinoma Diagnosis and Therapy, Collaborative Innovation Centre for Cancer Medicine, Guangzhou, China
T1  - Concurrent chemoradiotherapy with/without induction chemotherapy in locoregionally advanced nasopharyngeal carcinoma: Long-term results of phase 3 randomized controlled trial
LA  - English
KW  - NCT01074021
KW  - NCT01245959
KW  - NCT01872962
KW  - NCT02143388
KW  - NCT02512315
KW  - NCT02958111
KW  - NCT03403829
KW  - NCT03427827
KW  - NCT03503136
KW  - NCT03604965
KW  - NCT03700476
KW  - cisplatin
KW  - docetaxel
KW  - fluorouracil
KW  - lactate dehydrogenase
KW  - virus DNA
KW  - adult
KW  - advanced cancer
KW  - allergic reaction
KW  - anemia
KW  - article
KW  - bone necrosis
KW  - brain necrosis
KW  - cancer staging
KW  - chemoradiotherapy
KW  - continuous infusion
KW  - controlled study
KW  - cranial neuropathy
KW  - dermatitis
KW  - distant failure free survival
KW  - drug effect
KW  - drug efficacy
KW  - drug fatality
KW  - drug response
KW  - dysphagia
KW  - Epstein Barr virus
KW  - esophagitis
KW  - eye injury
KW  - failure free survival
KW  - febrile neutropenia
KW  - female
KW  - follow up
KW  - hearing impairment
KW  - human
KW  - induction chemotherapy
KW  - infection
KW  - intensity modulated radiation therapy
KW  - lactate dehydrogenase blood level
KW  - leukopenia
KW  - liver toxicity
KW  - local failure free survival
KW  - major clinical study
KW  - male
KW  - multicenter study
KW  - multiple cycle treatment
KW  - nasopharynx carcinoma
KW  - nausea
KW  - neck injury
KW  - neutropenia
KW  - odynophagia
KW  - open study
KW  - otitis
KW  - overall survival
KW  - peripheral neuropathy
KW  - phase 3 clinical trial
KW  - prediction
KW  - priority journal
KW  - radiation response
KW  - randomized controlled trial
KW  - stomatitis
KW  - thrombocytopenia
KW  - trismus
KW  - vomiting
KW  - xerostomia
N2  - To report long-term results of a randomized controlled trial that compared cisplatin/fluorouracil/docetaxel (TPF) induction chemotherapy (IC) plus concurrent chemoradiotherapy (CCRT) with CCRT alone in locoregionally advanced nasopharyngeal carcinoma (NPC). Patients with stage III–IVB (except T3–4 N0) NPC were randomly assigned to receive IC plus CCRT (n = 241) or CCRT alone (n = 239). IC included three cycles of docetaxel (60 mg/m2 d1), cisplatin (60 mg/m2 d1), and fluorouracil (600 mg/m2/d civ d1–5) every 3 weeks. Patients from both groups received intensity-modulated radiotherapy concurrently with three cycles of 100 mg/m2 cisplatin every 3 weeks. After a median follow-up of 71.5 months, the IC plus CCRT group showed significantly better 5-year failure-free survival (FFS, 77.4% vs. 66.4%, p = 0.019), overall survival (OS, 85.6% vs. 77.7%, p = 0.042), distant failure-free survival (88% vs. 79.8%, p = 0.030), and locoregional failure-free survival (90.7% vs. 83.8%, p = 0.044) compared to the CCRT alone group. Post hoc subgroup analyses revealed that beneficial effects on FFS were primarily observed in patients with N1, stage IVA, pretreatment lactate dehydrogenase ≥170 U/l, or pretreatment plasma Epstein–Barr virus DNA ≥6000 copies/mL. Two nomograms were further developed to predict the potential FFS and OS benefit of TPF IC. The incidence of grade 3 or 4 late toxicities was 8.8% (21/239) in the IC plus CCRT group and 9.2% (22/238) in the CCRT alone group. Long-term follow-up confirmed that TPF IC plus CCRT significantly improved survival in locoregionally advanced NPC with no marked increase in late toxicities and could be an option of treatment for these patients.
ER  - 

TY  - JOUR
M3  - Article
Y1  - 2019
VL  - 84
IS  - 1
SP  - 155
EP  - 161
SN  - 1432-0843
SN  - 0344-5704
JF  - Cancer Chemotherapy and Pharmacology
JO  - Cancer Chemother. Pharmacol.
UR  - https://www.embase.com/search/results?subaction=viewrecord&id=L627721520&from=export
U2  - L627721520
C5  - 31087135
DB  - Embase
DB  - 
DB  - Medline
U3  - 2019-05-22
U4  - 2019-06-25
L2  - http://dx.doi.org/10.1007/s00280-019-03858-7
DO  - 10.1007/s00280-019-03858-7
A1  - Kong, X.-Y.
A1  - Lu, J.-X.
A1  - Yu, X.-W.
A1  - Zhang, J.
A1  - Xu, Q.-L.
A1  - Zhang, R.-J.
A1  - Mi, J.-L.
A1  - Liao, S.-F.
A1  - Fan, J.-F.
A1  - Qin, X.-L.
A1  - Yao, D.-C.
A1  - Tang, H.-Y.
A1  - Jiang, W.
M1  - (Kong X.-Y.; Xu Q.-L.; Zhang R.-J.; Mi J.-L.; Liao S.-F.; Fan J.-F.; Qin X.-L.; Yao D.-C.; Tang H.-Y.; Jiang W., weijiang@glmc.edu.cn) Department of Radiation Oncology, Affiliated Hospital of Guilin Medical University, 15 Lequn Road, Guilin, China
M1  - (Jiang W., weijiang@glmc.edu.cn) College of International Education of Guilin Medical University, Guilin, China
M1  - (Lu J.-X.) Department of Oncology, The Affiliated Hospital of Youjiang Medical University for Nationalities, Baise, China
M1  - (Yu X.-W.) Department of Radiation Oncology, The Second People’s Hospital of Yulin, Yulin, China
M1  - (Zhang J.) Department of Oncology, The People’s Hospital of Laibin, Laibin, China
M1  - (Lu J.-X.) Department of Oncology, The First People’s Hospital of Nanning, Nanning, China
AD  - W. Jiang, Department of Radiation Oncology, Affiliated Hospital of Guilin Medical University, 15 Lequn Road, Guilin, China
T1  - Gemcitabine plus cisplatin versus fluorouracil plus cisplatin as a first-line concurrent chemotherapy regimen in nasopharyngeal carcinoma: a prospective, multi-institution, randomized controlled phase II study
LA  - English
KW  - chictr- trc-12002421
KW  - nct01612286
KW  - cisplatin
KW  - dexamethasone
KW  - fluorouracil
KW  - gemcitabine
KW  - metoclopramide
KW  - serotonin 3 antagonist
KW  - adult
KW  - anemia
KW  - article
KW  - cancer combination chemotherapy
KW  - cancer patient
KW  - cancer recurrence
KW  - chemoradiotherapy
KW  - chemotherapy induced nausea and vomiting
KW  - clinical feature
KW  - continuous infusion
KW  - controlled study
KW  - diarrhea
KW  - disease free survival
KW  - distant metastasis
KW  - distant metastasis free survival
KW  - drug efficacy
KW  - drug safety
KW  - female
KW  - follow up
KW  - human
KW  - incidence
KW  - intensity modulated radiation therapy
KW  - leukopenia
KW  - liver toxicity
KW  - local recurrence free survival
KW  - major clinical study
KW  - male
KW  - medication compliance
KW  - mucosa inflammation
KW  - nasopharynx carcinoma
KW  - nausea
KW  - nephrotoxicity
KW  - neutropenia
KW  - overall survival
KW  - patient compliance
KW  - phase 2 clinical trial
KW  - priority journal
KW  - prospective study
KW  - randomized controlled trial
KW  - skin manifestation
KW  - thrombocytopenia
KW  - treatment failure
KW  - treatment response
KW  - vomiting
KW  - xerostomia
N2  - Background: The objective of this study was to evaluate the efficacy and safety of gemcitabine plus cisplatin concurrent chemoradiotherapy (CCRT) in patients with nasopharyngeal carcinoma. Method: Patients with NPC were randomly assigned to the gemcitabine plus cisplatin (GP) group or fluorouracil plus cisplatin (PF) group. Primary end-point was disease-free survival (DFS); secondary endpoints: overall survival, distant metastasis-free survival (DMFS), locoregional relapse-free survival, and treatment-related adverse events. Results: Seventy-six patients were prospectively enrolled and the median follow-up time was 41 months (9–61 months). Three-year DFS were similar between the GP and PF groups (73.7% vs. 60.5%, HR 0.66, 95% CI 0.30–1.44; P = 0.30). Distant metastasis was the most common failure form in PF compared with GP (P = 0.034). Three-year DMFS was significantly better in the GP group than PF group (89.5% vs. 71.1%, P = 0.045). Grade 3–4 gastrointestinal toxicities (vomiting and diarrhea) were significantly more common in the PF group; grade 3–4 neutropenia and thrombocytopenia were more common in the GP group. Conclusion: Gemcitabine plus cisplatin could be used as an alternative regimen in CCRT for nasopharyngeal carcinoma.
ER  - 

TY  - JOUR
M3  - Review
Y1  - 2019
VL  - 47
IS  - 7
SP  - 2832
EP  - 2847
SN  - 1473-2300
SN  - 0300-0605
JF  - Journal of International Medical Research
JO  - J. Int. Med. Res.
UR  - https://www.embase.com/search/results?subaction=viewrecord&id=L628769969&from=export
U2  - L628769969
C5  - 31272262
DB  - Embase
DB  - Medline
U3  - 2019-08-14
U4  - 2019-08-19
L2  - http://dx.doi.org/10.1177/0300060519858031
DO  - 10.1177/0300060519858031
A1  - Wang, C.
A1  - Wang, F.
A1  - Min, X.
A1  - Zhang, Q.
A1  - Shen, L.-J.
A1  - Jiang, Y.
A1  - Yan, J.
M1  - (Wang C.; Min X.; Zhang Q.; Jiang Y.; Yan J., yanjun1040@126.com) Oncology Department, Jiading District Central Hospital Affiliated Shanghai University of Medicine & Health Sciences, Shanghai, China
M1  - (Wang F.) Department of Emergency Medicine, Jiading District Central Hospital Affiliated Shanghai University of Medicine & Health Sciences, Shanghai, China
M1  - (Shen L.-J.) Department of Clinical Laboratory, Jiading District Central Hospital Affiliated Shanghai University of Medicine & Health Sciences, Shanghai, China
AD  - J. Yan, Oncology Department, Jiading District Central Hospital Affiliated Shanghai University of Medicine & Health Sciences, Shanghai, China
T1  - Toxicities of chemoradiotherapy and radiotherapy in nasopharyngeal carcinoma: an updated meta-analysis
LA  - English
KW  - carboplatin
KW  - cisplatin
KW  - floxuridine
KW  - fluorouracil
KW  - oxaliplatin
KW  - adverse event
KW  - blood vessel occlusion
KW  - brachial plexus neuropathy
KW  - brain damage
KW  - brain necrosis
KW  - cancer radiotherapy
KW  - chemoradiotherapy
KW  - continuous infusion
KW  - cranial neuropathy
KW  - drug safety
KW  - dysphagia
KW  - endocrine disease
KW  - fibrosis
KW  - hearing impairment
KW  - human
KW  - incidence
KW  - kidney dysfunction
KW  - liver dysfunction
KW  - meta analysis
KW  - mucosa inflammation
KW  - multiple cycle treatment
KW  - nasopharynx carcinoma
KW  - nausea and vomiting
KW  - neutropenia
KW  - otitis
KW  - peripheral neuropathy
KW  - radiation safety
KW  - review
KW  - risk factor
KW  - systematic review
KW  - visual disorder
N2  - Objective: We investigated the risk of acute and late toxicities of concurrent chemoradiotherapy (CCRT) and radiotherapy alone in patients with nasopharynx carcinoma (NPC). Methods: In this meta-analysis, we searched the PubMed, Embase, Cochrane Library, and Web of Science databases for eligible randomized clinical trials (RCTs). In addition to the incidence of specific toxicities, risk ratios (RRs) or odd ratios (ORs) and 95% confidence intervals (CIs) were obtained using fixed-effect or random-effects models. Results: In total, 11 RCTs involving 2801 patients with NPC were included in this analysis. For grade ≥3 adverse events, patients who received CCRT treatment had a higher proportion of acute mucositis (39.9% vs. 30.5%, RR=1.30, 95%CI, 1.16–1.46) acute nausea and vomiting (RR=6.26, 95% CI: 2.01–19.45), and neutropenia (RR=30.86, 95% CI: 7.36 to 129.35). For late severe toxicities, CCRT treatment was significantly associated with higher incidence of hearing loss (116.56% vs. 411.43%, RR=1.461, 95%CI, 1.043–21.095). The incidence of acute nausea and vomiting was more frequent in patients receiving CCRT. Conclusion: Compared with radiotherapy alone, CCRT increases the risk of severe acute toxicities (mucositis, nausea/vomiting, and neutropenia) and severe late toxicity (hearing loss) in patients with NPC. However, larger studies are needed to confirm this finding.
ER  - 

TY  - JOUR
M3  - Conference Abstract
Y1  - 2019
VL  - 79
IS  - 13
SN  - 1538-7445
JF  - Cancer Research
JO  - Cancer Res.
UR  - https://www.embase.com/search/results?subaction=viewrecord&id=L628860457&from=export
U2  - L628860457
DB  - Embase
U4  - 2019-08-13
L2  - http://dx.doi.org/10.1158/1538-7445.SABCS18-CT122
DO  - 10.1158/1538-7445.SABCS18-CT122
A1  - Winquist, E.
A1  - Meyers, B.
A1  - Pond, G.
A1  - Hotte, S.
A1  - Black, M.
A1  - Parker, C.
A1  - Nichols, A.
A1  - Palma, D.
A1  - Kim, R.
A1  - Kuruvilla, S.
M1  - (Winquist E.; Black M.; Parker C.; Nichols A.; Palma D.; Kim R.; Kuruvilla S.) University of Western Ontario, London, ON, Canada
M1  - (Meyers B.; Pond G.; Hotte S.) McMaster University, Hamilton, ON, Canada
AD  - E. Winquist, University of Western Ontario, London, ON, Canada
T1  - Randomized assessment of cisplatin dose interval for ototoxicity in the treatment of locally advanced squamous cell carcinoma of the head and neck undergoing curative concurrent chemoradiotherapy (RADIO)
LA  - English
KW  - catechol methyltransferase
KW  - cisplatin
KW  - endogenous compound
[truncated: 1,029,893 more chars]
