# Supplementary material for: Comparing the efficacy and safety of cisplatin and other platinum-based chemotherapies in locally advanced nasopharyngeal carcinoma: a systematic review and meta-analysis
Source: BMC Cancer. 2022 Jun 6;22:616. doi: 10.1186/s12885-022-09712-z (PMC9169397; doi:10.1186/s12885-022-09712-z)
Supplement: Supplementary file 1 — Additional file 1. [file 12885_2022_9712_MOESM1_ESM.zip › Supplementary material/retrieval results/savedrecs-WEB1-50.ciw]

FN Clarivate Analytics Web of Science
VR 1.0
PT J
AU Liao, ZC
   Zhang, C
   Yang, TL
   Liu, HT
   Yang, SW
   Li, T
   Xing, RW
   Teng, S
   Yang, Y
   Zhao, J
   Zhao, G
   Bai, X
   Zhu, L
   Yang, JL
AF Liao, Zhichao
   Zhang, Chao
   Yang, Tielong
   Liu, Haotian
   Yang, Songwei
   Li, Ting
   Xing, Ruwei
   Teng, Sheng
   Yang, Yun
   Zhao, Jun
   Zhao, Gang
   Bai, Xu
   Zhu, Lei
   Yang, Jilong
TI Chemotherapy Combined With Recombinant Human Endostatin (Endostar)
   Significantly Improves the Progression-Free Survival of Stage IV Soft
   Tissue Sarcomas
SO FRONTIERS IN ONCOLOGY
AB PurposeOur previously study showed that recombinant human endostatin (Endostar) combined with chemotherapy had significant activity to increase the mPFS in patients with advanced sarcomas with tolerable side effects. However, the small cohort size and short follow-up time made it difficult to screen sensitive sarcoma subtypes and determine whether there is an overall survival benefit. With the largest sarcoma cohort to our knowledge, we try to confirm the efficacy and safety of chemotherapy combined with Endostar in stage IV sarcomas, with the specific purpose of finding out the sensitive sarcoma types for this combined treatment. MethodsAfter the exclusion of ineligible patients, 156 patients with stage IV bone and soft tissue sarcomas were included in this study according to the inclusion criteria. ResultsBy the end of follow-up, the ORR was 10.7% (9/84) vs 1.4% (1/72) (p=0.041), the DCR was 26.2% (22/84) vs 5.6% (4/72) (p=0.001) in the combined group and chemotherapy group, respectively. The mPFS of combined group was significantly longer than the chemotherapy group (10.42 vs 6.87 months, p=0.003). The mOS were 26.84 months and 23.56 months, without significant difference (p= 0.481). In osteogenic sarcoma, there was no statistically significant difference in the mPFS between the two groups (p=0.59), while in the soft tissue sarcoma, the mPFS in the combined group was significantly higher than that of the chemotherapy group (11.27 vs 8.05 months, p=0.004). Specifically, undifferentiated polymorphic sarcoma (UPS) was the possible sarcoma subtypes that benefited from the combined therapy. For the 38 UPS patients (28 patients in the combined group and 10 patients in the chemotherapy group), the mPFS in the combined group was up to 14.88 months, while it was only 7.1 months in the chemotherapy group, with a significant difference (p=0.006). The most common adverse events in the combined group were myelosuppression, gastrointestinal reactions and abnormal liver function, without significant difference in two groups. ConclusionChemotherapy plus Endostar could prolong mPFS and improve ORR and DCR in patients with stage IV soft tissue sarcoma, suggesting that the combined therapy could improve the patient prognosis in soft tissue sarcomas, especially the UPS patients.
SN 2234-943X
PD JAN 3
PY 2022
VL 11
AR 778774
DI 10.3389/fonc.2021.778774
UT WOS:000750079500001
PM 35047396
ER

PT J
AU Tang, QN
   Liu, LT
   Qi, B
   Guo, SS
   Luo, DH
   Sun, R
   Sun, XS
   Chen, DP
   Guo, L
   Mo, HY
   Wang, P
   Liu, SL
   Liang, YJ
   Li, XY
   Yang, ZC
   Chen, QY
   Mai, HQ
   Tang, LQ
AF Tang, Qing-Nan
   Liu, Li-Ting
   Qi, Bin
   Guo, Shan-Shan
   Luo, Dong-Hua
   Sun, Rui
   Sun, Xue-Song
   Chen, Dong-Ping
   Guo, Ling
   Mo, Hao-Yuan
   Wang, Pan
   Liu, Sai-Lan
   Liang, Yu-Jing
   Li, Xiao-Yun
   Yang, Zhen-Chong
   Chen, Qiu-Yan
   Mai, Hai-Qiang
   Tang, Lin-Quan
TI Effect of Concurrent Chemoradiotherapy With Nedaplatin vs Cisplatin on
   the Long-term Outcomes of Survival and Toxic Effects Among Patients With
   Stage II to IVB Nasopharyngeal Carcinoma A 5-Year Follow-up Secondary
   Analysis of a Randomized Clinical Trial
SO JAMA NETWORK OPEN
AB IMPORTANCE Nedaplatin-based concurrent chemoradiotherapy (CCRT) regimen at 2 years was noninferior to cisplatin-based regimen in patients with locoregional, stage II to IVB nasopharyngeal carcinoma (NPC) and was associated with fewer late adverse events, but longer-term outcomes and toxicity are unclear.
   OBJECTIVE To evaluate the 5-year outcomes and late toxicity profile of nedaplatin-based CCRT in patients with locoregional, stage II to IVB NPC.
   DESIGN, SETTINGS, AND PARTICIPANTS This 5-year follow-up secondary analysis of an open-label, noninferiority, multicenter randomized clinical trial enrolled patients with nonkeratinizing stage II to IVB NPC between January 16, 2012, and July 16, 2014, with a median follow-up duration of 78 months (IQR, 3-99 months). Data analysis was conducted from November 10, 2020, to July 8, 2021.
   INTERVENTIONS Patients were randomly assigned (1:1) to receive nedaplatin (100mg/m(2))- or cisplatin (100mg/m(2))-based chemotherapy every 3 weeks for 3 cycles concurrently with intensity-modulated radiotherapy.
   MAIN OUTCOMES AND MEASURES The primary end point was progression-free survival (PFS). Secondary end points were overall survival, distant metastasis-free survival, and locoregional relapse-free survival.
   RESULTS A total of 402 eligible participants were enrolled (median [IQR] age, 45 [18-65] years; 302 [75.1%] male). Patients were randomly assigned to receive nedaplatin- or cisplatin-based CCRT (n = 201 for each): 196 patients (97.5%) started nedaplatin-based CCRT and 197 patients (98.0%) started cisplatin-based CCRT. Intention-to-treat analysis demonstrated a 5-year progression-free survival rate of 81.4%(95% CI, 75.9%-86.9%) for the cisplatin group and 79.8%(95% CI, 74.1%-85.5%) for nedaplatin group, with a difference of 1.6%(95% CI, -6.3% to 9.5%; P = .002 for noninferiority). No significant survival differences were observed between the cisplatin and nedaplatin groups for 5-year overall survival (89.4% vs 88.8%, P = .63), distant metastasis-free survival (85.9% vs 90.4%, P = .17), and locoregional relapse-free survival (92.6% vs 89.6%, P = .17) rates. The cisplatin group had a higher incidence of grade 3 and 4 auditory toxic effects than the nedaplatin group (35 [17.7%] vs 21 [10.5%], P = .04).
   CONCLUSIONS AND RELEVANCE In this secondary analysis of a randomized clinical trial, long-term analysis confirmed that nedaplatin-based CCRT could be regarded as an alternative doublet treatment strategy to cisplatin-based CCRT in stage II to IVB NPC.
SN 2574-3805
PD DEC 20
PY 2021
VL 4
IS 12
AR e2138470
DI 10.1001/jamanetworkopen.2021.38470
UT WOS:000734911500003
PM 34928359
ER

PT J
AU Kim, MS
   Malik, NH
   Chen, HB
   Poon, I
   Husain, Z
   Eskander, A
   Boldt, G
   Louie, AV
   Karam, I
AF Kim, Michael S.
   Malik, Nauman H.
   Chen, Hanbo
   Poon, Ian
   Husain, Zain
   Eskander, Antoine
   Boldt, Gabriel
   Louie, Alexander V.
   Karam, Irene
TI Stereotactic radiotherapy as planned boost after definitive radiotherapy
   for head and neck cancers: Systematic review
SO HEAD AND NECK-JOURNAL FOR THE SCIENCES AND SPECIALTIES OF THE HEAD AND
   NECK
AB Management of locoregionally advanced head and neck cancers (HNCs) remains a challenge. Some groups have attempted to use stereotactic radiotherapy (SBRT) to deliver "boost" treatment following conventional radiotherapy to improve local control (LC) and overall survival (OS), while aiming for acceptable toxicities. Medline, EMBASE, and Cochrane Library databases were queried for SBRT as curative-intent planned boost in HNC after conventional radiotherapy. Individual studies were reviewed from inception until January 2021, extracting patient, treatment, and outcome data. Nine studies met inclusion criteria, representing 454 unique patients treated with curative intent across multiple head and neck sites with conventional radiotherapy. At 3 years, median LC was 92% (90%-98%), and median OS was 80% (75%-91%). Seven treatment-related grade 5 toxicities (1.5%) were reported. Despite acceptable LC and OS rates, there were severe treatment-related late toxicities. As such, SBRT boost should only be used in investigational settings until more data is available.
OI Kim, Michael/0000-0001-5338-8393
SN 1043-3074
EI 1097-0347
PD MAR
PY 2022
VL 44
IS 3
BP 770
EP 782
DI 10.1002/hed.26948
EA DEC 2021
UT WOS:000734101400001
PM 34927313
ER

PT J
AU Yu, ZK
   Chen, XY
   Liu, SH
   Liu, YP
   You, R
   Huang, PY
AF Yu, Zi-Kun
   Chen, Xu-Yin
   Liu, Si-Han
   Liu, You-Ping
   You, Rui
   Huang, Pei-Yu
TI Adding Concurrent Chemotherapy Significantly Improves the Survival of
   Stage II-IVb Nasopharyngeal Carcinoma Patients Treated With Concurrent
   Anti-EGFR Agents
SO FRONTIERS IN ONCOLOGY
AB ObjectiveAnti-EGFR Targeted agents were found to be capable of modulating the antitumor immunity in head and neck cancer and become more and more frequently used in the treatment of nasopharyngeal carcinoma(NPC). We aimed to explore whether adding concurrent chemotherapy influences the survival outcome of patients with stage II-IVb NPC treated with concurrent anti-EGFR agents and intensity-modulated radiation therapy (IMRT) and explore other prognostic factors for the patients. Materials and MethodsA total of 656 stage II-IVb NPC patients treated with concurrent anti-EGFR agents plus IMRT between January 2011 and November 2015 were enrolled. Firstly, from these patients, a well-balanced cohort of 302 patients who received concurrent chemotherapy was created by matching potential prognostic factors. Furthermore, for all 656 stage II-IVb NPC patients, univariate and multivariate analyses of overall survival (OS), progression-free survival (PFS), locoregional recurrence-free survival (LRRFS) and distant metastasis-free survival (DMFS) were conducted to identify prognostic factors and to confirm the findings from the matching cohort. ResultsCompared with concurrent anti-EGFR agents alone, combining concurrent cisplatin and anti-EGFR agents significantly improved the OS (5-year 94.7% versus 84.3%, P=0.012) and PFS (5-year 82.0% versus 71.7%, P=0.039) of NPC patients with more severe hematologic toxicity and mucositis. The independent prognostic factors identified by multivariate analysis of OS and PFS included concurrent chemotherapy, epstein-barr virus(EBV) status and clinical stage. Patients treated without induction chemotherapy (IC) may achieve more benefits from the addition of concurrent chemotherapy to concurrent anti-EGFR agents. ConclusionsFor stage II-IVb NPC patients treated with concurrent anti-EGFR agents, the addition of concurrent chemotherapy can significantly improve the survival outcome.
SN 2234-943X
PD DEC 17
PY 2021
VL 11
AR 814881
DI 10.3389/fonc.2021.814881
UT WOS:000738468100001
PM 34976847
ER

PT J
AU Liang, LF
   Liu, ZB
   Zhu, HS
   Wang, HQ
   Wei, Y
   Ning, XJ
   Shi, ZL
   Jiang, LJ
   Lin, Z
   Yan, HL
   Wang, RS
   Hu, K
AF Liang, Leifeng
   Liu, Zhibing
   Zhu, Haisheng
   Wang, Hongqian
   Wei, Yan
   Ning, Xuejian
   Shi, Zhiling
   Jiang, Liujun
   Lin, Zhan
   Yan, Haolin
   Wang, Rensheng
   Hu, Kai
TI Efficacy and safety of thalidomide in preventing oral mucositis in
   patients with nasopharyngeal carcinoma undergoing concurrent
   chemoradiotherapy: A multicenter, open-label, randomized controlled
   trial
SO CANCER
AB Background This multicenter clinical trial was designed to evaluate the efficacy and safety of thalidomide (THD) in preventing oral mucositis (OM) in patients with nasopharyngeal carcinoma (NPC) undergoing concurrent chemoradiotherapy (CCRT). Methods Patients with locally advanced NPC were randomly assigned to either a THD group or a control group. All 160 patients received radical intensity-modulated radiotherapy plus cisplatin-based concurrent chemotherapy and basic oral hygiene guidance. Patients in the THD group received additional THD at the beginning of CCRT. The primary end points were the latency period and the incidence of OM. The secondary end points were mouth and throat soreness (MTS), weight loss, short-term efficacy, and adverse events. Results The median latency period of OM was 30 and 14 days in the THD and control groups, respectively (hazard ratio, 0.32; 95% confidence interval, 0.23-0.35; P < .0001). The incidence of OM and severe OM (World Health Organization grade 3 or higher) was significantly lower in the THD group than the control group (87.5% vs 97.5% [P = .016] and 27.5% vs 46.3% [P = .014], respectively). THD treatment also remarkably reduced the intensity of MTS and the degree of weight loss. In comparison with the control group, the incidence of nausea, vomiting, and insomnia was significantly decreased, whereas the incidence of dizziness and constipation was obviously increased in the THD group. The objective response rates 3 months after CCRT were similar between the groups. Conclusions THD prolonged the latency period, reduced the incidence of OM, and did not affect the short-term efficacy of CCRT in patients with NPC. Lay Summary Oral mucositis is the most common complication of nasopharyngeal carcinoma during chemoradiotherapy; it decreases the patient's quality of life, and ideal mucosal protective agents are lacking. A few basic research and preclinical studies have shown that thalidomide may be an approach to ameliorating oral mucositis. The results of the current study confirm that thalidomide has a protective effect against oral mucositis in patients who have received chemoradiotherapy for nasopharyngeal carcinoma.
SN 0008-543X
EI 1097-0142
DI 10.1002/cncr.34074
EA DEC 2021
UT WOS:000730294600001
PM 34910297
ER

PT J
AU Liu, T
   Dai, S
   Zhang, H
   Zhong, X
   Ding, ZY
   Ma, XL
AF Liu, Ting
   Dai, Shuang
   Zhang, Hao
   Zhong, Xi
   Ding, Zhenyu
   Ma, Xuelei
TI The best choice of induction chemotherapy for patients with locally
   advanced nasopharyngeal carcinoma: Bayesian network meta-analysis
SO HEAD AND NECK-JOURNAL FOR THE SCIENCES AND SPECIALTIES OF THE HEAD AND
   NECK
AB The determination of the optimal induction chemotherapy (IC) regimen for patients with locally advanced nasopharyngeal carcinoma (NPC) remains controversial. Eligible trials included in this Bayesian network meta-analysis were judged by synthetically evaluating survival and safety outcomes. The analysis revealed that the combined IC regimen of gemcitabine plus cisplatin (GP) gained not only the most favorable overall survival (OS) benefit but also longer distant metastasis-free survival and manageable adverse events (AEs). Additionally, combination IC regimen of mitomycin, epirubicin, cisplatin, fluorouracil, and leucovorin had insufficient significant efficacy on complete response. Docetaxel combined with cisplatin and fluorouracil induction regimen provided the first exact probability of efficacy in term of local recurrence-free survival, ranking second in OS, but accompanied by the highest rates of grade 3 or above AEs. GP regimen appears to be currently the best choice of IC regimen for combined benefit of patients with locally advanced NPC.
SN 1043-3074
EI 1097-0347
PD FEB
PY 2022
VL 44
IS 2
BP 518
EP 529
DI 10.1002/hed.26932
EA DEC 2021
UT WOS:000726317700001
PM 34862812
ER

PT J
AU Zhou, T
   Yang, Y
   Ma, S
   Lin, L
   Zhou, T
   Zhang, C
   Ding, X
   Wang, R
   Feng, G
   Chen, Y
   Xu, R
   Huang, Y
   Zhang, L
AF Zhou, T.
   Yang, Y.
   Ma, S.
   Lin, L.
   Zhou, T.
   Zhang, C.
   Ding, X.
   Wang, R.
   Feng, G.
   Chen, Y.
   Xu, R.
   Huang, Y.
   Zhang, L.
TI Bevacizumab versus placebo in combination with paclitaxel and
   carboplatin as first-line treatment for recurrent or metastatic
   nasopharyngeal carcinoma: a multicentre, randomised, open-label, phase
   II trial
SO ESMO OPEN
AB Background: The value of anti-angiogenesis antibody therapy in recurrent or metastatic nasopharyngeal carcinoma (R/M NPC) remains unknown. We carried out a phase II study to evaluate the addition of bevacizumab to paclitaxel plus carboplatin in R/M NPC.
   Materials and methods: A total of 80 patients with previously untreated R/M NPC were randomly assigned (1 : 1) to CPB or CP groups to receive carboplatin (area under the curve 6) and paclitaxel (175 mg/m(2)) intravenously every 3 weeks for a maximum of six cycles in combination with or without bevacizumab (7.5 mg/kg), respectively. The primary endpoint was progression-free survival (PFS) as per investigators, and the secondary endpoints were PFS as per independent review committee (IRC), overall survival (OS), objective response rate (ORR), and safety. This study was registered with ClinicalTrials.gov (NCT02250599).
   Results: The median PFS as per investigators was 7.5 months [95% confidence interval (CI), 6.53-8.45 months] in the CPB group and 6.5 months (95% CI, 5.53-7.52 months) in the CP group (P = 0.148), which were similar to IRC-assessed PFS. The median OS was also alike between CPB and CP arms (21.0 versus 24.7 months; P = 0.326). ORRs were 87.2% and 72.5%, respectively (P = 0.105). However, the tumor-shrinking rate was higher in the CPB arm than in the CP arm (P = 0.035). No differences in grade 3 or higher adverse events between the groups were observed.
   Conclusions: Addition of bevacizumab to paclitaxel plus carboplatin as first-line treatment did not prolong PFS and OS in patients with R/M NPC but improved tumor-shrinking rate. These results indicated that bevacizumab plus chemotherapy might be an optional choice for NPC with heavy tumor load or those pursuing short-term efficacy in neoadjuvant and concurrent chemotherapy.
EI 2059-7029
PD DEC
PY 2021
VL 6
IS 6
DI 10.1016/j.esmoop.2021.100313
UT WOS:000744235800010
PM 34837744
ER

PT J
AU Niu, XS
   Xue, F
   Liu, PY
   Hu, CS
   He, XY
AF Niu, Xiaoshuang
   Xue, Fen
   Liu, Peiyao
   Hu, Chaosu
   He, Xiayun
TI Long-term outcomes of induction chemotherapy followed by
   intensity-modulated radiotherapy and adjuvant chemotherapy in
   nasopharyngeal carcinoma patients with N3 disease
SO TRANSLATIONAL ONCOLOGY
AB Objectives: To evaluate long-term outcomes of induction chemotherapy (IC) followed by intensity-modulated radiotherapy (IMRT) and adjuvant chemotherapy (AC) in nasopharyngeal carcinoma (NPC) patients with N3 disease.
   Materials and methods: From September 2005 to August 2016, 143 patients confirmed NPC with the 8th AJCC/UICC staging criteria N3 were reviewed. All patients received IC followed by IMRT and AC.
   Results: After a median follow-up of 67 months, the 5-year and 10-year overall survival (OS), progression-free survival (PFS), distant metastasis free survival (DMFS), local progression-free survival (LPFS) and regional progression-free survival (RPFS) were 75.7% and 61.6%, 61.2% and 53.4%, 73.1% and 72.1%, 92.4% and 87%, 88.9% and 81.8%, respectively. Multivariate analyses indicated that T stage (P = 0.001) appeared to be prognostic factors for OS. T stage (P = 0.001 and P = 0.002) and neck lymph node necrosis (P = 0.015 and P = 0.045) were independent predictors of PFS and DMFS. The acute toxicities were mainly grade 1/2 hematologic toxicities in patients treated with IC+IMRT+AC, and severe toxicities were uncommon.
   Conclusions: IC followed by IMRT and AC achieved satisfactory long-term survival outcomes in NPC patients with N3 disease. Neck lymph node necrosis and late T stage served as predictors of poor prognosis for patients.
SN 1936-5233
PD DEC
PY 2021
VL 14
IS 12
AR 101216
DI 10.1016/j.tranon.2021.101216
UT WOS:000730541100010
PM 34530195
ER

PT J
AU Even, C
   Wang, HM
   Li, SH
   Ngan, RKC
   Dechaphunkul, A
   Zhang, L
   Yen, CJ
   Chan, PC
   Chakrabandhu, S
   Ma, BBY
   Tanasanvimon, S
   Lee, VHF
   Lou, PJ
   Li, ZJ
   Spira, AI
   Sukari, A
   Guigay, J
   McCune, S
   Gonzalez-Maffe, J
   Szpakowski, S
   Yao, Y
   Liang, HZ
   Mataraza, J
   Sechaud, R
   Manenti, L
   Lim, DWT
AF Even, Caroline
   Wang, Hung-Ming
   Li, Shau-Hsuan
   Ngan, Roger K-C
   Dechaphunkul, Arunee
   Zhang, Li
   Yen, Chia-Jui
   Chan, Po Chung
   Chakrabandhu, Somvilai
   Ma, Brigette B. Y.
   Tanasanvimon, Suebpong
   Lee, Victor H. F.
   Lou, Pei-Jen
   Li, Zujun
   Spira, Alexander, I
   Sukari, Ammar
   Guigay, Joel
   McCune, Steven
   Gonzalez-Maffe, Juan
   Szpakowski, Sebastian
   Yao, Yao
   Liang, Hongzi
   Mataraza, Jennifer
   Sechaud, Romain
   Manenti, Luigi
   Lim, Darren W-T
TI Phase II, Randomized Study of Spartalizumab (PDR001), an Anti-PD-1
   Antibody, versus Chemotherapy in Patients with Recurrent/Metastatic
   Nasopharyngeal Cancer
SO CLINICAL CANCER RESEARCH
CT Annual Meeting of the American-Association-for-Cancer-Research (AACR)
CY MAR 29-APR 03, 2019
CL Atlanta, GA
SP Amer Assoc Canc Res
AB Purpose: No standard treatment exists for platinum-refractory, recurrent/metastatic nasopharyngeal cancer (NPC). This phase II study (NCT02605967) evaluated progression-free survival (PFS) of spartalizumab, an antiprogrammed cell death protein-1 (PD-1) monoclonal antibody, versus chemotherapy, in NPC.
   Patients and Methods: Patients with nonkeratinizing recurrent/metastatic NPC who progressed on/after platinum-based chemotherapy were enrolled. Spartalizumab was dosed 400 mg once every 4 weeks, and chemotherapy was received per investigator's choice.
   Results: Patients were randomized to receive either spartalizumab (82 patients) or chemotherapy (40 patients). The most common spartalizumab treatment-related adverse events were fatigue (10.3%) and pruritus (9.3%). Median PFS in the spartalizumab arm was 1.9 months versus 6.6 months in the chemotherapy arm (P = 0.915). The overall response rate in the spartalizumab arm was 17.1% versus 35.0% in the chemotherapy arm. Median duration of response was 10.2 versus 5.7 months in the spartalizumab versus chemotherapy arms, respectively. Median overall survival was 25.2 and 15.5 months in the spartalizumab and chemotherapy arms, respectively. Tumor RNA sequencing showed a correlation between response to spartalizumab and IFN gamma, LAG-3, and TIM-3 gene expression.
   Conclusions: Spartalizumab demonstrated a safety profile consistent with other anti-PD-1 antibodies. The primary endpoint of median PFS was not met; however, median overall survival and median duration of response were longer with spartalizumab compared with chemotherapy.
RI B.Y., Brigette/H-4681-2017; Lim, Wan-Teck/L-2007-2016
OI B.Y., Brigette/0000-0003-4802-1102; Lim, Wan-Teck/0000-0002-4655-0206;
   LOU, PEI-JEN/0000-0002-3383-8593; Dechaphunkul,
   Arunee/0000-0002-0593-4385; Ngan, Roger/0000-0003-0755-3604
SN 1078-0432
EI 1557-3265
PD DEC 1
PY 2021
VL 27
IS 23
BP 6413
EP 6423
DI 10.1158/1078-0432.CCR-21-0822
UT WOS:000726499400001
PM 34433653
ER

PT J
AU Liu, ZR
   Chen, Y
   Su, YL
   Hu, XL
   Peng, XC
AF Liu, Zheran
   Chen, Ye
   Su, Yonglin
   Hu, Xiaolin
   Peng, Xingchen
TI Nasopharyngeal Carcinoma: Clinical Achievements and Considerations Among
   Treatment Options
SO FRONTIERS IN ONCOLOGY
AB Nasopharyngeal carcinoma (NPC) is a severe malignancy arising from the nasopharyngeal epithelium and is southern China's third most common cancer. With the advancement of treatment methods, early-stage NPC patients usually have a better prognosis and more prolonged survival period than those with other malignant tumors. Most treatment failures are due to distant metastasis or a locally advanced stage of NPC in the initial diagnosis. In addition, approximately 10% of patients develop local recurrence, and 10%-20% of patients experience distant metastasis after treatment. These patients have a poor prognosis, with a median survival of only approximately 10-15 months. In the rapid development of treatment options, the efficacy and safety of some treatments have been validated and approved for first-line treatment, while those of other treatments remain unclear. The present study aims to provide a comprehensive overview of recent advances in NPC treatment and explain the various therapeutic possibilities in treating locally advanced, recurrent, and metastatic NPC patients.
SN 2234-943X
PD NOV 29
PY 2021
VL 11
AR 635737
DI 10.3389/fonc.2021.635737
UT WOS:000731691900001
PM 34912697
ER

PT J
AU Peng, H
   Chen, L
   Mao, YP
   Tian, L
   Liu, LZ
AF Peng, Hao
   Chen, Lei
   Mao, Yan-Ping
   Tian, Li
   Liu, Li-Zhi
TI Nomogram-aided individual induction chemotherapy regimen selection in
   advanced nasopharyngeal carcinoma
SO ORAL ONCOLOGY
AB Objective: We undertook this study to clarify how TPF, TP and PF induction chemotherapy (IC) regimens benefit for nasopharyngeal carcinoma (NPC) patients with different risk of disease progression. Materials and Methods: Patients with newly diagnosed, stage III-IVA NPC were included. A quantitative nomogram was built using the independent prognostic factors identified for disease-free survival (DFS). Patients were stratified into low-risk and high-risk groups by the nomogram. Survival outcomes and toxicities between different IC regimens were compared. Results: In total, 1647 (41.0%), 1123 (28.0%) and 1242 (31.0%) patients received TPF, PF and TP regimen, respectively. Consequently, 2253 (56.2%) patients were clarified as low-risk group and the other 1759 (43.8%) as high-risk group. Survival outcomes did not significantly differ between TPF, PF and TP regimens within the low-risk group. However, TPF was associated with significantly improved 3-year DFS (76.2% vs. 67.5% vs. 68.3%), overall survival (88.3% vs. 84.1% vs. 83.9%), distant metastasis-free survival (81.9% vs. 75.0% vs. 77.4%) and locoregional relapse-free survival (92.0% vs. 87.5% vs. 86.9%; all P < 0.05) compared with PF and TP within high-risk group. Multivariate analysis also confirmed these findings. Toxicity analysis showed that TP regimen has the highest percentage of grade 3-5 hematologic toxicities while PF regimen achieved the lowest percentages of overall grade 3-5 adverse events. Conclusions: Patients with high risk should receive TPF for better efficacy and PF may be a better choice for low risk patients with regard to less grade 3-5 toxicities.
SN 1368-8375
EI 1879-0593
PD NOV
PY 2021
VL 122
AR 105555
DI 10.1016/j.oraloncology.2021.105555
UT WOS:000706046700004
PM 34619463
ER

PT J
AU Tang, LL
   Chen, YP
   Chen, CB
   Chen, MY
   Chen, NY
   Chen, XZ
   Du, XJ
   Fang, WF
   Feng, M
   Gao, J
   Han, F
   He, X
   Hu, CS
   Hu, DS
   Hu, GY
   Jiang, H
   Jiang, W
   Jin, F
   Lang, JY
   Li, JG
   Lin, SJ
   Liu, X
   Liu, QF
   Ma, L
   Mai, HQ
   Qin, JY
   Shen, LF
   Sun, Y
   Wang, PG
   Wang, RS
   Wang, RZ
   Wang, XS
   Wang, Y
   Wu, H
   Xia, YF
   Xiao, SW
   Yang, KY
   Yi, JL
   Zhu, XD
   Ma, J
AF Tang, Ling-Long
   Chen, Yu-Pei
   Chen, Chuan-Ben
   Chen, Ming-Yuan
   Chen, Nian-Yong
   Chen, Xiao-Zhong
   Du, Xiao-Jing
   Fang, Wen-Feng
   Feng, Mei
   Gao, Jin
   Han, Fei
   He, Xia
   Hu, Chao-Su
   Hu, De-sheng
   Hu, Guang-Yuan
   Jiang, Hao
   Jiang, Wei
   Jin, Feng
   Lang, Jin-Yi
   Li, Jin-Gao
   Lin, Shao-Jun
   Liu, Xu
   Liu, Qiu-Fang
   Ma, Lin
   Mai, Hai-Qiang
   Qin, Ji-Yong
   Shen, Liang-Fang
   Sun, Ying
   Wang, Pei-Guo
   Wang, Ren-Sheng
   Wang, Ruo-Zheng
   Wang, Xiao-Shen
   Wang, Ying
   Wu, Hui
   Xia, Yun-Fei
   Xiao, Shao-Wen
   Yang, Kun-Yu
   Yi, Jun-Lin
   Zhu, Xiao-Dong
   Ma, Jun
TI The Chinese Society of Clinical Oncology (CSCO) clinical guidelines for
   the diagnosis and treatment of nasopharyngeal carcinoma
SO CANCER COMMUNICATIONS
AB Nasopharyngeal carcinoma (NPC) is a malignant epithelial tumor originating in the nasopharynx and has a high incidence in Southeast Asia and North Africa. To develop these comprehensive guidelines for the diagnosis and management of NPC, the Chinese Society of Clinical Oncology (CSCO) arranged a multi-disciplinary team comprising of experts from all sub-specialties of NPC to write, discuss, and revise the guidelines. Based on the findings of evidence-based medicine in China and abroad, domestic experts have iteratively developed these guidelines to provide proper management of NPC. Overall, the guidelines describe the screening, clinical and pathological diagnosis, staging and risk assessment, therapies, and follow-up of NPC, which aim to improve the management of NPC.
OI Ruo-zheng, Wang/0000-0003-0127-4436
EI 2523-3548
PD NOV
PY 2021
VL 41
IS 11
BP 1195
EP 1227
DI 10.1002/cac2.12218
EA OCT 2021
UT WOS:000711098100001
PM 34699681
ER

PT J
AU Wu, QJ
   Zhu, CM
   Zhang, SY
   Zhou, YF
   Zhong, YH
AF Wu, Qiuji
   Zhu, Chunmei
   Zhang, Shuyuan
   Zhou, Yunfeng
   Zhong, Yahua
TI Hematological Toxicities of Concurrent Chemoradiotherapies in Head and
   Neck Cancers: Comparison Among Cisplatin, Nedaplatin, Lobaplatin, and
   Nimotuzumab
SO FRONTIERS IN ONCOLOGY
AB Background
   Cisplatin-based concurrent chemoradiotherapy is standard of care for locally advanced head and neck cancers (LAHNC). Nedaplatin, lobaplatin and nimotuzumab have shown anti-cancer effect with less gastrointestinal toxicity and nephrotoxicity. However, the profile of hematological toxicities of these agents in combination with radiotherapy has not been fully illustrated.</p> Methods
   We retrospectively collected the clinical data of consecutive LAHNC patients treated by cisplatin-, nedaplatin-, lobaplatin-, and nimotuzumab-based concurrent chemoradiotherapy. Routine blood cell counts were obtained every 4 to 7 days. Hematological toxicities were graded according to the Common Terminology Criteria for Adverse Events (CTCAE) Version 5.0.</p> Results
   A total of 181 eligible LAHNC patients were assigned to nimotuzumab group (n = 34), cisplatin group (n = 52), nedaplatin group (n = 62) or lobaplatin group (n = 33). Among the four groups, nimotuzumab group displayed lightest hematological toxicities, followed by cisplatin group, nedaplatin group, and lobaplatin group. Lobaplatin was more likely to produce grade 3/4 leukopenia compared with cisplatin (48.5% vs 25.0%). Compared with cisplatin, nedaplatin and lobaplatin were more likely to cause grade 3/4 thrombocytopenia (nedaplatin 19.4% vs cisplatin 3.8%; lobaplatin 30.3% vs cisplatin 3.8%). Similarly, nimotuzumab group showed highest nadir levels among the four groups, followed by cisplatin, nedaplatin, and lobaplatin group. Moreover, concurrent platinum treatment and induction chemotherapy were risk factors of developing grade 3/4 hematological toxicities.</p> Conclusion
   Nimotuzumab-based concurrent chemoradiotherapy in head and neck cancers produced the lightest hematological toxicities, followed by cisplatin, nedaplatin, and lobaplatin. Patients should be given specific attention during concurrent chemoradiotherapy, particularly in the presence of previous induction chemotherapy.</p>
SN 2234-943X
PD OCT 21
PY 2021
VL 11
AR 762366
DI 10.3389/fonc.2021.762366
UT WOS:000716604000001
PM 34746003
ER

PT J
AU Hong, SD
   Zhang, YX
   Yu, GS
   Peng, PJ
   Peng, JW
   Jia, J
   Wu, X
   Huang, Y
   Yang, YP
   Lin, Q
   Xi, XP
   Xu, MJ
   Chen, DP
   Lu, XJ
   Wang, RS
   Cao, XL
   Chen, XZ
   Lin, ZX
   Xiong, JP
   Lin, Q
   Xie, CH
   Li, ZH
   Pan, JJ
   Li, JA
   Wu, SX
   Lian, YN
   Yang, QL
   Zhao, C
   Fang, WF
   Zhang, L
AF Hong, Shaodong
   Zhang, Yaxiong
   Yu, Gengsheng
   Peng, Peijian
   Peng, Jiewen
   Jia, Jun
   Wu, Xuan
   Huang, Yan
   Yang, Yunpeng
   Lin, Qing
   Xi, Xuping
   Xu, Mingjun
   Chen, Dongping
   Lu, Xiaojun
   Wang, Rensheng
   Cao, Xiaolong
   Chen, Xiaozhong
   Lin, Zhixiong
   Xiong, Jianping
   Lin, Qin
   Xie, Conghua
   Li, Zhihua
   Pan, Jianji
   Li, Jingao
   Wu, Shixiu
   Lian, Yingni
   Yang, Quanlie
   Zhao, Chong
   Fang, Wenfeng
   Zhang, Li
TI Gemcitabine Plus Cisplatin Versus Fluorouracil Plus Cisplatin as
   First-Line Therapy for Recurrent or Metastatic Nasopharyngeal Carcinoma:
   Final Overall Survival Analysis of GEM20110714 Phase III Study
SO JOURNAL OF CLINICAL ONCOLOGY
AB PURPOSE GEM20110714 (ClinicalTrials.gov identifier: NCT01528618), the first randomized, phase III study of systemic chemotherapy in recurrent or metastatic nasopharyngeal carcinoma (NPC), reported significant progression-free survival improvement with gemcitabine plus cisplatin (GP) versus fluorouracil plus cisplatin (FP; hazard ratio, 0.55; 95% CI, 0.44 to 0.68; P < .001). Data from the final analysis of overall survival (OS) are presented here.
   METHODS From February 2012 to October 2015, 362 patients were randomly assigned to receive either GP (gemcitabine 1 g/m(2) once daily on days 1 and 8 and cisplatin 80 mg/m(2) once daily on day 1; n = 181) or FP (fluorouracil 4 g/m(2) in continuous intravenous infusion over 96 hours and cisplatin 80 mg/m(2) once daily on day 1; n = 181) once every 21 days. The primary end point was progression-free survival, which has been previously reported; OS was a secondary end point.
   RESULTS After a median follow-up time of 69.5 months with GP and 69.7 months with FP, 148 (81.8%) and 166 (91.7%) deaths occurred in the GP and FP arms, respectively. The estimated hazard ratio for OS was 0.72 (95% CI, 0.58 to 0.90; two-sided P = .004). The median OS was 22.1 months (95% CI, 19.2 to 25.0 months) with GP versus 18.6 months (95% CI, 15.4 to 21.7 months) with FP. The OS probabilities at 1, 3, and 5 years were 79.9% versus 71.8%, 31.0% versus 20.4%, and 19.2% versus 7.8%, respectively. Poststudy therapy was administered in 51.9% and 55.2% of patients in the GP and FP arms, respectively.
   CONCLUSION Among patients with previously untreated advanced nasopharyngeal carcinoma, those who receive GP have longer OS than those receive FP. Gemcitabine plus cisplatin should be considered a preferred front-line option for these patients. (C) 2021 by American Society of Clinical Oncology
SN 0732-183X
EI 1527-7755
PD OCT 10
PY 2021
VL 39
IS 29
BP 3273
EP +
DI 10.1200/JCO.21.00396
UT WOS:000752489200009
PM 34379443
ER

PT J
AU Hu, TT
   Fang, LC
   Shi, LC
   Wang, W
   Huang, YD
AF Hu, Tingting
   Fang, Lucheng
   Shi, Licai
   Wang, Wen
   Huang, Yideng
TI Survival benefit of induction chemotherapy in treatment for stage III or
   IV locally advanced nasopharyngeal carcinoma-An updated meta-analysis
   and systematic review
SO AMERICAN JOURNAL OF OTOLARYNGOLOGY
AB Purpose: The purpose of this study was to investigate whether combined Induction chemotherapy (IC) with concurrent chemoradiotherapy (CCRT) for stage III or IV locally advanced nasopharyngeal carcinoma (LA-NPC) could achieve better survival benefits than CCRT alone. Materials and methods: Only randomized controlled trials were included in this study. There were two treatment regiments (IC + CCRT and CCRT alone) recruited for analysis. The end points of this meta-analysis were overall survival (OS), locoregional recurrence-free survival (LRFS), and distant metastases-free survival (DMFS). Then we performed a traditional meta-analysis. Results: Seven studies were included, including 2628 patients. Compared with using CCRT alone, IC + CCRT has better effects on overall survival (OS) [HR = 0.75, 95% CI = 0.63-0.89], locoregional recurrence-free survival (LRFS) [HR = 0.70, 95% CI = 0.56-0.86] and distant metastasis-free survival (DMFS) [HR = 0.65, 95% CI = 0.54-0.78]. Of note, the addition of IC also increases the incidence of toxic reactions and patient discomfort. Conclusion: IC + CCRT provided better survival benefits than CCRT alone. However, patients also had a higher incidence of toxic reactions with combination therapy.
SN 0196-0709
EI 1532-818X
PD SEP-OCT
PY 2021
VL 42
IS 5
AR 102973
DI 10.1016/j.amjoto.2021.102973
UT WOS:000692196400037
PM 33812206
ER

PT J
AU Wiegand, S
   Wichmann, G
   Dietz, A
AF Wiegand, Susanne
   Wichmann, Gunnar
   Dietz, Andreas
TI Trials in head and neck cancer - Highlights of the ASCO Annual Meeting
   2021
SO LARYNGO-RHINO-OTOLOGIE
AB Zusammenfassung Aktuell entwickeln sich die therapeutischen Moglichkeiten im Gebiet der Kopf-Hals-Onkologie, v.a. durch den Einsatz von Checkpoint-Inhibitoren, rasch weiter. Momentan werden zahlreiche Studien zur medikamentosen Therapie von Kopf-Hals-Karzinomen mit neuen molekularen Targets bzw. neuen Medikamentenkombinationen durchgefuhrt. Die wichtigsten Ergebnisse der Studien, die bei der ASCO-Jahrestagung 2021 zu Kopf-Hals-Karzinomen vorgestellt wurden, sollen in dieser Arbeit vorgestellt werden.
   Abstract The therapeutic options in head and neck oncology are rapidly developing, especially through the use of checkpoint inhibitors. Currently, numerous therapeutic studies with new molecular targets or new drug combinations are underway in patients with head and neck cancer. The most important results of the studies presented at the ASCO Annual Meeting 2021 on head and neck cancer will be presented in this paper.
SN 0935-8943
EI 1438-8685
PD OCT
PY 2021
VL 100
IS 10
BP 774
EP 780
DI 10.1055/a-1578-0281
EA SEP 2021
UT WOS:000691971500001
PM 34470062
ER

PT J
AU Mai, HQ
   Chen, QY
   Chen, DP
   Hu, CS
   Yang, KY
   Wen, JY
   Li, JG
   Shi, YR
   Jin, F
   Xu, RL
   Pan, JJ
   Qu, SH
   Li, P
   Hu, CH
   Liu, YC
   Jiang, Y
   He, X
   Wang, HM
   Lim, WT
   Liao, WJ
   He, XH
   Chen, XZ
   Liu, ZG
   Yuan, XL
   Li, Q
   Lin, XY
   Jing, SH
   Chen, YJ
   Lu, Y
   Hsieh, CY
   Yang, MH
   Yen, CJ
   Samol, J
   Feng, H
   Yao, S
   Keegan, P
   Xu, RH
AF Mai, Hai-Qiang
   Chen, Qiu-Yan
   Chen, Dongping
   Hu, Chaosu
   Yang, Kunyu
   Wen, Jiyu
   Li, Jingao
   Shi, Ying-Rui
   Jin, Feng
   Xu, Ruilian
   Pan, Jianji
   Qu, Shenhong
   Li, Ping
   Hu, Chunhong
   Liu, Yi-Chun
   Jiang, Yi
   He, Xia
   Wang, Hung-Ming
   Lim, Wan-Teck
   Liao, Wangjun
   He, Xiaohui
   Chen, Xiaozhong
   Liu, Zhigang
   Yuan, Xianglin
   Li, Qi
   Lin, Xiaoyan
   Jing, Shanghua
   Chen, Yanju
   Lu, Yin
   Hsieh, Ching-Yun
   Yang, Muh-Hwa
   Yen, Chia-Jui
   Samol, Jens
   Feng, Hui
   Yao, Sheng
   Keegan, Patricia
   Xu, Rui-Hua
TI Toripalimab or placebo plus chemotherapy as first-line treatment in
   advanced nasopharyngeal carcinoma: a multicenter randomized phase 3
   trial
SO NATURE MEDICINE
AB Gemcitabine-cisplatin (GP) chemotherapy is the standard first-line systemic treatment for recurrent or metastatic nasopharyngeal carcinoma (RM-NPC). In this international, double-blind, phase 3 trial (ClinicalTrials.gov identifier: NCT03581786), 289 patients with RM-NPC and no previous chemotherapy for recurrent or metastatic disease were randomized (1/1) to receive either toripalimab, a monoclonal antibody against human programmed death-1 (PD-1), or placebo in combination with GP every 3 weeks for up to six cycles, followed by monotherapy with toripalimab or placebo. The primary endpoint was progression-free survival (PFS) as assessed by a blinded independent review committee according to RECIST v.1.1. At the prespecified interim PFS analysis, a significant improvement in PFS was detected in the toripalimab arm compared to the placebo arm: median PFS of 11.7 versus 8.0 months, hazard ratio (HR) = 0.52 (95% confidence interval (CI): 0.36-0.74), P = 0.0003. An improvement in PFS was observed across key subgroups, including PD-L1 expression. As of 18 February 2021, a 40% reduction in risk of death was observed in the toripalimab arm compared to the placebo arm (HR = 0.603 (95% CI: 0.364-0.997)). The incidence of grade >= 3 adverse events (AEs) (89.0 versus 89.5%), AEs leading to discontinuation of toripalimab/placebo (7.5 versus 4.9%) and fatal AEs (2.7 versus 2.8%) was similar between the two arms; however, immune-related AEs (39.7 versus 18.9%) and grade >= 3 infusion reactions (7.5 versus 0.7%) were more frequent in the toripalimab arm. In conclusion, the addition of toripalimab to GP chemotherapy as a first-line treatment for patients with RM-NPC provided superior PFS compared to GP alone, and with a manageable safety profile.
   Interim analysis from the randomized phase 3 JUPITER-02 trial shows that the addition of anti-PD-1 toripalimab to standard gemcitabine/cisplatin as a first-line treatment for patients with recurrent or metastatic nasopharyngeal carcinoma has manageable toxicity and improves progression-free survival, suggesting a potential new treatment standard in this setting.
RI Lim, Wan-Teck/L-2007-2016; Xu, Rui-Hua/AAW-4766-2021
OI Lim, Wan-Teck/0000-0002-4655-0206; 
SN 1078-8956
EI 1546-170X
PD SEP
PY 2021
VL 27
IS 9
BP 1536
EP +
DI 10.1038/s41591-021-01444-0
EA AUG 2021
UT WOS:000680370900001
PM 34341578
ER

PT J
AU Yang, YP
   Qu, S
   Li, JA
   Hu, CS
   Xu, MJ
   Li, WD
   Zhou, T
   Shen, LF
   Wu, H
   Lang, JY
   Hu, GY
   Luo, ZX
   Fu, ZC
   Qu, SH
   Feng, WN
   Chen, XZ
   Lin, SJ
   Zhang, WM
   Li, XJ
   Sun, Y
   Lin, ZX
   Lin, Q
   Lei, F
   Long, JT
   Hong, JS
   Huang, XM
   Zeng, LZ
   Wang, PG
   He, XH
   Zhang, B
   Yang, Q
   Zhang, XJ
   Zou, JJ
   Fang, WF
   Zhang, L
AF Yang, Yunpeng
   Qu, Song
   Li, Jingao
   Hu, Chaosu
   Xu, Mingjun
   Li, Weidong
   Zhou, Ting
   Shen, Liangfang
   Wu, Hui
   Lang, Jinyi
   Hu, Guangyuan
   Luo, Zhanxiong
   Fu, Zhichao
   Qu, Shenhong
   Feng, Weineng
   Chen, Xiaozhong
   Lin, Shaojun
   Zhang, Weimin
   Li, Xiaojiang
   Sun, Yan
   Lin, Zhixiong
   Lin, Qin
   Lei, Feng
   Long, Jianting
   Hong, Jinsheng
   Huang, Xiaoming
   Zeng, Lingzhi
   Wang, Peiguo
   He, Xiaohui
   Zhang, Ben
   Yang, Qing
   Zhang, Xiaojing
   Zou, Jianjun
   Fang, Wenfeng
   Zhang, Li
TI Camrelizumab versus placebo in combination with gemcitabine and
   cisplatin as first-line treatment for recurrent or metastatic
   nasopharyngeal carcinoma (CAPTAIN-1st): a multicentre, randomised,
   double-blind, phase 3 trial
SO LANCET ONCOLOGY
AB Background The addition of camrelizumab to gemcitabine and cisplatin showed promising activity as first-line therapy in patients with recurrent or metastatic nasopharyngeal carcinoma in a phase 1 trial. We therefore compared camrelizumab plus gemcitabine and cisplatin with placebo plus gemcitabine and cisplatin in a randomised phase 3 trial.
   Methods In this randomised, double-blind, phase 3 trial done at 28 hospitals in China, patients were eligible if they were aged 18-75 years, had an Eastern Cooperative Oncology Group (ECOG) performance status of 0-1, and had previously untreated recurrent or metastatic nasopharyngeal carcinoma. Patients were randomly assigned (1:1; using an interactive web-response system with a block size of four) to receive either camrelizumab (200 mg on day 1) or matching placebo intravenously, plus gemcitabine and cisplatin (gemcitabine 1000 mg/m(2) on days 1 and 8; cisplatin 80 mg/m(2) on day 1) intravenously every 3 weeks for four to six cycles, followed by maintenance therapy with camrelizumab or placebo, until radiographic progression, unacceptable toxicity, start of new anticancer treatment, investigator decision, or withdrawal of consent. Stratification factors used in randomisation were liver metastases, previous radical concurrent chemoradiotherapy, and ECOG performance status. The allocation sequence was generated by an independent randomisation group. The primary endpoint was progression-free survival per independent review committee. The significance threshold for independent review committee-assessed progression-free survival was p=0.0086 (one-sided) at the interim analysis. Efficacy and safety analyses included all patients who received at least one dose of study drug. This trial is registered with ClinicalTrials.gov, NCT03707509, and is closed for enrolment but is ongoing.
   Findings Between Nov 13, 2018, and Nov 29, 2019, 343 patients were screened and 263 were eligible and were randomly assigned to the camrelizumab group (n=134) or placebo group (n=129). At the prespecified interim analysis (June 15, 2020), independent review committee-assessed progression-free survival was significantly longer in the camrelizumab group (median 9.7 months [95% CI 8.3-11.4]) than in the placebo group (median 6.9 months [5.9-7.3]; hazard ratio 0.54 [95% CI 0.39-0.76]; one-sided p=0.0002). As of Dec 31, 2020, the most common grade 3 or worse adverse events of any cause were decreased white blood cell count (89 [66%] of 134 patients in the camrelizumab group vs 90 [70%] of 129 patients in the placebo group), decreased neutrophil count (86 [64%] vs 85 [66%]), anaemia (53 [40%] vs 57 [44%]), and decreased platelet count (53 [40%] vs 52 [40%]). Serious adverse events were reported in 59 (44%) of 134 patients in the camrelizumab group and 48 (37%) of 129 patients in the placebo group. Treatment-related deaths occurred in five (4%) patients in the camrelizumab group (two unknown cause of death, one multiple organ dysfunction syndrome, one pharyngeal haemorrhage, and one arrhythmia) and one (<1%) patient in the placebo group (unknown cause of death).
   Interpretation Our findings suggest that camrelizumab plus gemcitabine and cisplatin could be a new standard of care for patients with recurrent or metastatic nasopharyngeal carcinoma in the first-line setting. Longer follow-up is needed to confirm this conclusion. Funding Jiangsu Hengrui Pharmaceuticals (formerly Jiangsu Hengrui Medicine). Copyright (C) 2021 Elsevier Ltd. All rights reserved.
SN 1470-2045
EI 1474-5488
PD AUG
PY 2021
VL 22
IS 8
BP 1162
EP 1174
DI 10.1016/S1470-2045(21)00302-8
UT WOS:000684199600036
PM 34174189
ER

PT J
AU Xia, WX
   Lv, X
   Liang, H
   Liu, GY
   Sun, R
   Zeng, Q
   Li, SW
   Mo, HY
   Han, F
   Luo, DH
   Liu, Q
   Shi, MY
   Ye, YF
   Yang, J
   Ke, LR
   Qiang, MY
   Qiu, WZ
   Yu, YH
   Liu, KY
   Huang, XJ
   Li, WZ
   Lv, SH
   Cai, ZC
   Miao, JJ
   Guo, L
   Chen, MY
   Cao, KJ
   Wang, L
   Zhao, C
   Huang, PY
   Chen, QY
   Hua, YJ
   Tang, LQ
   Qian, CN
   Mai, HQ
   Guo, X
   Xiang, YQ
AF Xia, Wei-Xiong
   Lv, Xing
   Liang, Hu
   Liu, Guo-Ying
   Sun, Rui
   Zeng, Qi
   Li, Si-Wei
   Mo, Hao-Yuan
   Han, Fei
   Luo, Dong-Hua
   Liu, Qing
   Shi, Meng-Yun
   Ye, Yan-Fang
   Yang, Jing
   Ke, Liang-Ru
   Qiang, Meng-Yun
   Qiu, Wen-Ze
   Yu, Ya-Hui
   Liu, Kui-Yuan
   Huang, Xin-Jun
   Li, Wang-Zhong
   Lv, Shu-Hui
   Cai, Zhuo-Chen
   Miao, Jing-Jing
   Guo, Ling
   Chen, Ming-Yuan
   Cao, Ka-Jia
   Wang, Lin
   Zhao, Chong
   Huang, Pei-Yu
   Chen, Qiu-Yan
   Hua, Yi-Jun
   Tang, Lin-Quan
   Qian, Chao-Nan
   Mai, Hai-Qiang
   Guo, Xiang
   Xiang, Yan-Qun
TI A Randomized Controlled Trial Comparing Two Different Schedules for
   Cisplatin Treatment in Patients with Locoregionally Advanced
   Nasopharyngeal Cancer
SO CLINICAL CANCER RESEARCH
AB Purpose: Previous studies suggest that a cumulative cisplatin dose of 200 mg,/m(2) might be adequate in the intensity-modulated radiation therapy (IMRT) era for locoregionally advanced nasopharyngeal carcinoma (LANPC). However, two cycles of once-every-3-weeks cisplatin at 100 mg/m(2) has never been prospectively compared with standard once-a-week cisplatin regimen.
   Patients and Methods: This trial was conducted at three hospitals from 2011 to 2016. Patients who met the eligibility criteria were recruited (Chiell-TRC-12001979) and randomly assigned (1:1) via a computer-generated sequence to receive once-every-3-weeks cisplatin at 100 mg/m(2) for two cydes or once-a-week cisplatin at 40 mg/m(2) for six cycles concurrently with IMRT. Primary endpoint was failure-free survival and between-group absolute difference of 10% as the noninferiority margin.
   Results: A total of 510 patients were enrolled. Median followup time was 58.3 months with 85.4% of 3-year failure-free survival in the once-every-3-weeks group and 85.6% in the once-a-week group. An absolute difference of -0.2% (95% confidence interval, -6.3 to 5.9; P-noninferiority = 0.0016). Acute toxicities of grade 3 or higher occurred in 55.8% in the onceevery-3-weeks group and 66.3% in the once-a-week group (P = 0.015). The most common acute toxicities were hematologic abnormalities, including leukopenia (16% vs. 27%; P = 0.0022) and thrombocytopenia (1% vs. 5%; P = 0.015). The late grade 3-4 auditory loss rate was significantly lower in the once-every-3-weeks group than the once-a-week group (6% vs. 13%; P = 0.0039).
   Conclusions: Once-every-3-weeks cisplatin as concurrent chemoradiotherapy is noninferior to once-a-week cisplatin in the treatment efficacy in the LANPC. Although both regimens are well tolerated, severe acute toxicities and late-onset auditory loss are higher in the once-a-week group.
SN 1078-0432
EI 1557-3265
PD AUG 1
PY 2021
VL 27
IS 15
BP 4186
EP 4194
DI 10.1158/1078-0432.CCR-20-4532
UT WOS:000680860800009
PM 34083231
ER

PT J
AU Wong, KCW
   Hui, EP
   Lo, KW
   Lam, WKJ
   Johnson, D
   Li, LL
   Tao, Q
   Chan, KCA
   To, KF
   King, AD
   Ma, BBY
   Chan, ATC
AF Wong, Kenneth C. W.
   Hui, Edwin P.
   Lo, Kwok-Wai
   Lam, Wai Kei Jacky
   Johnson, David
   Li, Lili
   Tao, Qian
   Chan, Kwan Chee Allen
   To, Ka-Fai
   King, Ann D.
   Ma, Brigette B. Y.
   Chan, Anthony T. C.
TI Nasopharyngeal carcinoma: an evolving paradigm
SO NATURE REVIEWS CLINICAL ONCOLOGY
AB Nasopharyngeal carcinoma (NPC) is an Epstein-Barr virus (EBV)-associated malignancy endemic to southern China, southeast Asia and north Africa. The authors of this Review present a comprehensive overview of advances from the past three decades on the pathogenic role of EBV, and the genomic, epigenomic and immune landscape of NPC, which have led to the development of new biomarkers, therapeutic targets and improved treatment approaches for patients with NPC.
   The past three decades have borne witness to many advances in the understanding of the molecular biology and treatment of nasopharyngeal carcinoma (NPC), an Epstein-Barr virus (EBV)-associated cancer endemic to southern China, southeast Asia and north Africa. In this Review, we provide a comprehensive, interdisciplinary overview of key research findings regarding NPC pathogenesis, treatment, screening and biomarker development. We describe how technological advances have led to the advent of proton therapy and other contemporary radiotherapy approaches, and emphasize the relentless efforts to identify the optimal sequencing of chemotherapy with radiotherapy through decades of clinical trials. Basic research into the pathogenic role of EBV and the genomic, epigenomic and immune landscape of NPC has laid the foundations of translational research. The latter, in turn, has led to the development of new biomarkers and therapeutic targets and of improved approaches for individualizing immunotherapy and targeted therapies for patients with NPC. We provide historical context to illustrate the effect of these advances on treatment outcomes at present. We describe current preclinical and clinical challenges and controversies in the hope of providing insights for future investigation.
RI LAM, Wai Kei Jacky/AAD-6935-2020; Hui, Edwin/ABC-1818-2021; Chan,
   Anthony Tak Cheung/R-3940-2018; B.Y., Brigette/H-4681-2017; Li,
   Lili/Q-5750-2018; Tao, Qian/T-4743-2018
OI LAM, Wai Kei Jacky/0000-0001-8922-5609; Chan, Anthony Tak
   Cheung/0000-0002-6912-8091; B.Y., Brigette/0000-0003-4802-1102; Li,
   Lili/0000-0002-0292-5889; Wong, Kenneth Chun-Wai/0000-0003-4995-0819;
   Tao, Qian/0000-0001-5383-4808
SN 1759-4774
EI 1759-4782
PD NOV
PY 2021
VL 18
IS 11
BP 679
EP 695
DI 10.1038/s41571-021-00524-x
EA JUN 2021
UT WOS:000668399000001
PM 34194007
ER

PT J
AU Xu, RH
   Mai, HQ
   Chen, QY
   Chen, DP
   Hu, CS
   Yang, KY
   Wen, JY
   Li, JG
   Shi, YR
   Jin, F
   Xu, RL
   Pan, JJ
   Qu, SH
   Li, P
   Hu, CH
   Liu, YC
   Jiang, Y
   He, X
   Wang, HM
   Lim, WT
AF Xu, Rui-Hua
   Mai, Hai-Qiang
   Chen, Qiu-Yan
   Chen, Dongping
   Hu, Chaosu
   Yang, Kunyu
   Wen, Jiyu
   Li, Jin-Gao
   Shi, Yingrui
   Jin, Feng
   Xu, Ruilian
   Pan, Jianji
   Qu, Shenhong
   Li, Ping
   Hu, Chunhong
   Liu, Yi-Chun
   Jiang, Yi
   He, Xia
   Wang, Hung-Ming
   Lim, Wan-Teck
CA Coherus Biosciences and Shanghai J
TI JUPITER-02: Randomized, double-blind, phase III study of toripalimab or
   placebo plus gemcitabine and cisplatin as first-line treatment for
   recurrent or metastatic nasopharyngeal carcinoma (NPC).
SO JOURNAL OF CLINICAL ONCOLOGY
RI Lim, Wan-Teck/L-2007-2016
OI Lim, Wan-Teck/0000-0002-4655-0206
SN 0732-183X
EI 1527-7755
PD JUN 20
PY 2021
VL 39
IS 18
SU S
MA LBA2
DI 10.1200/JCO.2021.39.15_suppl.LBA2
UT WOS:000707135200003
ER

PT J
AU Liu, W
   Yu, BL
   Luo, YF
   Li, JZ
   Yuan, XF
   Wu, ST
   Liang, BJ
   Lv, ZH
   Li, Y
   Peng, XY
   Lu, J
   Peng, XH
   Liu, X
AF Liu, Wei
   Yu, Bolong
   Luo, Yunfan
   Li, Junzheng
   Yuan, Xiaofei
   Wu, Shuting
   Liang, Bijun
   Lv, Zehong
   Li, Yanfei
   Peng, Xinyu
   Lu, Juan
   Peng, Xiaohong
   Liu, Xiong
TI Survival benefit of induction chemotherapy for locally advanced
   nasopharyngeal carcinoma: prognosis based on a new risk estimation model
SO BMC CANCER
AB BackgroundAlthough the National Comprehensive Cancer Network (NCCN) Guidelines recommend CCRT+AC and IC+CCRT as level 2A evidence for treatment of the locoregionally advanced NPC (II-IVa), IC+CCRT+AC could also be an alternative but it is seldom used because of the low completion rates. This article aimed to compare the effectiveness of the three radiotherapy regimens using a large-scale retrospective study.MethodsThis retrospective single center analysis enrolled 1812 diagnosed NPC patients at Nanfang Hospital from January 2005 to December 2015 and only 729 patients met the inclusion criteria and were analyzed. Patients without distant metastasis, age of 18-70years, Karnofsky scores of at least 70,stage III-IVb, and adequate adequate bone marrow, liver and renal function. Were enrolled. Adverse events and other categorical variables were compared by Pearson chi-square test or Fishier exact test. Time-to-event data were described with the Kaplan-Meier curves, time-to-event intervals compared with the log-rank test. We did multivariable analyses with the Cox proportional hazards model to test the independent signifi cance of diff erent factors. Cox proportional hazards model was used to estimate the beta regression coeffi cient, p value, and hazard ratio and its 95% CI for each of the selected risk predictors.ResultsThe median follow-up time was 47months. Kaplan-Meier analyses revealed no significant differences among three groups in 3-year failure-free survival (FFS, P=0.225), 3-year overall survival (OS, P=0.992), 3-year locoregional failure-free survival (LFFS, P=0.549), and 3-year distant failure-free survival (DFFS, P=0.174). Stratified survival analysis based on the risk scoring model revealed no differences in FFS, OS, LFFS, and DFFS between IC+CCRT and CCRT+AC groups for low-risk patients, however, the 3-year OS (88.3% vs. 77.6%, P=0.049) and 3-year DFFS (84.0% vs.66.8%, P=0.032) were respectively significantly better in IC+CCRT group compared with CCRT+AC group for high-risk patients.ConclusionsCompared with CCRT+AC, IC+CCRT lowers distant metastasis rate and improves OS among patients with locally advanced NPC in high risk group.
EI 1471-2407
PD MAY 29
PY 2021
VL 21
IS 1
AR 639
DI 10.1186/s12885-021-08381-8
UT WOS:000659137300006
PM 34051750
ER

PT J
AU Zhang, LL
   Cui, J
   Tan, HF
   Xiao, Z
   Pan, LX
AF Zhang, Lu-Lu
   Cui, Jun
   Tan, Hong-Fei
   Xiao, Zheng
   Pan, Li-Xia
TI Efficacy and safety of two different adjuvant chemotherapy regimens in
   combination with concurrent chemoradiotherapy in treating patients with
   advanced nasopharyngeal carcinoma A protocol for randomized controlled
   trial
SO MEDICINE
AB Background: Concurrent chemoradiotherapy is widely utilised as a standardized primary method of treatment for patients with advanced nasopharyngeal carcinoma (NPC). However, the combination of concurrent chemoradiotherapy and adjuvant chemotherapy for treating NPC patients remain unclear. Therefore, this study attempts to elucidate the efficiency and safety of concurrent chemoradiotherapy combined with adjuvant chemotherapy (gemcitabine plus cisplatin versus 5-fluorouracil plus cisplatin) for treating patients with NPC. Materials and Methods: This study is a randomized, multicentral, open-labelled trial to assess the clinical efficiency and safety of using concurrent chemoradiotherapy combined with adjuvant chemotherapy as a therapeutic measure for advanced NPC patients. A total of 50 patients will be randomly assigned into 2 groups, namely treatment-group-one and treatment-group-two. Eligible patients will be administered with concurrent chemoradiotherapy and subsequentially with adjuvant chemotherapy (gemcitabine plus cisplatin or 5-fluorouracil plus cisplatin). Moreover, the primary endpoint is a comparison of progression-free survival between concurrent chemoradiotherapy and subsequentially adjuvant gemcitabine and cisplatin and chemoradiotherapy, which is proceeded by adjuvant 5-fluorouracil and cisplatin in advanced NPC patients. Overall survival, overall response rate, incidence of acute and late toxicity, and adverse events are the minor endpoints. Statistical analyses will be performed with SPSS 25.0 software. Discussion: The current research evaluates the clinical efficiency and safety of utilising concurrent chemoradiotherapy combined with adjuvant chemotherapy as a therapeutic strategy to treat advanced NPC patients. The work done in this study will provide a clinical basis for concurrent chemoradiotherapy in combination with adjuvant chemotherapy for treating advanced NPC.
SN 0025-7974
EI 1536-5964
PD MAY 28
PY 2021
VL 100
IS 21
AR e25980
DI 10.1097/MD.0000000000025980
UT WOS:000659204000020
PM 34032710
ER

PT J
AU Wang, FFZ
AF Wang Fang FangZheng
TI A phase III multicenter randomized clinical trial to compare cisplatin
   plus fluorouracil with or without docetaxel as the first-line induction
   chemotherapy for locoregionally advanced nasopharyngeal carcinoma:
   Long-term outcomes update.
SO JOURNAL OF CLINICAL ONCOLOGY
SN 0732-183X
EI 1527-7755
PD MAY 20
PY 2021
VL 39
IS 15
SU S
MA 6032
DI 10.1200/JCO.2021.39.15_suppl.6032
UT WOS:000708120603223
ER

PT J
AU Zhang, L
   Yang, YP
   Qu, S
   Li, JG
   Hu, CS
   Xu, MJ
   Li, WD
   Zhou, T
   Shen, LF
   Wu, H
   Lang, JY
   Hu, GY
   Luo, ZX
   Fu, ZC
   Qu, SH
   Zhang, B
   Yang, Q
   Zhang, XJ
   Zou, JJ
   Fang, WF
AF Zhang, Li
   Yang, Yunpeng
   Qu, Song
   Li, Jin-Gao
   Hu, Chaosu
   Xu, Mingjun
   Li, Weidong
   Zhou, Ting
   Shen, Liangfang
   Wu, Hui
   Lang, Jin Yi
   Hu, Guangyuan
   Luo, Zhanxiong
   Fu, Zhichao
   Qu, Shenhong
   Zhang, Ben
   Yang, Qing
   Zhang, Xiaojing
   Zou, Jianjun
   Fang, Wenfeng
TI Camrelizumab versus placebo combined with gemcitabine and cisplatin for
   recurrent or metastatic nasopharyngeal carcinoma: A randomized,
   double-blind, phase 3 trial.
SO JOURNAL OF CLINICAL ONCOLOGY
SN 0732-183X
EI 1527-7755
PD MAY 20
PY 2021
VL 39
IS 15
SU S
MA 6000
DI 10.1200/JCO.2021.39.15_suppl.6000
UT WOS:000708120603194
ER

PT J
AU Lv, X
   Cao, X
   Xia, WX
   Liu, KY
   Qiang, MY
   Guo, L
   Qian, CN
   Cao, KJ
   Mo, HY
   Li, XM
   Li, ZH
   Han, F
   He, YX
   Liu, YM
   Wu, SX
   Bai, YR
   Ke, LR
   Qiu, WZ
   Liang, H
   Liu, GY
   Miao, JJ
   Li, WZ
   Lv, SH
   Chen, X
   Zhao, C
   Xiang, YQ
   Guo, X
AF Lv, Xing
   Cao, Xun
   Xia, Wei-Xiong
   Liu, Kui-Yuan
   Qiang, Meng-Yun
   Guo, Ling
   Qian, Chao-Nan
   Cao, Ka-Jia
   Mo, Hao-Yuan
   Li, Xian-Ming
   Li, Zi-Huang
   Han, Fei
   He, Yu-Xiang
   Liu, Yu-Meng
   Wu, Shao-Xiong
   Bai, Yong-Rui
   Ke, Liang-Ru
   Qiu, Wen-Ze
   Liang, Hu
   Liu, Guo-Ying
   Miao, Jing-Jing
   Li, Wang-Zhong
   Lv, Shu-Hui
   Chen, Xi
   Zhao, Chong
   Xiang, Yan-Qun
   Guo, Xiang
TI Induction chemotherapy with lobaplatin and fluorouracil versus cisplatin
   and fluorouracil followed by chemoradiotherapy in patients with stage
   III-IVB nasopharyngeal carcinoma: an open-label, non-inferiority,
   randomised, controlled, phase 3 trial
SO LANCET ONCOLOGY
AB Background Cisplatin-based induction chemotherapy plus concurrent chemoradiotherapy in the treatment of patients with locoregionally advanced nasopharyngeal carcinoma has been recommended in the National Comprehensive Cancer Network Guidelines. However, cisplatin is associated with poor patient compliance and has notable side-effects. Lobaplatin, a third-generation platinum drug, has shown promising antitumour activity against several malignancies with less toxicity. In this study, we aimed to evaluate the efficacy of lobaplatin-based induction chemotherapy plus concurrent chemoradiotherapy over a cisplatin-based regimen in patients with locoregional, advanced nasopharyngeal carcinoma.
   Methods In this open-label, non-inferiority, randomised, controlled, phase 3 trial done at five hospitals in China, patients aged 18-60 years with previously untreated, non-keratinising stage III-IVB nasopharyngeal carcinoma; Karnofsky performance-status score of at least 70; and adequate haematological, renal, and hepatic function were randomly assigned (1:1) to receive intravenously either lobaplatin-based (lobaplatin 30 mg/m(2) on days 1 and 22, and fluorouracil 800 mg/m(2) on days 1-5 and 22-26 for two cycles) or cisplatin-based (cisplatin 100 mg/m(2) on days 1 and 22, and fluorouracil 800 mg/m(2) on days 1-5 and 22-26 for two cycles) induction chemotherapy, followed by concurrent lobaplatin-based (two cycles of intravenous lobaplatin 30 mg/m(2) every 3 weeks plus intensity-modulated radiotherapy) or cisplatin-based (two cycles of intravenous cisplatin 100 mg/m(2) every 3 weeks plus intensity-modulated radiotherapy) chemoradiotherapy. Total radiation doses of 68-70 Gy (for the sum of the volumes of the primary tumour and enlarged retropharyngeal nodes), 62-68 Gy (for the volume of clinically involved gross cervical lymph nodes), 60 Gy (for the high-risk target volume), and 54 Gy (for the low-risk target volume), were administered in 30-32 fractions, 5 days per week. Randomisation was done centrally at the clinical trial centre of Sun Yat-sen University Cancer Centre by means of computer-generated random number allocation with a block design (block size of four) stratified according to disease stage and treatment centre. Treatment assignment was known to both clinicians and patients. The primary endpoint was 5-year progression-free survival, analysed in both the intention-to-treat and per-protocol populations. If the upper limit of the 95% CI for the difference in 5-year progression-free survival between the lobaplatin-based and cisplatin-based groups did not exceed 10%, non-inferiority was met. Adverse events were analysed in all patients who received at least one cycle of induction chemotherapy. This trial is registered with the Chinese Clinical Trial Registry, ChiCTR-TRC-13003285 and is closed.
   Findings From June 7, 2013, to June 16, 2015, 515 patients were assessed for eligibility and 502 patients were enrolled: 252 were randomly assigned to the lobaplatin-based group and 250 to the cisplatin-based group. After a median follow-up of 75.3 months (IQR 69.9-81.1) in the intention-to-treat population, 5-year progression-free survival was 75.0% (95% CI 69.7-80.3) in the lobaplatin-based group and 75.5% (70.0 to 81.0) in the cisplatin-based group (hazard ratio [HR] 0.98, 95% CI 0.69-1.39; log-rank p=0.92), with a difference of 0.5% (95% CI -7.1 to 8.1; p(non-inferiority)=0.0070). In the per-protocol population, the 5-year progression-free survival was 74.8% (95% CI 69.3 to 80.3) in the lobaplatin-based group and 76 .4% (70.9 to 81.9) in the cisplatin-based group (HR 1.04, 95% CI 0.73 to 1.49; log- rank p=0.83), with a difference of 1.6% (-6.1 to 9.3; p(non-inferiority)=0.016). 63 (25%) of 252 patients in the lobaplatin-based group and 63 (25%) of 250 patients in the cisplatin-based group had a progression-free survival event in the intention-to-treat population; 62 (25%) of 246 patients in the lobaplatin-based group and 58 (25%) of 237 patients in the cisplatin-based group had a progression-free survival event in the per-protocol population. The most common grade 3-4 adverse events were mucositis (102 [41%] of 252 in the lobaplatin-based group vs 99 [40%] of 249 in the cisplatin-based group), leucopenia (39 [16%] vs 56 [23%]), and neutropenia (25 [10%] vs 59 [24%]). No treatment-related deaths were reported.
   Interpretation Lobaplatin-based induction chemotherapy plus concurrent chemoradiotherapy resulted in non-inferior survival and fewer toxic effects than cisplatin-based therapy. The results of our trial indicate that lobaplatin-based induction chemotherapy plus concurrent chemoradiotherapy might be a promising alternative regimen to cisplatin-based treatment in patients with locoregional, advanced nasopharyngeal carcinoma. Copyright (C) 2021 Elsevier Ltd. All rights reserved.
SN 1470-2045
EI 1474-5488
PD MAY
PY 2021
VL 22
IS 5
BP 716
EP 726
DI 10.1016/S1470-2045(21)00075-9
UT WOS:000686283200037
PM 33857411
ER

PT J
AU Yang, H
   Lu, Y
   Xu, ZH
   Wei, MJ
   Huang, HX
AF Yang, Hui
   Lu, Ying
   Xu, Zhuohua
   Wei, Mingjing
   Huang, Haixin
TI Gemcitabine Plus Platinum versus Docetaxel Plus Platinum as First-Line
   Therapy for Metastatic Nasopharyngeal Carcinoma: A Randomized Clinical
   Study
SO SAUDI JOURNAL OF MEDICINE & MEDICAL SCIENCES
AB Background: A well-established first-line chemotherapy standard for metastatic nasopharyngeal carcinoma is yet lacking.
   Objectives: To compare the efficacy and safety of gemcitabine plus platinum versus docetaxel plus platinum regimen as first-line therapies for distal metastatic nasopharyngeal carcinoma.
   Study Design and Participants: A single center, randomized, open-label, parallel-arm study. The study included 120 patients with metastatic nasopharyngeal carcinoma who met the study requirements.
   Interventions: Participants were randomized in a 1:1 ratio through a sealed envelope selection. Gemcitabine 1000 mg/m(2)/d intravenously (IV) for >30 min (days 1 and 8) or docetaxel 75 mg/m(2)/d IV for 1 h (day 1) were administered to the respective group participants. Nedaplatin 75 mg/m(2)/d, IV (day 1), cisplatin 75 mg/m(2)/d IV (day 1) or carboplatin (area under the curve set as 5) IV (day 1) were used in both groups. One cycle duration was 21 days, with 4-6 cycles for all participants.
   Outcomes: The primary assessed outcomes were progression-free survival (PFS) and overall survival (OS), and the secondary outcomes were short-term efficacy [i.e., response rate (RR) and disease control rate (DCR)] and safety.
   Results: Seven patients withdrew from the study, and efficacy and adverse reactions were obtained for 113 patients (gemcitabine: 56; docetaxel: 57). Compared with the docetaxel plus platinum group, the gemcitabine plus platinum group had significantly higher RR (71.4% vs. 52.6%, P < 0.05); mPFS (9.7 vs. 7.8 months, P < 0.05), and mOS (20.6 vs. 16.8 months, P < 0.01). The significance was not associated with increased adverse reactions, as both groups showed similar Grades 3 and 4 adverse reactions (P > 0.05). DCR was non-significantly higher in the gemcitabine group (85.7% vs. 75.4%, P > 0.05). Multivariable analysis revealed that time to disease progression, number of involved organs, liver metastasis, and grouping were associated with mPFS and mOS (all P < 0.05).
   Conclusion: The combination of gemcitabine with platinum is likely superior to that of docetaxel with platinum as first-line treatment for metastatic nasopharyngeal carcinoma.
SN 2321-4856
PD MAY-AUG
PY 2021
VL 9
IS 2
BP 125
EP 134
DI 10.4103/sjmms.sjmms_471_20
UT WOS:000657098000003
PM 34084103
ER

PT J
AU Fei, Q
   Chen, HB
   Zhang, CM
   Xu, JJ
   He, X
   Chen, SW
AF Fei, Qian
   Chen, Han-Bo
   Zhang, Chun-Mei
   Xu, Jia-Jun
   He, Xia
   Chen, Song-Wang
TI The efficacy and safety of gemcitabine-based induction chemotherapy for
   locally advanced nasopharyngeal carcinoma treated with concurrent
   chemoradiation A meta-analysis
SO MEDICINE
AB Objectives: To assess the efficacy and toxicity of gemcitabine-based induction chemotherapy followed by concurrent chemoradiotherapy (CCRT) in locally advanced nasopharyngeal carcinoma (LA-NPC). Methods: Both observational studies (OBS) and randomized controlled trials (RCT) were included in the meta-analysis. Systematic online searches were conducted in Web of Sciences, PubMed, Embase, meeting proceedings and ClinicalTrials.gov from the inception to May 25, 2020. The primary endpoint of interest was overall survival. Results: five OBSs and 2 RCTs including 1680 patients were incorporated in the analysis. The evidence from the RCTs showed that adding gemcitabine-based induction chemotherapy to CCRT significantly improved progression free survival (hazard ratio (HR): 0.60, 95% confidence interval (CI): 0.40-0.88; P = .010; chi square P = .25; I-2 = 24%) and overall survival (HR: 0.47; 95% CI: 0.28-0.80; P = 0.005; chi square P = .49, I-2 = 0%) and was related to a higher risk of hematological toxicities. Furthermore, based on the data of OBSs, overall survival (HR: 0.52; 95% CI: 0.31-0.88; P = .02; chi square P = .37, I-2 = 6%) was significantly improved in patients treated with gemcitabine-based induction chemotherapy compared to those treated with taxane-based induction chemotherapy. However, the progression free survival (HR: 0.67; 95% CI: 0.45-1.01; P = .06; chi square P = .74; I-2 = 0%) showed no significant difference. Conclusions: For LA-NPC patients, adding gemcitabine-based induction chemotherapy to CCRT significantly improved overall survival and progression free survival with a higher risk of hematological toxicities when compared to CCRT alone. Also, gemcitabine-based regimen could be used as an alternative induction chemotherapy regimen to taxane-based regimen in the treatment of LA-NPC.
SN 0025-7974
EI 1536-5964
PD APR 9
PY 2021
VL 100
IS 14
AR e25398
DI 10.1097/MD.0000000000025398
UT WOS:000659026900078
PM 33832134
ER

PT J
AU Bongiovanni, A
   Vagheggini, A
   Fausti, V
   Mercatali, L
   Calpona, S
   Di Menna, G
   Miserocchi, G
   Ibrahim, T
AF Bongiovanni, Alberto
   Vagheggini, Alessandro
   Fausti, Valentina
   Mercatali, Laura
   Calpona, Sebastiano
   Di Menna, Giandomenico
   Miserocchi, Giacomo
   Ibrahim, Toni
TI Induction chemotherapy plus concomitant chemoradiotherapy in
   nasopharyngeal carcinoma: An updated network meta-analysis
SO CRITICAL REVIEWS IN ONCOLOGY HEMATOLOGY
AB Background: Induction chemotherapy (IC) added to concurrent chemoradiotherapy (CCRT) appears to be superior to CCRT alone for locally-advanced nasopharyngeal carcinoma (NPC). The main objective of this network meta-analysis (NMA) was to assess the impact of different IC regimens on patient outcome.
   Patients and methods: We systematically searched and extracted data from randomized, controlled trials involving stage III-IV NPC patients randomly assigned to receive IC + CCRT vs. CCRT alone. Overall survival (OS), locoregional recurrence-free survival (LRFS) and distant metastasis-free survival (DMFS) in the two arms were compared using hazard ratios (HRs).
   Results: Eight clinical trials were identified including 2362 patients. OS-benefit from doublet IC regimens, in particular platinum-docetaxel and platinum-gemcitabine regimens, was seen. With regard to LRFS, docetaxel-platinum-5FU regimen showed a greater impact than the others. An indirect comparison between taxane- and gemcitabine-based IC regimens showed a benefit of the latter in terms of OS and DMFS.
   Conclusions: Although CCRT with cisplatin has been the gold standard of treatment in NPC for several years. Docetaxel + cisplatin-IC and cisplatin + gemcitabine-IC regimens have a positive impact on survival in locally-advanced NPC and should be considered the new standard option.
RI Bongiovanni, A/J-9802-2018
OI Bongiovanni, A/0000-0002-3845-4687
SN 1040-8428
EI 1879-0461
PD APR
PY 2021
VL 160
AR 103244
DI 10.1016/j.critrevonc.2021.103244
UT WOS:000640532700006
PM 33582249
ER

PT J
AU Zhang, XM
   Tian, XM
   Wei, YZ
   Deng, H
   Ma, LC
   Chen, ZY
AF Zhang, Ximing
   Tian, Xiumei
   Wei, Yuezi
   Deng, Hao
   Ma, Lichun
   Chen, Ziyang
TI Activity and Safety of Tegafur, Gimeracil, and Oteracil Potassium for
   Nasopharyngeal Carcinoma: A Systematic Review and Meta-Analysis
SO JOURNAL OF ONCOLOGY
AB In clinical practice, tegafur, gimeracil, and oteracil potassium (S-1) therapy is commonly administered to treat nasopharyngeal carcinoma (NPC). However, its efficacy and safety remain controversial in both randomized controlled trials (RCTs) and non-RCTs. We aimed to evaluate the efficacy and safety of S-1 treatment for NPC. We searched PubMed, Ovid, EMBASE, the Cochrane Library, China National Knowledge Infrastructure, Wanfang Database, and VIP databases for RCTs of chemotherapy with or without S-1 for NPC, from 2001 to 2020. A meta-analysis was performed using RevMan5.3 and Stata15. Randomized controlled trials published in journals were included irrespective of blinding and language used. Patients were diagnosed with NPC through a clinicopathological examination; patients of all cancer stages and ages were included. Overall, 25 trials and 1858 patients were included. There were significant differences in the complete remission (OR = 2.42, 95% CI (1.88-3.10), P<0.05) and overall response rate (OR = 2.68, 95% CI (2.08-3.45), P<0.05) between the S-1 and non-S-1 groups. However, there was no significant difference in partial remission (OR = 1.10, 95% CI (0.87-1.39), P=0.42) and seven adverse reactions (leukopenia, thrombocytopenia, nausea and vomiting, diarrhea, dermatitis, oral mucositis, and anemia) between the S-1 and non-S-1 groups. Additionally, statistical analyses with six subgroups were performed. S-1 was found to be a satisfactory chemotherapeutic agent combined with radiotherapy, intravenous chemotherapy, or chemoradiotherapy for NPC. As an oral medicine, the adverse reactions of S-1, especially gastrointestinal reactions, can be tolerated by patients, thereby optimizing their quality of life. S-1 may be a better choice for the treatment of NPC. This trial is registered with .
SN 1687-8450
EI 1687-8469
PD MAR 23
PY 2021
VL 2021
AR 6690275
DI 10.1155/2021/6690275
UT WOS:000637806300001
PM 33859690
ER

PT J
AU Chen, YP
   Ismaila, N
   Chua, MLK
   Colevas, AD
   Haddad, R
   Huang, SH
   Wee, JTS
   Whitley, AC
   Yi, JL
   Yom, SS
   Chan, ATC
   Hu, CS
   Lang, JY
   Le, QT
   Lee, AWM
   Lee, N
   Lin, JC
   Ma, B
   Morgan, TJ
   Shah, J
   Sun, Y
   Ma, J
AF Chen, Yu-Pei
   Ismaila, Nofisat
   Chua, Melvin L. K.
   Colevas, A. Dimitrios
   Haddad, Robert
   Huang, Shao Hui
   Wee, Joseph T. S.
   Whitley, Alexander C.
   Yi, Jun-Lin
   Yom, Sue S.
   Chan, Anthony T. C.
   Hu, Chao-Su
   Lang, Jin-Yi
   Le, Quynh-Thu
   Lee, Anne W. M.
   Lee, Nancy
   Lin, Jin-Ching
   Ma, Brigette
   Morgan, Thomas J.
   Shah, Jatin
   Sun, Ying
   Ma, Jun
TI Chemotherapy in Combination With Radiotherapy for Definitive-Intent
   Treatment of Stage II-IVA Nasopharyngeal Carcinoma: CSCO and ASCO
   Guideline
SO JOURNAL OF CLINICAL ONCOLOGY
AB PURPOSE The aim of this joint guideline is to provide evidence-based recommendations to practicing physicians and other healthcare providers on definitive-intent chemoradiotherapy for patients with stage II-IVA nasopharyngeal carcinoma (NPC).
   METHODS The Chinese Society of Clinical Oncology (CSCO) and ASCO convened an expert panel of radiation oncology, medical oncology, surgery, and advocacy representatives. The literature search included systematic reviews, meta-analyses, and randomized controlled trials published from 1990 through 2020. Outcomes of interest included survival, distant and locoregional disease control, and quality of life. Expert panel members used this evidence and informal consensus to develop evidence-based guideline recommendations.
   RESULTS The literature search identified 108 relevant studies to inform the evidence base for this guideline. Five overarching clinical questions were addressed, which included subquestions on radiotherapy (RT), chemotherapy sequence, and concurrent, induction, and adjuvant chemotherapy options.
   RECOMMENDATIONS Evidence-based recommendations were developed to address aspects of care related to chemotherapy in combination with RT for the definitive-intent treatment of stage II to IVA NPC. (C) 2021 by American Society of Clinical Oncology
RI Chan, Anthony Tak Cheung/R-3940-2018; B.Y., Brigette/H-4681-2017;
   colevas, alexander/AAP-2415-2021; Chua, Melvin LK/ABG-6045-2020
OI Chan, Anthony Tak Cheung/0000-0002-6912-8091; B.Y.,
   Brigette/0000-0003-4802-1102; Chua, Melvin LK/0000-0002-1648-1473; Yom,
   Sue/0000-0002-0779-7476; Huang, Shao Hui/0000-0002-8072-4388; Chen,
   Yupei/0000-0002-0010-3494; Yi, Junlin/0000-0002-7083-0216
SN 0732-183X
EI 1527-7755
PD MAR 1
PY 2021
VL 39
IS 7
BP 840
EP +
DI 10.1200/JCO.20.03237
UT WOS:000635371200016
PM 33405943
ER

PT J
AU Choi, HCW
   Chan, SK
   Lam, KO
   Chan, SY
   Chau, SC
   Kwong, DLW
   Leung, TW
   Luk, MY
   Lee, AWM
   Lee, VHF
AF Choi, Horace Cheuk-Wai
   Chan, Sik-Kwan
   Lam, Ka-On
   Chan, Sum-Yin
   Chau, Sze-Chun
   Kwong, Dora Lai-Wan
   Leung, To-Wai
   Luk, Mai-Yee
   Lee, Anne Wing-Mui
   Lee, Victor Ho-Fun
TI The Most Efficacious Induction Chemotherapy Regimen for Locoregionally
   Advanced Nasopharyngeal Carcinoma: A Network Meta-Analysis
SO FRONTIERS IN ONCOLOGY
AB Background
   Induction chemotherapy (IC) followed by concurrent chemoradiotherapy (CCRT) for non-metastatic locoregionally advanced nasopharyngeal carcinoma (NPC) has gained considerable attention. However, the most efficacious IC regimens remain investigational. We aimed to compare the survival benefits of all available IC regimens followed by CCRT in this network meta-analysis.
   Methods
   All randomized-controlled trials of CCRT with or without IC in non-metastatic locoregionally advanced NPC were included, with an overall nine trials of 2,705 patients counted in the analysis. CCRT alone was the reference category. Eight IC regimens followed by CCRT were analyzed: docetaxel + cisplatin (DC), gemcitabine + carboplatin + paclitaxel (GCP), gemcitabine + cisplatin (GP), mitomycin + epirubicin + cisplatin + fluorouracil + leucovorin (MEPFL), cisplatin + epirubicin + paclitaxel (PET), cisplatin + fluorouracil (PF), cisplatin + capecitabine (PX) and cisplatin + fluorouracil (PF), cisplatin + capecitabine (PX). Fixed-effects frequentist network meta-analysis models was applied and P-score was used to rank the treatments.
   Results
   DC, GP, and PX were the top three IC regimens with the highest probability of benefit on overall survival (OS). Their corresponding hazard ratios (HRs) (95% CIs) compared with CCRT alone were of 0.24 (0.08-0.73), 0.43 (0.24-0.77), and 0.54 (0.27-1.09) and the respective P-scores were 94%, 82%, and 68%. The first three IC regimens showing significantly improved progression-free survival (PFS) were PX, followed by GP and DC with respective HRs of 0.46 (0.24-0.88), 0.51 (0.34-0.77), and 0.49 (0.20-1.20), and P-scores of 82%, 78%, and 74%. Among the studies in the intensity-modulated radiation therapy (IMRT) era, GP and PX were the best performed IC regimens, whilst DC performed the best among non-IMRT studies. Doublet and gemcitabine-based IC regimens had better survival benefits compared to triplet and taxane-based IC regimens, respectively.
   Conclusions
   Given its consistent superiority in both OS and PFS, DC, GP, and PX ranked among the three most efficacious IC regimens in both the overall and subgroup analysis of IMRT or non-IMRT studies. Exploratory analyses suggested that doublet and gemcitabine-based IC regimens showed better survival performance.
RI Chan, Sik Kwan/AAQ-2918-2021
SN 2234-943X
PD FEB 25
PY 2021
VL 11
AR 626145
DI 10.3389/fonc.2021.626145
UT WOS:000627451700001
PM 33718193
ER

PT J
AU Aggarwal, P
   Goepfert, RP
   Garden, AS
   Garg, N
   Zaveri, JS
   Du, XLL
   Swartz, MD
   Lai, SY
   Fuller, CD
   Ferrarotto, R
   Sturgis, EM
   Piller, LB
   Hutcheson, KA
AF Aggarwal, Puja
   Goepfert, Ryan P.
   Garden, Adam S.
   Garg, Naveen
   Zaveri, Jhankruti S.
   Du, Xianglin L.
   Swartz, Michael D.
   Lai, Stephen Y.
   Fuller, C. David
   Ferrarotto, Renata
   Sturgis, Erich M.
   Piller, Linda B.
   Hutcheson, Katherine A.
TI Risk and Clinical Risk Factors Associated With Late Lower Cranial
   Neuropathy in Long-term Oropharyngeal Squamous Cell Carcinoma Survivors
SO JAMA OTOLARYNGOLOGY-HEAD & NECK SURGERY
AB IMPORTANCE Lower cranial neuropathy (LCNP) is a rare, but permanent, late effect of radiotherapy and other cancer therapies. Lower cranial neuropathy is associated with excess cancer-related symptoms and worse swallowing-related quality of life. Few studies have investigated risk and clinical factors associated with late LCNP among patients with long-term survival of oropharyngeal squamous cell carcinoma (OPSCC survivors).
   OBJECTIVE To estimate the cumulative incidence of and identify clinical factors associated with late LCNP among long-term OPSCC survivors.
   DESIGN, SETTING, AND PARTICIPANTS This single-institution cohort study included disease-free adult OPSCC survivors who completed curative treatment from January 1, 2000, to December 31, 2013. Exclusion criteria consisted of baseline LCNP, recurrent head and neck cancer, treatment at other institutions, death, and a second primary, persistent, or recurrent malignant neoplasm of the head and neck less than 3 months after treatment. Median survival of OPSCC among the 2021 eligible patients was 6.8 (range, 0.3-18.4) years. Data were analyzed from October 12, 2019, to November 13, 2020.
   MAIN OUTCOMES AND MEASURES Late LCNP eventswere defined by neuropathy of the glossopharyngeal, vagus, and/or hypoglossal cranial nerves at least 3 months after cancer therapy. Cumulative incidence of LCNP was estimated using the Kaplan-Meier method, and multivariable Cox proportional hazards models were fit.
   RESULTS Among the 2021 OPSCC survivors included in the analysis of this cohort study (1740 [86.1%] male; median age, 56 [range, 28-86] years), 88 (4.4%) were diagnosed with late LCNP, with median time to LCNP of 5.4 (range, 0.3-14.1) years after treatment. Cumulative incidence of LCNP was 0.024 (95% CI, 0.017-0.032) at 5 years, 0.061 (95% CI, 0.048-0.078) at 10 years, and 0.098 (95% CI, 0.075-0.128) at 15 years of follow-up. Multivariable Cox proportional hazards regression identified T4 vs T1 classification (hazard ratio [HR], 3.82; 95% CI, 1.85-7.86) and accelerated vs standard radiotherapy fractionation (HR, 2.15; 95% CI, 1.34-3.45) as independently associated with late LCNP status, after adjustment. Among the subgroup of 1986 patients with nonsurgical treatment, induction chemotherapy regimens including combined docetaxel, cisplatin, and fluorouracil (TPF) (HR, 2.51; 95% CI, 1.35-4.67) and TPF with cetuximab (HR, 5.80; 95% CI, 1.74-19.35) along with T classification and accelerated radiotherapy fractionation were associated with late LCNP status after adjustment.
   CONCLUSIONS AND RELEVANCE This single-institution cohort study found that, although rare in the population overall, cumulative risk of late LCNP progressed to 10% during the survivors' lifetime. As expected, clinical factors associated with LCNP primarily reflected greater tumor burden and treatment intensity. Further efforts are necessary to investigate risk-reduction strategies as well as surveillance and management strategies for this disabling late effect of cancer treatment.
RI Garg, NAVEEN/AAO-8192-2021
OI Fuller, Clifton/0000-0002-5264-3994
SN 2168-6181
EI 2168-619X
PD MAY
PY 2021
VL 147
IS 5
BP 469
EP 478
DI 10.1001/jamaoto.2020.5269
EA FEB 2021
UT WOS:000614935800004
PM 33538759
ER

PT J
AU Xu, GQ
   Wang, QL
   Wu, XR
   Lv, CY
   Zeng, GL
   Xue, ZH
   Cao, RX
   Zhang, N
   Xiong, W
   Huang, Q
AF Xu, Guoqiang
   Wang, Qiaoli
   Wu, Xingrao
   Lv, Chunyan
   Zeng, Guilin
   Xue, Zhihong
   Cao, Ruixue
   Zhang, Nan
   Xiong, Wei
   Huang, Qin
TI Comparison of Induction Chemotherapy Plus Concurrent Chemoradiotherapy
   and Concurrent Chemoradiotherapy Alone in Locally Advanced
   Nasopharyngeal Carcinoma
SO TECHNOLOGY IN CANCER RESEARCH & TREATMENT
AB Purpose:
   Induction chemotherapy plus concurrent chemoradiotherapy and concurrent chemoradiotherapy alone are both standard treatment regimens for managing locally advanced nasopharyngeal carcinoma. However, the results of comparisons between them in clinical trials vary. Therefore, we designed this meta-analysis to illustrate their advantages and disadvantages in patients with locally advanced nasopharyngeal carcinoma.
   Methods:
   We thoroughly searched the PubMed, EMBASE, and Cochrane Library databases and then merged the effect indicators of hazard ratios and risk ratios using RevMan 5.1.
   Results:
   Seven randomized controlled trials totaling 2,319 patients were included in our research. The synthesized results showed that induction chemotherapy plus concurrent chemoradiotherapy improved overall survival (HR = 0.75, 95% CI: 0.63-0.89, P = 0.001), progression-free survival (HR = 0.69, 95% CI: 0.60-0.80, P < 0.001), distant metastasis-free survival (HR = 0.65, 95% CI: 0.53-0.80, P < 0.001) and locoregional recurrence-free survival (HR = 0.68 95%, CI: 0.54-0.86, P = 0.001) versus concurrent chemoradiotherapy alone. It also increased the risk of anemia, thrombocytopenia, and neutropenia during concurrent chemoradiotherapy. However, the incidence of leukopenia and mucositis was similar in induction chemotherapy and induction chemotherapy plus concurrent chemoradiotherapy. Furthermore, the subgroup analysis showed better survival outcomes with induction chemotherapy plus concurrent chemoradiotherapy than with concurrent chemoradiotherapy alone in the triweekly cisplatin subgroup (all P < 0.01), whereas induction chemotherapy plus concurrent chemoradiotherapy could only improve progression-free survival and locoregional recurrence-free survival in the weekly cisplatin subgroup (HR = 0.78, P = 0.02; and HR = 0.66, P = 0.03, respectively).
   Conclusions:
   Induction chemotherapy plus concurrent chemoradiotherapy improved survival outcomes in patients with locally advanced nasopharyngeal carcinoma versus concurrent chemoradiotherapy. For the weekly cisplatin regimen subgroup, it did not improve remote control or overall survival versus concurrent chemoradiotherapy alone, warranting further clarification.
RI Guoqiang, Xu/ABC-7298-2021
OI Guoqiang, Xu/0000-0003-3708-4167; WANG, qiaoli/0000-0003-3709-9166
SN 1533-0346
EI 1533-0338
PD JAN 28
PY 2021
VL 20
AR 1533033821990017
DI 10.1177/1533033821990017
UT WOS:000617247800001
PM 33511908
ER

PT J
AU Yang, SS
   Guo, JG
   Liu, JN
   Liu, ZQ
   Chen, EN
   Chen, CY
   OuYang, PY
   Han, F
   Xie, FY
AF Yang, Shan-Shan
   Guo, Jian-Gui
   Liu, Jia-Ni
   Liu, Zhi-Qiao
   Chen, En-Ni
   Chen, Chun-Yan
   OuYang, Pu-Yun
   Han, Fei
   Xie, Fang-Yun
TI Effect of Induction Chemotherapy in Nasopharyngeal Carcinoma: An Updated
   Meta-Analysis
SO FRONTIERS IN ONCOLOGY
AB Background: Previous meta-analysis had evaluated the effect of induction chemotherapy in nasopharyngeal carcinoma. But two trials with opposite findings were not included and the long-term result of another trial significantly differed from the preliminary report. This updated meta-analysis was thus warranted.
   Methods: Literature search was conducted to identify randomized controlled trials focusing on the additional efficacy of induction chemotherapy in nasopharyngeal carcinoma. Trial-level pooled analysis of hazard ratio (HR) for progression free survival and overall survival and risk ratio (RR) for locoregional control rate and distant control rate were performed.
   Results: Twelve trials were eligible. The addition of induction chemotherapy significantly prolonged both progression free survival (HR=0.68, 95% confidence interval [CI] 0.60-0.76, p<0.001) and overall survival (HR=0.67, 95% CI 0.54-0.80, p<0.001), with 5-year absolute benefit of 11.31% and 8.95%, respectively. Locoregional (RR=0.80, 95% CI 0.70-0.92, p=0.002) and distant control (RR=0.70, 95% CI 0.62-0.80) rates were significantly improved as well. The incidence of grade 3-4 adverse events during the concurrent chemoradiotherapy was higher in leukopenia (p=0.028), thrombocytopenia (p<0.001), and fatigue (p=0.038) in the induction chemotherapy group.
   Conclusions: This meta-analysis supported that induction chemotherapy could benefit patients with nasopharyngeal carcinoma in progression free survival, overall survival, locoregional, and distant control rate.
SN 2234-943X
PD JAN 8
PY 2021
VL 10
AR 591205
DI 10.3389/fonc.2020.591205
UT WOS:000609509600001
PM 33489889
ER

PT J
AU Masoud, SA
   Elsherify, M
   Elmoghazy, E
   Sakr, H
   Metwaly, MA
   Shete, J
   Rajan, S
   Al Saleh, K
   Hussein, A
AF Masoud, S. A.
   Elsherify, M.
   Elmoghazy, E.
   Sakr, H.
   Metwaly, M. Ashour
   Shete, J.
   Rajan, S.
   Al Saleh, K.
   Hussein, A.
TI Induction versus adjuvant gemcitabine/cisplatin in locally advanced
   non-metastatic nasopharyngeal carcinoma: A randomised phase III trial
SO ANNALS OF ONCOLOGY
SN 0923-7534
EI 1569-8041
PY 2021
VL 32
SU 5
MA 928TiP
BP S815
EP S815
DI 10.1016/j.annonc.2021.08.1338
UT WOS:000700527701391
ER

PT J
AU Tang, J
   Zou, GR
   Li, XW
   Su, Z
   Cao, XL
   Wang, BC
AF Tang, Jie
   Zou, Guo-Rong
   Li, Xiu-Wen
   Su, Zhen
   Cao, Xiao-Long
   Wang, Bi-Cheng
TI Weekly versus triweekly cisplatin-based concurrent chemoradiotherapy for
   nasopharyngeal carcinoma: a systematic review and pooled analysis
SO JOURNAL OF CANCER
AB Background: Weekly and triweekly cisplatin-based concurrent chemoradiotherapy (CCRT) have been used in the treatment of nasopharyngeal carcinoma (NPC).
   Objective: This study aimed to compare the benefits and risks between the two treatments.
   Methods: We systematically searched electronic databases for prospective and retrospective clinical studies of NPC patients who received weekly compared with triweekly cisplatin-based CCRT. The primary endpoints comprised overall, failure-free, distant metastasis-free, and locoregional recurrence-free survivals (OS, FFS, DMFS, and LRFS). Secondary endpoints were toxicities.
   Results: Six studies were included in the systematic review, of which four with 1515 NPC patients were eligible for further pooled analysis. There were no significant differences between weekly and triweekly groups in terms of 5-year OS (odds ratio [OR] 0.95, 95% confidence interval [CI] 0.51-1.79), FFS (OR 1.09, 95% CI 0.67-1.76), DMFS (OR 1.25, 95% CI 0.54-2.92), and LRFS (OR 0.83, 95% CI 0.55-1.25). For grade >= 3 toxicities, the weekly group had higher risks of anemia (risk ratio [RR] 2.96, 95% CI 1.12-7.81) and thrombocytopenia (RR 2.75, 95% CI 1.54-4.90), but a lower incidence of vomiting (RR 0.34, 95% CI 0.18-0.63) versus the triweekly group.
   Conclusion and Relevance: Both weekly and triweekly schedules could be recommended to NPC patients during CCRT. Additionally, hematologic adverse events in weekly strategy and non-hematologic adverse events in triweekly strategy are of higher concern.
SN 1837-9664
PY 2021
VL 12
IS 20
BP 6209
EP 6215
DI 10.7150/jca.62188
UT WOS:000692728600023
PM 34539894
ER

PT J
AU Shim, HJ
   Kim, HJ
   Hwang, JE
   Bae, WK
   Chung, IJ
   Lee, DH
   Mi, YT
   Lee, JK
   Lim, SC
   Chung, JW
   Cho, SH
AF Shim, Hyun Jeong
   Kim, Hyeon Jong
   Hwang, Jun Eul
   Bae, Woo Kyun
   Chung, Ik Joo
   Lee, Dong Hoon
   Mi, Yoon Tae
   Lee, Joon Kyoo
   Lim, Sang Chul
   Chung, Jae Wook
   Cho, Sang Hee
TI Long term complications and prognostic factors in locally advanced
   nasopharyngeal carcinoma treated with docetaxel, cisplatin,
   5-fluorouracil induction chemotherapy followed by concurrent
   chemoradiotherapy A retrospective cohort study
SO MEDICINE
AB This study was conducted to evaluate the long term complications and their risk factors including of survival outcomes in patients with locally advanced nasopharyngeal cancer (NPC) treated with docetaxel, cisplatin and 5-fluorouracil (TPF) induction chemotherapy followed by concurrent chemoradiotherapy (CCRT). Among the patients who were diagnosed as NPC, we consecutively evaluated the late complications in 104 patients who completed 3 cycles of TPF induction chemotherapy followed by CCRT and received regular follow-up by otolaryngologist and oncologist. The prognostic factors for overall survival, relapse free survival and each complication were analyzed based on clinical characteristics. Over a median follow-up of 54 months (range, 7.9-152.9 months), 5-year overall survival rate was 87% for stage II, 89% for stage III, 87% for stage IV patients. The significant prognostic factor for survival is complete response rate after CCRT in multivariate analysis. The most frequent toxicity was ear complication (29.8%) including of hearing loss requiring hearing aid (6.7%) and bone necrosis (3.8%). Decreased renal function over grade 2 was occurred in only 4 patients (3.8%) regardless of the cumulative dose of cisplatin. The long term complications did not affect the survival outcome. Patients who received radiation therapy more than 5400 cGy had better survival outcome than those who did not. However, ear complication was significantly related to radiation dose (>= 6,600 cGy) and type of radiation therapy (conventional). Age over 65 years was a significant risk factor for both ear and renal toxicity. In conclusion, close follow-up to monitor long-term complications should be performed in patients treated with TPF induction chemotherapy followed by CCRT treatment, especially in elderly patients. Reestablishing the optimal chemotherapeutic agent during CCRT and adjustment of radiation dose after induction chemotherapy could be helpful to reduce the toxicity associated with the subsequent treatment strategy for locally advance NPC patients.
SN 0025-7974
EI 1536-5964
PD DEC 4
PY 2020
VL 99
IS 49
AR e23173
DI 10.1097/MD.0000000000023173
UT WOS:000612838500029
PM 33285692
ER

PT J
AU Wang, QL
   Xu, GQ
   Xia, YX
   Zuo, J
   Zeng, GL
   Xue, ZH
   Cao, RX
   Xiong, W
   Li, WH
AF Wang, Qiaoli
   Xu, Guoqiang
   Xia, Yaoxiong
   Zuo, Jia
   Zeng, Guilin
   Xue, Zhihong
   Cao, Ruixue
   Xiong, Wei
   Li, Wenhui
TI Comparison of induction chemotherapy plus concurrent chemoradiotherapy
   and induction chemotherapy plus radiotherapy in locally advanced
   nasopharyngeal carcinoma
SO ORAL ONCOLOGY
AB Background: Induction chemotherapy plus concurrent chemoradiotherapy (IC + CCRT) is a standard treatment regimen for locally advanced nasopharyngeal carcinoma (LA-NPC). However, the increased acute toxicity of this intensified chemotherapy may counteract its efficacy. The results of studies focusing on the omission of concurrent chemotherapy (CC) regimens are controversial. Therefore, we carried out a meta-analysis to elucidate the efficacy and toxicity of IC + CCRT versus IC plus radiotherapy alone (IC + RT) for LA-NPC.
   Methods: Studies available on PubMed, Embase, Cochrane Library and ClinicalTrails.gov were independently searched by two investigators from inception to March 1, 2020. Review Manager software 5.3 (RevMan 5.3) was employed to calculate pooled hazard ratios (HRs), risk ratios (RRs) and 95% confidence intervals (CIs).
   Results: Eight studies with a total of 2605 patients were analysed. The results showed that no significant difference between IC + RT and IC + CCRT for disease-free survival (HR = 1.09, 95% CI: 0,85-1.39, P = 0.50), overall survival (HR = 0.92, 95% CI: 0.78-1.09, P = 0.34), local recurrence-free survival (HR = 1.26, 95% CI: 0.95-1.67; P = 0.10), or distant metastasis-free survival (HR = 1.03, 95% CI: 0.84-1.26, P = 0.79). Notably, the incidence of treatment-related grade 3/4 acute haematological toxicity during radiation was higher in the IC + CCRT group. Subgroup analysis showed similar survival outcomes for IC + CCRT and IC + RT with and without the two-dimensional RT technique.
   Conclusions: IC + RT was as effective as IC + CCRT for the management of LA-NPC. The IC + RT regimen has the possibility of replacing the IC + CCRT regimen for LA-NPC in the future due to the lower toxicity, although more high-level evidence is urgently needed for verification.
RI Guoqiang, Xu/ABC-7298-2021
OI Guoqiang, Xu/0000-0003-3708-4167; WANG, qiaoli/0000-0003-3709-9166
SN 1368-8375
EI 1879-0593
PD DEC
PY 2020
VL 111
AR 104925
DI 10.1016/j.oraloncology.2020.104925
UT WOS:000596294900028
PM 32721816
ER

PT J
AU Gundog, M
   Basaran, H
   Bozkurt, O
   Eroglu, C
AF Gundog, Mete
   Basaran, Hatice
   Bozkurt, Oktay
   Eroglu, Celalettin
TI A comparison of cisplatin cumulative dose and cisplatin schedule in
   patients treated with concurrent chemo-radiotherapy in nasopharyngeal
   carcinoma
SO BRAZILIAN JOURNAL OF OTORHINOLARYNGOLOGY
AB Introduction: Three-weekly cisplatin dose is accepted for standard treatment for concurrent chemo-radiotherapy in nasopharyngeal carcinoma. However, different chemotherapy schedules are presented in the literature.
   Objective: We intend to compare toxicity and outcomes of high dose 3-weekly cisplatin versus low dose weekly-cisplatin and cumulative dose of cisplatin in the patients with nasopharyngeal carcinoma.
   Methods: 98 patients were included in the study, between 2010 and 2018. Cumulative doses of cisplatin (>= 200 mg/m(2) and <200 mg/m(2)) and different chemotherapy schedules (weekly and 3-weekly) were compared in terms of toxicity and survival. Besides prognostic factors including age, gender, T category, N category and radiotherapy technique were evaluated in uni-multivariate analysis.
   Results: Median follow-up time 41.5 months (range: 2-93 months). Five year overall survival, local relapse-free survival, regional recurrence-free survival and distant metastasis-free survival rates were; 68.9% vs. 90.3% (p=0.11); 66.2% vs. 81.6% (p = 0.15); 87.3% vs. 95.7% (p= 0.18); 80.1% vs. 76.1% (p = 0.74) for the group treated weekly and 3 weekly, respectively. There was no statistically significant difference between groups. Five year overall survival, local relapse-free survival, regional recurrence-free survival and distant metastasis-free survival rates were; 78.2% vs. 49.2% (p= 0.003); 75.8% vs. 47.9% (p= 0.055); 91% vs. 87.1% (p= 0.46); 80% vs. 72.2% (p= 0.46) for the group treated >= 200 mg/m(2) and <200 mg/m 2 cumulative dose cisplatin. There was statistically significant difference between groups for overall survival and there was close to being statistically significant difference between groups for local relapse-free survival. Age, gender, T category, N category, chemotherapy schedules were not associated with prognosis in the univariety analysis. Radiotherapy technique and cumulative dose of cisplatin was associated with prognosis in uni-variate analysis (HR= 0.21; 95% CI: 0.071-0.628; p= 0.005 and HR =0.29; 95% CI: 0.125-0.686; p= 0.003, respectively). Only cumulative dose of cisplatin was found as an independent prognostic factor in multivariate analysis (HR= 0.36; 95% CI: 0.146-0.912; p = 0.03). When toxicities were evaluated, such as hematological toxicity, dermatitis, mucositis, nausea and vomiting, there were no statistically significant differences between cumulative dose of cisplatin groups (<200 mg/m(2) and >= 200 mg/m(2)) and chemotherapy schedules (3-weekly and weekly). But malnutrition was statistically significant higher in patients treated with 3-weekly cisplatin compared with patients treated with weekly cisplatin (p = 0.001).
   Conclusion: A cisplatin dose with >= 200 mg/m(2) is an independent prognostic factor for overall survival. Chemotherapy schedules weekly and 3-weekly have similar outcomes and adverse effects. If patients achieve >= 200 mg/m(2) dose of cumulative cisplatin, weekly chemotherapy schedules may be used safely and effectively in nasopharyngeal carcinoma patients. (C) 2019 Associacao Brasileira de Otorrinolaringologia e Cirurgia Cervico-Facial. Published by Elsevier Editora Ltda.
SN 1808-8694
EI 1808-8686
PD NOV-DEC
PY 2020
VL 86
IS 6
BP 676
EP 686
DI 10.1016/j.bjorl.2019.04.008
UT WOS:000598188100004
PM 31164277
ER

PT J
AU Zang, J
AF Zang, J.
TI Randomized Phase II Trial of Gemcitabine and Cisplatin (GP) versus
   Docetaxel and Cisplatin (TP) as Induction Chemotherapy followed by
   Concurrent Chemoradiotherapy in Locoregionally Advanced Nasopharyngeal
   Carcinoma
SO INTERNATIONAL JOURNAL OF RADIATION ONCOLOGY BIOLOGY PHYSICS
CT 62nd Annual Meeting of the American-Society-for-Radiation-Oncology
   (ASTRO)
CY OCT 25-28, 2020
CL ELECTR NETWORK
SP Amer Soc Radiat Oncol
SN 0360-3016
EI 1879-355X
PD NOV 1
PY 2020
VL 108
IS 3
SU S
MA 221
BP S106
EP S106
UT WOS:000582521503419
ER

PT J
AU Wu, Y
   Wei, XY
   Yuan, ZL
   Xu, HB
   Li, YP
   Li, Y
   Hu, L
   Han, G
   Qian, Y
   Hu, DS
AF Wu, Yuan
   Wei, Xueyan
   Yuan, Zilong
   Xu, Hongbin
   Li, Yanping
   Li, Ying
   Hu, Liu
   Han, Guang
   Qian, Yu
   Hu, Desheng
TI Phase II study of induction chemotherapy followed by concurrent
   chemoradiotherapy with raltitrexed and cisplatin in locally advanced
   nasopharyngeal carcinoma
SO CHINESE JOURNAL OF CANCER RESEARCH
AB Objective: For locally advanced nasopharyngeal carcinoma (LA-NPC) patients, high incidences of distant metastases and severe treatment related toxicities are the main obstacles needed to be overcome. Raltitrexed, a specific thymidylate synthase inhibitor with a convenient administration schedule, has an acceptable and manageable toxicity, and possesses radio-sensitizing properties. To investigate the efficacy and safety of raltitrexed and cisplatin induction chemotherapy and concurrent chemoradiotherapy (IC+CCRT) in patients with LA-NPC, a phase II clinical study was conducted.
   Methods: Sixty eligible patients with LA-NPC were enrolled into this study. A raltitrexed-cisplatin combination was used as part of an IC+CCRT regimen. Raltitrexed-cisplatin IC was given once every 3 weeks (q3w) for two cycles, followed by raltitrexed-cisplatin based CCRT q3w for two cycles. Intensity-modulated radiotherapy (IMRT) was given for all enrolled patients.
   Results: All patients were included in survival analysis according to the intent-to-treat principle. The objective response rate (ORR) 3 months after treatment was 98%. The 2-year overall survival (OS) rate was 92%. The median relapse-free survival (RFS) time was 30.5 [95% confidence interval (95% CI), 28.4-32.3] months. The 2year RFS rate was 85%. The 2-year local failure-free survival (LFFS) rate was 97% and the 2-year distant metastasis-free survival (DMFS) rate was 88%. Acute toxicities were mostly grade 2 and 3 reactions in bone marrow suppression, gastrointestinal side effect and oropharyngeal mucositis. Only two patients occurred grade 4 acute toxicities, one was bone marrow suppression and the other was dermatitis radiation.
   Conclusions: The combination of raltitrexed and cisplatin has a comparable efficacy to those in standard firstline therapy.
SN 1000-9604
EI 1993-0631
PD OCT
PY 2020
VL 32
IS 5
BP 665
EP 672
DI 10.21147/j.issn.1000-9604.2020.05.11
UT WOS:000585066100011
PM 33223761
ER

PT J
AU Wang, FZ
   Jiang, CE
   Wang, L
   Yan, FQ
   Ye, ZM
   Sun, QQ
   Liu, TX
   Fu, ZF
   Jiang, YM
AF Wang, Fangzheng
   Jiang Chuner
   Wang Lei
   Yan Fengqin
   Ye Zhimin
   Sun Quanquan
   Liu Tongxin
   Fu Zhenfu
   Jiang Yangming
TI Optimal induction chemotherapeutic regimen followed by concurrent
   chemotherapy plus intensity-modulated radiotherapy as first-line therapy
   for locoregionally advanced nasopharyngeal carcinoma
SO MEDICINE
AB For patients with locoregionally advanced nasopharyngeal carcinoma (NPC), induction chemotherapy (IC) regimens based on TPF (docetaxel, cisplatin, and 5-fluorouracil), TP (docetaxel and cisplatin), and GP (gemcitabine and cisplatin) have shown excellent survival outcomes as the first-line therapy; however, no trials comparing the efficacy and safety of TPF, TP, and GP have been reported. We report 2 phase II trials comparing the treatment outcomes and side effects of 3 different IC regimens followed by concurrent chemoradiotherapy in locoregionally advanced patients with NPC.
   A total of 206 locoregionally advanced patients with NPC treated with a combination treatment from January 2012 to January 2014 were enrolled in the 2 studies. The patients received TPF-, TP-, and GP-based IC regimens every 3 weeks, followed by intensity-modulated radiotherapy and concurrent therapy with cisplatin every 3 weeks.
   After a median follow-up duration of 47 months (10-60 months), the 3-year local recurrence-free survival, regional recurrence-free survival, distant metastases-free survival, progression-free survival, and overall survival rates were 96.4%, 100%, 87.7%, 86%, and 94.7% in the TPF arm; 91.7%, 95.9%, 91.9%, 85.2%, and 92% in the TP arm; 98.6%, 100%, 89.0%, 87.6%, and 89.2% in the GP arm. The survival differences among the 3 arms were not statistically significant (P> .05). The multivariate analysis demonstrated that the IC regimen was not an independent prognostic factor for any survival outcomes. The patients in the TP arm experienced significantly lower grade 3/4 toxicities than the patients in the other 2 arms.
   TP-based IC regimen has similar efficacy compared with TPF- and GP-based IC regimens; however, TP-based IC regimen has a lower toxicity profile.
SN 0025-7974
EI 1536-5964
PD SEP 25
PY 2020
VL 99
IS 39
AR e22283
DI 10.1097/MD.0000000000022283
UT WOS:000579445400031
PM 32991429
ER

PT J
AU You, R
   Liu, YP
   Huang, PY
   Zou, X
   Sun, R
   He, YX
   Wu, YS
   Shen, GP
   Zhang, HD
   Duan, CY
   Tan, SH
   Cao, JY
   Li, JB
   Xie, YL
   Zhang, YN
   Wang, ZQ
   Yang, Q
   Lin, M
   Jiang, R
   Zhang, MX
   Hua, YJ
   Tang, LQ
   Zhuang, AH
   Chen, QY
   Guo, L
   Mo, HY
   Chen, Y
   Mai, HQ
   Ling, L
   Liu, Q
   Chua, MLK
   Chen, MY
AF You, Rui
   Liu, You-Ping
   Huang, Pei-Yu
   Zou, Xiong
   Sun, Rui
   He, Yu-Xiang
   Wu, Yi-Shan
   Shen, Guo-Ping
   Zhang, Hong-Dan
   Duan, Chong-Yang
   Tan, Sze Huey
   Cao, Jing-Yu
   Li, Ji-Bin
   Xie, Yu-Long
   Zhang, Yi-Nuan
   Wang, Zhi-Qiang
   Yang, Qi
   Lin, Mei
   Jiang, Rou
   Zhang, Meng-Xia
   Hua, Yi-Jun
   Tang, Lin-Quan
   Zhuang, Ai-Hua
   Chen, Qiu-Yan
   Guo, Ling
   Mo, Hao-Yuan
   Chen, Yong
   Mai, Hai-Qiang
   Ling, Li
   Liu, Qing
   Chua, Melvin Lee Kiang
   Chen, Ming-Yuan
TI Efficacy and Safety of Locoregional Radiotherapy With Chemotherapy vs
   Chemotherapy Alone in De Novo Metastatic Nasopharyngeal Carcinoma A
   Multicenter Phase 3 Randomized Clinical Trial
SO JAMA ONCOLOGY
AB Importance The role of locoregional radiotherapy in patients with de novo metastatic nasopharyngeal carcinoma (mNPC) is unclear.
   Objective To investigate the efficacy and safety of locoregional radiotherapy in de novo mNPC.
   Design, Setting, and Participants Patients with biopsy-proven mNPC, who demonstrated complete or partial response (RECIST v1.1) following 3 cycles of cisplatin and fluorouracil chemotherapy, were enrolled. Eligible patients were randomly assigned (1:1) to receive either chemotherapy plus radiotherapy or chemotherapy alone. Overall, 126 of 173 patients screened were eligible to the study, and randomized to chemotherapy plus radiotherapy (n = 63) or chemotherapy alone (n = 63). Median (IQR) follow-up duration was 26.7 (17.2-33.5) months.
   Interventions The chemotherapy regimens were fluorouracil continuous intravenous infusion at 5 g/m(2)over 120 hours and 100 mg/m(2)intravenous cisplatin on day 1, administered every 3 weeks for 6 cycles. Patients assigned to the chemotherapy plus radiotherapy group received intensity-modulated radiotherapy (IMRT) after chemotherapy.
   Main Outcomes and Measures The primary end point of the study was overall survival (OS). The secondary end point was progression-free survival (PFS) and safety.
   Results Overall, 126 patients were enrolled (105 men [83.3%] and 21 women [16.7%]; median [IQR] age, 46 [39-52] years). The 24-month OS was 76.4% (95% CI, 64.4%-88.4%) in the chemotherapy plus radiotherapy group, compared with 54.5% (95% CI, 41.0%-68.0%) in the chemotherapy-alone group. The study met its primary end point of improved OS (stratified hazard ratio [HR], 0.42; 95% CI, 0.23-0.77; P = .004) in favor of chemotherapy plus radiotherapy. Progression-free survival was also improved in the chemotherapy plus radiotherapy group compared with the chemotherapy-alone group (stratified HR, 0.36; 95% CI, 0.23-0.57). No significant differences in acute hematological or gastrointestinal toxic effects were observed between the treatment arms. The frequency of acute grade 3 or higher dermatitis, mucositis, and xerostomia was 8.1%, 33.9%, and 6.5%, respectively, in the chemotherapy plus radiotherapy group. The frequency of late severe grade 3 or higher hearing loss and trismus was 5.2% and 3.4%, respectively, in the chemotherapy plus radiotherapy group.
   Conclusions and Relevance In this randomized clinical trial, radiotherapy added to chemotherapy significantly improved OS in chemotherapy-sensitive patients with mNPC.
RI Duan, Chongyang/AAD-5378-2021; Chua, Melvin LK/ABG-6045-2020
OI Chua, Melvin LK/0000-0002-1648-1473; Tan, Sze Huey/0000-0002-3089-7379
SN 2374-2437
EI 2374-2445
PD SEP
PY 2020
VL 6
IS 9
BP 1345
EP 1352
DI 10.1001/jamaoncol.2020.1808
UT WOS:000572117000008
PM 32701129
ER

PT J
AU Yan, PW
   Yin, HT
   Guo, WJ
   Sun, XD
   Li, F
   Huang, SF
   Bian, XH
   Wang, FJ
   Zhang, FZ
   Wang, BH
   Zhou, HP
   Zhou, C
   Yin, L
   Jiang, XS
   Jiang, N
   Wu, JF
   Liu, JY
   Song, D
   He, X
AF Yan, Pengwei
   Yin, Haitao
   Guo, Wenjie
   Sun, Xiangdong
   Li, Feng
   Huang, Shengfu
   Bian, Xiuhua
   Wang, Feijiang
   Zhang, Fuzheng
   Wang, Buhai
   Zhou, Hongping
   Zhou, Chong
   Yin, Li
   Jiang, Xuesong
   Jiang, Ning
   Wu, Jianfeng
   Liu, Juying
   Song, Dan
   He, Xia
TI Raltitrexed versus 5-fluorouracil with cisplatin and concurrent
   radiotherapy for locally advanced nasopharyngeal carcinoma: An open
   labeled, randomized, controlled, and multicenter clinical trial
SO CANCER MEDICINE
AB Background This study aimed to compare the efficacy and toxicity of raltitrexed (Saiweijian(R)) plus cisplatin (SP regimen) and 5-fluorouracil plus cisplatin (FP regimen) as concurrent chemoradiotherapy (CCRT) in patients with locally advanced nasopharyngeal carcinoma (LA-NPC). Methods Eligible patients (N = 135) were allocated randomly in a ratio of 1:1 to receive CCRT with either SP or FP. At least 2 cycles of chemotherapy was administrated during radiotherapy. Progression free survival (PFS) was primary endpoint. Secondary endpoints included overall survival (OS), loco-regional relapse free survival (LRRFS), distant metastasis free survival (DMFS) and toxicity. Results In this study, 68 patients received SP as CCRT, and 67 received FP. Objective responses were noted in 97.1% of the patients in the SP group and in 97.0% of the patients in the FP group (P = 1.00). At the end of a median 36 months follow-up period, the estimated 3-year PFS rates were 70.1% for SP and 66.6% for FP, respectively. The 3-year LRRFS, DMFS and OS rates were 88.9%, 74.7% and 84.0%, respectively, for the SP group, and 92.3%, 71.0% and 73.7%, respectively, for the FP group. Overall, there was no difference between treatment groups with regard to response or survival. The most frequent acute toxicities monitored in both groups were bone marrow suppression, gastrointestinal side effects and oral mucositis (OM). The overall incidence of grade 3-4 OM in the FP group (47.8%) was higher than in the SP group (11.8%). However, the incidence of other adverse effects observed in both groups was similar (P > .05). Conclusions These data indicate that SP and FP therapies have similar efficacy in treating LA-NPC. The SP regimen showed a tolerable safety profile along with a lower frequency of severe OM and therefore, an improved life quality. In conclusion, SP was a well tolerated, effective, regimen for LA-NPC treatment.
SN 2045-7634
PD SEP
PY 2020
VL 9
IS 17
BP 6166
EP 6172
DI 10.1002/cam4.3260
UT WOS:000566848100011
PM 32657029
ER

PT J
AU Zhang, Y
   Liu, X
   Li, YQ
   Tang, LL
   Chen, L
   Ma, J
AF Zhang, Yuan
   Liu, Xu
   Li, Ying-Qin
   Tang, Ling-Long
   Chen, Lei
   Ma, Jun
TI A Field Test of Major Value Frameworks in Chemotherapy of Nasopharyngeal
   Carcinoma-To Know, Then to Measure
SO FRONTIERS IN ONCOLOGY
AB Background:The European Society for Medical Oncology (ESMO) and the American Society of Clinical Oncology (ASCO) have independently developed their own frameworks to assess the benefits of different cancer treatment options, which have significant implications in health science and policy. We aimed to compare these frameworks in nasopharyngeal carcinoma. Methods:We identified all randomized controlled trials of systemic chemotherapies for nasopharyngeal carcinoma until April 5th, 2020. Trials were eligible if significant differences favoring the experimental group in a prespecified primary or secondary outcome were reported. Two assessors independently scored the trials and the final scores were determined by consensus. Results:Fifteen trials were included in the analysis. Five different toxicity grading criteria were applied to the 15 trials. Ten (66.7%) trials did not report grade 1-2 toxicities and eight (53.3%) did not report late toxicities. The number of acute toxicities reported was strikingly different (17 vs. 8) in two trials using the same regimen. All trials met the ESMO criteria for a high level of benefit. However, significant variations in ASCO scores between trials were observed (mean [standard deviation]: 38.9 [20.0]). Conclusions:The underreporting and inconsistent reporting of toxicities would significantly impair the assessment of value using any framework. Moreover, there is a concern that the ASCO framework generated highly inconsistent scoring for treatments that met the ESMO criteria for a high level of benefit. The anomalies identified in the frameworks function would be helpful in their future improvement.
SN 2234-943X
PD AUG 12
PY 2020
VL 10
AR 1076
DI 10.3389/fonc.2020.01076
UT WOS:000566507600001
PM 32903461
ER

PT J
AU Huang, XD
   Chen, XZ
   Zhao, C
   Wang, JB
   Wang, K
   Wang, L
   Miao, JJ
   Cao, CN
   Jin, T
   Zhang, Y
   Qu, Y
   Chen, XS
   Liu, QF
   Zhang, SP
   Zhang, JH
   Luo, JW
   Xiao, JP
   Xu, GZ
   Gao, L
   Yi, JL
AF Huang, Xiaodong
   Chen, Xiaozhong
   Zhao, Chong
   Wang, Jingbo
   Wang, Kai
   Wang, Lin
   Miao, Jingjing
   Cao, Caineng
   Jin, Ting
   Zhang, Ye
   Qu, Yuan
   Chen, Xuesong
   Liu, Qingfeng
   Zhang, Shiping
   Zhang, Jianghu
   Luo, Jingwei
   Xiao, Jianping
   Xu, Guozhen
   Gao, Li
   Yi, Junlin
TI Adding Concurrent Chemotherapy to Intensity-Modulated Radiotherapy Does
   Not Improve Treatment Outcomes for Stage II Nasopharyngeal Carcinoma: A
   Phase 2 Multicenter Clinical Trial
SO FRONTIERS IN ONCOLOGY
AB Purpose:To explore the efficacy of concomitant chemotherapy in intensity-modulated radiotherapy (IMRT) to treat stage II nasopharyngeal carcinoma (NPC). Methods and Materials:In this randomized phase 2 study [registered with ClinicalTrials.gov (NCT01187238)], eligible patients with stage II (2010 UICC/AJCC) NPC were randomly assigned to either IMRT alone (RT group) or IMRT combined with concurrent cisplatin (40 mg/m(2), weekly) (CCRT group). The primary endpoint was overall survival (OS). The second endpoints included local failure-free survival (LFFS), regional failure-free survival (RFFS), disease-free survival (DFS), distant metastasis-free survival (DMFS), and acute toxicities. Results:Between May 2010 to July 2012, 84 patients who met the criteria were randomized to the RT group (n= 43) or the CCRT group (n= 41). The median follow-up time was 75 months. The OS, LFFS, RFFS, DFS, and DMFS for the RT group and CCRT group were 100% vs. 94.0% (p= 0.25), 93.0% vs. 89.3% (p= 0.79), 97.7% vs. 95.1% (p= 0.54), 90.4% vs. 86.6% (p= 0.72), and 95.2% vs. 94.5% (p= 0.77), respectively. A total of 14 patients experienced disease failure, 7 patients in each group. The incidence of grade 2 to 4 leukopenia was higher in the CCRT group (p= 0.022). No significant differences in liver, renal, skin, or mucosal toxicity was observed between the two groups. Conclusion:For patients with stage II NPC, concomitant chemotherapy with IMRT did not improve survival or disease control but had a detrimental effect on bone marrow function.
SN 2234-943X
PD AUG 7
PY 2020
VL 10
AR 1314
DI 10.3389/fonc.2020.01314
UT WOS:000563461400001
PM 32850414
ER

PT J
AU Tang, M
   Jia, ZX
   Zhang, J
AF Tang, Min
   Jia, Zhongxiong
   Zhang, Ju
TI The evaluation of adding induction chemotherapy to concurrent
   chemoradiotherapy for locally advanced nasopharyngeal carcinoma: a
   meta-analysis
SO EUROPEAN ARCHIVES OF OTO-RHINO-LARYNGOLOGY
AB Purpose We performed a meta-analysis to compare the efficacy and safety of induction chemotherapy (IC) followed by cisplatin-based concurrent chemoradiotherapy (CCRT) versus cisplatin-based CCRT for patients with locally advanced nasopharyngeal carcinoma (LA-NPC). Methods We systematically searched PubMed, the Cochrane Library and Embase until February 29, 2020, for eligible randomized controlled trials (RCTs). The quality of the studies was assessed with the Cochrane Collaboration risk of bias tool. The following outcomes of interest were analyzed: 1) progression-free survival (PFS); 2) overall survival (OS); 3) distant metastasis-free survival (DMFS); 4) locoregional failure-free survival (LRFFS); and 5) any grade 3 or 4 treatment-related adverse events (AEs). The data were pooled with the use of hazard ratios (HRs) or odds ratios (ORs). Subgroup, heterogeneity and sensitivity analyses were performed. Results After screening all studies selected from the initial search, seven trials with 2233 patients met the inclusion criteria. Compared to cisplatin-based CCRT alone, there was reliable evidence that IC significantly improved PFS (HR 0.65, 95% CI 0.55-0.75,P < 0.00001), OS (HR 0.61, 95% CI 0.45-0.83,P = 0.002), DMFS (HR 0.65, 95% CI 0.53-0.79,P < 0.0001) and LRFFS (HR 0.68, 95% CI 0.53-0.88,P = 0.003) and was associated with a markedly increased risk of AEs (grade 3/4) during the IC and CCRT phases. No significant difference in the incidence of late AEs (grade 3/4) was observed between different arms. Conclusion Compared to cisplatin-based CCRT alone, IC followed by cisplatin-based CCRT confers real and substantial favorable survival outcomes with controllable toxicities. Therefore, it is reasonable to define IC followed by cisplatin-based CCRT as one of the standard treatment strategies for patients with LA-NPC.
SN 0937-4477
EI 1434-4726
PD MAY
PY 2021
VL 278
IS 5
BP 1545
EP 1558
DI 10.1007/s00405-020-06218-x
EA JUL 2020
UT WOS:000551363700003
PM 32700235
ER

PT J
AU Vasudevan, HN
   Yom, SS
AF Vasudevan, Harish N.
   Yom, Sue S.
TI Combining Systemic Therapy With Radiation: Head and Neck Cancer
   Treatments in an Era of Targeted Agents and Immunotherapy
SO JOURNAL OF THE NATIONAL COMPREHENSIVE CANCER NETWORK
AB The addition of chemotherapy to radiation therapy (RT) has been established for decades to improve outcomes in patients with head and neck cancer (HNC). Concurrent chemoradiation increases both local control and overall survival but at the cost of significant toxicity, motivating extensive investigations to optimize the balance of clinical efficacy and adverse effects. This review discusses the rationale and seminal studies underlying the concurrent chemoradiation treatment paradigm in HNC, and describes attempts to better tailor systemic therapy beyond standard-of-care cisplatin, such as the use of alternate cytotoxic agents and nonstandard dosing regimens. Modern efforts to incorporate targeted therapies and immunotherapy are then summarized, particularly for patients unable to receive standard cytotoxic chemotherapy. Finally, mechanisms through which RT and systemic therapy cooperate to improve the therapeutic ratio are discussed, with a focus on the interaction between immunotherapy and RT, a rapidly emerging treatment paradigm. With increasing application of novel diagnostic and therapeutic approaches, determining the optimal concurrent systemic program to maximize RT efficacy will continue to evolve. Identification of patient- and tumor-specific factors will offer a unique opportunity to implement personalized oncologic care.
SN 1540-1405
EI 1540-1413
PD JUL
PY 2020
VL 18
IS 7
BP 907
EP 913
DI 10.6004/jnccn.2020.7594
UT WOS:000577820100013
PM 32634776
ER

PT J
AU Wu, MY
   Ou, D
   Hu, CS
   He, XY
AF Wu, Mingyao
   Ou, Dan
   Hu, Chaosu
   He, Xiayun
TI Comparing Long-Term Survival and Late Toxicities of Different Sequential
   Chemotherapy Regimens with Intensity-Modulated Radiotherapy in
   Locoregionally Advanced Nasopharyngeal Carcinoma
SO TRANSLATIONAL ONCOLOGY
AB OBJECTIVES: To evaluate long-term survival outcomes and late toxicities of the sequential chemotherapy regimen of gemcitabine plus cisplatin (GP) compared with cisplatin plus fluorouracil (PF) in locoregionally advanced nasopharyn-geal carcinoma (NPC). MATERIALS AND METHODS: From June 2005 to December 2014, 235 patients with patholog-ically confirmed NPC treated with intensity-modulated radiotherapy (IMRT) combined with GP (n = 144) or PF (n = 91) were retrospectively analyzed. RESULTS: After a median follow-up of 61 months, the 5-year overall survival (OS) rates were not significantly different between GP and PF groups (84.2% vs. 74.4%, P = .208). The 5-year local control rates were significantly improved in the GP group (96.3% vs 84.1%, P = .010). Subgroup analysis demonstrated that the increased benefits of GP were from T1-3 classification (99% vs. 87.8%, P = .013) and stage III patients (100% vs. 82.4%, P = .017). The most common late adverse events were xerostomia and hearing impairment. The incidences of grade 3 to 4 late toxicities were relatively low and were similar in the two groups. CONCLUSIONS: Sequential chemo-therapy combined with IMRT achieved satisfactory survival outcomes in locoregionally advanced NPC with acceptable late toxicities. The GP regimen significantly improved local control compared with PF regimen. Further phase III randomized clinical studies were warranted.
SN 1936-5233
PD JUL
PY 2020
VL 13
IS 7
AR 100765
DI 10.1016/j.tranon.2020.100765
UT WOS:000552467200008
PM 32361309
ER

EF
