# Supplementary material for: Comparing the efficacy and safety of cisplatin and other platinum-based chemotherapies in locally advanced nasopharyngeal carcinoma: a systematic review and meta-analysis
Source: BMC Cancer. 2022 Jun 6;22:616. doi: 10.1186/s12885-022-09712-z (PMC9169397; doi:10.1186/s12885-022-09712-z)
Supplement: Supplementary file 1 — Additional file 1. [file 12885_2022_9712_MOESM1_ESM.zip › Supplementary material/retrieval results/savedrecs-WEB51-100.ciw]

FN Clarivate Analytics Web of Science
VR 1.0
PT J
AU Lee, AWM
   Ngan, RKC
   Ng, WT
   Tung, SY
   Cheng, AAC
   Kwong, DLW
   Lu, TX
   Chan, ATC
   Sze, HCK
   Yiu, HHY
   Wong, FCS
   Yuen, KT
   Chappell, R
   Choi, HCW
AF Lee, Anne W. M.
   Ngan, Roger K. C.
   Ng, Wai-Tong
   Tung, Stewart Y.
   Cheng, Ashley A. C.
   Kwong, Dora L. W.
   Lu, Tai-Xiang
   Chan, Anthony T. C.
   Sze, Henry C. K.
   Yiu, Harry H. Y.
   Wong, Frank C. S.
   Yuen, Kam-Tong
   Chappell, Rick
   Choi, Horace C. W.
TI NPC-0501 trial on the value of changing chemoradiotherapy sequence,
   replacing 5-fluorouracil with capecitabine, and altering fractionation
   for patients with advanced nasopharyngeal carcinoma
SO CANCER
AB Background A current recommendation for the treatment of patients with locoregionally advanced nasopharyngeal carcinoma (NPC) is conventional fractionated radiotherapy (RT) with concurrent cisplatin followed by adjuvant cisplatin and 5-fluorouracil (PF). This randomized NPC-0501 trial evaluated the therapeutic effect of changing to an induction-concurrent sequence or accelerated-fractionation sequence, and/or replacing 5-fluorouracil with capecitabine (X).
   Methods Patients with American Joint Committee on Cancer/International Union Against Cancer stage III to stage IVB NPC initially were randomly allocated to 1 of 6 treatment arms (6-arm full-randomization cohort). The protocol was amended in 2009 to permit centers to opt out of randomization regarding fractionation (3-arm chemotherapy cohort).
   Results A total of 803 patients were accrued (1 of whom was nonevaluable) from 2006 to 2012. Based on the overall comparisons, neither changing the chemotherapy sequence nor accelerated fractionation improved treatment outcome. However, secondary analyses demonstrated that when adjusted for RT parameters and other significant factors, the induction-concurrent sequence, especially the induction-PX regimen, achieved significant improvements in progression-free survival (PFS) and overall survival. Efficacy varied among different RT groups: although no impact was observed in the accelerated-fractionation group and the 3-arm chemotherapy cohort, a comparison of the induction-concurrent versus concurrent-adjuvant sequence in the conventional-fractionation group demonstrated a significant benefit in PFS (78% vs 62% at 5 years; P = .015) and a marginal benefit in overall survival (84% vs 72%; P = .042) after adjusting for multiple comparisons. Comparison of the induction-PX versus the adjuvant-PF regimen demonstrated better PFS (78% vs 62%; P = .027) without an increase in overall late toxicity.
   Conclusions For patients irradiated using conventional fractionation, changing the chemotherapy sequence from a concurrent-adjuvant to an induction-concurrent sequence, particularly using induction cisplatin and capecitabine, potentially could improve efficacy without an adverse impact on late toxicity. However, further validation is needed for confirmation of these findings.
RI Ng, Wai Tong/H-9525-2019; Chan, Anthony Tak Cheung/R-3940-2018
OI Ng, Wai Tong/0000-0001-6696-3000; Chan, Anthony Tak
   Cheung/0000-0002-6912-8091; Lee, Anne WM/0000-0003-2972-0231
SN 0008-543X
EI 1097-0142
PD AUG 15
PY 2020
VL 126
IS 16
BP 3674
EP 3688
DI 10.1002/cncr.32972
EA JUN 2020
UT WOS:000537606700001
PM 32497261
ER

PT J
AU Ngamphaiboon, N
   Dechaphunkul, A
   Setakornnukul, J
   Dechaphunkul, T
   Jiratrachu, R
   Suktitipat, B
   Jiarpinitnun, C
   Pattaranutaporn, P
   Danchaivijitr, P
AF Ngamphaiboon, Nuttapong
   Dechaphunkul, Arunee
   Setakornnukul, Jiraporn
   Dechaphunkul, Tanadech
   Jiratrachu, Rungarun
   Suktitipat, Bhoom
   Jiarpinitnun, Chuleeporn
   Pattaranutaporn, Poompis
   Danchaivijitr, Pongwut
TI Optimal cumulative dose of cisplatin for concurrent chemoradiotherapy
   among patients with non-metastatic nasopharyngeal carcinoma: a
   multicenter analysis in Thailand
SO BMC CANCER
AB BackgroundChemoradiotherapy (CRT) with high cumulative doses (CDs) of cisplatin has been considered the standard of care for non-metastatic nasopharyngeal carcinoma (NPC). However, given most patients' inability to tolerate high CDs due to cisplatin-related toxicities, the optimal CD of cisplatin during CRT remains undetermined.MethodsPatients with non-metastatic NPC who received CRT with cisplatin between 2007 and 2017 were identified through the Thai head and neck cancer multicenter database and then categorized according to cisplatin CD (mg/m(2)) received. All complications and cisplatin-related toxicities during CRT were recorded.ResultsWe identified 779 non-metastatic NPC patients receiving low (<= 150; n=97), intermediate (151-250; n=411), and high (>250; n=271) CDs of cisplatin. Low CD patients had significantly lower mean actual radiation dose (p<0.001) and more radiotherapy delay (p=0.010), while intermediate CD patients had the least hospitalization (p <0.001). Overall, 39.3% of the patients experienced cisplatin-related toxicity, which was associated with poor overall survival (OS) (p=0.001). Acute kidney injury was observed in 7% in all patients, which was highest among low CD patients (15.5%; p=0.002). Intermediate CD patients had significantly longer median OS than the low and high groups (64 vs. 49.8 vs. 53.2, respectively; p=0.015). Univariate, but not multivariate, analysis showed that CD of cisplatin was significantly associated with OS.ConclusionCD of cisplatin during CRT was not an independent prognostic factor for OS. An intermediate CD induced minimal toxicity without compromising survival and should be considered the optimal CD. Nonetheless, a randomized phase 3 study evaluating the optimal CD of cisplatin is warranted.
RI Suktitipat, Bhoom/H-4239-2019
OI Suktitipat, Bhoom/0000-0001-8034-7757; Danchaivijitr,
   Pongwut/0000-0002-8230-5232; Ngamphaiboon, Nuttapong/0000-0002-6535-6345
EI 1471-2407
PD JUN 3
PY 2020
VL 20
IS 1
DI 10.1186/s12885-020-07024-8
UT WOS:000540050300013
PM 32493288
ER

PT J
AU Wang, BC
   Xiao, BY
   Lin, GH
   Wang, C
   Liu, Q
AF Wang, Bi-Cheng
   Xiao, Bo-Ya
   Lin, Guo-He
   Wang, Chang
   Liu, Quentin
TI The efficacy and safety of induction chemotherapy combined with
   concurrent chemoradiotherapy versus concurrent chemoradiotherapy alone
   in nasopharyngeal carcinoma patients: a systematic review and
   meta-analysis
SO BMC CANCER
AB BackgroundInduction chemotherapy (IC) combined with concurrent chemoradiotherapy (CCRT) has been recommended as the first-line therapy for locoregional nasopharyngeal carcinoma (NPC). Due to the different chemotherapeutic drugs used in the IC and CCRT, the results remain controversial.MethodsPubMed, EMBASE, Web of Science, and Cochrane Library databases were systematically retrieved to search potentially eligible clinical trials up to Sep 11, 2019. Eligible studies were registered and prospective randomized controlled clinical trials.ResultsFrom 526 records, nine articles including seven randomized controlled clinical trials were eligible, with a total of 2311 locoregional advanced NPC patients. IC+CCRT had significantly lower risks of death (3-year hazard ratio [HR]: 0.70, 95% confidence interval [CI] 0.55-0.89, p=0.003; 5-year HR: 0.77, 95% CI 0.62-0.94, p=0.01), disease progression (3-year HR: 0.67, 95% CI 0.55-0.80, p<0.001; 5-year HR: 0.70, 95% CI 0.58-0.83, p<0.0001), distant metastasis (3-year HR: 0.58, 95% CI 0.45-0.74, p<0.0001; 5-year HR: 0.69, 95% CI 0.55-0.87, p=0.001) and locoregional relapse (3-year HR: 0.69, 95% CI 0.50-0.95, p=0.02; 5-year HR: 0.66, 95% CI 0.51-0.86, p=0.002) than CCRT. Compared with CCRT, IC+CCRT showed higher relative risks of grade 3 or more neutropenia, thrombocytopenia, nausea, vomiting and hepatotoxicity throughout the course of treatment, and higher relative risks of grade<greater than or equal to>3 thrombocytopenia and vomiting during CCRT.ConclusionIC combined with CCRT significantly improved the survival in locoregional advanced NPC patients. Moreover, toxicities were well tolerated during IC and CCRT. Further clinical trials are warranted to confirm the optimal induction chemotherapeutic regimen in the future.
OI Wang, Bi-Cheng/0000-0002-4598-7721
EI 1471-2407
PD MAY 6
PY 2020
VL 20
IS 1
DI 10.1186/s12885-020-06912-3
UT WOS:000533952600012
PM 32375701
ER

PT J
AU Liu, C
   Li, Y
   Qin, XJ
   Yang, ZY
   Luo, JM
   Zhang, JP
   Gray, B
   Pak, KY
   Xu, XP
   Cheng, JY
   Zhang, YJ
AF Liu, Cheng
   Li, Yi
   Qin, Xiaojia
   Yang, Ziyi
   Luo, Jianmin
   Zhang, Jianping
   Gray, Brian
   Pak, Koon Y.
   Xu, Xiaoping
   Cheng, Jingyi
   Zhang, Yingjian
TI Early prediction of tumor response after radiotherapy in combination
   with cetuximab in nasopharyngeal carcinoma using (99m) Tc-duramycin
   imaging
SO BIOMEDICINE & PHARMACOTHERAPY
AB Purpose: Tc-99m-duramycin imaging enables specific visualization of cell death qualitatively and quantitatively. This study aimed to investigate the potential of Tc-99m-duramycin imaging in the early prediction of the curative effect of radiotherapy in combination with or without cetuximab in a nasopharyngeal carcinoma (NPC) model.
   Methods: Male BALB/c mice bearing NPC xenografts were randomized into four groups (six mice each group). Group 1 received radiotherapy (RT, 15 Gy/mouse) in combination with cetuximab (CTX, 2 mg/mouse), group 2 received RT (15 Gy/mouse), group 3 was treated using CTX (2 mg/mouse), and group 4, the control group, was treated using a vehicle. Tc-99m-duramycin imaging was performed before treatment and 24 h after treatment to evaluate tumor response. Tumor uptake of Tc-99m-duramycin was validated ex vivo using gamma-counting. Treatment response was further validated by cleaved caspase-3 (CC3) and terminal deoxynucleotidyl transferase-mediated deoxyuridine triphosphate nick-end labeling (TUNEL). Another four groups were treated parallelly under the same conditions to observe treatment response by tumor volume changes.
   Results: After 24 h treatment, Tc-99m-duramycin uptake in the NPC tumor models were significantly higher in group 1 than in group 2 (P < 0.05), group 3 (P < 0.05), or group 4 (P < 0.05); the uptake also increased notably in comparison with baseline values (P < 0.05). Compared with group 4, group 2 and group 3 both showed significant Tc-99m-duramycin uptake in the tumors (P < 0.05). Although the Tc-99m-duramycin uptake of group 2 was moderately higher than group 3, there were no significant differences between these two groups (P > 0.05). There was a strong positive correlation between tumor Tc-99m-duramycin uptake and CC3 (r = 0.893, p < 0.0001) and TUNEL (r = 0.918, P < 0.0001). Tumor volume decreased remarkably in the RT in combination with CTX group on day 5, in the RT alone group on day 7, and was inhibited on day 8 in the CTX alone group, whereas the tumors grew continuously in the control group.
   Conclusions: We demonstrated that RT in combination with CTX treatment significantly improved disease control in a NPC xenograft model compared with monotherapy with either. Tc-99m-duramycin imaging might be able to reliably identify response to RT in combination with CTX as early as 24 h after therapy initiation in NPC xenograft models. This might help to isolate non-responding patients in a timely manner and avoid unnecessary side effects in the clinic in the future.
SN 0753-3322
EI 1950-6007
PD MAY
PY 2020
VL 125
AR 109947
DI 10.1016/j.biopha.2020.109947
UT WOS:000519520000042
PM 32058215
ER

PT J
AU Wu, QJ
   Liao, WT
   Huang, JX
   Zhang, PF
   Zhang, N
   Li, Q
AF Wu, Qiuji
   Liao, Weiting
   Huang, Jiaxing
   Zhang, Pengfei
   Zhang, Nan
   Li, Qiu
TI Cost-effectiveness analysis of gemcitabine plus cisplatin versus
   docetaxel, cisplatin and fluorouracil for induction chemotherapy of
   locoregionally advanced nasopharyngeal carcinoma
SO ORAL ONCOLOGY
AB Background: Recently, patients who received induction chemotherapy plus concurrent chemoradiotherapy for locoregionally advanced nasopharyngeal carcinoma were found to have survival advantages compared with those receiving concurrent chemoradiotherapy alone in two large randomized trials. Based on these two trials, we present a cost-effectiveness analysis to compare gemcitabine and cisplatin (GP) versus cisplatin, fluorouracil, and docetaxel (TPF) for induction chemotherapy to treat locoregionally advanced nasopharyngeal carcinoma.
   Methods: We constructed a Markov model to compare the cost and effectiveness of GP versus TPF. Clinical data including the frequency of adverse events, recurrence and death obtained from two randomized phase III trials were used to calculate transition probabilities and costs. Health utilities were estimated from the literature. Incremental cost-effectiveness ratios, expressed as dollars per quality-adjusted life-year (QALY), were calculated, and incremental cost-effectiveness ratios less than $27,534.25/QALY (3 x the per capita GDP of China, 2018) were considered cost-effective. One-way sensitivity and probabilistic sensitivity analyses explored the robustness of the model.
   Results: Our base case model found that the total cost was $53,082.68 in the GP group and $45,482.66 in the TPF group. The QALYs were 6.82 and 4.11, respectively. The incremental cost-effectiveness ratio favoured the GP regimen, at an incremental cost of $2,804.44 per QALY. The probabilistic sensitivity analysis found that treatment with the GP regimen was cost-effective 100% of the time at a willingness-to-pay threshold of $27,534.25/QALY.
   Conclusion: In this model, GP was estimated to be cost-effective compared with cisplatin, fluorouracil, and docetaxel for patients with locoregionally advanced nasopharyngeal carcinoma from the payer's perspectives in the China.
SN 1368-8375
EI 1879-0593
PD APR
PY 2020
VL 103
AR 104588
DI 10.1016/j.oraloncology.2020.104588
UT WOS:000522807500002
PM 32070923
ER

PT J
AU Nishimura, Y
   Ishikura, S
   Shibata, T
   Kodaira, T
   Ito, Y
   Tsuchiya, K
   Murakami, Y
   Saitoh, J
   Akimoto, T
   Nakata, K
   Yoshimura, M
   Teshima, T
   Toshiyasu, T
   Ota, Y
   Ishikawa, K
   Shimizu, H
   Minemura, T
   Nakamura, K
   Hiraoka, M
AF Nishimura, Yasumasa
   Ishikura, Satoshi
   Shibata, Taro
   Kodaira, Takeshi
   Ito, Yoshinori
   Tsuchiya, Kazuhiko
   Murakami, Yuji
   Saitoh, Jun-ichi
   Akimoto, Tetsuo
   Nakata, Kensei
   Yoshimura, Michio
   Teshima, Teruki
   Toshiyasu, Takashi
   Ota, Yosuke
   Ishikawa, Kazuki
   Shimizu, Hidetoshi
   Minemura, Toshiyuki
   Nakamura, Kenichi
   Hiraoka, Masahiro
TI A phase II study of adaptive two-step intensity-modulated radiation
   therapy (IMRT) with chemotherapy for loco-regionally advanced
   nasopharyngeal cancer (JCOG1015)
SO INTERNATIONAL JOURNAL OF CLINICAL ONCOLOGY
AB Background A phase II study of adaptive two-step intensity-modulated radiotherapy (IMRT) with chemotherapy for nasopharyngeal cancer (NPC) (JCOG1015) was conducted to evaluate the efficacy and safety. Methods Patients aged 20-75 years with stages II-IVB NPC were enrolled. As adaptive two-step IMRT, computed tomography planning was performed twice before IMRT for the initial plan of 46 Gy/23 fractions and during treatment for the boost plan of 24 Gy/12 fractions with a total dose of 70 Gy. Chemotherapy (cisplatin 80 mg/m(2)/3-weeks x 3 courses) was administered concurrently with IMRT, followed by adjuvant chemotherapy (cisplatin at 70 mg/m(2) with 5-FU 700 at mg/m(2) for 5 days/4 weeks x 3 courses). Results Between 2011 and 2014, 75 patients were enrolled from 12 institutions. The 3-year overall survival (OS) for the 75 patients was 88%, and the upper and lower limits of the 95% CI of 78%-94% were higher than the expected 3-year OS of 75% for the target population adjusted by the actual proportion of stage II:III:IV = 21%:44%:35%. The 3-year progression-free survival (PFS) and loco-regional PFS were 71% [59-80%] and 77% [66-85%], respectively. Although no grade 4-5 late toxicities were observed, 15 patients (20%) developed grade 3 late toxicities. Grade 2 xerostomia was noted in 26%, 12%, and 9% at 1, 2, and 3 years after starting IMRT, respectively. Conclusions Adaptive two-step IMRT for NPC demonstrated an excellent 3-year OS with acceptable toxicities. This method may be one treatment option for locally advanced NPC.
SN 1341-9625
EI 1437-7772
PD JUL
PY 2020
VL 25
IS 7
SI SI
BP 1250
EP 1259
DI 10.1007/s10147-020-01665-2
EA MAR 2020
UT WOS:000521911100002
PM 32221802
ER

PT J
AU Wang, PR
   Zhang, MW
   Ke, CL
   Cai, CS
AF Wang, Peirong
   Zhang, Mingwei
   Ke, Chunlin
   Cai, Chuanshu
TI The efficacy and toxicity of induction chemotherapy plus concurrent
   chemoradiotherapy in locoregionally advanced nasopharyngeal carcinoma A
   meta-analysis of randomized controlled trials
SO MEDICINE
AB Background: A systemic review and meta-analysis of randomized controlled trials (RCTs) was performed to compare the efficacy, toxicity and safety of concurrent chemoradiotherapy (CCRT) with or without induction chemotherapy (IC) for locoregionally advanced nasopharyngeal carcinoma (NPC). Methods: Research searching was performed in Web of Science, PubMed, The Cochrane Library, Embase, Chinese Biomedical Database, Chinese National Knowledge Infrastructure, Chongqing VIP Database for Chinese Technical Periodicals and Wanfang Database. RCTs including patients diagnosed with locoregionally advanced NPC without metastasis and randomly treated with IC plus CCRT and CCRT alone were included. Survival and outcome data were extracted and meta-analysis was performed using the Revman 5.3.0 software. Results: Ten RCTs (2280 patients) were selected and used for pooled meta-analysis. In comparison with CCRT, IC plus CCRT treatment significantly improved the overall survival (OS; HR = 0.70, 95%CI 0.56-0.87, P = .002), progression-free survival (PFS; HR = 0.75, 95%CI 0.65-0.87, P < .0001), distant metastasis failure-free survival (DMFS; HR = 0.71, 95%CI 0.58-0.85, P = .0003) and loco-regional failure-free survival (LFES; HR = 0.72, 95%CI 0.59-0.88, P = .002) of patients with locoregionally advanced NPC. Patients treated with IC and CCRT had higher incidence of grade 3-4 leucopenia and thrombocytopenia than patients treated with CCRT alone (P < .0001). No significant difference in other grade 3-4 adverse events and radiation toxicity was observed between the two groups. IC combined with CCRT improved the survival of patients with locoregionally advanced NPC. Conclusions: Combined IC and CCRT therapy was an efficacy treatment regimen for locoregionally advanced NPC.
SN 0025-7974
EI 1536-5964
PD MAR
PY 2020
VL 99
IS 10
AR e19360
DI 10.1097/MD.0000000000019360
UT WOS:000525051700034
PM 32150078
ER

PT J
AU Wang, FZ
   Jiang, CE
   Wang, L
   Yan, FQ
   Sun, QQ
   Ye, ZM
   Liu, TX
   Fu, ZF
   Jiang, YM
AF Wang, Fangzheng
   Jiang, Chuner
   Wang, Lai
   Yan, Fengqin
   Sun, Quanquan
   Ye, Zhimin
   Liu, Tongxin
   Fu, Zhenfu
   Jiang, Yangming
TI y Influence of concurrent chemotherapy on locoregionally advanced
   nasopharyngeal carcinoma treated with neoadjuvant chemotherapy plus
   intensity-modulated radiotherapy: A retrospective matched analysis
SO SCIENTIFIC REPORTS
AB Neoadjuvant chemotherapy (NAC) combined with intensity-modulated radiotherapy (IMRT) plus concurrent chemotherapy (CC) will be the new standard treatment for locoregionally advanced nasopharyngeal carcinoma (NPC) patients. However, many patients fail to receive CC for multiple reasons. We aimed to investigate long-term survival outcomes and toxicities in these patients with NPC treated with additional NAC plus concurrent chemoradiotherapy (CCRT) or IMRT alone. In total, 1,378 previously untreated, newly diagnosed locoregionally advanced NPC patients receiving NAC plus IMRT with or without CC were retrospectively reviewed. We used a propensity score-matched (PSM) method with 1:1 matching to identify paired patients according to various covariates. Survival outcomes and toxicities were compared between the two groups. In total, 288 pairs were identified. With a median follow-up of 86 (range: 8-110) months, the estimated 5-year locoregional relapse-free survival, distant metastasis-free survival, progression-free survival (PFS), and overall survival rates in patients treated with NAC plus CCRT vs. NAC plus IMRT alone were 96.1% vs. 94.7% (P = 0.201), 93.7% vs. 89.8% (P = 0.129), 91.3% vs. 85.1% (P = 0.024), and 93.0% vs. 90.6% (P = 0.362), respectively. Multivariate analysis showed that CC omission was a prognostic factor for worse PFS. In a subgroup analysis, PFS did not differ significantly between two groups of female patients or aged <60 years or stage T1-2 or stage N0-1 disease. However, fewer acute complications were observed in the NAC plus IMRT alone group. NAC with IMRT alone confers similar survival rates and less acute toxicities. Specifically, NAC plus IMRT alone may be enough for female patients <60 years with stage T1-2 or stage N0-1. However, a prospective randomised trial is needed to validate these results.
SN 2045-2322
PD FEB 12
PY 2020
VL 10
IS 1
AR 2489
DI 10.1038/s41598-020-59470-w
UT WOS:000562873200003
PM 32051492
ER

PT J
AU Prabhash, K
   Babu, G
   Chaturvedi, P
   Kuriakose, M
   Birur, P
   Anand, AK
   Kaushal, A
   Mahajan, A
   Syiemlieh, J
   Singhal, M
   Gairola, M
   Ramachandra, P
   Goyal, S
   John, S
   Nayyar, R
   Patil, VM
   Rao, VH
   Roshan, V
   Rath, GK
AF Prabhash, Kumar
   Babu, Govind
   Chaturvedi, Pankaj
   Kuriakose, Moni
   Birur, Praveen
   Anand, Anil K.
   Kaushal, Ashish
   Mahajan, Abhishek
   Syiemlieh, Judita
   Singhal, Manish
   Gairola, Munish
   Ramachandra, Prakash
   Goyal, Sumit
   John, Subashini
   Nayyar, Rohit
   Patil, Vijay M.
   Rao, Vishal
   Roshan, Vikas
   Rath, G. K.
TI Indian clinical practice consensus guidelines for the management of very
   advanced disease of squamous cell carcinoma of head and neck
SO INDIAN JOURNAL OF CANCER
RI N, Praveen Birur/J-5307-2019; Mahajan, Abhishek/AAO-1329-2021
OI N, Praveen Birur/0000-0001-5287-8323; Mahajan,
   Abhishek/0000-0001-6606-6537; Chaturvedi, Pankaj/0000-0002-3520-1342
SN 0019-509X
EI 1998-4774
PD FEB
PY 2020
VL 57
IS 5
SU S
BP 22
EP 53
DI 10.4103/0019-509X.278977
UT WOS:000518668700007
PM 32167069
ER

PT J
AU Li, YY
   Tian, Y
   Jin, F
   Wu, WL
   Long, JH
   Ouyang, JL
   Zhou, Y
AF Li, Yuanyuan
   Tian, Ye
   Jin, Feng
   Wu, Weili
   Long, Jinhua
   Ouyang, Jinlin
   Zhou, Yan
TI A phase II multicenter randomized controlled trial to compare standard
   chemoradiation with or without recombinant human endostatin injection
   (Endostar) therapy for the treatment of locally advanced nasopharyngeal
   carcinoma: Long-term outcomes update
SO CURRENT PROBLEMS IN CANCER
AB Purpose: This study aimed to observe the feasibility and safety of addition of recombinant human endostatin injection to standard chemoradiation for the locally advanced nasopharyngeal carcinoma. Current follow-up results updated long-term efficacy and late toxicity of the trial.
   Methods: Between July 2012 and December 2013, we enrolled 114 patients that are older than 18 years with stage III-IVb nasopharyngeal carcinoma from 3 centers in Guizhou, China. Fifty six patients who received standard chemoradiation combined with recombinant human endostatin injection (Endostar) were included in the study group. Another 58 patients were randomly assigned to the control group without using Endostar. Patients in both groups received the same 2 cycles of induction chemotherapy (Docetaxel 75 mg/m(2), cisplatin 80 mg/m(2)), followed by 2 cycles of concurrent intensity-modulated radiation therapy with cisplatin (DDP: 80 mg/m(2) on days 1 and 22). The patients in the experimental group received 2 cycles Endostar (7.5 mg(m(2) d8-d21 during induction chemotherapy and d1-d14 during concurrent chemoradiation).
   Results: There were no significant differences of toxicities between the 2 groups. Chemotherapy and radiotherapy compliance between the 2 groups was similar. No hemorrhage and coagulation dysfunction in the experimental group were observed. There was a median follow-up of 67.1 months. Comparing the short-time effect of 3 months to the completion of chemoradiotherapy, there was a little higher objective response rate in the experimental group. Compared with the control group, the experimental group improved in the complete remission rate of cervical lymph node metastasis (91.1% vs 72.4%, chi(2) =3.897, P=0.048). However, there was no significant difference in the curative effect of nasopharyngeal lesions between the 2 groups. (78.6% vs 74.1%, chi(2) =0.310, P=0.578). The 5-year overall survival, progression-free of survival, metastasis-free survival, and locoregional failure-free survival rates in the 2 groups were 69.6%, 67.8%, 78.75, and 83.0%, respectively, for the experimental group, these rates were 73.2%, 80.1%, 81.7%, and 91.0%, respectively, and for the control group, no significant difference was found (P > 0.05).
   Conclusions: Patients show good tolerance and compliance with a manageable toxicity profile to the regimen of chemoradiation plus Endostar. There was a little higher objective response rate in the study group. A phase 3 randomized study is needed to substantiate our findings. (C) 2019 Published by Elsevier Inc.
SN 0147-0272
EI 1535-6345
PD FEB
PY 2020
VL 44
IS 1
AR 100492
DI 10.1016/j.currproblcancer.2019.06.007
UT WOS:000517351400014
PM 32035692
ER

PT J
AU Chen, C
   Zhou, YX
   Zhang, XY
   Fu, S
   Lin, Z
   Fang, WF
   Yang, YP
   Huang, Y
   Zhao, HY
   Hong, SD
   Zhang, L
AF Chen, Chen
   Zhou, Yixin
   Zhang, Xuanye
   Fu, Sha
   Lin, Zuan
   Fang, Wenfeng
   Yang, Yunpeng
   Huang, Yan
   Zhao, Hongyun
   Hong, Shaodong
   Zhang, Li
TI Anti-epidermal growth factor receptor monoclonal antibody plus
   palliative chemotherapy as a first-line treatment for recurrent or
   metastatic nasopharyngeal carcinoma
SO CANCER MEDICINE
AB Background Platinum-based chemotherapy is the standard of care as first-line treatment for recurrent or metastatic nasopharyngeal carcinoma (RM-NPC); however, the prognosis of patients with RM-NPC remains poor. The aim of this study was to evaluate the role of anti-epidermal growth factor receptor (anti-EGFR) antibody plus chemotherapy for RM-NPC. Methods RM-NPC patients who received first-line chemotherapy plus an anti-EGFR antibody were recruited from Sun Yat-Sen University Cancer Center between July 2007 and November 2017. Survival analyses were performed using the Kaplan-Meier method with a log-rank test. A Cox proportional hazards model was used for the multivariate analyses. Results A total of 203 patients were enrolled in the present study. The median follow-up time was 34.3 months (interquartile range: 19.7-66.5 months). The median progression-free survival (PFS) was 8.9 months (95% CI: 7.7-10.0 months) and the median overall survival (OS) was 29.1 months (95% CI: 23.5-34.6 months). The 1-, 3-, and 5-year PFS and OS rates were 35.5% and 79.6%, 15.2% and 42.5%, and 11.6% and 23.6%, respectively. The objective response rate (ORR) was 67.5% and the disease control rate (DCR) was 91.1%. The multivariate analysis identified the following prognostic factors for PFS: anti-EGFR agent (P = .010), recurrence/metastasis sequence (P = .016), KPS (P = .017), and combined chemotherapy regimen (P = .015). Independent risk factors for OS included age >43 years (P = .002), Karnofsky performance score <= 80 (P < .001), and higher level of baseline Epstein-Barr virus (EBV) DNA (P = .008). Leukopenia was the most common adverse event (AE) in this cohort (any grade, 84.2%; grades 3-4, 43.4%). Conclusions Anti-EGFR antibody plus chemotherapy achieved promising antitumor activity with a tolerable toxicity profile in RM-NPC. Thus, randomized clinical trials are warranted to compare the efficacy of chemotherapy with or without anti-EGFR antibody in these patients.
SN 2045-7634
PD MAR
PY 2020
VL 9
IS 5
BP 1721
EP 1732
DI 10.1002/cam4.2838
EA JAN 2020
UT WOS:000507852000001
PM 31955525
ER

PT J
AU Zhan, ZJ
   Tao, HY
   Qiu, WZ
   Liu, ZY
   Zhang, RX
   Liao, K
   Li, G
   Yuan, YW
   Yuan, TZ
   Zheng, RH
AF Zhan, Ze-Jiang
   Tao, Hao-Yun
   Qiu, Wen-Ze
   Liu, Zhong-Yuan
   Zhang, Rui-Xin
   Liao, Kai
   Li, Guo
   Yuan, Ya-Wei
   Yuan, Tai-Ze
   Zheng, Rong-Hui
TI Clinical value of nedaplatin-based chemotherapy combined with
   radiotherapy for locoregional advanced nasopharyngeal carcinoma: a
   retrospective, propensity score-matched analysis
SO JOURNAL OF CANCER
AB Aims: This study aimed to investigate the clinical value of induction chemotherapy (IC) with docetaxel, 5-fluorouracil plus nedaplatin followed by concurrent chemoradiotherapy (CCRT) with nedaplatin for locoregional advanced nasopharyngeal carcinoma (NPC).
   Materials and Methods: In total, 269 patients diagnosed with locoregional advanced NPC between June 2012 and June 2017 were retrospectively included and divided into two groups: IC (docetaxel plus nedaplatin and 5-fluorouracil) followed by nedaplatin-based CCRT (TNF + N group, n = 146) and IC (docetaxel plus cisplatin and 5-fluorouracil) followed by cisplatin-based CCRT (TPF + P group, n = 123). The Kaplan-Meier method and Cox proportional hazards model were applied to analyse survival and prognosis. After propensity score-matched (PSM), 113 patients remained in each group. Toxicities were compared between the two groups using the Chi-square test or Fisher's exact test.
   Results: The overall survival (OS), progression-free survival (PFS), distant metastasis-free survival (DMFS), and locoregional relapse-free survival (LRRFS) rates of the TNF + N and TPF + P groups were 90.7% vs. 92.3% (P = 0.315), 78.9% vs. 79.4% (P = 0.715), 82.4% vs. 85.1% (P = 0.441) and 96.1% vs. 93.3% (P = 0.414), respectively, with no significant difference in 3-year survival outcome between the two groups, and this outcome was confirmed after using PSM analyses. In the PSM cohort, a significant higher frequency of grade 3/4 vomiting was observed in the TPF + P group compared to the TNF + N group (22.1% vs. 0%, P = 0.000). However, 15.9% of patients in the TNF + N group had grade 3/4 thrombocytopenia in comparison with 6.2% in the TPF + P group (P = 0.020).
   Conclusions: The TNF regimen followed by CCRT with nedaplatin is an alternative treatment strategy to the standard TPF regimen followed by CCRT with cisplatin for patients with locoregional advanced NPC.
SN 1837-9664
PY 2020
VL 11
IS 23
BP 6782
EP 6789
DI 10.7150/jca.47090
UT WOS:000580874400003
PM 33123269
ER

PT J
AU Chen, C
   Zhang, XY
   Zhou, YX
   Fu, S
   Lin, Z
   Hong, SD
   Zhang, L
AF Chen, Chen
   Zhang, Xuanye
   Zhou, Yixin
   Fu, Sha
   Lin, Zuan
   Hong, Shaodong
   Zhang, Li
TI Treatment of Recurrent or Metastatic Nasopharyngeal Carcinoma by
   Targeting the Epidermal Growth Factor Receptor Combined with Gemcitabine
   Plus Platinum
SO CANCER MANAGEMENT AND RESEARCH
AB Purpose: The purpose of this study was to evaluate the anti-tumor activity and safety of anti-epidermal growth factor receptor (EGFR) monoclonal antibody combined with gemcitabine plus platinum (GP) as a first-line treatment for recurrent or metastatic nasopharyngeal carcinoma (RM-NPC).
   Patients and Methods: This retrospective study analyzed RM-NPC patients at Sun Yat-sen University Cancer Center who received anti-EGFR antibody plus GP as a first-line treatment between July 2007 and November 2018. Survival analyses were performed using the Kaplan-Meier method with Log rank test. Cox proportional hazards model was used for the multivariate analysis.
   Results: A total of 84 patients were enrolled. The median progression-free survival (PFS) was 10.3 months (95% CI, 6.9-13.6 months), and the median overall survival (OS) was 42.8 months (95% CI, 24.6-60.9 months). The objective response rate and disease control rate were 67.9% and 92.9%, respectively. The multivariate analysis identified a higher baseline EBV DNA level as a risk factor for both PFS (P=0.025) and OS (P=0.013). Additionally, age >= 44 years (P=0.003), non-cisplatin (P=0.009), and poor KPS (<= 80) (P=0.034) were other risk factors for OS. The most common adverse events were leukopenia (n=73, 86.9%). The most common grade 3-4 AEs were leukopenia (n=30, 35.7%) and thrombocytopenia (n=22, 26.2%).
   Conclusion: Anti-EGFR monoclonal antibody plus GP achieved promising antitumor activity with a tolerable toxicity profile in RM-NPC as a first-line treatment. Randomized clinical trials are warranted to compare the efficacy of GP with or without anti-EGFR antibody in these patients.
SN 1179-1322
PY 2020
VL 12
BP 10353
EP 10360
DI 10.2147/CMAR.S275947
UT WOS:000579719700012
PM 33116890
ER

PT J
AU Lu, Y
   Chen, DG
   Liang, JH
   Gao, JQ
   Luo, ZX
   Wang, RS
   Liu, WQ
   Huang, CJ
   Ning, XJ
   Liu, ML
   Huang, HX
AF Lu, Ying
   Chen, Dagui
   Liang, Jinhui
   Gao, Jianquan
   Luo, Zhanxiong
   Wang, Rensheng
   Liu, Wenqi
   Huang, Changjie
   Ning, Xuejian
   Liu, Meilian
   Huang, Haixin
TI Administration of nimotuzumab combined with cisplatin plus
   5-fluorouracil as induction therapy improves treatment response and
   tolerance in patients with locally advanced nasopharyngeal carcinoma
   receiving concurrent radiochemotherapy: a multicenter randomized
   controlled study
SO BMC CANCER
AB Background: Nimotuzumab (NTZ) is an anti-EGFR monoclonal antibody. However,the effect of targeted drugs combined with induction therapy in locally advanced nasopharyngeal carcinoma remains unclear. The aim of this study is to investigate the safety and efficacy of NTZ combined with cisplatin plus 5-fluorouracil (PF) as induction regimen in locally advanced nasopharyngeal carcinoma (NPC) patients receiving concurrent radiochemotherapy.
   Methods: This was a multicenter randomized controlled study performed in eight Guangxi hospitals in 2015-2017. Eligible patients with NPC were randomized into nimotuzumab/PF (NPF group) and docetaxel/PF (DPF group) regimens, respectively, as induction therapy. After 2 cycles of induction therapy, all patients received cisplatin and concurrent intensity modulated radiation therapy (IMRT). Then, the two groups were compared for safety and efficacy.
   Results: A total of 118 patients with stage III-IVa NPC were assessed, with 58 and 60 in the NPF and DPF groups, respectively. Compared with DPF treatment, NPF induction therapy showed a more pronounced effect on cervical lymph nodes (P = 0.036), with higher response rate (RR) (81% vs 60%). Compared with the DPF group, the NPF group showed significantly reduced leukopenia, neutropenia and gastrointestinal reactions (all P < 0.05); rash only appeared in the NPF group, but all cases were grade 1. During concurrent treatment with radiotherapy and chemotherapy, the NPF group showed better tolerance to radiotherapy and chemotherapy; neutropenia, anemia, gastrointestinal reactions, oral mucositis and radiation dermatitis in the NPF group were significantly reduced (P < 0.05). The expression rate of EGFR was 94.9% (112/118). Compared with the DPF group, patients with EGFR expression in the NPF group showed better response (77.8% vs 63.0%, P = 0.033).
   Conclusion: For locally advanced NPC patients receiving follow-up cisplatin and IMRT, nimotuzumab/PF for induction therapy has better lymph node response rate and milder adverse reactions than the DPF regimen. In addition, the patients have better tolerance in subsequent concurrent radiotherapy and chemotherapy; however, long-term efficacy needs further follow-up evaluation.
EI 1471-2407
PD DEC 30
PY 2019
VL 19
IS 1
AR 1262
DI 10.1186/s12885-019-6459-6
UT WOS:000508433700007
PM 31888551
ER

PT J
AU Rodriguez-Galindo, C
   Krailo, MD
   Krasin, MJ
   Huang, L
   McCarville, MB
   Hicks, J
   Pashankar, F
   Pappo, AS
AF Rodriguez-Galindo, Carlos
   Krailo, Mark D.
   Krasin, Matthew J.
   Huang, Li
   McCarville, M. Beth
   Hicks, John
   Pashankar, Farzana
   Pappo, Alberto S.
TI Treatment of Childhood Nasopharyngeal Carcinoma With Induction
   Chemotherapy and Concurrent Chemoradiotherapy: Results of the Children's
   Oncology Group ARAR0331 Study
SO JOURNAL OF CLINICAL ONCOLOGY
AB PURPOSE The treatment of childhood nasopharyngeal carcinoma has been adapted from adult regimens; pediatric-specific studies are limited. The ARAR0331 study sought to evaluate the impact of induction chemotherapy (IC) and concurrent chemoradiotherapy (CCR).
   PATIENTS AND METHODS Patients with American Joint Committee on Cancer stages IIb to IV were scheduled to receive three cycles of IC with cisplatin and fluorouracil, followed by CCR with three cycles of cisplatin. Patients with complete or partial response to IC received 61.2 Gy to the nasopharynx and neck, and patients with stable disease received 71.2 Gy.
   RESULTS Between February 2006 and January 2012, 111 patients (75 male) were enrolled. Median age was 15 years, and 46.8% of the patients were African American. After a feasibility analysis, the study was amended to reduce cisplatin to two cycles during CCR. The 5-year event-free survival (EFS) and overall survival estimates were 84.3% and 89.2%, respectively. The 5-year EFS for stages IIb, III, and IV were 100%, 82.8%, and 82.7%, respectively. The 5-year cumulative incidence estimates of local, distant, and combined relapse were 3.7%, 8.7%, and 1.8%, respectively. Patients treated with three versus two CCR cycles of cisplatin had improved 5-year postinduction EFS (90.7% v 81.2%, P = .14).
   CONCLUSION Patients in ARAR0331 were characterized by advanced disease and by a high proportion of black children and adolescents. Treatment with IC and CRT resulted in excellent outcomes. A radiation dose reduction is possible for patients responding to IC. Although the outcomes are comparable, we observed a trend toward decreased EFS for patients assigned to receive fewer doses of cisplatin during CCR.
RI Krasin, Matthew J/D-4188-2018
SN 0732-183X
EI 1527-7755
PD DEC 10
PY 2019
VL 37
IS 35
BP 3369
EP +
DI 10.1200/JCO.19.01276
UT WOS:000507339700007
PM 31553639
ER

PT J
AU Wang, FZ
   Jiang, CE
   Qin, HY
   Sun, QQ
   Ye, ZM
   Liu, TX
   Liu, JP
   Wu, P
   Shi, KY
   Fu, ZF
   Jiang, YM
AF Wang Fangzheng
   Jiang Chuner
   Qin Haiyan
   Sun Quanquan
   Ye Zhimin
   Liu Tongxin
   Liu Jiping
   Wu Peng
   Shi Kaiyuan
   Fu Zhenfu
   Jiang Yangming
TI Survival without concurrent chemotherapy for locoregionally advanced
   nasopharyngeal carcinoma treated with induction chemotherapy plus
   intensity-modulated radiotherapy Single-center experience from an
   endemic area
SO MEDICINE
AB Although induction chemotherapy (IC) combined with intensity-modulated radiotherapy (IMRT) plus concurrent chemotherapy (CC) is the new standard treatment option in locoregionally advanced nasopharyngeal carcinoma (NPC), many patients fail to receive CC. The aim of this study was to investigate long-term survival outcomes and toxicities in these patients who are treated with IC before IMRT without CC.
   We retrospectively reviewed 332 untreated, newly diagnosed locoregionally advanced NPC patients who received IC before IMRT alone at our institution from May 2008 through April 2014. The IC was administered every 3 weeks for 1 to 4 cycles. Acute and late radiation-related toxicities were graded according to the acute and late radiation morbidity scoring criteria of the radiation therapy oncology group. The accumulated survival was calculated according to the Kaplan-Meier method. The log-rank test was used to compare the difference in survival.
   With a median follow-up duration of 65 months (range: 8-110 months), the 5-year estimated locoregional relapse-free survival, distant metastasis-free survival, progression-free survival (PFS), and overall survival rates were 93.4%, 91.7%, 85.8%, and 82.5%, respectively. Older age and advanced T stage were adverse prognostic factors for overall survival, and the absence of comorbidity was a favorable prognostic factor for PFS. However, acceptable acute complications were observed in these patients.
   IC combined with IMRT alone provides promising long-term survival outcomes with manageable toxicities. Therefore, the omission of CC from the standard treatment did not affect survival outcomes.
SN 0025-7974
EI 1536-5964
PD DEC
PY 2019
VL 98
IS 51
AR e18484
DI 10.1097/MD.0000000000018484
UT WOS:000511458900089
PM 31861031
ER

PT J
AU Ghosh-Laskar, S
   Pilar, A
   Prabhash, K
   Joshi, A
   Agarwal, JP
   Gupta, T
   Budrukkar, A
   Murthy, V
   Swain, M
   Noronha, V
   Patil, VM
   Pai, P
   Nair, D
   Chaukar, DA
   Thiagarajan, S
   Pantvaidya, G
   Deshmukh, A
   Chaturvedi, P
   Nair, S
   D'Cruz, A
AF Ghosh-Laskar, S.
   Pilar, A.
   Prabhash, K.
   Joshi, A.
   Agarwal, J. P.
   Gupta, T.
   Budrukkar, A.
   Murthy, V
   Swain, M.
   Noronha, V
   Patil, V. M.
   Pai, P.
   Nair, D.
   Chaukar, D. A.
   Thiagarajan, S.
   Pantvaidya, G.
   Deshmukh, A.
   Chaturvedi, P.
   Nair, S.
   D'Cruz, A.
TI Taxane-based Induction Chemotherapy Plus Concurrent Chemoradiotherapy in
   Nasopharyngeal Carcinoma: Prospective Results from a Non-endemic Cohort
SO CLINICAL ONCOLOGY
AB Aims: To report the outcomes of induction chemotherapy (ICT) followed by chemoradiotherapy (CTRT) for a large cohort of locoregionally advanced nasopharyngeal cancer (LA-NPC) from a non-endemic region.
   Materials and methods: Between January 2008 and July 2015, 201 patients with histologically proven, non-metastatic NPC were treated with ICT followed by CTRT at our institute. All the patients received two to three cycles of a taxane-based ICT regimen. Radiotherapy was delivered using an intensity-modulated radiotherapy (IMRT) technique in all patients.
   Results: After a median follow-up of 37 months (range: 7-110 months), the 3-year disease-free survival (DFS), locoregional relapse-free survival (LRFS), distant metastasis-free survival (DMFS) and overall survival of the entire cohort was 72, 85, 83 and 87.4%, respectively. On multivariate analysis, histology was an independent predictor of DFS, LRFS and overall survival, with keratinising squamous cell carcinoma histologies predicting a worse outcome. The nodal stage was an independent predictor of DFS, DMFS and overall survival. Age, gender, ethnicity, tumour stage and response to ICT did not significantly affect any of the outcomes. Grade 2 or worse subcutaneous fibrosis was seen in 19% of patients at last follow-up and grade 2 or worse xerostomia was seen in 24% of patients. Thirty-nine per cent of patients developed clinical hypothyroidism at last follow-up.
   Conclusion: ICT followed by concurrent CTRT in the IMRT era provides excellent locoregional control, distant control and overall survival rates in patients with LA-NPC. However, distant failure continues to be a problem and may require further systemic intensification. (C) 2019 The Royal College of Radiologists. Published by Elsevier Ltd. All rights reserved.
OI Chaturvedi, Pankaj/0000-0002-3520-1342; Nair, Sudhir
   V/0000-0003-4977-3779; Pilar, Avinash/0000-0002-0755-5733
SN 0936-6555
EI 1433-2981
PD DEC
PY 2019
VL 31
IS 12
BP 850
EP 857
DI 10.1016/j.clon.2019.06.011
UT WOS:000496744700008
PM 31296457
ER

PT J
AU Jin, CH
   Zheng, HR
   Zhan, M
   Wen, F
   Xu, T
AF Jin, Chaohui
   Zheng, Hanrui
   Zhan, Mei
   Wen, Feng
   Xu, Ting
TI Cost-effectiveness analysis of gemcitabine plus cisplatin versus
   fluorouracil plus cisplatin in the first-line setting for Chinese
   patients with metastatic nasopharyngeal carcinoma
SO EUROPEAN ARCHIVES OF OTO-RHINO-LARYNGOLOGY
AB Purpose A randomized phase III trial demonstrated that gemcitabine plus cisplatin (GP) prolonged progression-free survival and overall survival compared with fluorouracil plus cisplatin (FP) as first-line chemotherapy in patients with metastatic nasopharyngeal carcinoma (NPC). The cost-effectiveness analysis was designed to identify the economic option for metastatic NPC from a Chinese societal perspective. Methods We established a Markov model that involved three health states representing the stages of disease to simulate therapy. Survival data of clinical outcomes were derived from the trial and adjusted to quality-adjusted life years (QALYs). Transition probabilities and health utilities were obtained from the clinical trial and published literatures. The cost-effective strategy was estimated for these treatments using a willing-to-pay (WTP) threshold. A one-way sensitivity analysis was conducted to study the influences of parameters. Results GP treatment group produced a gain of 0.37 QALYs with an incremental cost of $2520.80, yielding an incremental cost-effectiveness ratio (ICER) of $6812.97 per QALY, compared with FP treatment ($15,530.96 versus $13,010.16). The ICER was lower than the accepted WTP threshold, which was 3 times gross domestic product per capita of China ($25,749 per QALY). Conclusion GP regimen is more cost-effective compared with FP regimen as the first-line treatment for Chinese patients with metastatic NPC.
SN 0937-4477
EI 1434-4726
PD FEB
PY 2020
VL 277
IS 2
BP 577
EP 584
DI 10.1007/s00405-019-05714-z
EA NOV 2019
UT WOS:000495964900002
PM 31720816
ER

PT J
AU Ott, S
   Wiegel, T
   Hoffmann, TK
   Petersen, C
   Tribius, S
   Laban, S
AF Ott, S.
   Wiegel, T.
   Hoffmann, T. K.
   Petersen, C.
   Tribius, S.
   Laban, S.
TI Studies on radiotherapy of head and neck cancer Highlights of the 2019
   ASCO Annual Meeting
SO HNO
AB Background Radiotherapy is an important treatment option in patients with head and neck. At this year's annual meeting of the American Society of Clinical Oncology (ASCO) in Chicago, results of several studies on radiotherapy in patients with head and neck cancer were presented. Materials and methods All abstracts and presentations from this year's ASCO Annual Meeting on radiotherapy in patients with head and neck cancer were screened and the most interesting results selected for further review. Results The ORATOR trial compared primary surgery in patients with oropharyngeal carcinoma (OPSCC) with primary radiochemotherapy (RCT), particularly in terms of swallowing, for which superiority of RCT was demonstrated. Furthermore, results were presented on the question of optimal cisplatin dosage in patients receiving adjuvant RCT. Higher cisplatin doses showed better outcome. In patients with nasopharyngeal carcinoma (NPC), neoadjuvant chemotherapy before RCT is a comparable alternative to RCT followed by adjuvant chemotherapy. In addition, results of studies were presented that examined the tolerability of combining immunotherapy with radiotherapy in the first-line setting. Conclusion The data presented show promising approaches for the further development of radiotherapy, particularly in terms of combined RCT as well as the optimal sequencing and dosing of systemic therapies.
SN 0017-6192
EI 1433-0458
PD DEC
PY 2019
VL 67
IS 12
BP 918
EP 924
DI 10.1007/s00106-019-00770-7
EA OCT 2019
UT WOS:000492926900001
PM 31659379
ER

PT J
AU Zhang, B
   Li, MM
   Chen, WH
   Zhao, JF
   Chen, WQ
   Dong, YH
   Gong, X
   Chen, QY
   Zhang, L
   Mo, XK
   Luo, XN
   Tian, J
   Zhang, SX
AF Zhang, Bin
   Li, Min Min
   Chen, Wen Hui
   Zhao, Jian Fu
   Chen, Wei Qi
   Dong, Yu Hao
   Gong, Xiao
   Chen, Qiu Ying
   Zhang, Lu
   Mo, Xiao Kai
   Luo, Xiao Ning
   Tian, Jie
   Zhang, Shui Xing
TI Association of Chemoradiotherapy Regimens and Survival Among Patients
   With Nasopharyngeal Carcinoma A Systematic Review and Meta-analysis
SO JAMA NETWORK OPEN
AB IMPORTANCE The role of induction chemotherapy (IC) or adjuvant chemotherapy (AC) in the treatment of locoregionally advanced nasopharyngeal carcinoma (NPC) remains controversial.
   OBJECTIVES To update meta-analyses on the association of survival outcomes with IC and AC regimens in patients with locoregionally advanced NPC and assess whether the current evidence is conclusive by a trial sequential analysis (TSA) approach.
   DATA SOURCES PubMed, Embase, and Web of Science were searched for articles published from inception until June 1, 2019.
   STUDY SELECTION Randomized clinical trials that assessed the efficacy of radiotherapy with or without chemotherapy among previously untreated patients and patients with nondistant metastatic NPC.
   DATA EXTRACTION AND SYNTHESIS Data were extracted by 2 investigators from each trial independently and synthesized by the 2 investigators. All trial results were combined and analyzed by a fixed- or random-effects model.
   MAIN OUTCOMES AND MEASURES Overall survival (OS), progression-free survival (PFS), distant metastasis-free survival (DMFS), and locoregional recurrence-free survival (LRFS).
   RESULTS A total of 8036 patients (median age, 46.5 years; 5872 [73.1%] male) from 28 randomized clinical trials were included in the analysis. Pooled analyses revealed that concurrent chemoradiotherapy (CCRT) was significantly associated with improved OS, PFS, DMFS, and LRFS compared with radiotherapy across all subgroups. The TSA confirmed the treatment outcomes of CCRT compared with radiotherapy. The additional IC regimen was associated with an improvement in OS (hazard ratio [HR], 0.84; 95% CI, 0.74-0.95), PFS (HR, 0.73; 95% CI, 0.64-0.84), DMFS (HR, 0.67; 95% CI, 0.59-0.78), and LRFS (HR, 0.74; 95% CI, 0.64-0.85). These findings were consistent in subgroup analyses of multicenter trials with sample sizes greater than 250, years of survival rate of 5 or greater, median follow-up longer than 5 years, or low risk of bias. However, the additional AC regimen was not associated with a survival benefit in OS (HR, 0.98; 95% CI, 0.78-1.23), PFS (HR, 0.86; 95% CI, 0.70-1.07), DMFS (HR, 0.84; 95% CI, 0.64-1.10), or LRFS (HR, 0.80, 95% CI, 0.59-1.09). The TSA provided sound evidence on the additional benefit of IC but not AC.
   CONCLUSIONS AND RELEVANCE These data suggest a significant association of survival outcomes with CCRT in patients with locoregionally advanced NPC. The addition of IC instead of AC could achieve survival benefits. The potential therapeutic gain of AC should be explored in the future.
RI Zhang, Bin/M-3689-2014; Zhang, Bin/AAH-4560-2019
OI Zhang, Bin/0000-0001-7313-9300; Zhang, Bin/0000-0002-6286-6227
SN 2574-3805
PD OCT
PY 2019
VL 2
IS 10
AR e1913619
DI 10.1001/jamanetworkopen.2019.13619
UT WOS:000497997100065
PM 31626318
ER

PT J
AU Wang, BC
   Shi, LL
   Fu, C
   Zhou, HX
   Zhang, ZJ
   Ding, Q
   Peng, G
AF Wang, Bi-Cheng
   Shi, Liang-Liang
   Fu, Chen
   Zhou, Hong-Xia
   Zhang, Zhan-Jie
   Ding, Qian
   Peng, Gang
TI A meta-analysis of cisplatin-based concurrent chemoradiotherapy with or
   without cetuximab for locoregionally advanced nasopharyngeal carcinoma
SO MEDICINE
AB Background: It is unclear whether cetuximab (CTX) plus cisplatin-based concurrent chemoradiotherapy (CCRT) delivers equivalent or improved results over standard CCRT in locoregionally advanced nasopharyngeal carcinoma (NPC).
   Methods: The strategy involved searching the PubMed, Embase, Cochrane Library, and Web of Science. Pooled hazard ratios (HRs) for overall survival (OS), distant metastasis-free survival (DMFS), locoregional relapse-free survival (LRFS), and disease-free survival (DFS), and pooled risk ratios for adverse events were meta-analyzed.
   Results: In all, 1744 patients in 5 clinical trials were included in the analysis. Compared with CCRT group, CTX plus CCRT significantly improved DFS (HR= 0.59, 95% confidence interval [CI]: 0.41-0.86, P=.006) and distant metastasis failure-free survival (HR= 0.54, 95% CI: 0.38-0.76, P=.0004), rather than OS (HR= 0.70, 95% CI: 0.44-1.09, P=.12) and local-regional failure-free survival (HR= 0.82, 95% CI: 0.54-1.22, P=.33).
   Conclusions: CTX plus CCRT might achieve higher DFS and DMFS with no significant difference in OS and LRFS. CTX plus CCRT group was associated with more grade 3-4 skin rash, mucositis and dermatitis. Large randomized trials were urgent to fully explore the usefulness of this treatment in the locally advanced NPC patients.
OI Shi, Liangliang/0000-0001-6457-2890
SN 0025-7974
EI 1536-5964
PD OCT
PY 2019
VL 98
IS 42
AR e17486
DI 10.1097/MD.0000000000017486
UT WOS:000497322600024
PM 31626102
ER

PT J
AU Zhang, Y
   Chen, L
   Hu, GQ
   Zhang, N
   Zhu, XD
   Yang, KY
   Jin, F
   Shi, M
   Chen, YP
   Hu, WH
   Cheng, ZB
   Wang, SY
   Tian, Y
   Wang, XC
   Sun, Y
   Li, JG
   Li, WF
   Li, YH
   Tang, LL
   Mao, YP
   Zhou, GQ
   Sun, R
   Liu, X
   Guo, R
   Long, GX
   Liang, SQ
   Li, L
   Huang, J
   Long, JH
   Zang, J
   Liu, QD
   Zou, L
   Su, QF
   Zheng, BM
   Xiao, Y
   Guo, Y
   Han, F
   Mo, HY
   Lv, JW
   Du, XJ
   Xu, C
   Liu, N
   Li, YQ
   Chua, MLK
   Xie, FY
   Sun, Y
   Ma, J
AF Zhang, Yuan
   Chen, Lei
   Hu, Guo-Qing
   Zhang, Ning
   Zhu, Xiao-Dong
   Yang, Kun-Yu
   Jin, Feng
   Shi, Mei
   Chen, Yu-Pei
   Hu, Wei-Han
   Cheng, Zhi-Bin
   Wang, Si-Yang
   Tian, Ye
   Wang, Xi-Cheng
   Sun, Yan
   Li, Jin-Gao
   Li, Wen-Fei
   Li, Yu-Hong
   Tang, Ling-Long
   Mao, Yan-Ping
   Zhou, Guan-Qun
   Sun, Rui
   Liu, Xu
   Guo, Rui
   Long, Guo-Xian
   Liang, Shao-Qiang
   Li, Ling
   Huang, Jing
   Long, Jin-Hua
   Zang, Jian
   Liu, Qiao-Dan
   Zou, Li
   Su, Qiong-Fei
   Zheng, Bao-Min
   Xiao, Yun
   Guo, Ying
   Han, Fei
   Mo, Hao-Yuan
   Lv, Jia-Wei
   Du, Xiao-Jing
   Xu, Cheng
   Liu, Na
   Li, Ying-Qin
   Chua, Melvin L. K.
   Xie, Fang-Yun
   Sun, Ying
   Ma, Jun
TI Gemcitabine and Cisplatin Induction Chemotherapy in Nasopharyngeal
   Carcinoma
SO NEW ENGLAND JOURNAL OF MEDICINE
AB Background Platinum-based concurrent chemoradiotherapy is the standard of care for patients with locoregionally advanced nasopharyngeal carcinoma. Additional gemcitabine and cisplatin induction chemotherapy has shown promising efficacy in phase 2 trials. Methods In a parallel-group, multicenter, randomized, controlled, phase 3 trial, we compared gemcitabine and cisplatin as induction chemotherapy plus concurrent chemoradiotherapy with concurrent chemoradiotherapy alone. Patients with locoregionally advanced nasopharyngeal carcinoma were randomly assigned in a 1:1 ratio to receive gemcitabine (at a dose of 1 g per square meter of body-surface area on days 1 and 8) plus cisplatin (80 mg per square meter on day 1), administered every 3 weeks for three cycles, plus chemoradiotherapy (concurrent cisplatin at a dose of 100 mg per square meter every 3 weeks for three cycles plus intensity-modulated radiotherapy) or chemoradiotherapy alone. The primary end point was recurrence-free survival (i.e., freedom from disease recurrence [distant metastasis or locoregional recurrence] or death from any cause) in the intention-to-treat population. Secondary end points included overall survival, treatment adherence, and safety. Results A total of 480 patients were included in the trial (242 patients in the induction chemotherapy group and 238 in the standard-therapy group). At a median follow-up of 42.7 months, the 3-year recurrence-free survival was 85.3% in the induction chemotherapy group and 76.5% in the standard-therapy group (stratified hazard ratio for recurrence or death, 0.51; 95% confidence interval [CI], 0.34 to 0.77; P=0.001). Overall survival at 3 years was 94.6% and 90.3%, respectively (stratified hazard ratio for death, 0.43; 95% CI, 0.24 to 0.77). A total of 96.7% of the patients completed three cycles of induction chemotherapy. The incidence of acute adverse events of grade 3 or 4 was 75.7% in the induction chemotherapy group and 55.7% in the standard-therapy group, with a higher incidence of neutropenia, thrombocytopenia, anemia, nausea, and vomiting in the induction chemotherapy group. The incidence of grade 3 or 4 late toxic effects was 9.2% in the induction chemotherapy group and 11.4% in the standard-therapy group. Conclusions Induction chemotherapy added to chemoradiotherapy significantly improved recurrence-free survival and overall survival, as compared with chemoradiotherapy alone, among patients with locoregionally advanced nasopharyngeal carcinoma.
RI Chen, Yu-Pei/AAY-9539-2020; Chua, Melvin LK/ABG-6045-2020; Han,
   Fei/AAD-7348-2021
OI Chen, Yu-Pei/0000-0002-0010-3494; Chua, Melvin LK/0000-0002-1648-1473;
   Liu, Xu (Steve)/0000-0003-4827-5524; Sun, Ying/0000-0002-5888-2929; Hu,
   Guoqing/0000-0001-6856-7220; Liu, Na/0000-0001-8654-3636; Ma,
   Jun/0000-0002-1137-9349; Zhang, Yuan/0000-0002-7141-1208
SN 0028-4793
EI 1533-4406
PD SEP 19
PY 2019
VL 381
IS 12
BP 1124
EP 1135
DI 10.1056/NEJMoa1905287
UT WOS:000487066900007
PM 31150573
ER

PT J
AU Yang, Q
   Cao, SM
   Guo, L
   Hua, YJ
   Huang, PY
   Zhang, XL
   Lin, M
   You, R
   Zou, X
   Liu, YP
   Xie, YL
   Wang, ZQ
   Mai, HQ
   Chen, QY
   Tang, LQ
   Mo, HY
   Cao, KJ
   Qian, CN
   Zhao, C
   Xiang, YQ
   Zhang, XP
   Lin, ZX
   Li, WX
   Liu, Q
   Li, JB
   Ling, L
   Guo, X
   Hong, MH
   Chen, MY
AF Yang, Qi
   Cao, Su-Mei
   Guo, Ling
   Hua, Yi-Jun
   Huang, Pei-Yu
   Zhang, Xiao-Long
   Lin, Mei
   You, Rui
   Zou, Xiong
   Liu, You-Ping
   Xie, Yu-Long
   Wang, Zhi-Qiang
   Mai, Hai-Qiang
   Chen, Qiu-Yan
   Tang, Lin-Quan
   Mo, Hao-Yuan
   Cao, Ka-Jia
   Qian, Chao-Nan
   Zhao, Chong
   Xiang, Yan-Qun
   Zhang, Xiu-Ping
   Lin, Zhi-Xiong
   Li, Wei-Xiong
   Liu, Qing
   Li, Ji-Bin
   Ling, Li
   Guo, Xiang
   Hong, Ming-Huang
   Chen, Ming-Yuan
TI Induction chemotherapy followed by concurrent chemoradiotherapy versus
   concurrent chemoradiotherapy alone in locoregionally advanced
   nasopharyngeal carcinoma: long-term results of a phase III multicentre
   randomised controlled trial
SO EUROPEAN JOURNAL OF CANCER
AB Background: Initial 3-year results from our clinical trial in locoregionally advanced nasopharyngeal carcinoma (NPC) patients showed that induction chemotherapy (IC) with cisplatin and fluorouracil resulted in improved disease-free survival (DFS) with a marginally significant effect on distant metastasis-free survival (DMFS), but the effect of IC on locoregional relapse-free survival and overall survival (OS) did not differ significantly. Here, we present 5-year follow-up results.
   Patients and methods: Our trial was a randomised, open-label phase III trial comparing IC followed by concurrent chemoradiotherapy (CCRT) versus CCRT alone in patients with stage III-IVB (except T3N0-1) NPC. The IC followed by CCRT group received cisplatin (80 mg/m(2) d1) and fluorouracil (800 mg/m(2) d1-5) every 3 weeks for two cycles before CCRT. Both groups were treated with 80 mg/m(2) cisplatin every 3 weeks concurrently with radiotherapy. The primary end-points were DFS and DMFS. We did efficacy analyses in the 476 randomised patients (intention-to-treat population).
   Results: After a median follow-up of 82.6 months, the 5-year DFS rate was 73.4% (95% confidence interval [CI] 67.7-79.1) in the IC followed by CCRT group and 63.1% (95% CI 56.8-69.4) in the CCRT alone group (p = 0.007). The 5-year DMFS rate was also significantly higher in the IC followed by CCRT group (82.8%, 95% CI 77.9-87.7) than in the CCRT alone group (73.1%, 95% CI 67.2-79.0, p = 0.014). Our updated analysis revealed an OS benefit of IC: the 5-year OS rate was 80.8% in the IC followed by CCRT group versus 76.8% in the CCRT alone group (p = 0.040). The proportion of patients with eye damage was significantly higher in the CCRT alone group than the IC followed by CCRT group (16.4% [39/238] versus 9.7% [23/238], p = 0.029).
   Conclusion: IC followed by CCRT provides long-term DFS, DMFS and OS benefits compared with CCRT alone in locoregionally advanced NPC and, therefore, can be recommended for these patients. (C) 2019 Elsevier Ltd. All rights reserved.
RI Li, Ji-Bin/J-6381-2018
OI Li, Ji-Bin/0000-0001-7632-3648; Lin, Zhixiong/0000-0003-4898-7441
SN 0959-8049
EI 1879-0852
PD SEP
PY 2019
VL 119
BP 87
EP 96
DI 10.1016/j.ejca.2019.07.007
UT WOS:000486628600010
PM 31425966
ER

PT J
AU Chen, YP
   Chan, ATC
   Le, QT
   Blanchard, P
   Sun, Y
   Ma, J
AF Chen, Yu-Pei
   Chan, Anthony T. C.
   Quynh-Thu Le
   Blanchard, Pierre
   Sun, Ying
   Ma, Jun
TI Nasopharyngeal carcinoma
SO LANCET
AB Nasopharyngeal carcinoma is characterised by distinct geographical distribution and is particularly prevalent in east and southeast Asia. Epidemiological trends in the past decade have shown that its incidence has declined gradually but progressively, and mortality has been reduced substantially. These findings probably reflect lifestyle and environmental changes, enhanced understanding of the pathogenesis and risk factors, population screening, advancements in imaging techniques, and individualised comprehensive chemoradiotherapy strategies. In particular, plasma Epstein-Barr virus (EBV) DNA has been used for population screening, prognostication, predicting treatment response for therapeutic adaptation, and disease surveillance. Moreover, the widespread application of intensity-modulated radiotherapy and optimisation of chemotherapy strategies (induction, concurrent, adjuvant) have contributed to improved survival with reduced toxicities. Among the existing developments in novel therapeutics, immune checkpoint therapies have achieved breakthroughs for treating recurrent or metastatic disease and represent a promising future direction in nasopharyngeal carcinoma.
RI Chan, Anthony Tak Cheung/R-3940-2018; Chen, Yu-Pei/AAY-9539-2020;
   Blanchard, Pierre/AAC-8695-2019
OI Chan, Anthony Tak Cheung/0000-0002-6912-8091; Chen,
   Yu-Pei/0000-0002-0010-3494; Blanchard, Pierre/0000-0003-4785-3409; Ma,
   Jun/0000-0002-1137-9349; Sun, Ying/0000-0002-5888-2929
SN 0140-6736
EI 1474-547X
PD JUL 6
PY 2019
VL 394
IS 10192
BP 64
EP 80
DI 10.1016/S0140-6736(19)30956-0
UT WOS:000474365500033
PM 31178151
ER

PT J
AU Kong, XY
   Lu, JX
   Yu, XW
   Zhang, J
   Xu, QL
   Zhang, RJ
   Mi, JL
   Liao, SF
   Fan, JF
   Qin, XL
   Yao, DC
   Tang, HY
   Jiang, W
AF Kong, Xiang-Yun
   Lu, Jian-Xun
   Yu, Xin-Wen
   Zhang, Jian
   Xu, Qian-Lan
   Zhang, Rong-Jun
   Mi, Jing-Lin
   Liao, Shu-Fang
   Fan, Jin-Fang
   Qin, Xiao-Li
   Yao, Da-Cheng
   Tang, Hua-Ying
   Jiang, Wei
TI Gemcitabine plus cisplatin versus fluorouracil plus cisplatin as a
   first-line concurrent chemotherapy regimen in nasopharyngeal carcinoma:
   a prospective, multi-institution, randomized controlled phase II study
SO CANCER CHEMOTHERAPY AND PHARMACOLOGY
AB BackgroundThe objective of this study was to evaluate the efficacy and safety of gemcitabine plus cisplatin concurrent chemoradiotherapy (CCRT) in patients with nasopharyngeal carcinoma.MethodPatients with NPC were randomly assigned to the gemcitabine plus cisplatin (GP) group or fluorouracil plus cisplatin (PF) group. Primary end-point was disease-free survival (DFS); secondary endpoints: overall survival, distant metastasis-free survival (DMFS), locoregional relapse-free survival, and treatment-related adverse events.ResultsSeventy-six patients were prospectively enrolled and the median follow-up time was 41months (9-61months). Three-year DFS were similar between the GP and PF groups (73.7% vs. 60.5%, HR 0.66, 95% CI 0.30-1.44; P=0.30). Distant metastasis was the most common failure form in PF compared with GP (P=0.034). Three-year DMFS was significantly better in the GP group than PF group (89.5% vs. 71.1%, P=0.045). Grade 3-4 gastrointestinal toxicities (vomiting and diarrhea) were significantly more common in the PF group; grade 3-4 neutropenia and thrombocytopenia were more common in the GP group.ConclusionGemcitabine plus cisplatin could be used as an alternative regimen in CCRT for nasopharyngeal carcinoma.
SN 0344-5704
EI 1432-0843
PD JUL
PY 2019
VL 84
IS 1
BP 155
EP 161
DI 10.1007/s00280-019-03858-7
UT WOS:000471238200015
PM 31087135
ER

PT J
AU Chen, XD
   Liang, WT
   Wan, N
   Zhang, L
   Yang, YP
   Jiang, J
   Zhang, TT
AF Chen, Xudong
   Liang, Weiting
   Wan, Ning
   Zhang, Li
   Yang, Yunpeng
   Jiang, Jie
   Zhang, Tiantian
TI Cost-effectiveness analysis of gemcitabine plus cisplatin versus
   fluorouracil plus cisplatin for first-line treatment of recurrent or
   metastatic nasopharyngeal carcinoma
SO ORAL ONCOLOGY
AB Purpose: Compared with conventional fluorouracil plus cisplatin (FP) regimen, gemcitabine plus cisplatin (GP) can prolong survival in patients with recurrent or metastatic nasopharyngeal carcinoma, but the economic impact of this practice remains unknown. It's significant to evaluate its values by taking both efficacy and cost into consideration.
   Methods: We developed a Markov model with 10 years horizon to compare the cost-effectiveness of GP and FP regimen. Clinical data came from a multicentre, randomised, open-label, phase 3 trial. Direct costs related to the treatment were estimated from the perspective of the Chinese healthcare system. Utility values were gathered from published study. Sensitivity analysis was conducted to confirm the robustness of the model.
   Results: The total cost of FP regimen was $12,587 and yielded 0.964 QALYs, while the total cost of GP regimen was $17,920 and yielded 1.685 QALYs. The ICER of GP regimen versus FP regimen was $7,386 which was far less than the willingness-to-pay threshold ($26,508) in China.
   Conclusion: From the perspective of Chinese healthcare system, GP regimen with superior efficacy was proved to be more cost-effective than the traditional FP regimen. It is likely that GP regimen may be recommended as the primarily first-line treatment option for recurrent or metastatic nasopharyngeal carcinoma.
SN 1368-8375
EI 1879-0593
PD JUL
PY 2019
VL 94
BP 80
EP 85
DI 10.1016/j.oraloncology.2019.04.022
UT WOS:000470244300012
PM 31178217
ER

PT J
AU Li, WF
   Chen, NY
   Zhang, N
   Hu, GQ
   Xie, FY
   Sun, Y
   Chen, XZ
   Li, JG
   Zhu, XD
   Hu, CS
   Xu, XY
   Chen, YY
   Hu, WH
   Guo, L
   Mo, HY
   Chen, L
   Mao, YP
   Sun, R
   Ai, P
   Liang, SB
   Long, GX
   Zheng, BM
   Feng, XL
   Gone, XC
   Li, L
   Shen, CY
   Xu, JY
   Guo, Y
   Chen, YM
   Zhang, F
   Lin, L
   Tang, LL
   Liu, MZ
   Ma, J
   Sun, Y
AF Li, Wen-Fei
   Chen, Nian-Yong
   Zhang, Ning
   Hu, Guo-Qing
   Xie, Fang-Yun
   Sun, Yan
   Chen, Xiao-Zhong
   Li, Jin-Gao
   Zhu, Xiao-Dong
   Hu, Chao-Su
   Xu, Xiang-Ying
   Chen, Yuan-Yuan
   Hu, Wei-Han
   Guo, Ling
   Mo, Hao-Yuan
   Chen, Lei
   Mao, Yan-Ping
   Sun, Rui
   Ai, Ping
   Liang, Shao-Bo
   Long, Guo-Xian
   Zheng, Bao-Min
   Feng, Xing-Lai
   Gone, Xiao-Chang
   Li, Ling
   Shen, Chun-Ying
   Xu, Jian-Yu
   Guo, Ying
   Chen, Yu-Ming
   Zhang, Fan
   Lin, Li
   Tang, Ling-Long
   Liu, Meng-Zhong
   Ma, Jun
   Sun, Ying
TI Concurrent chemoradiotherapy with/without induction chemotherapy in
   locoregionally advanced nasopharyngeal carcinoma: Long-term results of
   phase 3 randomized controlled trial
SO INTERNATIONAL JOURNAL OF CANCER
AB To report long-term results of a randomized controlled trial that compared cisplatin/fluorouracil/docetaxel (TPF) induction chemotherapy (IC) plus concurrent chemoradiotherapy (CCRT) with CCRT alone in locoregionally advanced nasopharyngeal carcinoma (NPC). Patients with stage III-IVB (except T3-4 N0) NPC were randomly assigned to receive IC plus CCRT (n = 241) or CCRT alone (n = 239). IC included three cycles of docetaxel (60 mg/m(2) d1), cisplatin (60 mg/m(2) d1), and fluorouracil (600 mg/m(2)/d civ d1-5) every 3 weeks. Patients from both groups received intensity-modulated radiotherapy concurrently with three cycles of 100 mg/m(2) cisplatin every 3 weeks. After a median follow-up of 71.5 months, the IC plus CCRT group showed significantly better 5-year failure-free survival (FFS, 77.4% vs. 66.4%, p = 0.019), overall survival (OS, 85.6% vs. 77.7%, p = 0.042), distant failure-free survival (88% vs. 79.8%, p = 0.030), and locoregional failure-free survival (90.7% vs. 83.8%, p = 0.044) compared to the CCRT alone group. Post hoc subgroup analyses revealed that beneficial effects on FFS were primarily observed in patients with N1, stage IVA, pretreatment lactate dehydrogenase >= 170 U/l, or pretreatment plasma Epstein-Barr virus DNA >= 6000 copies/mL. Two nomograms were further developed to predict the potential FFS and OS benefit of TPF IC. The incidence of grade 3 or 4 late toxicities was 8.8% (21/239) in the IC plus CCRT group and 9.2% (22/238) in the CCRT alone group. Long-term follow-up confirmed that TPF IC plus CCRT significantly improved survival in locoregionally advanced NPC with no marked increase in late toxicities and could be an option of treatment for these patients.
RI Chen, Yu/Y-3292-2019; Cho, William Chi-shing/H-7429-2019
OI Hu, Guoqing/0000-0001-6856-7220; Sun, Ying/0000-0002-5888-2929
SN 0020-7136
EI 1097-0215
PD JUL 1
PY 2019
VL 145
IS 1
BP 295
EP 305
DI 10.1002/ijc.32099
UT WOS:000466175500027
PM 30613964
ER

PT J
AU Chang, H
   Peng, L
   Tao, YL
   Chen, C
   Xiao, WW
   Hu, YH
   Gao, YH
AF Chang, Hui
   Peng, Liang
   Tao, Ya-Lan
   Chen, Chen
   Xiao, Wei-Wei
   Hu, Yong-Hong
   Gao, Yuan-Hong
TI Necessity of concurrent chemotherapy in N2-3 nasopharyngeal carcinoma
   treated with neoadjuvant chemotherapy of >= 3 cycles followed by
   intensity-modulated radiotherapy
SO CANCER MEDICINE
AB Concurrent chemotherapy (CCT) is used in locally advanced nasopharyngeal carcinoma (NPC) for improved local control, which could also be achieved by intensity-modulated radiotherapy (IMRT). And for N2-3 NPC, distant metastasis is the more important cause of death. This study aims to evaluate the value of CCT in N2-3 NPC when neoadjuvant chemotherapy (NACT) of sufficient cycles is performed to eradicate distant metastasis. It enrolled 959 patients diagnosed with TxN2-3M0 NPC from July 2011 to December 2015 and treated with NACT of 3-4 cycles and IMRT. A propensity score matching (PSM) was made between patients treated with and without CCT (called the CCT and non-CCT groups, respectively), using a series of clinical characteristics (age, gender, T stage, N stage, NACT regimen, and EBV DNA) as covariates. After PSM, the two groups of patients were compared on survivals and acute toxicities. The results indicated that no difference was seen in the overall, disease-free, recurrence-free or metastasis-free survivals between the two groups. But compared with the CCT group, the non-CCT group had a lower patient proportion of myelosuppression, nausea/vomiting, oral mucositis, cervical dermatitis, xerostomia, and grade 3/4 myelosuppression and oral mucositis (all P values were <0.001). Hence, CCT appeared to bring more acute toxicities, instead of survival benefit, to N2-3 NPC patients treated with NACT of >= 3 cycles and IMRT. It should be used with cautions in these patients.
RI Peng, Liang/AAH-9706-2020
OI Peng, Liang/0000-0003-1682-7064; Gao, Yuan-Hong/0000-0002-6429-5376;
   Xiao, WeiWei/0000-0002-9922-640X
SN 2045-7634
PD JUN
PY 2019
VL 8
IS 6
BP 2823
EP 2831
DI 10.1002/cam4.2179
UT WOS:000474292100013
PM 31006996
ER

PT J
AU Liu, LT
   Chen, QY
   Tang, LQ
   Guo, SS
   Guo, L
   Mo, HY
   Li, Y
   Tang, QN
   Sun, XS
   Liang, YJ
   Zhao, C
   Guo, X
   Qian, CN
   Zeng, MS
   Bei, JX
   Hong, MH
   Shao, JY
   Sun, Y
   Ma, J
   Mai, HQ
AF Liu, Li-Ting
   Chen, Qiu-Yan
   Tang, Lin-Quan
   Guo, Shan-Shan
   Guo, Ling
   Mo, Hao-Yuan
   Li, Yang
   Tang, Qing-Nan
   Sun, Xue-Song
   Liang, Yu-Jing
   Zhao, Chong
   Guo, Xiang
   Qian, Chao-Nan
   Zeng, Mu-Sheng
   Bei, Jin-Xin
   Hong, Ming-Huang
   Shao, Jian-Yong
   Sun, Ying
   Ma, Jun
   Mai, Hai-Qiang
TI Neoadjuvant or Adjuvant Chemotherapy Plus Concurrent CRT Versus
   Concurrent CRT Alone in the Treatment of Nasopharyngeal Carcinoma: A
   Study Based on EBV DNA
SO JOURNAL OF THE NATIONAL COMPREHENSIVE CANCER NETWORK
AB Background: The goal of this study was to explore the value of adding neoadjuvant chemotherapy (NACT) or adjuvant chemotherapy (ACT) to concurrent chemoradiotherapy (CCRT) in patients with nasopharyngeal carcinoma (NPC) with different risks of treatment failure. Patients and Methods: A total of 2,263 eligible patients with stage III-IVb NPC treated with CCRT +/- NACT or ACT were included in this retrospective study. Distant metastasis-free survival (DMFS), overall survival, and progression-free survival were calculated using the Kaplan-Meier method and differences were compared using the log-rank test. Results: Patients in the low-risk group (stage N0-1 disease and Epstein-Barr virus [EBV] DNA < 4,000 copies/mL) who received NACT followed by CCRT achieved significantly better 5-year DMFS than those treated with CCRT alone (96.2% vs 91.3%; P=.008). Multivariate analyses also demonstrated that additional NACT was the only independent prognostic factor for DMFS (hazard ratio, 0.42; 95% CI, 0.22-0.80; P=.009). In both the intermediate-risk group (stage N0-1 disease and EBV DNA >= 4,000 copies/mL and stage N2-3 disease and EBV DNA <4,000 copies/mL) and the high-risk group (stage N2-3 disease and EBV DNA >= 4,000 copies/mL), comparison of NACT or ACT + CCRT versus CCRT alone indicated no significantly better survival for all end points. Conclusions: The addition of NACT to CCRT could reduce distant failure in patients with low risk of treatment failure.
RI Bei, Jin-Xin/AAO-1259-2020
SN 1540-1405
EI 1540-1413
PD JUN
PY 2019
VL 17
IS 6
BP 703
EP 710
DI 10.6004/jnccn.2018.7270
UT WOS:000473277200010
PM 31200353
ER

PT J
AU Wang, KL
   Dong, J
   He, SS
   Wang, X
   Jiang, C
   Hu, PL
   Guo, JH
   Cai, XY
   Wang, XC
AF Wang, Kailin
   Dong, Jun
   He, Shasha
   Wang, Xia
   Jiang, Chang
   Hu, Pili
   Guo, Jiangui
   Cai, Xiuyu
   Wang, Xicheng
TI Comparison of weekly and triweekly cisplatin regimens during concurrent
   chemoradiotherapy for nasopharyngeal carcinoma
SO BMC CANCER
AB Background: We compared the survival outcomes and acute toxicities of weekly and triweekly cisplatin regimens during concurrent chemoradiotherapy (CCRT) in nasopharyngeal carcinoma (NPC) patients.
   Methods: Patients were treated with CCRT alone. CCRT was initiated on the first day of RT. Cisplatin 30-40 mg/m(2) was infused on days 1, 8, 15, 22, 29, 36 and 43 in the Weekly Group, while cisplatin 80-100 mg/m(2) was delivered on days 1, 22 and 43 in the Triweekly Group. The survival outcomes were revealed by the Kaplan-Meier method and Cox regression modelling to measure 5-year overall survival (OS), disease-free survival (DFS), locoregional relapse-free survival (LRFS) and distant metastasis-free survival (DMFS).
   Results: Ninety-three (28.9%) patients received three to 7 cycles of cisplatin weekly (Weekly Group) and 229 (71.1%) patients received two to 3 cycles of cisplatin triweekly (Triweekly Group). Five-year OS (weekly vs. triweekly, 96.7% vs. 88.3%, P = 0.036) and DFS (weekly vs. triweekly, 90.7% vs. 80.5%, P = 0.028) were better in the Weekly Group than in the Triweekly Group. The weekly vs. triweekly 5-year DMFS and LRFS rates were: DMFS, 96.7% vs. 91.4%, chi(2) = 2. 694, P = 0.101; LRFS, 96.3% vs. 93.5%, chi(2) = 1.317, P = 0.251. Cisplatin delivery regimen was not an independent prognostic factor. The incidence rate of acute toxicities was similar between the groups.
   Conclusions: Compared with Triweekly cisplatin regimen, Weekly regimen may be a better choice during CCRT.
EI 1471-2407
PD MAY 22
PY 2019
VL 19
AR 482
DI 10.1186/s12885-019-5688-z
UT WOS:000468770400003
PM 31117967
ER

PT J
AU Ma, J
   Zhang, Y
   Sun, Y
   Xie, FY
   Hu, WH
   Hu, GQ
   Zhang, N
   Yang, KY
   Zhu, XD
   Jin, F
   Cheng, ZB
   Shi, M
   Han, F
   Tian, Y
   Sun, Y
   Mo, HY
   Li, JG
AF Ma, Jun
   Zhang, Yuan
   Sun, Ying
   Xie, Fangyun
   Hu, Weihan
   Hu, Guoqing
   Zhang, Ning
   Yang, Kun-Yu
   Zhu, Xiaodong
   Jin, Feng
   Cheng, Zhi-Bin
   Shi, Mei
   Han, Fei
   Tian, Ye
   Sun, Yan
   Mo, Hao-Yuan
   Li, Jin-Gao
TI Gemcitabine and cisplatin (GP) induction chemotherapy (IC) plus
   concurrent chemoradiotherapy (CCRT) versus CCRT alone in locoregionally
   advanced nasopharyngeal carcinoma (NPC): A phase 3, multicenter,
   randomized controlled trial.
SO JOURNAL OF CLINICAL ONCOLOGY
CT Annual Meeting of the American-Society-of-Clinical-Oncology (ASCO)
CY MAY 31-JUN 04, 2019
CL Chicago, IL
SP Amer Soc Clin Oncol
SN 0732-183X
EI 1527-7755
PD MAY 20
PY 2019
VL 37
IS 15
SU S
MA 6003
DI 10.1200/JCO.2019.37.15_suppl.6003
UT WOS:000487345805588
ER

PT J
AU Yang, YP
   Huang, Y
   Fang, WF
   Ma, YX
   Cai, QQ
   Li, ZM
   Zhao, HY
   Zhao, YY
   Zhou, T
   Hong, SD
   Zhang, YX
   Zhang, L
AF Yang, Yunpeng
   Huang, Yan
   Fang, Wenfeng
   Ma, Yuxiang
   Cai, Qingqing
   Li, Zhi-Ming
   Zhao, Hongyun
   Zhao, Yuanyuan
   Zhou, Ting
   Hong, Shaodong
   Zhang, Yaxiong
   Zhang, Li
TI A multicenter, randomized, double-blind, placebo-controlled phase Ill
   study of anlotinib or placebo in combination with gemcitabine and
   cisplatin (GP) as first -line treatment for recurrent or metastatic
   nasopharyngeal carcinoma (R/M NPC).
SO JOURNAL OF CLINICAL ONCOLOGY
CT Annual Meeting of the American-Society-of-Clinical-Oncology (ASCO)
CY MAY 31-JUN 04, 2019
CL Chicago, IL
SP Amer Soc Clin Oncol
SN 0732-183X
EI 1527-7755
PD MAY 20
PY 2019
VL 37
IS 15
SU S
MA TPS6089
DI 10.1200/JCO.2019.37.15_suppl.TPS6089
UT WOS:000487345803407
ER

PT J
AU Bauml, JM
   Vinnakota, R
   Park, YHA
   Bates, SE
   Fojo, T
   Aggarwal, C
   Limaye, S
   Damjanov, N
   Di Stefano, J
   Ciunci, C
   Genden, EM
   Wisnivesky, JP
   Ferrandino, R
   Mamtani, R
   Langer, CJ
   Cohen, RB
   Sigel, K
AF Bauml, Joshua M.
   Vinnakota, Ravi
   Park, Yeun-Hee Anna
   Bates, Susan E.
   Fojo, Tito
   Aggarwal, Charu
   Limaye, Sewanti
   Damjanov, Nevena
   Di Stefano, Jessica
   Ciunci, Christine
   Genden, Eric M.
   Wisnivesky, Juan P.
   Ferrandino, Rocco
   Mamtani, Ronac
   Langer, Corey J.
   Cohen, Roger B.
   Sigel, Keith
TI Cisplatin Every 3 Weeks Versus Weekly With Definitive Concurrent
   Radiotherapy for Squamous Cell Carcinoma of the Head and Neck
SO JNCI-JOURNAL OF THE NATIONAL CANCER INSTITUTE
AB Background: Concurrent chemoradiotherapy is an established component of the nonoperative management of locally advanced head and neck squamous cell carcinoma (HNSCC), but the standard dose of 100 mg/m(2) cisplatin every 3 weeks is associated with clinically significant toxicity. Interest in a more tolerable regimen has led to the widespread use of weekly lower dose cisplatin, but few randomized trials have compared these approaches.
   Methods: We examined outcomes of patients with stage III-IVb HNSCC treated with definitive intent chemoradiotherapy using either high-dose cisplatin (HDC) or low-dose cisplatin (LDC), using population-based Veterans Affairs data. In an intent-to-treat analysis, patients were assigned to the HDC vs LDC group according to the dose of their first cycle. Variables potentially influencing treatment decisions including cancer site, stage, smoking/alcohol use, and comorbidities were used to generate propensity scores (PS) for the use of HDC. We compared overall survival (OS) by treatment group using Cox regression, adjusting for PS. We then determined the risk of toxicities using PS-adjusted logistic regression.
   Results: A total of 2901 patients were included in the analysis; 2200 received HDC (mean initial dose 100 mg/m(2)). The mean initial dose of LDC was 40 mg/m(2). After PS adjustment, HDC was not associated with improved OS over LDC (hazard ratio = 0.94, 95% confidence interval = 0.80 to 1.04). Adjusting for PS, HDC was associated with an increased risk of acute kidney injury, neutropenia, dehydration/electrolyte disturbance, and hearing loss.
   Conclusion: In this large, population-based study of US military veterans, LDC was associated with similar survival to HDC in the nonoperative definitive management of locally advanced HNSCC of the oral cavity, oropharynx, and hypopharynx/larynx. HDC was associated with statistically significantly more toxicity than LDC. Adoption of LDC may reduce toxicity burden while maintaining OS.
RI Sigel, Keith Magnus/AAZ-7898-2021
OI Sigel, Keith Magnus/0000-0002-4051-4861
SN 0027-8874
EI 1460-2105
PD MAY
PY 2019
VL 111
IS 5
BP 490
EP 497
AR djy133
DI 10.1093/jnci/djy133
UT WOS:000469779900009
PM 30239887
ER

PT J
AU Cao, CN
   Wei, QC
   Tang, XW
   Jia, YS
   Sun, XN
   Li, WF
   Hu, QY
   Chen, XZ
AF Cao, Caineng
   Wei, Qichun
   Tang, Xiuwen
   Jia, Yongshi
   Sun, Xiaonan
   Li, Wenfeng
   Hu, Qiaoying
   Chen, Xiaozhong
TI PD-1 and PD-L1 in locoregionally advanced nasopharyngeal carcinoma:
   Substudy of a randomized phase III trial
SO HEAD AND NECK-JOURNAL FOR THE SCIENCES AND SPECIALTIES OF THE HEAD AND
   NECK
AB Background To evaluate the expression of programmed death-1 (PD-1) and programmed death-ligand 1 (PD-L1) by using immunohistochemistry analysis in locoregionally advanced nasopharyngeal carcinoma (NPC) patients receiving cisplatin, fluorouracil, and docetaxel followed by concurrent chemoradiotherapy. Methods As part of a previously reported trial, 108 patients were enrolled in this study. Results We observed that Epstein-Barr Virus (EBV) antibody levels were associated with PD-1 positive staining in NPC and PD-1 positive staining was identified as an independent prognostic factor for progression-free survival (hazard ratio 0.363, 95% confidence interval 0.134-0.987, P = .047). By contrast, the correlation between the PD-L1 level and hemoglobin, lactate dehydrogenase and high-sensitivity C-reactive protein was not identified. Moreover, high levels of PD-L1 staining were not significantly associated with clinical outcomes. Conclusion NPC patients with negative PD-1 staining had a significantly reduced survival outcome. Furthermore, patients with positive PD-1 staining had significantly higher EBV antibody levels.
OI tang, xiuwen/0000-0002-6601-1234
SN 1043-3074
EI 1097-0347
PD MAY
PY 2019
VL 41
IS 5
BP 1427
EP 1433
DI 10.1002/hed.25601
UT WOS:000466490000041
PM 30582240
ER

PT J
AU Petit, C
   Blanchard, P
   Pignon, JP
   Lueza, B
AF Petit, C.
   Blanchard, P.
   Pignon, J. P.
   Lueza, B.
TI Individual patient data network meta-analysis using either restricted
   mean survival time difference or hazard ratios: is there a difference? A
   case study on locoregionally advanced nasopharyngeal carcinomas
SO SYSTEMATIC REVIEWS
AB Background: This study aimed at applying the restricted mean survival time difference (rmstD) as an absolute outcome measure in a network meta-analysis and comparing the results with those obtained using hazard ratios (HR) from the individual patient data (IPD) network meta-analysis (NMA) on the role of chemotherapy for nasopharyngeal carcinoma (NPC) recently published by the MAC-NPC collaborative group (Meta-Analysis of Chemotherapy [CT] in NPC).
   Patients and methods: Twenty trials (5144 patients) comparing radiotherapy (RT) with or without CT in non-metastatic NPC were included. Treatments were grouped in seven categories: RT alone (RT), induction CT followed by RT (IC-RT), RT followed by adjuvant CT (RT-AC), IC followed by RT followed by AC (IC-RT-AC), concomitant chemoradiotherapy (CRT), IC followed by CRT (IC-CRT), and CRT followed by AC (CRT-AC). The primary endpoint was overall survival (OS); secondary endpoints were progression-free survival and locoregional control. The rmstD was estimated at t* = 10 years in each trial. Random-effect frequentist NMA models were applied. P score was used to rank treatments. Heterogeneity and inconsistency were evaluated.
   Results: The three treatments that had the highest effect on OS with rmstD were CRT-AC, IC-CRT, and CRT (respective P scores of 92%, 72%, and 64%) compared to CRT-AC, CRT, and IC-CRT when using HR (respective P scores of 96%, 71%, and 63%). Of the 32 HR and rmstD analyzed, 5 had a different interpretation, 3 with a direction change (different direction of treatment effect) and 2 with a change in significance (same direction but a change in statistical significance). Results for secondary endpoints were overall in agreement.
   Conclusion: The use of either HR or rmstD impacts the results of NMA. Given the sensitivity of HR to non-proportional hazards, this finding could have implications in terms of meta-analysis methodology.
RI Blanchard, Pierre/AAC-8695-2019
OI Blanchard, Pierre/0000-0003-4785-3409; Petit, Claire/0000-0001-8090-957X
EI 2046-4053
PD APR 15
PY 2019
VL 8
AR 96
DI 10.1186/s13643-019-0984-x
UT WOS:000464901800002
PM 30987679
ER

PT J
AU OuYang, PY
   Zhang, XM
   Qiu, XS
   Liu, ZQ
   Lu, LX
   Gao, YH
   Xie, FY
AF OuYang, Pu-Yun
   Zhang, Xiao-Min
   Qiu, Xing-Sheng
   Liu, Zhi-Qiao
   Lu, Lixia
   Gao, Yuan-Hong
   Xie, Fang-Yun
TI A Pairwise Meta-Analysis of Induction Chemotherapy in Nasopharyngeal
   Carcinoma
SO ONCOLOGIST
AB BackgroundLocoregionally advanced nasopharyngeal carcinoma has high risk of distant metastasis and mortality. Induction chemotherapy is commonly administrated in clinical practice, but the efficacy was quite controversial in and out of randomized controlled trials. We thus conducted this pairwise meta-analysis.
   Materials and MethodsTrials that randomized patients to receive radiotherapy or concurrent chemoradiotherapy with or without induction chemotherapy were identified via searches of PubMed, MEDLINE, and .
   ResultsA total of ten trials (2,627 patients) were included. The pooled hazard ratios (HRs) based on fixed effect model were 0.68 (95% confidence interval [CI] 0.56-0.80, p<.001) for overall survival (OS) and 0.70 (95% CI 0.61-0.79, p<.001) for progression-free survival (PFS), which strongly favored the addition of induction chemotherapy. The absolute 5-year survival benefits were 8.47% in OS and 10.27% in PFS, respectively. In addition, based on the available data of eight trials, induction chemotherapy showed significant efficacy in reducing locoregional failure rate (risk ratio [RR]=0.81, 95% CI 0.68-0.96, p=.017) and distant metastasis rate (RR=0.69, 95% CI 0.58-0.82, p<.001).
   ConclusionThis pairwise meta-analysis confirms the benefit in OS, PFS, and locoregional and distant controls associated with the addition of induction chemotherapy in nasopharyngeal carcinoma.
OI Gao, Yuan-Hong/0000-0002-6429-5376
SN 1083-7159
EI 1549-490X
PD APR
PY 2019
VL 24
IS 4
BP 505
EP 512
DI 10.1634/theoncologist.2018-0522
UT WOS:000468006600020
PM 30782977
ER

PT J
AU Wang, L
   Wu, Z
   Xie, DH
   Zeng, RF
   Cheng, WQ
   Hu, J
   Huang, SM
   Zhou, S
   Zhong, R
   Su, Y
AF Wang, Lei
   Wu, Zheng
   Xie, Dehuan
   Zeng, Ruifang
   Cheng, Wanqin
   Hu, Jiang
   Huang, Shaomin
   Zhou, Shu
   Zhong, Rui
   Su, Yong
TI Reduction of Target Volume and the Corresponding Dose for the Tumor
   Regression Field after Induction Chemotherapy in Locoregionally Advanced
   Nasopharyngeal Carcinoma
SO CANCER RESEARCH AND TREATMENT
AB Purpose
   This study aims to investigate the feasibility of contouring target volume according to residual tumor and decreasing the dose to the tumor regression field after induction chemotherapy (IC) in locoregionally advanced nasopharyngeal carcinoma (NPC).
   Materials and Methods
   From August 2009 to August 2013, patients with stage III-IVB NPC were treated with IC and concurrent chemoradiotherapy. Gross tumor volume of nasopharynx (GTVnx)-residual and gross tumor volume of cervical lymph node (GTVnd)-residual were contoured according to post-IC residual primary tumor and any N+ disease, respectively. The tumor regression field was included in CTVnx1/CTVnd1 and prescribed a dose of 60 Gy. Outcomes and toxicities of all patients were evaluated.
   Results
   A total of 57 patients were enrolled. At a median follow-up of 68 months, three cases displayed locoregional recurrence and one case showed both distant metastasis and locoregional recurrence. All locoregional recurrences were in the GTVnx-residual/GTVnd-residual and in-field. The 5-year overall, locoregional relapse-free, distant metastasis-free, and progression- free survival rates were 82.2%, 87.7%, 85.8% and 80.3%, respectively.
   Conclusion
   After IC, contouring of GTVnx-residual/GTVnd-residual as residual tumor volume and distribution 60 Gy of radiation dose to the tumor regression field may be feasible and need further investigation.
SN 1598-2998
EI 2005-9256
PD APR
PY 2019
VL 51
IS 2
BP 685
EP 695
DI 10.4143/crt.2018.250
UT WOS:000464009400027
PM 30121968
ER

PT J
AU Lv, T
   Wang, YJ
   Ou, D
   Liu, PY
   Qin, SB
   Liu, LD
   Lou, PR
   Wang, XS
AF Lv, Tao
   Wang, Yujie
   Ou, Dan
   Liu, Peiyao
   Qin, Songbing
   Liu, Lidan
   Lou, Pengrong
   Wang, Xiaoshen
TI IMRT combined with S-1 concurrent chemoradiotherapy in locally advanced
   nasopharyngeal carcinoma: a prospective phase II study
SO INVESTIGATIONAL NEW DRUGS
AB Purpose The current standard treatment for locally advanced nasopharyngeal carcinoma (LANPC) is intensity-modulated radiation therapy (IMRT) plus cisplatin concurrent chemoradiotherapy (CCRT). However, this regimen has well-known hematological and gastrointestinal toxicities. Many studies have reported that S-1 was effective in the treatment of multiple solid cancers with mild toxicities. However, knowledge regarding IMRT plus S-1 CCRT in LANPC is lacking. Therefore, we conducted this prospective phase II trial to evaluate the efficacy and safety of this regimen in LANPC. Patients and Methods Eligible patients with histologically confirmed LANPC were enrolled in this study. IMRT was given in 30-32 fractions five times per week. Concurrently, S-1 was administrated twice per day orally based on the body surface area (BSA<1.25m(2), 30mg; BSA: 1.25-1.5m(2), 40mg; BSA>1.5m(2), 50mg). The primary endpoints were progression-free survival (PFS) and adverse events. Results From August 1, 2013, to December 15, 2017, 131 patients were enrolled in this study. The distribution of disease stages among the patients was as follows: 21 patients were in stage II (16.0%), 42 patients were in stage III (32.0%), and 68 patients were in stage IV (52.0%). After CCRT, the 3-year PFS, overall survival (OS), local recurrence-free survival (LRFS) and distant metastasis-free survival (DMFS) rates were 87.4%, 95.7%, 94.7%, and 91.5%, respectively. The severity of most toxicities was mild. Approximately two-thirds of patients had no hematological toxicity. Grade 2 hematological toxicities included leukopenia (11.5%), anemia (1.5%), and thrombocytopenia (0.8%). Grade 3 hematological toxicities were rarely observed. Conclusion The results demonstrated that IMRT plus S-1 CCRT was effective with mild toxicity for patients with LANPC.
OI Wang, Xiaoshen/0000-0002-1707-6023
SN 0167-6997
EI 1573-0646
PD APR
PY 2019
VL 37
IS 2
BP 352
EP 359
DI 10.1007/s10637-018-00720-0
UT WOS:000462975400017
PM 30617703
ER

PT J
AU He, Y
   Guo, T
   Wang, JJ
   Sun, Y
   Guan, H
   Wu, SY
   Peng, XC
AF He, Yan
   Guo, Tao
   Wang, Jingjing
   Sun, Yu
   Guan, Hui
   Wu, Shaoyong
   Peng, Xingchen
TI Which induction chemotherapy regimen followed by cisplatin-based
   concurrent chemoradiotherapy is the best choice among PF, TP and TPF for
   locoregionally advanced nasopharyngeal carcinoma?
SO ANNALS OF TRANSLATIONAL MEDICINE
AB Background: Which induction chemotherapy (IC) regimen followed by cisplatin-based concurrent chemoradiotherapy (CCRT) is the best choice among PF (cisplatin and 5-fluorouracil), TP (docetaxel and cisplatin) and TPF (docetaxel, cisplatin, and 5-fluorouracil) remains controversial in locoregionally advanced nasopharyngeal carcinoma (LA-NPC). This Bayesian network meta-analysis investigated the efficacy and toxicity of these three common IC regimens and attempted to find the optimal chemotherapy regimen.
   Methods: We searched PubMed, Embase, and the Cochrane Library for randomized controlled trials (RCTs) up to December, 2017. Then, we screened studies for eligibility, extracted data, assessed their quality, tested consistency, and used Bayesian network meta-analysis to combine direct and indirect evidence.
   Results: Ten records were identified involving 7 eligible RCTs with 1,570 patients. Results of the Bayesian network meta-analysis shows that TPF [hazard ratios (HRs) 0.68; 95% credibility interval (CrI), 0.42-1.1], TP (HRs 0.70; 95% CrI, 0.22-2.2) and PF (HRs 1.0; 95% CrI, 0.71-1.5) have the probability of 49.61%, 47.45% and 1.57% respectively to be the optimal induction regimen. Docetaxel-based regimens, including TP [risk ratios (RRs) 5.9; 95% CrI, 1.4-26.0) and TPF (RRs 4.5; 95% CrI, 1.1-18.0), significantly increase the incidence of hematological toxicity. As for = grade 3 mucositis, 5-fluorouracil-based regimens, including PF (RRs 2.1; 95% CrI, 0.91-5.8) and TPF (RRs 1.4; 95% CrI, 0.48-4. 6), are higher than TP (RRs 1.1; 95% CrI, 0.30-4.6).
   Conclusions: Only considering overall survival (OS), TPF has the highest probability to be the optimal choice in LA-NPC and TP also shows encouraging anti-tumor effects. However, we also noticed that TPF induced worse adverse events, especially in >= grade 3 hematological toxicity and oral mucositis.
SN 2305-5839
EI 2305-5847
PD MAR
PY 2019
VL 7
IS 5
AR 104
DI 10.21037/atm.2019.02.15
UT WOS:000461023500026
PM 31019954
ER

PT J
AU Li, XY
   Chen, QY
   Sun, XS
   Liu, SL
   Yan, JJ
   Guo, SS
   Liu, LT
   Xie, HJ
   Tang, QN
   Liang, YJ
   Wen, YF
   Guo, L
   Mo, HY
   Chen, MY
   Sun, Y
   Ma, J
   Tang, LQ
   Mai, HQ
AF Li, Xiao-Yun
   Chen, Qiu-Yan
   Sun, Xue-Song
   Liu, Sai-Lan
   Yan, Jin-Jie
   Guo, Shan-Shan
   Liu, Li-Ting
   Xie, Hao-Jun
   Tang, Qing-Nan
   Liang, Yu-Jing
   Wen, Yue-Feng
   Guo, Ling
   Mo, Hao-Yuan
   Chen, Ming-Yuan
   Sun, Ying
   Ma, Jun
   Tang, Lin-Quan
   Mai, Hai-Qiang
TI Ten-year outcomes of survival and toxicity for a phase III randomised
   trial of concurrent chemoradiotherapy versus radiotherapy alone in stage
   II nasopharyngeal carcinoma
SO EUROPEAN JOURNAL OF CANCER
AB Purpose: Our previous results showed survival benefits of concurrent chemoradiotherapy (CCRT) in treating stage II nasopharyngeal carcinoma (NPC) compared with radiotherapy (RT) alone. Here, we present the updated 10-year survival results and late toxicity profile to assess the ultimate effectiveness of concurrent chemotherapy.
   Methods: Patients with stage II NPC were randomly assigned to RT arm (n = 114) or to CCRT arm (n = 116) with a concurrent weekly cisplatin regimen. The primary end-point was overall survival (OS).
   Results: With a median follow-up of 125 months, significant improvements in OS (83.6% vs 65.8%, P = 0.001), progression-free survival (76.7% vs 64.0%, P = 0.014), cancer-specific survival (86.2% vs 71.9%, P = 0.002), distant-metastasis free survival (94.0% vs 83.3%, P = 0.007) were observed in CCRT arm. In point of locoregional-relapse free survival, the impact of CCRT was not remarkable. The findings were in accordance with our previous report. The survival benefits earned by CCRT mainly reflected in T2N1 population. Although CCRT brought more acute toxic effects (P = 0.001), as presented in previous report, the late toxicities and treatment-associated deaths events were comparable between two arms.
   Conclusions: Ten-year outcomes confirmed that CCRT could improve the OS of stage II patients without adding late toxicities compared with conventional RT. (C) 2018 Elsevier Ltd. All rights reserved.
SN 0959-8049
EI 1879-0852
PD MAR
PY 2019
VL 110
BP 24
EP 31
DI 10.1016/j.ejca.2018.10.020
UT WOS:000460123000005
PM 30739837
ER

PT J
AU Xia, WX
   Liang, H
   Lv, X
   Wang, L
   Ye, YF
   Ke, LR
   Xu, LH
   Guo, X
   Xiang, YQ
AF Xia, Wei-Xiong
   Liang, Hu
   Lv, Xing
   Wang, Lin
   Ye, Yan-Fang
   Ke, Liang-Ru
   Xu, Lin-Hao
   Guo, Xiang
   Xiang, Yan-Qun
TI Stage-specific concurrent chemoradiotherapy with or without induction
   chemotherapy for locoregionally advanced nasopharyngeal carcinoma: a
   retrospective, population-based study
SO CANCER MANAGEMENT AND RESEARCH
AB Purpose: This large population-based analysis aims to investigate whether the additional induction chemotherapy to concurrent chemoradiotherapy improved overall survival (OS) and disease-free survival (DFS) for locoregionally advanced nasopharyngeal carcinoma (LRANPC).
   Patients and Methods: The study group comprised 3,980 patients who were treated either with IC+CCRT (1,888 patients) or CCRT alone (2,092 patients) between January 1998 and June 2013. Survival outcomes were compared using Cox proportional hazards regression models with adjustments for confounding provided by propensity score methods. Primary outcome variables included OS and DFS.
   Results: Kaplan-Meier analysis showed that CCRT and IC+CCRT were of similar benefit to OS (P=0.099), whereas there was a marginal benefit of CCRT to DFS (P=0.063) in the overall cohort, which showed no differences between the two treatment regimens using multivariate Cox analysis and propensity score. Interestingly, for patients with 2D radiationtherapy (2DRT), CCRT had OS and DFS benefits for stage III, with 5-year and 10-year OS for CCRT vs IC +CCRT being 88% and 75% vs 81% and 67%, respectively (P=0.002); 5-year and 10-year DFS for CCRT vs IC+CCRT being 84% and 74% vs 76% and 66%, respectively (P=0.002). In contrast, IC + CCRT had OS and DFS benefits for stage IVa-b, with 5-year and 10-year OS for CCRT vs IC+CCRT being 71% and 55% vs 76% and 60%, respectively (P=0.037, HR=0.786); 5-year and 10-year DFS for CCRT vs IC+CCRT were 64% and 50% vs 69% and 58%, respectively (P=0.038, HR=0.801). No difference was found in intensity-modulated radiotherapy (IMRT) subgroup.
   Conclusion: Our study indicates that CCRT and IC+CCRT may have similar OS and DFS benefits for overall LRANPC. Stage-specific chemoradiotherapy may be administered based on the greatest benefit of IC+CCRT for stage IVa-b patients and CCRT alone for stage III patients received 2DRT. The optimal chemotherapy pattern in combination with IMRT needs further investigation.
SN 1179-1322
PY 2019
VL 11
BP 9813
EP 9827
DI 10.2147/CMAR.S179139
UT WOS:000498214800001
PM 31819619
ER

PT J
AU Peng, L
   Liu, JQ
   Chen, YP
   Ma, J
AF Peng, Liang
   Liu, Jin-Qi
   Chen, Yu-Pei
   Ma, Jun
TI The next decade of clinical trials in locoregionally advanced
   nasopharyngeal carcinoma
SO BRITISH JOURNAL OF RADIOLOGY
AB Clinical trials are powerful weapons in the battle against nasopharyngeal carcinoma (NPC). Based on clinical trials conducted in the past two decades, concurrent chemoradiotherapy combined with adjuvant chemotherapy or induction chemotherapy has been recommended as the standard treatment for locoregionally advanced NPC in various guidelines. However, there remain shortcomings concerning current treatment modalities that should be refined in future research. In this article, we review the achievements of published clinical trials for locoregionally advanced NPC and propose future directions for subsequent clinical trials. We believe that refinement of current regimens of chemotherapy, de-intensification of treatment for specific groups of patients, developing personalized treatment based on predictors (e.g. applying plasma Epstein-Barr virus DNA) and investigating novel therapies, such as targeted therapy and immunotherapy, should be applied with the highest priority when designing clinical trials for locoregionally advanced NPC in the next decade.
RI Peng, Liang/AAH-9706-2020; Chen, Yu-Pei/AAY-9539-2020
OI Peng, Liang/0000-0003-1682-7064; Chen, Yu-Pei/0000-0002-0010-3494
SN 0007-1285
EI 1748-880X
PY 2019
VL 92
IS 1102
AR 20181031
DI 10.1259/bjr.20181031
UT WOS:000487250000003
PM 31112398
ER

PT J
AU Zhang, Q
   Wang, Y
   Liao, JF
   Ren, YF
   Shen, GP
   Niu, SQ
   Luo, W
AF Zhang, Qun
   Wang, Yan
   Liao, Jun-Fang
   Ren, Yu-Feng
   Shen, Guo-Ping
   Niu, Shao-Qing
   Luo, Wei
TI Long-Term Survival and Prognostic Factors in Locoregionally Advanced
   Nasopharyngeal Carcinoma Patients Treated with TPF Induction
   Chemotherapy followed by Cisplatin-Combined Concurrent Chemoradiotherapy
SO JOURNAL OF CANCER
AB Purpose: The objective of this study was to report long-term results of docetaxel, cisplatin, and 5-fluorouracil (TPF) induction chemotherapy followed by concurrent chemoradiotherapy (CCRT) in patients with locoregionally advanced nasopharyngeal carcinoma (NPC) and identify prognostic factors for this group of patients.
   Materials and Methods: From December 2010 to January 2015, 109 patients with locoregionally advanced (III-IVB) NPC were included. Patients were scheduled to complete TPF induction chemotherapy followed by cisplatin based CCRT. Failure-free survival (FFS), overall survival (OS), locoregional failure-free survival (LRFFS) and distant failure-free survival (DFFS) served as clinical outcomes. Kaplan-Meier method, Cox proportional hazards model and receiver operating characteristic (ROC) curves were used for analyzing.
   Results: With a median follow-up of 60.2 months (range, 7.9-91.6 months), 3-year FFS, OS, LRFFS, and DFFS were 76.8%, 85.1%, 88.3%, and 84.1%, respectively. The highest incidence rate of recurrence and metastasis were in the first year after treatment. Multivariate analyses showed that age, total time of radiation therapy (RTT), and total time of therapy (TTT) were independent prognostic factors for FFS and OS. Body mass index (BMI), RTT and TTT were significant variables predicting DFFS. TTT was the only independent prognostic factor for LRFFS.
   Conclusion: This study indicated that TPF regimen produced encouraging results in Asian patients with locoregionally advanced nasopharyngeal carcinoma. Toxicity was tolerable and reversible. However, overall treatment time is an important factor that we should take into consideration when make plans of induction chemotherapy related treatment.
SN 1837-9664
PY 2019
VL 10
IS 17
BP 3899
EP 3907
DI 10.7150/jca.31663
UT WOS:000475429200003
PM 31417633
ER

PT J
AU Lang, JY
   Hu, CS
   Lu, TX
   Pan, JJ
   Lin, TY
AF Lang, Jinyi
   Hu, Chaosu
   Lu, Taixiang
   Pan, Jianji
   Lin, Tongyu
TI Chinese expert consensus on diagnosis and treatment of nasopharyngeal
   carcinoma: evidence from current practice and future perspectives
SO CANCER MANAGEMENT AND RESEARCH
AB Nasopharyngeal carcinoma (NPC) is a rare type of head and neck cancer, with a higher incidence reported only in Southeast Asia and Northern Africa. Owing to the rarity of NPC occurrence, no internationally accepted consensus or guideline for its diagnosis and treatment is available. Based on the current evidences and practices, the Chinese experts on multidisciplinary diagnosis and treatment of NPC were designated to develop a national consensus for the treatment strategy of NPC. In this consensus, we report the development for improving the treatment efficacy and quality of life of NPC patients in China. The consensus also describes and recommends the role of multidisciplinary management approach in the management of NPC. A multidisciplinary team should include experts from different domains who can cater to the individualized needs of patients with NPC in a much more efficient manner. In addition, the team may also play a key role in developing guiding principles for future research, contributing to the improvement in the management of NPC.
RI Lu, Tian zhu/AAH-2238-2020
OI Lu, Tian zhu/0000-0002-1524-7909; Pan, Jianji/0000-0002-3211-7874; lang,
   jinyi/0000-0002-5406-8671
SN 1179-1322
PY 2019
VL 11
BP 6365
EP 6376
DI 10.2147/CMAR.S197544
UT WOS:000475299300002
PM 31372041
ER

PT J
AU Barber, E
   Eapen, A
   Nabar, R
   Goreal, W
   Bunney, J
   Parajuli, R
AF Barber, Emily
   Eapen, Ann
   Nabar, Rupali
   Goreal, Wamda
   Bunney, Jill
   Parajuli, Ritesh
TI Treatment of Sinonasal Undifferentiated Carcinoma with TPF and
   Concurrent Chemo-Radiation: Case Report and Literature Review
SO CASE REPORTS IN ONCOLOGY
AB Sinonasal undifferentiated carcinoma (SNUC) is a rare, poorly differentiated and aggressive malignancy of the nasal cavity and paranasal sinuses first reported by Frierson et al. in 1986 with less than 300 known cases reported since then. Due to the rarity and aggressive nature of the disease, there is a lack of consensus regarding optimal management in these patients. Treatment decisions have mostly been guided by a small number of cases series and can vary widely between institutions. In this unique case presentation, we review a case of sinonasal undifferentiated carcinoma in a young Hispanic male reviewing the literature on a rare disease, in order to elucidate effective treatment options for improved future outcomes. Based off of literature review and prior case series, the multiple modality approach should result in the best possible outcome for this rare and aggressive disease. In this specific case of a young Hispanic male with Stage IVB SNUC, we proceeded with Neo-adjuvant TPF (Docetaxel, cisplatin and fluorouracil) with effective results, followed by Cisplatin and concurrent radiation once the patient had interval progression, and was deemed unresectable. Given the rarity and complexity of this disease, a prospective randomized controlled study should eventually be pursued to properly determine the most effective mode and combination of therapies. At this time treatment can only be based on reported case series and a small number of retrospective studies, and therefore it is important to continue to evaluate different institutions' methods of treatment. (C) 2019 The Author(s) Published by S. Karger AG, Basel
SN 1662-6575
PY 2019
VL 12
IS 1
BP 199
EP 204
DI 10.1159/000496496
UT WOS:000467643700031
PM 31123455
ER

PT J
AU Ghi, MG
   Paccagnella, A
AF Ghi, Maria Grazia
   Paccagnella, Adriano
TI Therapeutic Intensification and Induction Chemotherapy for High-Risk
   Locally Advanced Squamous Cell Carcinoma
SO CURRENT TREATMENT OPTIONS IN ONCOLOGY
AB Opinion statementThe treatment of HNSCC has rapidly evolved over the past 30years and multidisciplinary management is required, especially for locally advanced disease (LAHNSCC). Concomitant chemoradiation (cCRT) is the standard of care and cetuximab/RT (CET/RT) is an alternative treatment option, especially for patients unfit for concurrent cisplatin. Several intensification strategies have been explored to improve the outcome of the concomitant treatment. The combination of cisplatin plus cetuximab concurrent to RT failed to improve overall survival (OS) in two phase III trials. Induction chemotherapy (IC) has a proven role in organ preservation; however, its ability in prolonging OS has not been clearly demonstrated. Immune checkpoint inhibitors (ICIs), specifically anti PD-1 inhibitors, have been recently approved for the treatment of patients with recurrent/metastatic platinum-refractory disease. Recent clinical trials are exploring the role of immunotherapy at earlier stages of the disease in combination with concomitant treatments. The purpose of this article is to review current evidence regarding treatment intensification strategies for LAHNSCC (except nasopharyngeal carcinomas) with particular emphasis on the role of induction chemotherapy.
RI Ghi, Maria Grazia/I-4792-2017
OI Ghi, Maria Grazia/0000-0002-4785-3153
SN 1527-2729
EI 1534-6277
PD JAN
PY 2019
VL 20
IS 1
AR 2
DI 10.1007/s11864-019-0599-4
UT WOS:000455528700002
PM 30635733
ER

PT J
AU Li, L
   Liang, W
   Zhu, JX
   Dong, CJ
   Zou, YM
   Ye, BC
   Gao, L
AF Li, Li
   Liang, Wei
   Zhu, Jin-Xian
   Dong, Chun-Jie
   Zou, Yuan-Mei
   Ye, Bi-Cui
   Gao, Lin
TI Evolutionary role of chemotherapy in advanced nasopharyngeal carcinoma:
   a literature-based network meta-analysis
SO CANCER MANAGEMENT AND RESEARCH
AB Purpose: The role of chemotherapy has evolved greatly in advanced nasopharyngeal carcinoma (N PC). We undertook this network meta-analysis to establish the optimal chemotherapy strategy in advanced NPC.
   Materials and methods: This network meta-analysis recruited randomized clinical trials involving patients with advanced NPC randomly allocated to induction chemotherapy plus concurrent chemoradiotherapy (CRT; induction + CRT), CRT plus adjuvant chemotherapy (CRT + adjuvant), CRT or radiotherapy (RT) alone. Pairwise meta-analysis was first conducted, then network meta-analysis was performed using the frequentist approach. Effect size was expressed as HR and 95% CI.
   Results: In total, we analyzed 15 studies involving 4,067 patients with 880 (21.6%) patients receiving induction + CRT, 897 (22.1%) receiving CRT + adjuvant, 1,421 (34.9%) receiving CRT, and 869 (21.4%) receiving RT alone. Induction + CRT achieved significantly better distant failure-free survival (HR, 0.67; 95% CI, 0.53-0.86) and locoregional failure-free survival (HR, 0.69; 95% CI, 0.54-0.89) than CRT, and CRT + adjuvant achieved better overall survival than CRT (HR, 0.82; 95% CI, 0.67-1.00). However, no significant survival difference was found between the induction + CRT and CRT + adjuvant groups. Additionally, RT alone is always worse than the other three treatments. In terms of P-score, induction + CRT ranked best for distant and locoregional failure-free survival, while CRT + adjuvant ranked best for overall survival.
   Conclusion: Both induction + CRT and CRT + adjuvant were equally effective and feasible choices for patients with advanced NPC.
SN 1179-1322
PY 2019
VL 11
BP 501
EP 512
DI 10.2147/CMAR.S185932
UT WOS:000455077700001
PM 30655701
ER

PT J
AU Liu, M
   You, W
   Song, YB
   Miao, JD
   Zhong, XB
   Cai, DK
   Xu, L
   Xie, LF
   Gao, Y
AF Liu, Mei
   You, Wei
   Song, Yi-Bing
   Miao, Ji-Dong
   Zhong, Xiu-Bo
   Cai, Dian-Kun
   Xu, Lun
   Xie, Lu-Feng
   Gao, Yang
TI The Changing Role of Chemotherapy in Locoregionally Advanced
   Nasopharyngeal Carcinoma: A Updated Systemic Review and Network
   Meta-Analysis
SO FRONTIERS IN ONCOLOGY
AB Background and Objective: Both induction chemotherapy (IC) followed by concurrent chemoradiotherapy (CCRT; IC+CCRT) and CCRT plus adjuvant chemotherapy (AC; CCRT+AC) are standard treatments for advanced nasopharyngeal carcinoma (NPC). However, no prospective randomized trials comparing these two approaches have been published yet. We conducted this networkmeta-analysis to address this clinical question.
   Method: We recruited randomized clinical trials involving patients with advanced NPC randomly allocated to IC+CCRT, CCRT+AC, CCRT, or radiotherapy (RT) alone. Pairwise meta-analysis was first conducted, then network meta-analysis was performed using the frequentist approach. Effect size was expressed as hazard ratio (HR) and 95% confidence interval (CI).
   Results: Overall, 12 trials involving 3,248 patients were recruited for this study, with 555 receiving IC+CCRT, 840 receiving CCRT+AC, 1,039 receiving CCRT, and 814 receiving radiotherapy (RT) alone. IC+CCRT achieved significantly better overall survival ([HR], 0.69; 95% [CI], 0.51-0.92), distant metastasis-free survival (HR, 0.58; 95% CI, 0.44-0.78), and locoregional recurrence-free survival (HR, 0.67; 95% CI, 0.47-0.98) than CCRT. However, survival outcomes did not significantly differ between IC+CCRT and CCRT+AC, or between CCRT+AC and CCRT arms for all the endpoints. As expected, RT alone is the poorest treatment. In terms of P-score, IC+CCRT ranked best for overall survival (96.1%), distant metastasis-free survival (99.0%) and locoregional recurrence-free survival (87.1%).
   Conclusions: IC+CCRT may be a better and more promising treatment strategy for advanced NPC; however, head-to-head randomized trials comparing IC-CCRT with CCRT-AC are warranted.
SN 2234-943X
PD DEC 19
PY 2018
VL 8
AR 597
DI 10.3389/fonc.2018.00597
UT WOS:000453848300001
PM 30619740
ER

PT J
AU Kirtane, K
   Rodriguez, CP
AF Kirtane, Kedar
   Rodriguez, Cristina P.
TI Postoperative Combined Modality Treatment in High Risk Resected Locally
   Advanced Squamous Cell Carcinomas of the Head and Neck (HNSCC)
SO FRONTIERS IN ONCOLOGY
AB Patients who undergo upfront curative intent resection for locally advanced squamous cell carcinomas and who have adverse pathologic features benefit from adjuvant therapy. Concurrent cisplatin based chemoradiation is an established standard of care endorsed by national guidelines. Controversy now exists on the applicability of this strategy to the good risk human papilloma virus (HPV) related oropharynx cancer (OPC) patient. Ongoing clinical studies are exploring therapeutic de-escalation in the postoperative setting for this distinct patient population. The introduction of immune checkpoint inhibitors to the therapeutic armamentarium for recurrent/metastatic head and neck cancer patients has led to clinical investigation of incorporation of PD-1 inhibition in the postoperative setting.
RI Kirtane, Kedar/AAB-1681-2019
SN 2234-943X
PD DEC 4
PY 2018
VL 8
AR 588
DI 10.3389/fonc.2018.00588
UT WOS:000452015700001
PM 30564559
ER

PT J
AU Wu, MY
   He, XY
   Hu, CS
AF Wu, Mingyao
   He, Xiayun
   Hu, Chaosu
TI Intensity-modulated radiotherapy combined with sequential cisplatin and
   fluorouracil chemotherapy for locoregionally advanced nasopharyngeal
   carcinoma
SO MEDICINE
AB To investigate the efficacy and toxicity of intensity-modulated radiotherapy (IMRT) combined with induction-adjuvant cisplatin and fluorouracil (PF) in locoregionally advanced nasopharyngeal carcinoma (NPC).
   A total of 91 biopsy-proven NPC patients treated with IMRT were retrospectively analyzed. All patients received induction chemotherapy (IC) consisting of cisplatin 25mg/m(2) on day 1 to 3, and 5-Fu 2500mg/m(2) as an intravenous infusion over 120hours every 3 weeks for 2 cycles. Adjuvant chemotherapy of the same regime was given 28 days after the end of IMRT.
   A total of 87 patients completed 2 cycles of IC. During adjuvant chemotherapy phase, 74.7% patients received at least 1 cycle. With a median follow-up time of 45 months (10-123 months), the 5-year local control, regional control, distant metastasis-free (DMF) and overall survival (OS) rates were 84.1%, 86.9%, 81.3%, and 74.4%, respectively. The 5-year local control rates for patients with Stage T1-2 and T3-4 was 94.6% and 76.5%, respectively (P=.045). The 5-year DMF rates for patients with N0-1 and N2-3 diseases were 90.6% and 73.3%, respectively (P=.072). During radiotherapy (RT), 24.2% patients suffered severe acute mucositis (grade 34). Severe late toxicities included cranial nerve palsy in 1 patient and grade 3 hearing impairment in 1 patient.
   IMRT combined with induction-adjuvant chemotherapy consisting of PF regimen is well tolerated and provides satisfactory local-regional control for locoregionally advanced NPC. Further treatment strategies to control distant metastasis are needed in the future.
SN 0025-7974
EI 1536-5964
PD DEC
PY 2018
VL 97
IS 50
AR e13361
DI 10.1097/MD.0000000000013361
UT WOS:000456326400027
PM 30557987
ER

EF
