# Supplementary material for: Comparing the efficacy and safety of cisplatin and other platinum-based chemotherapies in locally advanced nasopharyngeal carcinoma: a systematic review and meta-analysis
Source: BMC Cancer. 2022 Jun 6;22:616. doi: 10.1186/s12885-022-09712-z (PMC9169397; doi:10.1186/s12885-022-09712-z)
Supplement: Supplementary file 1 — Additional file 1. [file 12885_2022_9712_MOESM1_ESM.zip › Supplementary material/retrieval results/savedrecs520.ciw]

FN Clarivate Analytics Web of Science
VR 1.0
PT J
AU Al-Sarraf, M
   LeBlanc, M
   Giri, PGS
   Fu, KK
   Cooper, J
   Vuong, T
   Forastiere, AA
   Adams, G
   Sakr, WA
   Schuller, DE
   Ensley, JF
AF Al-Sarraf, M
   LeBlanc, M
   Giri, PGS
   Fu, KK
   Cooper, J
   Vuong, T
   Forastiere, AA
   Adams, G
   Sakr, WA
   Schuller, DE
   Ensley, JF
TI Chemoradiotherapy versus radiotherapy in patients with advanced
   nasopharyngeal cancer: Phase III randomized intergroup study 0099
SO JOURNAL OF CLINICAL ONCOLOGY
CT 32nd Annual Meeting of the American-Society-of-Clinical-Oncology
CY MAY 18-22, 1996
CL PHILADELPHIA, PA
SP Amer Soc Clin Oncol
AB Purpose: The Southwest Oncology Group (SWOG) coordinated an Intergroup study with the participation of Radiation Therapy Oncology Group (RTOG), and Eastern Cooperative Oncology Group (ECOG). This randomised phase III trial compared chemoradiotherapy versus radiotherapy alone in patients with nasopharyngeal cancers.
   Materials and Methods: Radiotherapy was administered in both arms: 1.8- to 2.0-Gy/d fractions Monday to Friday for 35 to 39 fractions for a total dose of 70 Gy. The investigational arm received chemotherapy with cisplatin 100 mg/m(2) on days 1, 22, and 43 during radiotherapy; postradiotherapy, chemotherapy with cisplatin 80 mg/m(2) on day 1 and fluorouracil 1,000 mg/m(2)/d on days 1 to 4 was administered every 4 weeks for three courses. Patients were stratified by tumor stage, nodal stage, performance status, and histology.
   Results: Of 193 patients registered, 147 (69 radiotherapy and 78 chemoradiotherapy) were eligible for primary analysis for survival and toxicity. The median progression-free survival (PFS) time was 15 months for eligible patients on the radiotherapy arm and was not reached for the chemo-radiotherapy group. The 3-year PFS rate was 24% versus 69%, respectively (P < .001). The median survival time was 34 months for the radiotherapy group and not reached for the chemo-radiotherapy group, and the 3-year survival rate was 47% versus 78%, respectively(P = .005). One hundred eighty-five patients were included in a secondary analysis for survival. The 3-year survival rate for patients randomised to radiotherapy was 46%, and for the chemoradiotherapy group was 76% (P < .001).
   Conclusion: We conclude that chemoradiotherapy is superior to radiotherapy alone for patients with advanced nasopharyngeal cancers with respect to PFS and overall survival. (C) 1998 by American Society of Clinical Oncology.
OI Vuong, Te/0000-0003-3901-3979
SN 0732-183X
EI 1527-7755
PD APR
PY 1998
VL 16
IS 4
BP 1310
EP 1317
DI 10.1200/JCO.1998.16.4.1310
UT WOS:000072875700012
PM 9552031
ER

PT J
AU Chan, ATC
   Teo, PML
   Leung, TWT
   Johnson, PJ
AF Chan, ATC
   Teo, PML
   Leung, TWT
   Johnson, PJ
TI The role of chemotherapy in the management of nasopharyngeal carcinoma
SO CANCER
AB BACKGROUND. Nasopharyngeal carcinoma (NPC) is a radiosensitive tumor for which there is a high local control rate after radical radiotherapy (RT). However, for patients with locoregionally advanced disease, the rate of distant metastasis is high and the 5-year overall survival rate is poor.
   METHODS. A review of retrospective and prospective clinical studies was performed to assess the role of chemotherapy in three settings: metastatic disease; neoadjuvant and/or adjuvant; and concurrent chemotherapy with radiotherapy.
   RESULTS. Cisplatin-based combination chemotherapy results in a high response rate in patients with metastatic NPC, and a subgroup may achieve long term disease free survival. The use of neoadjuvant and adjuvant chemotherapy to treat locoregionally advanced disease has resulted in consistently high response rates, but no randomized trial to date has demonstrated an improvement in overall survival. A recent Head and Neck Intergroup study randomized patients in the United States to receive concurrent chemotherapy (cisplatin) and radiotherapy or radiotherapy only. Although this approach demonstrated significant benefit in overall survival favoring the use of concurrent chemotherapy and radiotherapy, its applicability in geographic areas of high NPC incidence remains to be proven.
   CONCLUSIONS. NPC is a chemosensitive tumor, and patients with metastatic disease have a high response rate. Further prospective studies will define the standard approach to treating locoregionally advanced NPC, which is likely to incorporate into the primary treatment some form of systemic chemotherapy. (C) 1998 American Cancer Society.
RI Chan, Anthony Tak Cheung/R-3940-2018
OI Chan, Anthony Tak Cheung/0000-0002-6912-8091
SN 0008-543X
EI 1097-0142
PD MAR 15
PY 1998
VL 82
IS 6
BP 1003
EP 1012
DI 10.1002/(SICI)1097-0142(19980315)82:6<1003::AID-CNCR1>3.0.CO;2-F
UT WOS:000072376400001
PM 9506343
ER

PT J
AU Choi, KN
   Rotman, M
   Aziz, H
   Sohn, CK
   Schulsinger, A
   Torres, C
   HarEl, G
   Chandra, P
   Bradley, T
   Rosenthal, CJ
AF Choi, KN
   Rotman, M
   Aziz, H
   Sohn, CK
   Schulsinger, A
   Torres, C
   HarEl, G
   Chandra, P
   Bradley, T
   Rosenthal, CJ
TI Concomitant infusion cisplatin and hyperfractionated radiotherapy for
   locally advanced nasopharyngeal and paranasal sinus tumors
SO INTERNATIONAL JOURNAL OF RADIATION ONCOLOGY BIOLOGY PHYSICS
AB Purpose: This is a prospective study to improve the therapeutic ratio in the treatment of patients with locally advanced nasopharyngeal and paranasal sinus tumors by using split-course concomitant infusion cisplatin chemotherapy and hyperfractionated radiotherapy.
   Methods and Materials: From 1983 to 1993, 21 patients with locally advanced nasopharyngeal and paranasal sinus tumors (T3 and T4, or recurrent tumors involving the facial bones and/or the base of the skull) were treated with a regimen of split-course hyperfractioned radiotherapy (1.2 Gy/fraction/bid) and concomitant infusion cisplatin (5-10 mg/m(2)/24 h), The therapy was given in three separate 2-week sessions with 1 to 2 week breaks between sessions, Seventeen of 21 patients were treated with curative intent with cumulative radiation doses ranging from 64.8 to 70.8 Gy, Four patients were treated with palliative intent to a total dose of less than 60 Gy or to a limited field due to previous irradiation.
   Results: Sixteen of 17 patients (94%) treated curatively achieved a complete response, Of the 16 patients who achieved complete response, 7 patients (50%) were alive at the time of analysis (36 to 126 months), One patient was alive at 4 years with no evidence of disease, and died in 10 years at the age of 80 of unknown cause, Two patients died of local recurrence at 21 and 45 months and one patient died of a cerebrovascular accident at 12 months with disease status unknown, Five patients died of distant metastases. The one patient who had a partial response died in 25 months with local disease and metastases to the bone and lung, Four patients that were previously irradiated received a reduced total dose or treated to a limited irradiation field, All had near complete responses, but died within a year of treatment, with the exception of one patient who died at 23 months, Acute reactions included intense erythema of the mucosa in all patients, Five of 21 (23%) developed punctate mucositis and 3 of 21 (14%) developed confluent mucositis, Hematologically, one patient developed neutropenia (1800 WBC/mm(3)) and one developed thrombocytopenia (38,000/mm(3)), A rising creatinine was observed in three patients (2.0, 1.7, 1.7) all of whom were treated with the higher 10 mg/m(2)/day dose of infusional cisplatin, In all three of these cases, the creatinine slowly returned to normal over a 6-month period, Hormonal evaluations were performed in three patients and all were within normal ranges, There was no evidence of neck fibrosis or trismus. One patient with gross recurrent disease of the orbit developed blindness of the involved eye due to corneal opacification. The orbital area had been reirradiated in this patient.
   Conclusions: Concomitant infusion cisplatinum with hyperfractionated radiation improved tumor control, but did not increase normal tissue injury, Acute reactions were minimized by splitting the treatment with a 1- to 2-week break after each 2 weeks of radiation treatment, Late complications were not increased by using a hyperfractionated radiation regimen, The local failure rate was only 18% (3 of 17 patients), but the distant failure rate was 35% (6 patients), Further investigation is needed to prove if adjuvant chemotherapy after concomitant chemoradiation improves survival by decreasing the distant failure in such advanced cases. (C) 1997 Elsevier Science Inc.
SN 0360-3016
PD NOV 1
PY 1997
VL 39
IS 4
BP 823
EP 829
DI 10.1016/S0360-3016(97)00462-8
UT WOS:A1997YE84700008
PM 9369129
ER

PT J
AU Jelic, S
   Kovcin, V
   Milanovic, N
   Kreacic, M
   Pendjer, I
   Jovanovic, V
   Ristovic, Z
   Opric, M
   Mitrovic, L
AF Jelic, S
   Kovcin, V
   Milanovic, N
   Kreacic, M
   Pendjer, I
   Jovanovic, V
   Ristovic, Z
   Opric, M
   Mitrovic, L
TI Randomized study of zorubicin versus zorubicin-cisplatin in
   undifferentiated carcinoma of the nasopharynx (UCNT)
SO ANNALS OF ONCOLOGY
AB Background. The most active chemotherapy regimens in UCNT were those combining anthracyclines (doxorubicin or epirubicin) and cisplatin. Our previous pilot study on 35 patients treated with the zorubicin-cisplatin combination with a RR of 67% and literature data about other anthracyclines such as epirubicin achieving a response rate of over 50% were the basis of this randomized study comparing efficacy and toxicity of the combination vs. zorubicin as monotherapy
   Patients and methods. A total of 80 patients entered the study. The diagnosis of UCNT was confirmed by two independent pathologists. All patients had their primary tumors in the nasopharynx. The patients were randomized in two groups: group A (zorubicin 325 mg/m(2), day 1), and group B (zorubicin 250 mg/m(2), day 1 and cisplatin 30 mg/m(2), days 2-5). The inter-cycle interval was four weeks. The two groups were well balanced according to sex, age, stage Ho and TNM stage.
   Results. Group A: 40 patients included, 34/40 evaluable for activity. Activity on evaluable patient basis: CR 4/34 (11.75%), PR 4/34, SD 14/34, PD 12/34, response rate 8/34 (23.5%); response rate on intent to treat basis 8/40 (20%). Toxicity: granulocytopenia grade 3-4 6/40, thrombocytopenia grade 3-4 2/40, no febrile neutropenias? nausea/vomiting any grade 3/40, cardiac toxicity any grade (rhythm) 3/40 other toxicities minor or absent. Group B: 40 patients included, 36/40 evaluable for activity. Activity on evaluable patient basis: CR 10/36 (27.78%), PR 17/36, SD 3/36, PD 6/36, response rate 27/36 (75%); response rate on intent to treat basis 27/40 (67.5%). Toxicity: granulocytopenia grade 3-4 10/40, thrombocytopenia grade 3-4 8/40, two febrile neutropenias, nausea/vomiting any grade 13/40, other toxicities mild or absent. Of the group of patients achieving a CR, four relapsed following 7, 11, 22 and 23 months, one was lost to follow-up, one died after six months from fulminant hepatitis B and eight are in complete remission lasting for 30+ to 66+ months. Following CR achievement none received any consolidation radiotherapy, and the projected five years of freedom from relapse for complete responders is about 60%.
   Conclusion. Zorubicin is an effective drug in UCNT and its combination with cisplatin has a significant activity and an acceptable toxicity.
SN 0923-7534
EI 1569-8041
PD AUG
PY 1997
VL 8
IS 8
BP 739
EP 744
DI 10.1023/A:1008210527637
UT WOS:A1997XX93600009
PM 9332680
ER

PT J
AU Geara, FB
   Glisson, BS
   Sanguineti, G
   Tucker, SL
   Garden, AS
   Ang, KK
   Lippman, SM
   Clayman, GL
   Goepfert, H
   Peters, LJ
   Hong, WK
AF Geara, FB
   Glisson, BS
   Sanguineti, G
   Tucker, SL
   Garden, AS
   Ang, KK
   Lippman, SM
   Clayman, GL
   Goepfert, H
   Peters, LJ
   Hong, WK
TI Induction chemotherapy followed by radiotherapy versus radiotherapy
   alone in patients with advanced nasopharyngeal carcinoma - Results of a
   matched cohort study
SO CANCER
CT 4th International Conference on Head and Neck Cancer
CY JUL 26-AUG 02, 1996
CL TORONTO, CANADA
SP Amer Soc Head & Neck Surg, Soc Head & Neck Surgeons
AB BACKGROUND. Prospective randomized and retrospective studies on adjunctive chemotherapy in patients with advanced locoregional nasopharyngeal carcinoma have yielded conflicting results and the role of chemotherapy in this disease had not been clearly defined. The authors report the results of a single institution, matched cohort study comparing a group of 61 patients with advanced stage nasopharyngeal carcinoma treated with induction chemotherapy followed by radiation therapy with a matched group treated with radiotherapy alone.
   METHODS. Between 1985 and 1992, 61 patients with advanced locoregional nasopharyngeal carcinoma received induction chemotherapy (cisplatin, 100 mg/m(2) on Day 1 and 5-fluorouracil [5-FU], 1000 mg/m(2), on Days 1-5) for 3 cycles followed by definitive radiation therapy (CT/RT group). This group was matched with a group of 61 patients from a population of 378 patients who received radiation therapy alone (RT group). Matching characteristics were T classification, N classification, histology, and level of cervical lymph node metastases. These characteristics were found to be significant determinants of distant metastasis (DM) and/or survival in a multivariate analysis that was performed in the entire radiotherapy group. Radiation therapy consisted of 66-72 gray in 6.5 to 7 weeks in both groups. Fifty-nine patients (97%) in both groups had Stage IV disease. Fifteen patients (25%) in both groups had lower cervical lymph node metastases. The tumor histologic types also had similar distribution in both groups. Median follow-up time among surviving patients of the CT/RT group was 4.9 years (range, 1.3-9.8 years).
   RESULTS. The 5-year cumulative incidence of DM was 19 +/- 5% for the CT/RT group and 34 +/- 6% for the RT alone group (P = 0.019; log rank test). This reduction in distant failure was more prominent in patients with intermediate (N2-N3 disease; upper or midcervical lymph nodes), or high risk (N2-N3 disease; lower cervical lymph nodes) of DM. This reduction in DM translated into improvement in disease free survival (DFS) and overall survival (OS). The 5-year actuarial DFS rates were 64 +/- 6% for the CT/RT group compared with 42 +/- 7% for the RT group (P = 0.015). The 5-year actuarial OS rates were 69 +/- 6% (CT/RT group) and 48 +/- 7% (RT group), respectively (P = 0.012). The incidence of locoregional failure was slightly lower in the CT/RT group, but this difference did not reach statistical significance. There was no significant difference in the incidence and severity of acute mucositis between the two groups during radiotherapy. The 5-year cumulative incidence of Grade 3 or higher late complications was also similar in both groups (5 +/- 3% in the CT/RT group and 8 +/- 3% in the RT group; P = 0.721).
   CONCLUSIONS. This matched cohort study provides additional evidence that induction cisplatin-5-FU chemotherapy prior to definitive radiation improves freedom from distant metastasis, DFS, and OS for patients with locoregional Stage IV nasopharyngeal carcinoma without increasing treatment-related morbidity. (C) 1997 American Cancer Society.
OI Garden, Adam/0000-0001-7926-2641
SN 0008-543X
EI 1097-0142
PD APR 1
PY 1997
VL 79
IS 7
BP 1279
EP 1286
DI 10.1002/(SICI)1097-0142(19970401)79:7<1279::AID-CNCR2>3.0.CO;2-C
UT WOS:A1997WP13000002
PM 9083147
ER

PT J
AU Cheng, SH
   Liu, TW
   Jian, JJM
   Tsai, SYC
   Hao, SP
   Huang, CH
   Liu, MC
   Yu, B
   Huang, AT
AF Cheng, SH
   Liu, TW
   Jian, JJM
   Tsai, SYC
   Hao, SP
   Huang, CH
   Liu, MC
   Yu, B
   Huang, AT
TI Concomitant chemotherapy and radiotherapy for locally advanced
   nasopharyngeal carcinoma
SO CANCER JOURNAL FROM SCIENTIFIC AMERICAN
AB BACKGROUND The prognosis of stage III and IV nasopharyngeal carcinoma treated with radiation therapy alone is poor. To improve outcome, concomitant chemotherapy was incorporated into the treatment of locally advanced nasopharyngeal carcinoma.
   METHODS AND PATIENTS Seventy-four patients with locally advanced nasopharyngeal carcinoma were prospectively treated with a combination of concomitant chemotherapy and computerized-tomography-assisted radiotherapy at Koo Foundation Sun Yat-Sen Cancer Center, Taipei, Taiwan, between April 1990 and December 1995. The first 29 patients who had a minimum of 2 years of follow-up were included in this report. Their median interval of follow-up was 42 months. The dose of radiation was 7000 cGy given in 35 fractions. Two courses of chemotherapy, consisting of cisplatin and 5-fluorouracil, were delivered simultaneously with radiotherapy during weeks 1 and 6, and two additional monthly courses were given after radiotherapy. Included in this study were four patients with stage III and 25 patients with stage IV disease.
   RESULTS Toxicities of concomitant radiotherapy and chemotherapy were acceptable and reversible. The locoregional control rate at 50 months was 88.2%, and the disease-free survival rate was 74.6%.
   DISCUSSION Our results demonstrate an improved survival with the addition of computerized tomography treatment planning and concomitant chemotherapy to radiotherapy in the treatment of locally advanced nasopharyngeal carcinoma when compared with data in the current literature. However, a randomized trial comparing computerized-tomography-assisted radiotherapy with and without chemotherapy is necessary to confirm the contribution of chemotherapy.
RI Liu, Tsang-Wu/D-2100-2010
SN 1081-4442
PD MAR-APR
PY 1997
VL 3
IS 2
BP 100
EP 106
UT WOS:A1997XC01100008
PM 9099460
ER

PT J
AU Lin, JC
   Jan, JS
   Hsu, CY
AF Lin, JC
   Jan, JS
   Hsu, CY
TI Pilot study of concurrent chemotherapy and radiotherapy for stage IV
   nasopharyngeal cancer
SO AMERICAN JOURNAL OF CLINICAL ONCOLOGY-CANCER CLINICAL TRIALS
AB Nasopharyngeal carcinoma (NPC) is a more radio- and chemosensitive tumor than all other head and neck cancers. Between September 1991 and December 1992, a total of 19 patients (13 men and six women; median age, 44 years) with AJCC stage IV NPC were entered into a pilot study of concurrent chemoradiotherapy. Pathology showed either poorly differentiated epidermoid carcinoma or undifferentiated carcinoma. Radiotherapy was delivered using a telecobalt unit and IO-MV x-rays and by conventional fractionation (1.8-2.0 Gy/fraction, 5 fractions/week). The total doses delivered were 70-75 Gy to the primary tumor and neck positive region, and 50-55 Gy to the neck negative area. Chemotherapy with cisplatin (10 mg/m(2)/day, days 1-5) and 5-fluorouracil (500 mg/m(2)/day, continuously infused for 5 days) was administered concurrently during weeks I and 5 of radiotherapy. The major toxicities were mucositis (42% had grade III and 58% grade II) and leukopenia (nadir white blood cells <3,000/mm(3) in eight of 19). Although four patients required a delay in their second cycle of concurrent chemotherapy or had their radiotherapy interrupted for 1 week, all 19 patients completed the planned treatment and achieved a 100% complete response rate. After a median follow-up period of 42 months, one patient suffered from neck recurrence plus distant metastasis, and three patients developed distant metastases alone. The 3-year overall and disease-free survival rates are 89.5% and 83.3%, respectively. Our data indicated that concurrent chemoradiotherapy for advanced NPC is both feasible and effective, with acceptable toxicities, A phase III randomized trial to compare the efficacy of concurrent chemoradiotherapy and radiotherapy alone deserves to be studied further.
SN 0277-3732
PD FEB
PY 1997
VL 20
IS 1
BP 6
EP 10
DI 10.1097/00000421-199702000-00002
UT WOS:A1997WG30200002
PM 9020279
ER

PT J
AU Fu, KK
   Cooper, JS
   Marcial, VA
   Laramore, GE
   Pajak, TF
   Jacobs, J
   AlSarraf, M
   Forastiere, AA
   Cox, JD
AF Fu, KK
   Cooper, JS
   Marcial, VA
   Laramore, GE
   Pajak, TF
   Jacobs, J
   AlSarraf, M
   Forastiere, AA
   Cox, JD
TI Evolution of the radiation therapy oncology group clinical trials for
   head and neck cancer
SO INTERNATIONAL JOURNAL OF RADIATION ONCOLOGY BIOLOGY PHYSICS
AB During the past 25 years, the Radiation Therapy Oncology Group (RTOG) has played a major role in head and neck cancer clinical research, The major research themes for recent and currently active trials have been: (a) combined modality therapy, (b) altered fractionation radiotherapy, (c) hypoxic cell sensitizers, (d) organ preservation, (e) chemoprevention, and (f) clinical/laboratory correlations, For advanced operable disease, the RTOG showed improved local-regional control with postoperative radiotherapy as compared to preoperative radiotherapy for carcinoma of the supraglottic larynx and hypopharynx. This established the use of surgery followed by postoperative radiotherapy as the standard treatment in subsequent RTOG and Intergroup trials for operable disease, For advanced inoperable disease, the RTOG demonstrated the feasibility of testing altered fractionation radiotherapy in a multiinstitutional clinical trials setting, A Phase III trial comparing hyperfractionation and accelerated fractionation to conventional fractionation is now in progress, Phase I/II combined modality studies established the efficacy of concurrent high-dose cisplatin and radiotherapy in the treatment of advanced disease and provided the basis for further testing in Phase III trials for nasopharyngeal carcinoma, larynx preservation, and high-risk advanced operable disease, Analysis of the extensive RTOG Head and Neck Cancer database established the incidence of second malignancies and their adverse impact on patients whose initial tumors were cured by radiotherapy, and provided the basis for chemoprevention trials, Recursive partitioning analysis identified 6 distinct prognostically homogeneous patient groups based on pretreatment tumor or patient characteristics and/or treatment variables. Retrospective analysis identified tumor p105 antigen density as an independent prognostic indicator in patients irradiated for head and neck cancer, Future trials will continue to focus on the reduction of morbidity and mortality, and improvement of the quality of life of head and neck cancer patients through innovative radiotherapy delivery, multimodality approaches, use of chemical and biological modifiers, and other novel therapies, identification of clinical and biological prognostic indicators, and prevention or diminution of acute morbidity and late complications of the disease and its treatment.
OI jacobs, joseph/0000-0003-1729-4378
SN 0360-3016
PD JUN 1
PY 1996
VL 35
IS 3
BP 425
EP 438
DI 10.1016/S0360-3016(96)80003-4
UT WOS:A1996UT72400002
PM 8655364
ER

PT J
AU Cvitkovic, E
   Eschwege, F
   Rahal, M
   Dosen
   Mersic, Z
   Krajina, Z
   Armand, JP
   Bouhris, J
   TubianaMathieu, M
   Fountzilas, G
   Kosmidis, PA
   Prasad, U
   Ganesan, S
   ElGueddari, B
   Bachouchi, M
   Mansouri, A
   Oliveira, J
   Raposo, J
   Wierzbicki, R
   Lianes, P
   Pena, C
   Onat, H
   Altun, M
   Benhamou, E
   Ducourtieux, M
   Azli, N
   Fandi, A
   Taamma, A
   Bosq, J
   Klijanienko, J
   Sigal, R
   Hong, WK
   Vokes, EE
   Clark, JR
   LeFloch, O
   Bernier, J
AF Cvitkovic, E
   Eschwege, F
   Rahal, M
   Dosen
   Mersic, Z
   Krajina, Z
   Armand, JP
   Bouhris, J
   TubianaMathieu, M
   Fountzilas, G
   Kosmidis, PA
   Prasad, U
   Ganesan, S
   ElGueddari, B
   Bachouchi, M
   Mansouri, A
   Oliveira, J
   Raposo, J
   Wierzbicki, R
   Lianes, P
   Pena, C
   Onat, H
   Altun, M
   Benhamou, E
   Ducourtieux, M
   Azli, N
   Fandi, A
   Taamma, A
   Bosq, J
   Klijanienko, J
   Sigal, R
   Hong, WK
   Vokes, EE
   Clark, JR
   LeFloch, O
   Bernier, J
TI Preliminary results of a randomized trial comparing neoadjuvant
   chemotherapy (cisplatin, epirubicin, bleomycin) plus radiotherapy vs
   radiotherapy alone in stage IV (>=N2, M0) undifferentiated
   nasopharyngeal carcinoma: A positive effect on progression-free survival
SO INTERNATIONAL JOURNAL OF RADIATION ONCOLOGY BIOLOGY PHYSICS
AB Purpose: Our Phase II trial using bleomycin, epirubicin, and cisplatin (BEG) protocol in the treatment of locoregionally advanced undifferentiated nasopharyngeal carcinoma (UCNT) patients has shown encouraging results with high objective response, disease-free survival, and overall survival rates. To establish the value of this BEC regimen as neoadjuvant chemotherapy, we initiated in 1989 a large international Phase III trial. It compares three cycles of EEC followed by radiotherapy to radiotherapy alone.
   Methods and Materials: From November 1989 to October 1993, 339 patients with negative metastases workup, stratified by accrual center have been randomized, 168 to radiotherapy alone and 171 to chemotherapy plus radiotherapy, All patients characteristics were well balanced in both arms. There was a quality control/data verification by specialist panel (radiology, histology, radiotherapy, chemotherapy) and external policy board expert every 60-80 patients having completed treatment.
   Results: With a median follow-up of 49 months (range: 23-70), despite an excess of treatment-related deaths in the neoadjuvant chemotherapy arm (8 vs. 1%), there is a significant difference in disease free survival favoring the chemotherapy arm (p < 0.01). The proportion of local and/or regional metastases was comparable in both arms. No difference in overall survival is seen but the numbers of events needed for analysis has not yet been reached.
   Conclusions: BEC type neoadjuvant chemotherapy has a significant impact in the natural history of UCNT. Further follow-up is needed to establish an eventual overall survival difference.
RI Vokes, Everett/Q-2146-2019; AMSELLEM, Sophie/B-3645-2012; Bernier,
   Jacques/AAE-7248-2020; Sigal, Ron/AAK-7627-2020; Sigal,
   Ronald/AAU-6081-2020
OI Bernier, Jacques/0000-0002-0138-9906; 
SN 0360-3016
PD JUN 1
PY 1996
VL 35
IS 3
BP 463
EP 469
UT WOS:A1996UT72400006
ER

PT J
AU Ayan, I
   Altun, M
AF Ayan, I
   Altun, M
TI Nasopharyngeal carcinoma in children: Retrospective review of 50
   patients
SO INTERNATIONAL JOURNAL OF RADIATION ONCOLOGY BIOLOGY PHYSICS
AB Purpose: To report a retrospective analysis of epidemiologic, clinical, and therapeutic aspects of 50 children with newly diagnosed nasopharyngeal carcinoma who were treated in a single institution over a period of 18 years.
   Methods and Materials: Thirty-two male and 18 female children ranging from 5 to 16 years, accounted for 7.2% of all nasopharyngeal carcinoma cases and 52% of childhood nasopharyngeal malignancies. Histopathology was World Health Organization Type 3 carcinoma in 45, World Health Organization Type 2 in 4, and World Health Organization Type 1 in one patient. Two of the patients had missing information for staging and treatment evaluation. Disease extent was T1 (n = 4), T2 (n = 9), T3 (n = 21), and T4 (n = 14); NO (n = 1), N1 (n = 6), N2 (n = 12), and N3 (n = 29), Six patients had base of skull invasion, two had cranial nerve palsies, and six had both, One patient had M1 disease on admission, Twenty-three patients were treated with irradiation only, Thirteen patients received adjuvant, and 12 had neoadjuvant chemotherapy in addition to radiotherapy, Patients received 50-72 Gy to the primary tumor and involved nodes, and 45-50 Gy to uninvolved regions, Chemotherapy consisted of combinations including cisplatin, bleomycin, epirubicin, 5-flouroucil, and cyclophosphamide.
   Results: Thirty-eight (79%) patients attained locoregionel control. Overall, 22 patients are alive without relapse 6-195 months from diagnosis, Thirteen patients had 21 relapses, at local and/or regional sites (43%), distant sites (48%), or both (9%), The median time for first relapse was 8 months. Overall, the 5-and 10-year survival rates were 52 and 52%, respectively, and the failure-free survival rates were both 53%, The results of three distinct treatments given in subsequent time periods were not statistically different, Three second malignancies occurred 33-156 months following nasopharyngeal carcinoma diagnosis.
   Conclusion: In the current series, nasopharyngeal carcinoma patients under the age of 16 accounted for 7.2% of all nasopharyngeal carcinoma cases, Whereas the impact of chemotherapy on long-term survival remains to be determined by randomized studies, the results suggest that more effective treatment regimens and long-term follow-up are necessary for children with nasopharyngeal carcinoma.
SN 0360-3016
PD JUN 1
PY 1996
VL 35
IS 3
BP 485
EP 492
DI 10.1016/0360-3016(96)00018-1
UT WOS:A1996UT72400009
PM 8655371
ER

PT J
AU Chua, DTT
   Sham, JST
   Au, GKH
   Choy, D
   Kwong, DLW
   Yau, CC
   Cheng, ACK
AF Chua, DTT
   Sham, JST
   Au, GKH
   Choy, D
   Kwong, DLW
   Yau, CC
   Cheng, ACK
TI The antiemetic efficacy of tropisetron plus dexamethasone as compared
   with conventional metoclopramide-dexamethasone combination in Orientals
   receiving cisplatin chemotherapy: A randomized crossover trial
SO BRITISH JOURNAL OF CLINICAL PHARMACOLOGY
AB 1 We report a single-blind randomized crossover trial comparing the efficacy of tropisetron plus dexamethasone (TROPDEX) vs conventional combination of metoclopramide, dexamethasone and diphenhydramine (METDEX) in prevention of acute and delayed vomiting in Chinese patients receiving high dose cisplatin.
   2 Thirty-six consecutive patients with nasopharyngeal carcinoma were entered into the study, all received cisplatin at a dose range of 60-100 mg/m(2). Patients were randomized in the sequence of antiemetic regimens used in two consecutive cycles.
   3 The TROPDEX regimen consisting of tropisetron 5 mg i.v. and dexamethasone 20 mg i.v, given on day 1 of chemotherapy, followed by oral maintenance with tropisetron 5 mg daily and dexamethasone 4 mg twice daily from day 2 to 6. The METDEX regimen consisting of metoclopramide 1 mg kg(-1) i.v., dexamethasone 20 mg i.v. and diphenhydramine 25 mg i.v. given before chemotherapy and then 2 hourly for two more doses on day 1, followed by oral metoclopramide 20 mg 6 hourly from day 2 to 6.
   4 Complete control of acute vomiting was observed in 64% of patients with TROPDEX as compared with 14% with METDEX (P < 0.01). While complete plus major control of acute vomiting was observed in 84% with TROPDEX as compared with 58% with METDEX. The mean vomiting episodes on day 1 were 1.4 with TROPDEX as compared with 3.5 with METDEX (P < 0.01). There was, however, no significant difference between the two regimens in the control of delayed vomiting.
   5 When patients randomized to TROPDEX in the second cycle were compared with those with TROPDEX in the first cycle, the antiemetic efficacy was reduced, with mean acute vomiting episodes of 2 in the former compared with 0.8 in the latter (P<0.01).
   6 The most common adverse effect observed was headache in TROPDEX (27%) and dizziness in METDEX (40%).
   7 In conclusion, the antiemetic regimen TROPDEX is effective in Chinese patients receiving high dose cisplatin chemotherapy and is well tolerated. It is better than conventional METDEX regimen in the control of acute vomiting, but not in the control of delayed vomiting.
RI Chua, Daniel Tsin Tien/C-4253-2009; Kwong, Dora/C-4295-2009
SN 0306-5251
PD MAY
PY 1996
VL 41
IS 5
BP 403
EP 408
DI 10.1046/j.1365-2125.1996.03268.x
UT WOS:A1996UK60700009
PM 8735681
ER

PT C
AU Kovcin, V
   Radulovic, S
   Jelic, S
   Mitrovic, L
   Babovic, N
   Kreacic, M
   Milanovic, N
   NikolicTomasevic, Z
   Vucicevic, S
   Pendjer, I
AF Kovcin, V
   Radulovic, S
   Jelic, S
   Mitrovic, L
   Babovic, N
   Kreacic, M
   Milanovic, N
   NikolicTomasevic, Z
   Vucicevic, S
   Pendjer, I
BE Berkarda, B
TI Mitomycin-C (MTC) potentiation of Cisplatin (CDDP) antitumor activity in
   combined chemo and radiotherapy approach of nasopharyngeal carcinoma
   (UCNT)
SO 10TH MEDITERRANEAN CONGRESS OF CHEMOTHERAPY
CT 10th Mediterranean Congress of Chemotherapy
CY OCT 20-25, 1996
CL ANTALYA, TURKEY
AB Mitomycin-C (MTC) is a potent antitumor drug for poorly-differentiated head and neck carcinomas. MTC demonstrates activity in both aerobic and hypoxic conditions in early S1 and late G1 phases of the cell cycle. Therefore MTC is a convenient agent in combination with radiotherapy which is less active in these cell dividing phases. MTC also showed synergistic antitumor activity with Cisplatin (CDDP). Aim of the study was to investigate MTC potentiation of CDDP antitumor activity in combined chemo and radiotherapy approach in patients with UCNT. 63 patients (36 prospective non-randomized study. All patients were treated with same chemotherapy regimen: MTC 12 mg/m(2) day 1, and CDDP 30 mg/m(2)/day on days 2-5, with 4 weeks interval. Patients achieving CR or PR were were included in males and 27 females), age 19-72 years (median 55) irradiated after 4 cycles and patients with SD and PD after 2 cycles. Total number of cycles was 197, (mean 3 per patient) with dose intensity of 81,50% for MTC and 98,43% for CDDP. Overall RR to chemotherapy was 65,5% with 11% CR (6/63 patients) and 54,5% PR (30/63). Eleven patients (20%) had SD and a (14,5%) PD. Most frequent toxicity was nausea in 30/63 patients. Hematological toxicity gr. III/IV was sporadic and it was observed in 8/63 patients. At the moment 17 patients have a follow up over months after radiotherapy. Three of them, achieving CR after chemotherapy are still in CR; additional 6/17 entered in CR during radiotherapy (3 PR, 2 SD and 1 PD after induction chemotherapy): 3 patients with PR following chemotherapy are still in CR; 2 patients with SD and 1 with PD, both achieving CR following radiotherapy, developed local recurrence and/or metastatic disease. MTC-CDDP seems to be effective and well tolerable chemotherapy combination in patients with UCNT prior to radiotherapy. Because of early recurrence and/or metastatic disease appearance in patients with SD and PD prior to radiotherapy, continuation of chemotherapy is necessary in this category of patients.
BN 88-323-1020-1
PY 1996
BP 523
EP 527
UT WOS:A1996BG90P00102
ER

PT J
AU Teo, PML
   Leung, TWT
   Chan, ATC
   Yu, P
   Lee, WY
   Leung, SF
   Kwan, WH
   Johnson, P
AF Teo, PML
   Leung, TWT
   Chan, ATC
   Yu, P
   Lee, WY
   Leung, SF
   Kwan, WH
   Johnson, P
TI A retrospective study of the use of cisplatinum-5-fluorouracil
   neoadjuvant chemotherapy in cervical-node-positive nasopharyngeal
   carcinoma (NPC)
SO ORAL ONCOLOGY
AB A retrospective study on 422 nasopharyngeal carcinoma (NPC) patients with cervical nodal metastases treated between 1984 and 1987 was performed. 169 received neoadjuvant chemotherapy (CHEMO) with cisplatinum and 5-fluorouracil for two or three courses prior to definitive radiotherapy and 253 were treated by radical radiotherapy alone (NCHEMO). While the primary tumour (T-stage) prognosticators had been comparable between the two groups, CHEMO had significantly more advanced cervical nodal metastases with bulkier nodes and more low-cervical and supraclavicular nodes (P< 0.05) which could account for its overall worse survival, poorer regional tumour control and a trend towards worse systemic tumour control. The worse regional control in CHEMO for Ho's N1 could be the result of more bulky nodes and more tumours infiltrating the skull base and/or causing cranial nerve(s) palsy. There was no statistical or apparent difference between CHEMO and NCHEMO for the same Ho's overall stages of NPC with comparable nodal and primary tumour characteristics for the clinical endpoints of actuarial survival rate (ASR), disease-free survival rate (DFS), free of local failure survival rate (FLF), and free from distant metastases survival rate (FDM), despite the presence of significantly more fixed nodes and bulky nodes. This suggests a possible beneficial effect of the neoadjuvant chemotherapy. However, multivariate analysis has not shown the administration of the neoadjuvant chemotherapy to be of prognostic significance. Even though the chemotherapy was well. tolerated with little toxicity, we recommend against the routine use of neoadjuvant chemotherapy in cervical-node-positive NPC outside the context of a prospective randomised clinical trial.
RI Chan, Anthony Tak Cheung/R-3940-2018
OI Chan, Anthony Tak Cheung/0000-0002-6912-8091
SN 1368-8375
EI 1879-0593
PD NOV
PY 1995
VL 31B
IS 6
BP 373
EP 379
DI 10.1016/0964-1955(95)00026-7
UT WOS:A1995TQ85300005
PM 8746267
ER

PT J
AU CHAN, ATC
   TEO, PML
   LEUNG, TWT
   LEUNG, SF
   LEE, WY
   YEO, W
   CHOI, PHK
   JOHNSON, PJ
AF CHAN, ATC
   TEO, PML
   LEUNG, TWT
   LEUNG, SF
   LEE, WY
   YEO, W
   CHOI, PHK
   JOHNSON, PJ
TI A PROSPECTIVE RANDOMIZED STUDY OF CHEMOTHERAPY ADJUNCTIVE TO DEFINITIVE
   RADIOTHERAPY IN ADVANCED NASOPHARYNGEAL CARCINOMA
SO INTERNATIONAL JOURNAL OF RADIATION ONCOLOGY BIOLOGY PHYSICS
AB Purpose: A prospective randomized trial was conducted to compare chemoradiotherapy against radiotherapy alone in the treatment of locoregionally advanced nasopharyngeal carcinoma.
   Methods and Materials: Eighty-two patients with histologically proven nasopharyngeal carcinoma who had either Ho's N3 staging or any N stage with a nodal diameter of greater than or equal to 4 cm were entered. Seventy-seven patients were evaluable for tumor response and survival. The patients were randomized to receive two cycles of cisplatin 100 mg/m(2) Day 1, 5-fluorouracil 1000 mg/m(2) 24-h infusion Days 2, 3, and 4 before radical radiotherapy, and four cycles of postradiotherapy chemotherapy (37 patients) or radiotherapy alone (40 patients). All patients received radical radiotherapy to the nasopharynx and neck. The nasopharynx and upper neck were treated to 66 Gy by conventional fractionation and the lower neck to 58 Gy. Booster radiotherapy (7.5 Gy/two fractions/week) was given to any residual nodes after standard radiotherapy.
   Results: The patient characteristics, including staging, were similar in both arms. The overall response rate to neoadjuvant chemotherapy was 81% (19% complete response, 62% partial response). The rates of radiotherapy for boosting parapharyngeal disease or residual lymph nodes were not significantly different in the two arms. The overall complete response rate to chemoradiotherapy was 100%, and to radiotherapy alone, 95%. Toxicities in the chemoradiotherapy arm were mainly myelosuppression, nephrotoxicity, and nausea and vomiting. The degree of mucositis was not significantly different in the two arms. There was no treatment-related death. The median follow up was 28.5 months. The 2-year overall survival was 80% in the chemoradiotherapy arm and 80.5% in the radiotherapy arm. The 2-year disease-free survival was 68% in the chemoradiotherapy arm and 72% in the radiotherapy arm, without significant difference between the two arms. The locoregional relapse rate, distant metastatic rate, and median time to relapse were also not significantly different between the two arms.
   Conclusion: Despite promising tumor response rates from Phase II trials, this prospective randomized trial has demonstrated no benefit from adjunctive chemotherapy to radiotherapy in the treatment of locoregionally advanced nasopharyngeal carcinoma.
RI Chan, Anthony Tak Cheung/R-3940-2018; Yeo, Winnie/R-4792-2018
OI Chan, Anthony Tak Cheung/0000-0002-6912-8091; Yeo,
   Winnie/0000-0002-0863-8469
SN 0360-3016
EI 1879-355X
PD OCT 15
PY 1995
VL 33
IS 3
BP 569
EP 577
DI 10.1016/0360-3016(95)00218-N
UT WOS:A1995TA48300003
PM 7558945
ER

PT J
AU ARUSH, MWB
   STEIN, ME
   ROSENBLATT, E
   LAVIE, R
   KUTEN, A
AF ARUSH, MWB
   STEIN, ME
   ROSENBLATT, E
   LAVIE, R
   KUTEN, A
TI ADVANCED NASOPHARYNGEAL CARCINOMA IN THE YOUNG - THE
   NORTHERN-ISRAEL-ONCOLOGY-CENTER EXPERIENCE, 1973-1991
SO PEDIATRIC HEMATOLOGY AND ONCOLOGY
AB Between 1973 and 1991, 10 patients with locally advanced [stages III and IV] nasopharyngeal carcinoma were treated at the Northern Israel Oncology Center. All patients were treated with wide-field irradiation to the primary tumor, including the bare of skull, neck, and supraclavicular region. After 1984, 6 patients also received cisplatin/5FU-based chemotherapy prior to radiotherapy and I patient received it after radiotherapy. All the patients who received chemotherapy are alive with no evidence of disease, for a mean disease-free survival of 96 months (range, 77 to 108 months), and no serious therapy-related late side-effects have been noted, except in one patient. We conclude that adjuvant chemotherapy may be effective in improving outcome, but only randomized prospective studies can evaluate its exact role.
SN 0888-0018
PD MAY-JUN
PY 1995
VL 12
IS 3
BP 271
EP 276
DI 10.3109/08880019509029568
UT WOS:A1995QZ34200007
PM 7640180
ER

PT J
AU LIN, JC
   JAN, JS
   HSU, CY
AF LIN, JC
   JAN, JS
   HSU, CY
TI NEOADJUVANT CHEMOTHERAPY FOR ADVANCED NASOPHARYNGEAL CARCINOMA
SO AMERICAN JOURNAL OF CLINICAL ONCOLOGY-CANCER CLINICAL TRIALS
AB Between October 1990 and November 1991, a total of 16 male patients with advanced nasopharyngeal carcinoma were treated by neoadjuvant chemotherapy before conventional radiotherapy. They belonged to the AJCC stage IV with multiple bulky neck nodes metastases. The chemotherapy consisted of bleomycin, epirubicin, and cisplatin. Six patients completed 3 cycles, 9 patients finished 2 cycles, and 1 patient received 1 cycle of chemotherapy. Seven of the 16 patients (44%) were in complete response, and 50% (8/16) achieved partial response. The overall response rate was 94%. The major toxicities consisted of leucopenia (12/37 cycles had grade III-IV), nausea/vomiting, alopecia. Aplastic marrow developed in 1 patient, and one died of bleomycin-induced pneumonitis, Subsequent radiation therapy was well tolerated. After a minimal follow-up time of 24 months, the 2-year actuarial survival rate was 56%. Although we confirmed the impressively high response rate of this regimen, the toxicities were high and most patients failed at distant site(s), The efficacy of neoadjuvant chemotherapy for advanced nasopharyngeal carcinoma is doubtful and should be further studied in prospective randomized trials.
SN 0277-3732
PD APR
PY 1995
VL 18
IS 2
BP 139
EP 143
DI 10.1097/00000421-199504000-00009
UT WOS:A1995QP45700009
PM 7534976
ER

PT J
AU POUPART, M
   DAMIANO, J
   BOLOT, G
   BIRON, P
   CALDENTEY, L
   ARDIET, JM
   PIGNAT, JC
AF POUPART, M
   DAMIANO, J
   BOLOT, G
   BIRON, P
   CALDENTEY, L
   ARDIET, JM
   PIGNAT, JC
TI CONTRIBUTION OF CHEMOTHERAPY IN THE TREATMENT OF NASOPHARYNGEAL
   CARCINOMA (UCNT) - RETROSPECTIVE STUDY OF 47 PATIENTS
SO BULLETIN DU CANCER
AB The authors present, from a 47 patients retrospective study, the place of BAC chemotherapy in the treatment of indifferenciated nasopharyngeal carcinoma. Twenty three patients treated with exclusive radiation therapy are compared with 24 patients treated with three courses of BAC chemotherapy prior to and after radiation therapy. The procedure using associated chemotherapy permits to increase the 5 years survival rate up to 20% more and to obtain a 100% primary response of the tumor. This encouraging results should be confirmed by a prospective randomized study about a great number of patients.
SN 0007-4551
PD MAY
PY 1994
VL 81
IS 5
BP 366
EP 370
UT WOS:A1994NK20000004
PM 7538361
ER

PT J
AU HILL, BT
   PRICE, LA
AF HILL, BT
   PRICE, LA
TI LACK OF SURVIVAL ADVANTAGE IN PATIENTS WITH ADVANCED SQUAMOUS-CELL
   CARCINOMAS OF THE ORAL CAVITY RECEIVING NEOADJUVANT CHEMOTHERAPY PRIOR
   TO LOCAL THERAPY, DESPITE ACHIEVING AN INITIAL HIGH CLINICAL COMPLETE
   REMISSION RATE
SO AMERICAN JOURNAL OF CLINICAL ONCOLOGY-CANCER CLINICAL TRIALS
AB Subset analyses have been performed on 50 patients with squamous cell carcinomas of the oral cavity from our earlier series of 208 patients with advanced, previously untreated head and neck tumors (J Clin Oncol 1986;4:1340-7). Forty patients (80%) responded to two initial courses of Schedule A chemotherapy. Side effects were minimal. After definitive local therapy the final complete remission (CR) rate was 76%. Neither chemotherapy response, nor achievement of final CR was significantly affected by stage, T or N status, sex, or histologic grade. With a median follow-up of 11.6 years, the overall 10-year survival rate was 25%. Multivariate analysis indicated that both age, i.e., <50 years (p = .004) and achievement of a final CR (p = .002) were significant factors for improved survival. Median survival for all patients was only 21 months and for those in final CR 30 months. These survival figures were all significantly lower than those of similarly treated patients with laryngeal or nasopharyngeal tumors, illustrating that all patients with head and neck tumors achieving a final clinical CR do not automatically have improved survival. These results emphasize the need for randomized trials, with sufficient numbers to identify optimal treatment strategies for tumors at specific sites within the head and neck region.
SN 0277-3732
PD FEB
PY 1994
VL 17
IS 1
BP 1
EP 5
UT WOS:A1994MX23700001
PM 8310999
ER

PT J
AU DIMERY, IW
   HONG, WK
AF DIMERY, IW
   HONG, WK
TI OVERVIEW OF COMBINED MODALITY THERAPIES FOR HEAD AND NECK-CANCER
SO JNCI-JOURNAL OF THE NATIONAL CANCER INSTITUTE
AB The survival rate is 40% for patients with advanced squamous cell carcinoma of the head and neck whose tumors are completely resected and 20% for those with unresectable tumors treated with radiotherapy alone. During the past 10 years, combined modality approaches have been developed in an effort to enhance locoregional disease control, reduce distant metastases, and preserve anatomic function. They include the following: (a) neoadjuvant chemotherapy followed by standard therapy with surgery and/or radiation, (b) adjuvant chemotherapy after surgery or radiotherapy with or without neoadjuvant chemotherapy, and (c) neoadjuvant chemotherapy concurrent with radiotherapy. Even early studies of cisplatin plus fluorouracil (5-FU) reported 50%-90% overall response rates, and this is the main drug combination used in clinical trials. In the Veterans Affairs Cooperative Study Program, 5-FU and cisplatin followed by radiotherapy achieved a 49% complete response rate and preservation of the larynx in 64% of the patients. These results supported the findings of other nonrandomized trials that sequential induction chemotherapy and radiotherapy results in laryngeal preservation without compromising overall survival. The Head and Neck Cancer Intergroup Trial compared adjuvant postoperative cisplatin plus 5-FU prior to radiotherapy with postoperative radiotherapy. Survival at 4 years was 44% with radiotherapy alone and 48% with chemotherapy and radiotherapy. Biochemical modulation of 5-FU with leucovorin and biologic response modifiers such as interferon has achieved complete response rates as high as 66%, but severe mucositis continues to be the dose-limiting toxic effect. Standard radiotherapy for advanced nasopharyngeal carcinoma-a unique type of head and neck cancer-resulted in 5-year survival of 10%-40%, but neoadjuvant chemotherapy plus radiotherapy has achieved overall complete response rates greater than 80% with median survival of 5 or more years. We conclude that curability of nasopharyngeal carcinoma with a combined modality approach appears to be an achievable goal, but adequate evaluation in large-scale randomized trials is hampered by low accrual to clinical trials. In summary, neoadjuvant therapy for squamous cell head and neck carcinoma results in complete response rates of 22%-66%, but addition of adjuvant therapy may be necessary for a survival advantage over standard therapy. Although concurrent chemoradiotherapy has produced increased survival, additional trials are needed to determine optimal dosages.
SN 0027-8874
EI 1460-2105
PD JAN 20
PY 1993
VL 85
IS 2
BP 95
EP 111
DI 10.1093/jnci/85.2.95
UT WOS:A1993KG46800008
PM 8418313
ER

PT J
AU FOUNTZILAS, G
   DANIILIDIS, J
   KOSMIDIS, P
   SRIDHAR, KS
   KALOGERAFOUNTZILA, A
   NICOLAOU, A
   MAKRANTONAKIS, P
   BANIS, K
   DIMITRIADIS, A
   SOMBOLOS, K
   ZARAMBOUKAS, T
   THEMELIS, C
   VRITSIOS, A
   TOURKANTONIS, A
AF FOUNTZILAS, G
   DANIILIDIS, J
   KOSMIDIS, P
   SRIDHAR, KS
   KALOGERAFOUNTZILA, A
   NICOLAOU, A
   MAKRANTONAKIS, P
   BANIS, K
   DIMITRIADIS, A
   SOMBOLOS, K
   ZARAMBOUKAS, T
   THEMELIS, C
   VRITSIOS, A
   TOURKANTONIS, A
TI PLATINUM-BASED CHEMOTHERAPY FOLLOWED BY RADIATION-THERAPY OF LOCALLY
   ADVANCED NASOPHARYNGEAL CANCER - A RETROSPECTIVE ANALYSIS OF 39 CASES
SO ACTA ONCOLOGICA
AB A retrospective analysis was performed of 39 patients with locally advanced nasopharyngeal cancer treated with combined chemotherapy and radiation therapy during the last five years at our departments. There were 26 men and 13 women with median age 55 (24-75) years. Histology was squamous cell carcinoma in 6 patients and undifferentiated carcinoma in the remaining 33 patients. Induction chemotherapy consisted of either regimen A (cisplatin 100 mg/m2 day 1, 5-FU 1 000 mg/m2 days 2-6 as continuous infusion, bleomycin 15 mg days 15 and 29 i.m., mitomycin 4 mg/m2 day 22 and hydroxyurea 1 000 mg/m2 daily days 23-27) or regimen B (carboplatin 300 mg/m2 day 1, 5-FU 1 000 mg/m2 days 1-5 as continuous infusion and methotrexate 1.2 g/m2 day 14 with leucovorin rescue). After completion of induction chemotherapy 13 patients (33%) had complete remission (CR) and 19 (49%) partial remission (PR). The CR rate was increased after radiation therapy to 72%. Survival rates were 88% at 12 and 78% at 24 months. Median time to progression was 29.5 months. In conclusion, induction chemotherapy with a platinum-based regimen followed by radiation therapy achieved a high rate of local control. If the treatment also prolongs survival must, however, be studied by randomized trials.
RI Fountzilas, George/ABF-2139-2020
SN 0284-186X
EI 1651-226X
PY 1991
VL 30
IS 7
BP 831
EP 834
DI 10.3109/02841869109091830
UT WOS:A1991GW13200010
PM 1722418
ER

EF
