# Supplementary material for: Comparing the efficacy and safety of cisplatin and other platinum-based chemotherapies in locally advanced nasopharyngeal carcinoma: a systematic review and meta-analysis
Source: BMC Cancer. 2022 Jun 6;22:616. doi: 10.1186/s12885-022-09712-z (PMC9169397; doi:10.1186/s12885-022-09712-z)
Supplement: Supplementary file 1 — Additional file 1. [file 12885_2022_9712_MOESM1_ESM.zip › Supplementary material/retrieval results/savedrecsWEB150.ciw]

FN Clarivate Analytics Web of Science
VR 1.0
PT J
AU Tam, M
   Lee, A
   Wu, SP
   Gerber, NK
   Li, ZJ
   Givi, B
   Hu, K
   Schreiber, D
AF Tam, Moses
   Lee, Anna
   Wu, S. Peter
   Gerber, Naamit K.
   Li, Zujun
   Givi, Babak
   Hu, Kenneth
   Schreiber, David
TI Neoadjuvant chemotherapy in local-regionally advanced nasopharyngeal
   carcinoma: A National Cancer Database analysis
SO LARYNGOSCOPE
AB Objectives/Hypothesis To assess patterns of care and outcomes with the use of neoadjuvant chemotherapy followed by definitive radiation in local-regionally advanced nasopharyngeal carcinoma. Study Design Retrospective database analysis. Methods We queried the National Cancer Database for patients with T3-4N2 or T1-4N3 nasopharyngeal carcinoma who received concurrent chemoradiotherapy or neoadjuvant chemotherapy followed by radiation. Overall survival (OS) was analyzed using the Kaplan-Meier method, propensity-score matching, and a Cox proportional hazards model adjusting for demographic and disease-specific prognostic factors. Results From 2004 to 2014, a total of 1,731 patients were identified, including 504 patients (27%) who received neoadjuvant chemotherapy. Neoadjuvant chemotherapy was used more frequently in years 2008 to 2010 (34%) and 2011 to 2014 (30%) compared with 2004 to 2007 (22%) (chi(2) P = .001). At a median follow-up of 36.6 months, patients had 3-year OS of 66% in the neoadjuvant group compared with 70% in those who received concurrent chemoradiotherapy (log rank P = .29). On subgroup analysis by histology, T stage, and N stage, there remained no differences in OS between the two groups. On multivariable analysis, there was no significant survival difference associated with neoadjuvant chemotherapy (adjusted hazard ratio [HR]: 1.05, 95% confidence interval [CI]: 0.89-1.25, P = .54). In a propensity score-matched population of 1,008 patients (504 with neoadjuvant therapy and 504 without), there was no significant survival difference associated with neoadjuvant chemotherapy (H: 1.13, 95% CI: 0.93-1.38, P = .22). Conclusions Neoadjuvant chemotherapy was used in over 25% of patients, and its use is increasing. However, neoadjuvant chemotherapy was not associated with any differences in survival compared to concurrent chemoradiotherapy.
RI Givi, Babak/AAK-8836-2020
OI Givi, Babak/0000-0002-8221-5077; Tam, Moses/0000-0002-2011-4211; Lee,
   Anna/0000-0002-9114-1815
SN 0023-852X
EI 1531-4995
PD DEC
PY 2018
VL 128
IS 12
BP 2770
EP 2777
DI 10.1002/lary.27254
UT WOS:000454203900025
PM 30133799
ER

PT J
AU Yu, YH
   Liang, H
   Lv, X
   Ke, LR
   Qiu, WZ
   Huang, XJ
   Liu, GY
   Li, WZ
   Guo, X
   Xiang, YQ
   Xia, WX
AF Yu, Yahui
   Liang, Hu
   Lv, Xing
   Ke, Liangru
   Qiu, Wenze
   Huang, Xinjun
   Liu, Guoying
   Li, Wangzhong
   Guo, Xiang
   Xiang, Yanqun
   Xia, Weixiong
TI Platinum-based concurrent chemotherapy remains the optimal regimen for
   nasopharyngeal carcinoma: a large institutional-based cohort study from
   an endemic area
SO JOURNAL OF CANCER RESEARCH AND CLINICAL ONCOLOGY
AB PurposeTo retrospectively investigate the optimal regimen of concurrent chemotherapy for nasopharyngeal carcinoma (NPC) by comparing clinical outcomes of patients who received platinum-based and non-platinum-based concurrent chemoradiotherapy (CCRT) regimens.MethodsBased on a prospectively maintained database from 1998 to 2013 in an endemic area, a total of 4608 newly diagnosed, biopsy-proven, and non-disseminated NPC patients were identified and allocated into three cohorts based on concurrent chemotherapy regimens: cisplatin-based (CP) chemotherapy cohort, other platinum-based (OP) chemotherapy cohort, and non-platinum-based (NP) chemotherapy cohort. Overall survival (OS) and disease-free survival (DFS) were estimated using the Cox proportional hazards model and propensity score analysis of treatment using an inverse probability weighting model (PSA/IPTW). Finally, sensitivity analysis estimated the effects of potential unmeasured confounders.ResultsThe median follow-up time was 68.5months (range 2-194months). The multivariate Cox model showed that NP regimens were significantly related with worse survival compared with CP or OP regimens (OS: HR 1.51, 95% CI 1.16-2.00, P=0.002; HR 1.68, 95% CI 1.24-2.27, P=0.001; DFS: HR 1.31, 95% CI 1.03-1.66, P=0.031; HR 1.50, 95% CI 1.14-1.97, P=0.004, respectively). Meanwhile, no significant survival difference was found between OP and CP regimens. The PSA/IPTW method, CCRT-specific and III-IVB NPC cohort subgroup analysis showed similar results. Sensitivity analysis confirmed the robustness of our results.ConclusionsPlatinum-based concurrent chemotherapy, including both CP and OP regimens, yields better survival benefits for non-metastatic NPC patients than the NP regimen and remains the optimal regimen for these patients.
OI Li, Wang-Zhong/0000-0002-2744-8775
SN 0171-5216
EI 1432-1335
PD NOV
PY 2018
VL 144
IS 11
BP 2231
EP 2243
DI 10.1007/s00432-018-2721-6
UT WOS:000448279900017
PM 30109501
ER

PT J
AU Chan, ATC
   Hui, EP
   Ngan, RKC
   Tung, SY
   Cheng, ACK
   Ng, WT
   Lee, VHF
   Ma, BBY
   Cheng, HC
   Wong, FCS
   Loong, HHF
   Tong, M
   Poon, DMC
   Ahuja, AT
   King, AD
   Wang, K
   Mo, F
   Zee, BCY
   Chan, KCA
   Lo, YMD
AF Chan, Anthony T. C.
   Hui, Edwin P.
   Ngan, Roger K. C.
   Tung, Stewart Y.
   Cheng, Ashley C. K.
   Ng, Wai T.
   Lee, Victor H. F.
   Ma, Brigette B. Y.
   Cheng, Hoi C.
   Wong, Frank C. S.
   Loong, Herbert H. F.
   Tong, Macy
   Poon, Darren M. C.
   Ahuja, Anil T.
   King, Ann D.
   Wang, Ki
   Mo, Frankie
   Zee, Benny C. Y.
   Chan, K. C. Allen
   Lo, Y. M. Dennis
TI Analysis of Plasma Epstein-Barr Virus DNA in Nasopharyngeal Cancer After
   Chemoradiation to Identify High-Risk Patients for Adjuvant Chemotherapy:
   A Randomized Controlled Trial
SO JOURNAL OF CLINICAL ONCOLOGY
AB PurposeThe contribution of adjuvant chemotherapy after chemoradiation therapy (CRT) in nasopharyngeal cancer (NPC) remains controversial. Plasma Epstein-Barr virus (EBV) DNA is a potential biomarker of subclinical residual disease in NPC. In this prospective, multicenter, randomized controlled trial, we used plasma EBV DNA to identify patients with NPC at a higher risk of relapse for adjuvant chemotherapy.Patients and MethodsEligible patients with histologically confirmed NPC of Union for International Cancer Control stage IIB to IVB, adequate organ function, and no locoregional disease or distant metastasis were screened by plasma EBV DNA at 6 to 8 weeks after radiotherapy (RT). Patients with undetectable plasma EBV DNA underwent standard surveillance. Patients with detectable plasma EBV DNA were randomly assigned to either adjuvant chemotherapy with cisplatin and gemcitabine for six cycles (arm 1) or observation (arm 2). Patients were stratified for primary treatment (RT v CRT) and stage (II/III v IV). The primary end point was relapse-free survival (RFS).ResultsSeven hundred eighty-nine patients underwent EBV DNA screening. Plasma EBV DNA was undetectable in 573 (72.6%) and detectable in 216 (27.4%); 104 (13.2%) with detectable EBV DNA were randomly assigned to arms 1 (n = 52) and 2 (n = 52). After a median follow-up of 6.6 years, no significant difference was found in 5-year RFS rate between arms 1 and 2 (49.3% v 54.7%; P = .75; hazard ratio for relapse or death, 1.09; 95% CI, 0.63 to 1.89). The level of post-RT plasma EBV DNA correlated significantly with the hazards of locoregional failure, distant metastasis, and death.ConclusionIn patients with NPC with detectable post-RT plasma EBV DNA, adjuvant chemotherapy with cisplatin and gemcitabine did not improve RFS. Post-RT plasma EBV DNA level should be incorporated as the selection factor in future clinical trials of adjuvant therapy in NPC.
RI Loong, Herbert/J-5413-2017; Hui, Edwin/ABC-1818-2021; Ng, Wai
   Tong/H-9525-2019; Ahuja, Anil T/H-4031-2017; Mo, Frankie/AAG-8079-2021;
   Mo, Frankie/AAC-9230-2022; King, Ann D/C-9845-2011; Chan, K.C.
   Allen/M-2930-2013; Lo, Yuk Ming Dennis/D-4468-2011; Chan, Anthony Tak
   Cheung/R-3940-2018; B.Y., Brigette/H-4681-2017; Zee, Benny Chung
   Ying/G-5606-2017
OI Loong, Herbert/0000-0002-6607-1106; Ng, Wai Tong/0000-0001-6696-3000;
   Ahuja, Anil T/0000-0002-0726-5402; Mo, Frankie/0000-0002-0566-3212;
   King, Ann D/0000-0002-5280-8349; Chan, K.C. Allen/0000-0003-1780-1691;
   Lo, Yuk Ming Dennis/0000-0001-8746-0293; Chan, Anthony Tak
   Cheung/0000-0002-6912-8091; B.Y., Brigette/0000-0003-4802-1102; Zee,
   Benny Chung Ying/0000-0002-7238-845X; Lee, Victor/0000-0002-6283-978X
SN 0732-183X
EI 1527-7755
PD NOV 1
PY 2018
VL 36
IS 31
BP 3091
EP +
DI 10.1200/JCO.2018.77.7847
UT WOS:000451439600006
PM 29989858
ER

PT J
AU Lee, VH
   Lam, KO
   Chang, AT
   Lam, TC
   Chiang, CL
   So, TH
   Choi, CW
   Lee, AW
AF Lee, Victor H.
   Lam, Ka-On
   Chang, Amy T.
   Lam, Tai-Chung
   Chiang, Chi-Leung
   So, Tsz-Him
   Choi, Cheuk-Wai
   Lee, Anne W.
TI Management of Nasopharyngeal Carcinoma: Is Adjuvant Therapy Needed?
SO JOURNAL OF ONCOLOGY PRACTICE
AB Nasopharyngeal carcinoma of the undifferentiated histologic subtype is endemic and prevalent in southeast Asia. The dramatic improvement of treatment outcomes and overall prognosis during the past few decades has been attributed to advances in disease screening and diagnosis, diagnostic imaging, radiotherapy techniques, use of combination systemic therapy, and dedicated clinical and biomarker surveillance. The current practice of treating patients with advanced locoregional disease using cisplatin concurrent with conventional fractionated radiotherapy, followed by adjuvant cisplatin and fluorouracil, was established in 1998 when the landmark Intergroup-0099 Study demonstrated a survival benefit with the addition of systemic therapy.
   There is little doubt regarding the need for concurrent chemotherapy, but there has been uncertainty about the magnitude of the benefit attributed to the adjuvant phase. Furthermore, instead of one-size-fits-all recommendations, it will be ideal if we can tailor adjuvant therapy to high-risk patients only to avoid unnecessary toxicities. In addition, recent evidence suggests that induction chemotherapy before concurrent chemoradiation can achieve better outcomes, especially in distant control, even in the modern era of intensity-modulated radiation therapy. This article provides a comprehensive review of key literature on the current management of locoregionally advanced nasopharyngeal carcinoma and highlights future research directions to unravel these controversies.
RI ; /D-7948-2011
OI Lee, Victor/0000-0002-6283-978X; /0000-0002-7523-5088
SN 1554-7477
EI 1935-469X
PD OCT 1
PY 2018
VL 14
IS 10
BP 594
EP +
DI 10.1200/JOP.18.00219
UT WOS:000451885200010
PM 30312564
ER

PT J
AU Tan, TH
   Soon, YY
   Cheo, T
   Ho, F
   Wong, LC
   Tey, J
   Tham, IWK
AF Tan, Teng Hwee
   Soon, Yu Yang
   Cheo, Timothy
   Ho, Francis
   Wong, Lea Choung
   Tey, Jeremy
   Tham, Ivan W. K.
TI Induction chemotherapy for locally advanced nasopharyngeal carcinoma
   treated with concurrent chemoradiation: A systematic review and
   meta-analysis
SO RADIOTHERAPY AND ONCOLOGY
AB Purpose: To determine if the addition of induction chemotherapy (IC) to concurrent chemoradiation (CCRT) in locally advanced nasopharyngeal carcinoma (LA-NPC) can improve survival.
   Methods: We performed a meta-analysis of both randomized controlled trials (RCTs) and observational studies (OBS) to compare the effects of addition of IC to CCRT versus (vs) CCRT alone on overall survival (OS), progression free survival (PFS), distant metastasis-free survival (DMFS) and adverse events (AE) in LA-NPC. We searched MEDLINE for eligible studies comparing IC plus CCRT vs CCRT for LA-NPC from Jan 1996 to May 2017. We selected RCTs and OBS that included patients with non-metastatic, LA-NPC who received IC followed by CCRT or CCRT alone. Three reviewers independently assessed the abstracts for eligibility. We assessed the methodological quality of the included studies using the MERGE criteria. We performed the meta-analysis with random effects model. We used the GRADE approach to appraise the quality of evidence from RCTs. The primary outcome was OS; secondary outcomes included PFS, DMFS and AE.
   Results: We found six RCTs and five OBS including 2802 patients with low to moderate risk of bias in their methodological quality. There was high quality evidence from the RCTs that IC improved PFS (HR 0.69, 95% CI 0.57-0.84, P = 0.0003, I2 = 0%) and OS (HR 0.77, 95% CI 0.60-0.98, P = 0.03, I2 = 0%) significantly and was associated with more frequent AE. The estimates of IC effects from RCTs and OBS were similar (PFS HR 0.69 vs 0.71, interaction P (IP) = 0.92; OS HR 0.77 vs 0.58, IP = 0.27).
   Conclusions: IC delays disease progression and improves survival significantly for LA-NPC treated with CCRT, and was associated with more toxicity. There were no divergent results between RCTs and OBS. IC followed by CCRT can be considered one of the standard treatment options for LA-NPC. (C) 2018 Elsevier B. V. All rights reserved. Radiotherapy and Oncology 129 (2018) 10-17
RI Tham, Ivan WK/H-6188-2016
OI Tham, Ivan WK/0000-0002-9476-4276; Tan, Teng Hwee/0000-0003-0649-9714;
   Cheo, Timothy/0000-0002-8783-6454; Tey, Jeremy/0000-0003-1363-446X
SN 0167-8140
EI 1879-0887
PD OCT
PY 2018
VL 129
IS 1
SI SI
BP 10
EP 17
DI 10.1016/j.radonc.2018.02.027
UT WOS:000449458600003
PM 29555182
ER

PT J
AU Chen, TM
   Lin, KC
   Yuan, KSP
   Chang, CL
   Chow, JM
   Wu, SY
AF Chen, Tsung-Ming
   Lin, Kuan-Chou
   Yuan, Kevin Sheng-Po
   Chang, Chia-Lun
   Chow, Jyh-Ming
   Wu, Szu-Yuan
TI Treatment of advanced nasopharyngeal cancer using low-or high-dose
   concurrent chemoradiotherapy with intensity-modulated radiotherapy: A
   propensity score-matched, nationwide, population-based cohort study
SO RADIOTHERAPY AND ONCOLOGY
AB Background: No large-scale, head-to-head, phase III, randomized, controlled trial with an adequate sample size has investigated the effect of concurrent low-dose (LD) or high-dose (HD) cisplatin with radiotherapy on nasopharyngeal cancer (NPC). Thus, we conducted a propensity-score-matched, nationwide, population-based cohort study in Taiwan to investigate the outcomes of LD-concurrent chemoradiotherapy (CCRT) or HD-CCRT with intensity-modulated radiotherapy (IMRT) in patients with advanced NPC.
   Methods: In this study, patients were categorized into 2 groups according to their chemotherapy regimen: HD-CCRT and LD-CCRT groups.
   Results: We enrolled 1968 patients (328 and 1640 in the LD-CCRT and HD-CCRT groups, respectively) who had received CCRT with IMRT. According to both univariate and multivariate Cox regression analyses, a hazard ratio (95% confidence interval) of 0.75 (0.54-1.06, P =.103) was derived for the HD-CCRT group.
   Conclusion: LD-CCRT or HD-CCRT with IMRT can be a standard treatment that can prolong the survival of patients with advanced NPC. (C) 2017 Elsevier B. V. All rights reserved. Radiotherapy and Oncology
OI Wu, Szu-Yuan/0000-0001-5637-558X
SN 0167-8140
EI 1879-0887
PD OCT
PY 2018
VL 129
IS 1
SI SI
BP 23
EP 29
DI 10.1016/j.radonc.2017.12.004
UT WOS:000449458600005
PM 29277447
ER

PT J
AU Fang, WF
   Yang, YP
   Ma, YX
   Hong, SD
   Lin, LZ
   He, XH
   Xiong, JP
   Li, P
   Zhao, HY
   Huang, Y
   Zhang, Y
   Chen, LK
   Zhou, NN
   Zhao, YY
   Hou, X
   Yang, Q
   Zhang, L
AF Fang, Wenfeng
   Yang, Yunpeng
   Ma, Yuxiang
   Hong, Shaodong
   Lin, Lizhu
   He, Xiaohui
   Xiong, Jianping
   Li, Ping
   Zhao, Hongyun
   Huang, Yan
   Zhang, Yang
   Chen, Likun
   Zhou, Ningning
   Zhao, Yuanyuan
   Hou, Xue
   Yang, Qing
   Zhang, Li
TI Camrelizumab (SHR-1210) alone or in combination with gemcitabine plus
   cisplatin for nasopharyngeal carcinoma: results from two single-arm,
   phase 1 trials
SO LANCET ONCOLOGY
AB Background Platinum-based doublet chemotherapy regimens, preferentially gemcitabine plus cisplatin, are generally considered the first-line standard of care for patients with recurrent or metastatic nasopharyngeal carcinoma. However, no consensus has been reached regarding treatment following progression after first-line therapy. Camrelizumab (SHR-1210) is a humanised anti-programmed death-1 (anti PD-1) antibody. We present safety and preliminary antitumour activity of cainrelizumab alone as second-line therapy in patients with recurrent or metastatic nasopharyngeal carcinoma and combined with gemcitabine and cisplatin as first-line therapy in this patient population.
   Methods We report the results from two single-arm, phase 1 trials. Both trials included patients aged 18-70 years with histologically or cytologically confirmed nasopharyngeal carcinoma and confirmed metastatic disease or locoreginal recurrence, and an Eastern Cooperative Oncology Group performance status of 0 or 1. Patients who received at least one previous line of treatment were enrolled at five academic hospitals in China into the dose-escalation and expansion trial to receive camrelizumab monotherapy intravenously at escalating doses of 1 mg/kg, 3 mg/kg, and 10 mg/kg, and a bridging dose of 200 mg per dose once every 2 weeks (monotherapy trial). Treatment-naive patients were enrolled from a single centre in China to receive six cycles of camrelizumab 200 mg (day 1), gemcitabine 1 g/m(2) (days 1 and 8), and cisplatin 80 mg/m(2) (day 1) every 3 weeks followed by camrelizumab 200 mg maintenance once every 3 weeks (combination trial). The primary endpoint of both trials was the safety and tolerability of the study treatment. Analyses were done per protocol. Both trials are registered with ClinicalTrials.gov , number NCT02721589 (camrelizumab monotherapy trial) and NCT03121716 (camrelizumab combination trial). Both trials are ongoing, but are no longer enrolling patients.
   Findings In the camrelizumab monotherapy trial, between March 31, 2016, and Sept 20, 2017, 121 patients were assessed for eligibility, of whom 93 patients were enrolled across the dose-escalation and expansion cohorts and received at least one dose of camrelizumab (safety population). 15 (16%) of 93 patients had treatment-related adverse events of grade 3 or 4, the most common of which were elevated conjugated bilirubin concentration (three 13%) of 93 patients), stomatitis, anaemia, and increased concentrations of aspartate aminotransferase, alanine aminotransferase, and total bilirubin, each of which occurred in two (2%) patients. Eight (9%) patients had a treatment-related serious adverse event. No dose-limiting toxic effects were observed during the dose-escalation phase. 31(34%; 95% CI 24-44) of 91 evaluable patients on camrelizumab monotherapy had an overall response with a median follow-up of 9.9 months (IQR 8-1-11-7). In the camrelizumab combination trial, between April 18, 2017, and Aug 15, 2017, 24 patients were assessed for eligibility, of whom 23 patients were enrolled and treated (safety population). 20 (87%) of 23 patients had grade 3 or 4 treatment-related adverse events: neutropenia (13 [57%] of 23 patients), anaemia (11 [48%] patients), leucopenia (11 [48%] patients), thrombocytopenia (seven 130%] patients), oedema (two 19%) patients), hyponatraemia (two [9%] patients), hypochloraemia (one [4%] patients), and rash (one [4%] patient). Two patients had treatment-related serious adverse events. No treatment-related deaths occurred in these trials. 20 (91% [95% CI 72-971) of 22 evaluable patients had an overall response with a median follow-up time of 10.2 months (IQR 9 .7-10.8).
   Interpretation Camrelizumab is a well tolerated, potential treatment option for patients with recurrent or metastatic nasopharyngeal carcinoma. The combination of camrelizumab plus gemcitabine and cisplatin has a manageable toxicity profile and promising preliminary antitumour activity for this disease in treatment-naive patients. Randomised controlled trials are needed to further establish the role of immune checkpoint inhibition for nasopharyngeal carcinomas. Copyright (C) 2018 Elsevier Ltd. All rights reserved.
OI Xiong, Jianping/0000-0002-9856-7747
SN 1470-2045
EI 1474-5488
PD OCT
PY 2018
VL 19
IS 10
BP 1338
EP 1350
DI 10.1016/S1470-2045(18)30495-9
UT WOS:000446052800054
PM 30213452
ER

PT J
AU Li, PJ
   Mo, HY
   Luo, DH
   Hu, WH
   Jin, T
AF Li, Pei-Jing
   Mo, Hao-Yuan
   Luo, Dong-Hua
   Hu, Wei-Han
   Jin, Ting
TI The efficacy of induction chemotherapy in the treatment of stage II
   nasopharyngeal carcinoma in intensity modulated radiotherapy era
SO ORAL ONCOLOGY
AB Purpose: To evaluate the efficacy of induction chemotherapy in the treatment of stage II nasopharyngeal carcinoma (NPC) in era of intensity modulated radiotherapy (IMRT).
   Methods and materials: A total of 173 patients with American Joint Committee on Cancer (AJCC) 7th stage II NPC from two institutions were included. All patients were divided into two groups: induction chemotherapy + concurrent chemoradiotherapy group (ICRT) group and concurrent chemoradiotherapy group (CCRT). Induction chemotherapy was consisted of one to three cycles of cisplatin plus fluorouracil (PF) or paclitaxel plus cisplatin (TP). Concurrent chemotherapy included one to three cycles of cisplatin. We retrospectively assessed overall survival (OS), progression-free survival (PFS), locoregional failure free survival (LRFFS) and distant metastasis free survival (DMFS) in patients of both groups. T-test, Chi-square test, Kaplan-Meier methodology and Cox proportional hazards model were used to analyze.
   Results: With a median follow up of 64.7 months, no significant difference was found in grade 3-4 hematologic toxicity, liver dysfunction and renal impairment between ICRT and CCRT group. Univariable analyses shown adding induction chemotherapy to CCRT significantly decreased 5-year OS (87.9% vs 95.5%, P = 0.033), 5-year PFS (74.0% vs 86.1%, P = 0.035), 5-year LRFFS (80.0% vs 91.2%, P = 0.016), but there was no statistically significant difference in 5-year DMFS (87.1% vs 94.7%, P = 0.095). In multivariable analyses, we found the consistent results that induction chemotherapy was a negative factor associated with OS (HR of death = 3.768, 95% CI = 1.117-12.709; P = 0.032), PFS (HR of progression = 2.156, 95% CI = 1.060-4.386; P = 0.034), LRFFS (HR of locoregional relapse = 2.435, 95% CI = 1.009-5.874; P = 0.048) and also DMFS (HR of metastasis = 2.873, 95% CI = 1.005-8.211; P = 0.049), in stage II NPC patients.
   Conclusion: In present study, we found that induction chemotherapy caused deleterious effect on stage II NPC patients. However, this is a retrospective study and the adverse effects of induction chemotherapy has not been previously reported. It warrants further investigation.
RI Li, Peijing/AAU-9696-2021
SN 1368-8375
EI 1879-0593
PD OCT
PY 2018
VL 85
BP 95
EP 100
DI 10.1016/j.oraloncology.2018.08.016
UT WOS:000444468900014
PM 30220326
ER

PT J
AU Giambattista, J
   McVicar, N
   Hamilton, S
   Martin, M
   Maas, B
   Ho, C
   Wu, J
   Tran, E
   Hay, J
   Berthelet, E
AF Giambattista, Joshua
   McVicar, Nevin
   Hamilton, Sarah
   Martin, Montgomery
   Maas, Benjamin
   Ho, Cheryl
   Wu, Jonn
   Tran, Eric
   Hay, John
   Berthelet, Eric
TI Magnetic Resonance Imaging Volumetry of Primary Nasopharyngeal Cancer in
   Patients Treated with Induction Gemcitabine and Cisplatin Followed by
   Concurrent Cisplatin and Volumetric Modulated Arc Therapy
SO CUREUS
AB Introduction
   The addition of induction chemotherapy (IC) to the standard concurrent chemoradiotherapy (CCRT) is under consideration in locally advanced nasopharyngeal carcinoma (LANPC). Todate, no studies have reported primary gross tumour volume (GTVp) changes using gemcitabine and cisplatin as the IC phase in LANPC. We investigated the timing and magnitude of GTVp response throughout sequential gemcitabine and cisplatin IC and CCRT for LANPC. Toxicity and tumour control probability (TCP) analyses are also presented
   Methods
   Ten patients with LANPC underwent sequential IC and CCRT between 2011 and 2015. All patients had magnetic resonance imaging (MRI) at three time points: before IC (MRI0), after IC (MRI1), and three months after CCRT (MRI3). Five of the 10 patients had an additional MRI four to five weeks into CCRT (MRI2). GTVp contours were delineated retrospectively using contrast- enhanced MRIs, and each GTVp underwent secondary review by a neuroradiologist. Acute toxicities were graded retrospectively via chart review based on the National Cancer Institute Common Terminology for Adverse Events version 4.0 (NCI CTCAE v4.0).
   Results
   Mean GTVp reduction between MRI0 - MRI1 was from 68 cc to 47 cc and from 47 cc to 9 cc between MRI1 - MRI3 . In patients with MRI 2 , the mean GTVp reduction between MRI1 - MRI2 was from 57 cc to 32 cc. Tumour control probability estimates increased by 0.11 after IC. Patients tolerated the treatment well with one Grade IV toxicity event.
   Conclusion
   The observed GTVp response and improved tumor control probability support further investigation into the use of IC in LANPC.
OI Hamilton, Sarah/0000-0002-1816-2599
EI 2168-8184
PD SEP
PY 2018
VL 10
IS 9
AR e3296
DI 10.7759/cureus.3296
UT WOS:000450945000049
PM 30443466
ER

PT J
AU Hong, RL
   Hsiao, CF
   Ting, LL
   Ko, JY
   Wang, CW
   Chang, JTC
   Lou, PJ
   Wang, HM
   Tsai, MH
   Lai, SC
   Liu, TW
AF Hong, R. L.
   Hsiao, C. F.
   Ting, L. L.
   Ko, J. Y.
   Wang, C. W.
   Chang, J. T. C.
   Lou, P. J.
   Wang, H. M.
   Tsai, M. H.
   Lai, S. C.
   Liu, T. W.
TI Final results of a randomized phase III trial of induction chemotherapy
   followed by concurrent chemoradiotherapy versus concurrent
   chemoradiotherapy alone in patients with stage IVA and IVB
   nasopharyngeal carcinoma-Taiwan Cooperative Oncology Group (TCOG) 1303
   Study
SO ANNALS OF ONCOLOGY
AB Background: Concurrent chemoradiotherapy (CCRT) is superior to radiotherapy alone for treating locoregionally advanced nasopharyngeal carcinoma (NPC). Whether adding induction chemotherapy (IC) further improves the outcome warrants investigation.
   Patients and methods: This open-label multicenter phase III trial was conducted at 11 institutions in Taiwan. Patients with stage IVA or IVB NPC were randomized to receive IC followed by CCRT (I-CCRT) or CCRT alone. Patients in the I-CCRT arm received three cycles of mitomycin C, epirubicin, cisplatin, and 5-fluorouracil/leucovorin (MEPFL). All patients received 30 mg/m(2) cisplatin weekly during radiotherapy, which was delivered as 1.8-2.2 Gy per fraction with five daily fractions per week, to a total dose of 70 Gy or greater to the primary tumor and 66-70 Gy to the involved neck. The primary end point was disease-free survival (DFS).
   Results: In this study, 240 and 239 patients were randomized to CCRT and I-CCRT arm, respectively. The most prominent toxicities of induction were leukopenia (grade 3 and 4:47% and 12%) and thrombocytopenia (grade 3 and 4: 24% and 3%). During radiotherapy, severe mucositis was the major side-effect in both arms; an increased number of patients in the. I-CCR I arm had myelosuppression; hence, discontinuation of weekly cisplatin was more common. After a median follow-up of 72.0 months, the I-CCRT arm had significantly higher DFS than that of the CCRT arm [5-year rate 61% versus 50%; hazard ratio=0.739, 95% confidence interval (CI)=0.565 -0.965; P= 0.0264], after stratified for N3b and LDH, and adjusted for T stage.
   Conclusion: Induction with MEPFL before CCRT was tolerable and significantly improved the DES of patients with stage IVA NPC though overall survival not improved.
OI Hsiao, Chin-Fu/0000-0003-1284-7260; LOU, PEI-JEN/0000-0002-3383-8593
SN 0923-7534
EI 1569-8041
PD SEP
PY 2018
VL 29
IS 9
BP 1972
EP 1979
DI 10.1093/annonc/mdy249
UT WOS:000446087800015
PM 30016391
ER

PT J
AU Wu, JS
   Tsai, YC
   Jian, JJM
   Chen, HH
   Horng, CF
   Cheng, SHC
AF Wu, Jia-Shing
   Tsai, Yu-Chen
   Jian, James Jer-Min
   Chen, Hsin-Hsuan
   Horng, Cheng-Fang
   Cheng, Skye Hung-Chun
TI Survival without adjuvant chemotherapy for selected patients with stage
   II and III nasopharyngeal carcinoma after concurrent chemoradiotherapy
   alone
SO HEAD AND NECK-JOURNAL FOR THE SCIENCES AND SPECIALTIES OF THE HEAD AND
   NECK
AB BackgroundThe role of adjuvant chemotherapy after concurrent chemoradiotherapy (CRT) for nasopharyngeal carcinoma (NPC) is controversial. We report our phase II prospective study of withholding adjuvant chemotherapy in a subgroup of patients with American Joint Committee on Cancer (AJCC) stage II and III NPC with low risk for metastasis.
   MethodsBetween April 1998 and December 2008, 263 patients with stage II (AJCC 1997 T2aN0, T1-T2aN1; AJCC 2010 T1N1) NPC or stage III (AJCC 1997 T1-T2aN2; AJCC 2010 T1N2) NPC were enrolled. Patients received standard concurrent CRT with cisplatin and 5-fluorouracil (5-FU) but without adjuvant chemotherapy.
   ResultsWith a median follow-up of 107 months, the 5-year overall survival (OS), disease-free survival (DFS), and distant metastasis-free survival (DMFS) were 92.4%, 84.4%, and 90.7% for all patients; 94.1%, 85.9%, and 92.9% for patients with stage II NPC; and 90.9%, 83.2%, and 88.9% for patients with stage III NPC, respectively.
   ConclusionIt is safe to withhold adjuvant chemotherapy for selected patients with stage II and III NPC.
OI Wu, Jia-Shing/0000-0001-8531-0187
SN 1043-3074
EI 1097-0347
PD SEP
PY 2018
VL 40
IS 9
BP 2070
EP 2077
DI 10.1002/hed.25205
UT WOS:000444075400023
PM 29756398
ER

PT J
AU Yuan, C
   Xu, XH
   Luo, SW
   Wang, L
   Sun, M
   Ni, LH
   Xu, L
   Wang, XL
   Zeng, G
AF Yuan, Cheng
   Xu, Xin-Hua
   Luo, Shang-Wen
   Wang, Le
   Sun, Min
   Ni, Li-Hua
   Xu, Lu
   Wang, Xiao-Long
   Zeng, Guang
TI Which neoadjuvant chemotherapy regimen should be recommended for
   patients with advanced nasopharyngeal carcinoma? A network meta-analysis
SO MEDICINE
AB Background: The clinical application has widespread disagreement on the different regimens of neoadjuvant chemotherapy (NCT) in the treatment of locoregionally advanced nasopharyngeal carcinoma (NPC). We conducted a network meta-analysis (NMA) to evaluate the efficacy of the different NCT regimens in the treatment of NPC.
   Methods: A systematic literature search was performed using PubMed, Embase, and Cochran Library. Totally, 31 randomized controlled trials (RCTs) (n=4062) met study selection criteria and were incorporated in this NMA study.
   Results: Our study showed that certain NCT regimens improved the prognosis of patients, and found out the relative best solution for each endpoint, such as paclitaxel, carboplatin, and gemcitabine for 1-year overall survival (OS) rate, cisplatin, calcium folinate, and 5-fluorouracil for 2-year OS rate, vinorelbine and cisplatin (NP) for 3-year OS rate, cyclophosphamide, cisplatin, and 5-fluorouracil for 5-year OS rate, NP for complete remission rate, cisplatin and gemcitabine for overall remission rate of the primary tumor. In addition, for certain grade 3 and above toxicity, the results of the NMA reflected certain NCT regimens can reduce toxicity of chemoradiotherapy (CRT) to a minimum, such as NP for anemia, mucositis, and thrombocytopenia, paclitaxel, epirubicin, and cisplatin for neutropenia and skin toxicity.
   Conclusion: Our NMA showed that certain cisplatin-based NCT regimens improved the prognosis of patients with NPC and reduced the toxicity of CRT. However, in view of survival rate and response rate, the best NCT regimen is not entirely consistent. Therefore, which NCT regimen will benefit most patients will need further explored.
RI Sun, Min/AAA-2773-2019; WANG, XIAOLONG/AAA-4301-2022
OI WANG, XIAOLONG/0000-0001-6142-9722; Sun, Min/0000-0001-5883-0363
SN 0025-7974
EI 1536-5964
PD AUG
PY 2018
VL 97
IS 34
AR e11978
DI 10.1097/MD.0000000000011978
UT WOS:000446592300081
PM 30142830
ER

PT J
AU Gabani, P
   Barnes, J
   Lin, AJ
   Rudra, S
   Oppelt, P
   Adkins, D
   Rich, JT
   Zevallos, JP
   Daly, MD
   Gay, HA
   Thorstad, WL
AF Gabani, Prashant
   Barnes, Justin
   Lin, Alexander J.
   Rudra, Soumon
   Oppelt, Peter
   Adkins, Douglas
   Rich, Jason T.
   Zevallos, Jose P.
   Daly, Mackenzie D.
   Gay, Hiram A.
   Thorstad, Wade L.
TI Induction chemotherapy in the treatment of nasopharyngeal carcinoma:
   Clinical outcomes and patterns of care
SO CANCER MEDICINE
AB The role of induction chemotherapy in nasopharyngeal carcinoma (NPC) remains controversial. The primary aim of this study was to use the National Cancer Database to evaluate the patterns of care of induction chemotherapy in NPC and its impact on overall survival (OS). Patients with NPC from 2004 to 2014 were obtained from the NCDB. Patients were considered to have received induction chemotherapy if it was started >= 43 days before the start of RT and concurrent CRT if chemotherapy started within 21 days after the start of RT. Propensity score matching was used to control for selection bias. Cox proportional hazards model was used to determine significant predictors of OS. Logistic regression model was used to determine predictors of the use of induction chemotherapy. Significance was defined as a P value <.05. A total of 4857 patients were identified: 4041 patients (87.2%) received concurrent CRT and 816 patients (16.8%) received induction chemotherapy. The use of induction therapy remained stable between 2004 and 2014. Younger patients and those with higher Tand N-stage had a higher likelihood of being treated with induction chemotherapy. The 5-year OS in patients treated with induction chemotherapy and CRT was 66.3% vs 69.1%, respectively (P = .25). There was no difference in OS when these two groups were analyzed after propensity score matching. No differences in OS existed between these treatment groups in patients with T3-T4N1 or TanyN2-3 disease (P = .76). Propensity score matching also did not reveal any difference in OS in patients with T3-T4N1 or TanyN2-3 disease. The use of induction chemotherapy has remained stable in the last decade. In this study of patients with NPC, induction chemotherapy was not associated with improved OS compared to CRT alone.
RI Barnes, Justin M./AAV-8785-2020
OI Barnes, Justin M./0000-0003-2812-0824
SN 2045-7634
PD AUG
PY 2018
VL 7
IS 8
BP 3592
EP 3603
DI 10.1002/cam4.1626
UT WOS:000441430100006
PM 30008178
ER

PT J
AU Ng, WT
   Tung, SY
   Lee, V
   Ngan, RKC
   Choi, HCW
   Chan, LLK
   Leung, TW
   Siu, LL
   Lu, TX
   Tan, T
   Tan, EH
   Sze, HCK
   Ng, AWY
   Yiu, HHY
   O'Sullivan, B
   Chappell, R
   Lee, AWM
AF Ng, Wai-Tong
   Tung, Stewart Y.
   Lee, Victor
   Ngan, Roger K. C.
   Choi, Horace C. W.
   Chan, Lucy L. K.
   Leung, To-Wai
   Siu, Lillian L.
   Lu, Tai-Xiang
   Tan, Terence
   Tan, Eng-Huat
   Sze, Henry C. K.
   Ng, Alice W. Y.
   Yiu, Harry H. Y.
   O'Sullivan, Brian
   Chappell, Rick
   Lee, Anne W. M.
TI Concurrent-Adjuvant Chemoradiation Therapy for Stage III-IVB
   Nasopharyngeal Carcinoma-Exploration for Achieving Optimal 10-Year
   Therapeutic Ratio
SO INTERNATIONAL JOURNAL OF RADIATION ONCOLOGY BIOLOGY PHYSICS
AB Purpose: This is an updated combined analysis of 2 randomized studies (NPC-9901 and NPC-9902 trials) to evaluate the 10-year outcome attributed to the addition of concurrent-adjuvant chemotherapy for advanced locoregional nasopharyngeal carcinoma (NPC).
   Patients and Methods: Eligible patients with stage III-IVB nonkeratinizing NPC were randomly assigned to radiation therapy alone (RT: 218 patients) or chemoradiation therapy (CRT: 223 patients) using 3 cycles of cisplatin (100 mg/m(2)) concurrent with RT, followed by 3 cycles of cisplatin (80 mg/m(2)) and fluorouracil (1000 mg/m(2)/day for 4 days). All of the patients were irradiated with conventional fractionation to >= 66 Gy. The median follow-up was 13.9 years.
   Results: Intention-to-treat analysis confirmed that the CRT group achieved significant improvement in 10-year failure-free rate (FFR: 62% vs 52%, P = .016), progression- free survival rate (PFS: 56% vs 44%, P = .008), and overall survival rate (OS: 60% vs 50%, P = .044). There was no significant increase in overall late toxicity rate (51% vs 48%, P = .34) or noncancer deaths (19% vs 16%, P = .52). Exploratory studies showed no difference in disease control between 2 or 3 cycles of concurrent cisplatin; however, patients given 3 concurrent cycles had a significant increase in hearing impairment (40% vs 24%, P = .017). Only those who continued to receive 2 or more cycles of adjuvant cisplatin-fluorouracil achieved significant improvement in distant control (73% vs 65%, P = .037) and maximal survival gain.
   Conclusion: The addition of concurrent cisplatin plus adjuvant cisplatin-fluorouracil could significantly improve overall survival and disease control without incurring a significant increase in late toxicity or noncancer deaths. Exploratory analyses suggested that both the concurrent and the adjuvant phases contributed to tumor control. Furthermore, the number of concurrent cycles could be reduced from 3 to 2 cycles in order to achieve a similar survival benefit without incurring an excessive increase in hearing impairment. This is a useful hypothesis that warrants further validation. (C) 2018 Elsevier Inc. All rights reserved.
RI Ng, Wai Tong/H-9525-2019
OI Ng, Wai Tong/0000-0001-6696-3000; Lee, Victor/0000-0002-6283-978X
SN 0360-3016
EI 1879-355X
PD AUG 1
PY 2018
VL 101
IS 5
BP 1078
EP 1086
DI 10.1016/j.ijrobp.2018.04.069
UT WOS:000438391600014
PM 29885997
ER

PT J
AU Lokesh, KN
   Chaudhuri, T
   Lakshmaiah, KC
   Babu, KG
   Lokanatha, D
   Jacob, LA
   Babu, MCS
   Rudresha, AH
   Rajeev, LK
AF Lokesh, K. N.
   Chaudhuri, Tamojit
   Lakshmaiah, K. C.
   Babu, K. Govind
   Lokanatha, D.
   Jacob, Linu A.
   Babu, M. C. Suresh
   Rudresha, A. H.
   Rajeev, L. K.
TI Induction chemotherapy in locoregionally advanced nasopharyngeal
   carcinoma in adults: Results from a nonendemic region
SO INDIAN JOURNAL OF CANCER
AB BACKGROUND: Recently published prospective clinical trials and two meta-analyses have shown that addition of induction chemotherapy (IC) to concurrent chemoradiation (CRT) could potentially improve outcomes in comparison to CRT alone, in locoregionally advanced nasopharyngeal carcinoma (LANPC). Although it remains unclear which is the best IC regimen to be offered and for how many cycles. Unfortunately, till date, there are no published data from India regarding the outcomes of various commonly used IC regimens before CRT, in LANPC. MATERIALS AND METHODS: Patients diagnosed with LANPC from January 2012 to December 2017, who received three cycles of IC before definitive CRT were reviewed retrospectively. Patients' profile, toxicity of IC, response rates, failure-free survival, and overall survival (OS) were evaluated. RESULTS: A total 34 patients with LANPC who received IC were reviewed. The median age at diagnosis was 36 years, and the majority were males (67.6%, n = 23). Nineteen patients received IC with paclitaxel plus cisplatin regimen (TP) and the remaining 15 patients received IC with docetaxel/paclitaxel plus cisplatin plus 5-FU regimen (TPF). The overall response rates after three cycles of TP and TPF IC were 68.4% and 80%, respectively, and the corresponding rates were 84.2%and 93.3%, respectively, 2 months after completion of CRT. At a median follow-up of 24 months, 2-year failure-free survival and OS for TP arm were 78.9% and 89.5%, and the corresponding rates for TPF arm were 86.7% and 93.3%, respectively. All Grade IIIuIV toxicities were numerically higher with triplet IC regimen in comparison to doublet regimen. CONCLUSION: In this retrospective analysis, there was no significant difference between taxane-based doublet and triplet IC regimens, in terms of survival outcomes, although Grade IIIuIV toxicities were numerically higher with triplet IC regimen. Clearly, these hypothesis-generating findings should be tested in a prospective randomized setting.
RI Rajeev, L. K/AAQ-5024-2021; Chaudhuri, Tamojit/AAK-6575-2020
SN 0019-509X
EI 1998-4774
PD JUL-SEP
PY 2018
VL 55
IS 3
BP 257
EP 260
DI 10.4103/ijc.IJC_115_18
UT WOS:000457044700012
PM 30693890
ER

PT J
AU Maas, B
   Ho, C
   Hamilton, S
   Leedy, D
   Berthelet, E
AF Maas, Benjamin
   Ho, Cheryl
   Hamilton, Sarah
   Leedy, Doug
   Berthelet, Eric
TI Impact of Neoadjuvant Chemotherapy on the Administration of Concurrent
   Chemoradiation for Locally Advanced Nasopharyngeal Carcinoma
SO CUREUS
AB Objectives
   The standard of care for locally advanced nasopharyngeal carcinoma (NPC) is concurrent cisplatin chemoradiotherapy. Neoadjuvant chemotherapy can be administered to downsize tumors before concurrent treatment to optimize radiation volumes. Our hypothesis was that the use of cisplatin in the neoadjuvant phase could limit the amount of cisplatin that patients could tolerate in the concurrent phase of treatment.
   Methods
   This is a retrospective analysis of Canadian NPC patients who received neoadjuvant chemotherapy with the intention to downsize locally advanced tumors prior to concurrent cisplatin plus radiation. Baseline demographic and treatment data were obtained from institutional databases and chart review; all data were analyzed with SPSS (SPSS Inc. Released 2005. SPSS for Windows, Version 14.0. Chicago: SPSS Inc.) Overall survival (OS), disease-specific survival (DSS), and local/regional relapse-free survival (LRRFS) were analyzed using Kaplan-Meier survival functions. Univariate and multivariate models were used to determine factors associated with the total dose of concurrent chemotherapy.
   Results
   Forty-six patients were identified as receiving neoadjuvant chemotherapy before concurrent chemoradiotherapy. In the univariate and multivariate analyses of patients who received concurrent chemotherapy, receiving over 200 mg/m(2) concurrent cisplatin with radiation was associated with a higher neoadjuvant dose of chemotherapy received. The median follow-up time was 2.6 years (range, 0.17 years to 10.6 years). At three years, the OS was 83%, DSS was 86%, and LRRFS was 74%.
   Conclusions
   NPC patients have been treated with neoadjuvant chemotherapy at this center with favorable outcomes. Most patients could tolerate concurrent chemotherapy after radiotherapy. Receiving higher doses of concurrent chemotherapy was associated with also having higher doses of neoadjuvant cisplatin. This suggests that neoadjuvant cisplatin is not a limiting factor in the delivery of full-dose concurrent chemotherapy.
OI Hamilton, Sarah/0000-0002-1816-2599
EI 2168-8184
PD JUL
PY 2018
VL 10
IS 7
AR e2971
DI 10.7759/cureus.2971
UT WOS:000450942900070
PM 30280053
ER

PT J
AU Li, QX
   Yin, Z
   Wang, TT
   Chen, LZ
   Li, ZZ
AF Li, Qiongxuan
   Yin, Zhi
   Wang, Tingting
   Chen, Lizhang
   Li, Zhanzhan
TI Gemcitabine and cisplatin regimen facilitates prognosis of advanced
   nasopharyngeal carcinoma
SO CANCER MEDICINE
AB This study was conducted to assess the efficacy and adverse effects of GP (gemcitabine+cisplatin) regimen and FP (fluouracil+cisplatin) regimen in treatment of advanced nasopharyngeal carcinoma. Systematic online searches were performed in PubMed, Web of Sciences, China Knowledge Infrastructure and Weipu from the inception to November 15, 2017. Potential studies were assessed using the Cochrane risk of bias scale. Statistical analyses were performed on Stata 14.0 and RevMan 5.3. Finally, twelve studies entered final qualitative synthesis and quantitative analysis. The GP regimen compared with the FP regimen had significantly higher 1-year survival rate (relative risk (RR)=1.07, 95% confidence interval (CI): 1.01-1.13), significantly better performance in the fixed-effect model (RR=1.16, 95%CI: 1.04-1.30) and significantly higher remission rate (RR=1.17, 95%CI: 1.05-1.29). Significant differences between regimens were found in gastrointestinal effects (RR=0.58, 95%CI: 0.45-0.74). No significant differences between regimens were found in reduced hemoglobin rate (RR=0.55, 95%CI: 0.36-1.21), neutropenia (RR=1.84, 95%CI: 0.93-5.02), or reduced platelet (RR=1.25, 95%CI: 0.85-1.75) and mucosal inflammation (RR=0.81, 95%CI: 0.57-1.16). Sensitivity analysis indicated the results remained stable. The funnel plot indicated some publication bias. In conclusion, the GP regimen outperforms the FP regimen in treatment of advanced nasopharyngeal carcinoma with no difference in adverse effects. We may consider the GP regimen a better choice, but this conclusion should be confirmed by high-quality trials.
RI wang, tingting/AAK-2640-2020
SN 2045-7634
PD JUL
PY 2018
VL 7
IS 7
BP 2985
EP 2992
DI 10.1002/cam4.1575
UT WOS:000439494300020
PM 29790676
ER

PT J
AU Ma, SX
   Zhou, T
   Huang, Y
   Yang, YP
   Zhan, JH
   Zhang, YX
   Zhang, ZH
   Zhao, YY
   Fang, WF
   Ma, YX
   Chen, LK
   Zhao, HY
   Zhang, L
AF Ma, Shu-Xiang
   Zhou, Ting
   Huang, Yan
   Yang, Yun-Peng
   Zhan, Jian-Hua
   Zhang, Ya-Xiong
   Zhang, Zhong-Han
   Zhao, Yuan-Yuan
   Fang, Wen-Feng
   Ma, Yu-Xiang
   Chen, Li-Kun
   Zhao, Hong-Yun
   Zhang, Li
TI The efficacy of first-line chemotherapy in recurrent or metastatic
   nasopharyngeal carcinoma: a systematic review and meta-analysis
SO ANNALS OF TRANSLATIONAL MEDICINE
AB Background: The standard first-line chemotherapy for patients with recurrent or metastatic nasopharyngeal carcinoma (R/M NPC) has not been well established. We conducted a pooled meta-analysis to evaluate the efficacy of commonly used first-line chemotherapy in this disease.
   Methods: Electronic databases including PubMed, Embase, and Corchrane library were searched for eligible literatures. Objective response rate (ORR), disease control rate (DCR), progression free survival (PFS), and overall survival (OS) were pooled with the 95% confidence interval (CI) using R software.
   Results: Totally 973 patients were available for analysis from 14 phase II single arm clinical trials and 2 phase III randomized clinical trials. Four regimens were identified including 5-fluorouracil plus platinum (FP), gemcitabine plus platinum (GP), taxanes plus platinum (TP), and triplet combination regimen. Of these four regimens, triplet combination regimen demonstrated best short-term efficacy with a highest ORR (0.74; 95% CI, 0.62-0.87), DCR (0.91; 95% CI, 0.87-0.95), and 6-month PFS rate (0.83; 95% CI, 0.75-0.91), while 1-year OS rate (0.74; 95% CI, 0.61-0.87) was a little lower than TP regimen. Meanwhile, TP regimen showed best prognosis with a highest 1-year OS rate of 0.79 (95% CI, 0.65-0.92) and pretty good short-term efficacy with an ORR of 0.60 (95% CI, 0.48-0.72) and a DCR of 0.92 (95% CI, 0.86-0.98) comparable with triplet combination therapy. FP regimen had the lowest ORR (0.52; 95% CI, 0.38-0.65) and 1-year OS rate (0.63; 95% CI, 0.57-0.69). Efficacy of GP regimen fell between FP and TP regimens with an ORR of 0.54 (95% CI, 0.38-0.65), a DCR of 0.85 (95% CI, 0.71-0.93), a 6-month PFS rate of 0.69 (95% CI, 0.60-0.78) and a 1-year OS rate of 0.71 (95% CI, 0.61-0.80).
   Conclusions: Among four commonly used first-line chemotherapy regimens for R/M NPC, triplet combination regimen showed best short-term efficacy but failed to improve prognosis. TP regimen demonstrated fairly good short-term efficacy and best long-term efficacy, followed by GP regimen, while FP regimen was the lowest.
SN 2305-5839
EI 2305-5847
PD JUN
PY 2018
VL 6
IS 11
AR 201
DI 10.21037/atm.2018.05.14
UT WOS:000435615200003
PM 30023364
ER

PT J
AU Mott, FE
   Ferrarotto, R
   Nguyen, T
   Phan, J
AF Mott, Frank E.
   Ferrarotto, Renatta
   Nguyen, Theresa
   Phan, Jack
TI Nasopharyngeal carcinoma outcome with induction chemotherapy followed by
   concurrent chemoradiotherapy
SO ORAL ONCOLOGY
AB Treatment of Nasopharyngeal Carcinoma (NPC) has been based on the Intergroup 0999 trial with chemoradiation (CRT) and consolidation chemotherapy (CT). While effective, toxicities are significant. As a result, many oncologists use induction chemotherapy (IC) followed by CRT, citing better tolerance with anecdotally no worse outcome. We reviewed 95 NPC patients treated between 2005 and 2015 at MDACC with IC followed by CRT. Median age was 49 years. Fifty-seven were T3/T4 and 62 were N2-3. The most common IC regimen was a platinum-taxane doublet (N = 72). 83 patients completed IC. Grade 3-4 toxicities with IC occurred in 10 patients. There were 15 primary site complete responses (CR), 68 partial responses (PR), 6 stable disease (SD), and 2 progressed. There were 10 nodal CR, 73 PR, 4 SD, and 3 progressed. 92 patients received RT, 74 with CRT. At completion of treatment, there were 81 CR and 8 PR patients.
   Post radiation toxicities included mucositis and skin rash (37), oto-toxicity (25), PEG placement (12), and osteonecrosis (2). Three-year progression free survival (PFS) and distant metastasis free survival (DMFS) were 77.3% and 78%. CRT for advanced NPC is standard, but IC remains controversial. Early trials failed to show a benefit but used older chemotherapy and pre-intensity modulated radiation therapy (IMRT) methods. Modern trials with platinum-taxane regimens and IMRT have shown reasonable PFS and OS results with acceptable toxicity. This retrospective review of IC followed by CRT showed acceptable toxicity and good response and survival outcomes. This approach has, for many oncologists, become a standard.
OI Phan, Jack/0000-0001-5977-6004
SN 1368-8375
EI 1879-0593
PD JUN
PY 2018
VL 81
BP 75
EP 80
DI 10.1016/j.oraloncology.2018.04.020
UT WOS:000434682200011
PM 29884417
ER

PT J
AU Liu, KY
   Xia, WX
   Qiu, WZ
   Yu, YH
   Liu, GY
   Liang, H
   Li, WZ
   Lv, SH
   Ke, LR
   Mo, HY
   Ling, G
   Chen, MY
   Cao, KJ
   Zhao, C
   Qian, CN
   Lv, X
   Xiang, YQ
   Guo, X
   Huang, XJ
AF Liu, Kuiyuan
   Xia, Wei-Xiong
   Qiu, Wen-Ze
   Yu, Ya-Hui
   Liu, Guo-Ying
   Liang, Hu
   Li, Wang-Zhong
   Lv, Shu-Hui
   Ke, Liang-Ru
   Mo, Hao-Yuan
   Ling, Guo
   Chen, Ming-Yuan
   Cao, Ka-Jia
   Zhao, Chong
   Qian, Chao-Nan
   Lv, Xing
   Xiang, Yanqun
   Guo, Xiang
   Huang, Xin-Jun
TI Comparison between lobaplatin and cisplatin plus 5-fluorouracil combined
   with intensity-modulated radiotherapy for locoregionally advanced
   nasopharyngeal carcinoma: A multicenter randomized phase III clinical
   trial.
SO JOURNAL OF CLINICAL ONCOLOGY
SN 0732-183X
EI 1527-7755
PD MAY 20
PY 2018
VL 36
IS 15
SU S
MA 6029
DI 10.1200/JCO.2018.36.15_suppl.6029
UT WOS:000442916002320
ER

PT J
AU Liu, GY
   Lv, X
   Wu, YS
   Mao, MJ
   Ye, YF
   Yu, YH
   Liang, H
   Yang, J
   Ke, LR
   Qiu, WZ
   Huang, XJ
   Li, WZ
   Guo, X
   Xiang, YQ
   Xia, WX
AF Liu, Guo-Ying
   Lv, Xing
   Wu, Yi-Shan
   Mao, Min-Jie
   Ye, Yan-Fang
   Yu, Ya-Hui
   Liang, Hu
   Yang, Jing
   Ke, Liang-Ru
   Qiu, Wen-Ze
   Huang, Xin-Jun
   Li, Wang-Zhong
   Guo, Xiang
   Xiang, Yan-Qun
   Xia, Wei-Xiong
TI Effect of induction chemotherapy with cisplatin, fluorouracil, with or
   without taxane on locoregionally advanced nasopharyngeal carcinoma: a
   retrospective, propensity score-matched analysis
SO CANCER COMMUNICATIONS
AB Background: Available data in the literature comparing different induction chemotherapy (IC) regimens on locoregionally advanced nasopharyngeal carcinoma (NPC) are scarce. The purpose of the present study was to evaluate the outcomes of locoregionally advanced NPC patients who were treated with taxane, cisplatin and 5-fluorouracil (TPF) or cisplatin and 5-fluorouracil (PF) as IC followed by concurrent chemoradiotherapy (CCRT).
   Methods: In total, 1879 patients with locoregionally advanced NPC treated with IC and CCRT from a prospectively maintained database were included in the present observational study. We compared overall survival (OS), disease-specific survival (DSS), distant metastasis-free survival (DMFS), and locoregional relapse-free survival, using the propensity score method.
   Results: In total, 1256 patients received TPF or PF as IC backbone. The TPF group showed significantly better OS (hazard ratio [HR], 0.660; 95% confidence interval [CI] 0.442-0.986; P = 0.042), DSS (HR, 0.624; 95% CI 0.411-0.947; P = 0.027) and DMFS (HR, 0.589; 95% CI 0.406-0.855; P = 0.005) compared with the PF group in multivariable analyses. Propensity score matching identified 294 patients in each cohort and confirmed that TPF was associated with significantly improved 5-year OS (88.1% vs. 80.7%; P = 0.042), DSS (88.5% vs. 80.7%; P = 0.021) and DMFS (87.9% vs. 78.6%; P = 0.012) rates compared with the PF group. There were no significant differences in locoregional relapse-free survival before or after matching.
   Conclusions: In our study, IC with the TPF regimen combined with CCRT showed improved long-term survival for the patients with locoregionally advanced NPC compared with the PF regimen. However, a prospective randomized clinical trial to validate these findings is necessary.
OI Li, Wang-Zhong/0000-0002-2744-8775
EI 2523-3548
PD MAY 10
PY 2018
VL 38
AR 21
DI 10.1186/s40880-018-0283-2
UT WOS:000434484400001
PM 29764487
ER

PT J
AU Toumi, N
   Ben Kridis, W
   Mnejja, W
   Bouzguenda, R
   Khanfir, A
   Ghorbel, A
   Daoud, J
   Frikha, M
AF Toumi, N.
   Ben Kridis, W.
   Mnejja, W.
   Bouzguenda, R.
   Khanfir, A.
   Ghorbel, A.
   Daoud, J.
   Frikha, M.
TI TPF induction chemotherapy followed by concurrent chemoradiotherapy for
   locally advanced nasopharyngeal carcinoma: Long term results of a
   Tunisian series
SO CANCER RADIOTHERAPIE
AB Purpose. - We represent in this study the long term results of docetaxel, cisplatin and 5-fluorouracil induction chemotherapy followed by concurrent chemoradiotherapy in Tunisian patients with locally advanced nasopharyngeal carcinoma. The objective of our study is to analyse the efficacy as well as the toxicity of this therapeutic protocol.
   Patients and methods. - Between January 2004 and December 2008, 32 patients with locoregional advanced non metastatic disease (T2b or above and/or N1 or above AJCC 2002) were treated in our institution by three cycles of docetaxel, cisplatin and 5-fluorouracil induction chemotherapy every 21 days followed by concurrent chemoradiotherapy. Conventional radiotherapy was delivered using a cobalt 60 machine during 7 weeks with weekly cisplatin (40 mg/m(2)).
   Results. - Twenty-nine patients (90%) had presented an objective clinical response in lymph nodes after neoadjuvant chemotherapy, with a complete response in 28%. Acute toxicity of docetaxel, cisplatin and 5-fluorouracil induction chemotherapy was dominated by vomiting (59%), asthenia (40.6%), diarrhea (34.4%) and febrile neutropenia (15.6%). The complete response rate after the end of treatment was around 80%. The 5 years overall survival and disease-free survival were respectively 68.2% and 67.5%.
   Conclusion. - Our results, in this field of study, are encouraging with acceptable toxicity despite the lack of intensity-modulated radiotherapy technique in our institution during the period of study. (C) 2018 Societe francaise de radiotherapie oncologique (SFRO). Published by Elsevier Masson SAS. All rights reserved.
RI kridis, wala ben/R-6004-2019
OI kridis, wala ben/0000-0002-4956-9551
SN 1278-3218
EI 1769-6658
PD MAY
PY 2018
VL 22
IS 3
BP 216
EP 221
DI 10.1016/j.canrad.2017.10.005
UT WOS:000438821900003
PM 29650387
ER

PT J
AU Peng, H
   Tang, LL
   Liu, X
   Chen, L
   Li, WF
   Mao, YP
   Zhang, Y
   Liu, LZ
   Tian, L
   Guo, Y
   Sun, Y
   Ma, J
AF Peng, Hao
   Tang, Ling-Long
   Liu, Xu
   Chen, Lei
   Li, Wen-Fei
   Mao, Yan-Ping
   Zhang, Yuan
   Liu, Li-Zhi
   Tian, Li
   Guo, Ying
   Sun, Ying
   Ma, Jun
TI Anti-epidermal growth factor receptor therapy concurrently with
   induction chemotherapy in locoregionally advanced nasopharyngeal
   carcinoma
SO CANCER SCIENCE
AB Little is known about the efficacy and toxicity of anti-epidermal growth factor receptor therapy concurrently with induction chemotherapy (IC) in locoregionally advanced nasopharyngeal carcinoma (LA-NPC). The present study aimed to address this question. We identified 2848 patients with newly diagnosed LA-NPC receiving IC between January 2012 and May 2015. The propensity score matching (PSM) method was used to balance various factors and to match patients. Survival outcomes and toxicities between different groups were compared. In total, 596patients were selected at a 1:3 ratio, with 149 in the IC+CTX/NTZ group and 447 in the IC alone group. The 3-year disease-free survival, overall survival, distant metastasis-free survival and locoregional relapse-free survival rates for IC+CTX/NTZ vs IC alone were 84.3% vs 75.2% (P=.059), 94.0% vs 87.9% (P=.053), 88.0% vs 84.9% (P=.412) and 93.3% vs 88.2% (P=.242). Multivariate analysis established a treatment group (IC vs IC+CTX/NTZ) as a prognostic predictor for DFS (hazard ratio [HR], 1.497; 95% confidence interval [CI], 1.016-2.206; P=.041) and OS (HR, 1.984; 95%, CI, 1.023-3.848; P=.043). Grade 3-4 skin reaction (15.4% vs 0.4%, P<.001) and mucositis (10.1% vs 2.7%, P<.001) were more common in the IC+CTX/NTZ group than that in the IC alone group. Our findings suggested that CTX/NTZ in combination with IC may be a more effective and promising strategy for patients with LA-NPC treated with intensity-modulated radiotherapy.
SN 1349-7006
PD MAY
PY 2018
VL 109
IS 5
BP 1609
EP 1616
DI 10.1111/cas.13589
UT WOS:000434071400032
PM 29575438
ER

PT J
AU Mnejja, W
   Toumi, N
   Fourati, N
   Bouzguenda, R
   Ghorbel, A
   Frikha, M
   Siala, W
   Daoud, J
AF Mnejja, Wafa
   Toumi, Nabil
   Fourati, Nejla
   Bouzguenda, Racem
   Ghorbel, Abdelmonem
   Frikha, Mounir
   Siala, Wicem
   Daoud, Jamel
TI Neoadjuvant chemotherapy with concurrent chemoradiotherapy in the
   treatment of nasopharyngeal cancer: Southern Tunisian experience
SO BULLETIN DU CANCER
AB Purpose > A retrospective study to evaluate the efficacy and safety of the addition of neoadjuvant chemotherapy to concurrent chemoradiotherapy in the treatment of nasopharyngeal carcinoma.
   Patients and methods > Data from 62 patients treated for non-metastatic nasopharyngeal carcinoma were analyzed by comparing two groups of patients: a first group of 32 patients treated with 3 cycles of neoadjuvant chemotherapy based on docetaxel, cisplatin and 5-fluoro-uracil every 21 days followed by concurrent chemoradiotherapy (weekly cisplatin 40 mg/m(2) with radiotherapy 70 Gy, 2 Gy per session, 5 sessions per week) and a second group of 30 patients treated with the same concurrent chemoradiotherapy.
   Results > After a median follow-up of 53.5 months, neoadjuvant chemotherapy showed a significant reduction in the rate of a distant metastatic relapses (3.3% vs. 10%, P = 0.03). No significant difference in disease-free survival at 5 years (65.6% vs. 68.8%, P = 0.46) or overall survival at 5 years (68.8% vs. 73.3%, P = 0.46) was noted between the two groups. Induction chemotherapy was associated with febrile neutropenia of 15.6%. During concurrent chemoradiotherapy, hematological complications were greater in the first chemotherapy group (53% vs. 33%).
   Conclusion > Induction chemotherapy by docetaxel, cisplatin and 5-fluoro-uracil is a safe and effective option in the treatment of nasopharyngeal carcinoma. A better definition of high risk of relapse group would optimize the indications of this chemotherapy in the therapeutic arsenal.
OI Fourati, Nejla/0000-0001-5031-3943
SN 0007-4551
EI 1769-6917
PD MAY
PY 2018
VL 105
IS 5
BP 450
EP 457
DI 10.1016/j.bulcan.2018.02.004
UT WOS:000432336300002
PM 29650393
ER

PT J
AU Lin, M
   You, R
   Liu, YP
   Zhang, YN
   Zhang, HJ
   Zou, X
   Yang, Q
   Li, CF
   Hua, YJ
   Yu, T
   Cao, JY
   Li, JB
   Mo, HY
   Guo, L
   Lin, AH
   Sun, Y
   Qian, CN
   Ma, J
   Mai, HQ
   Chen, MY
AF Lin, Mei
   You, Rui
   Liu, You-Ping
   Zhang, Yi-Nuan
   Zhang, Hao-Jiong
   Zou, Xiong
   Yang, Qi
   Li, Chao-Feng
   Hua, Yi-Jun
   Yu, Tao
   Cao, Jing-Yu
   Li, Ji-Bin
   Mo, Hao-Yuan
   Guo, Ling
   Lin, Ai-Hua
   Sun, Ying
   Qian, Chao-Nan
   Ma, Jun
   Mai, Hai-Qiang
   Chen, Ming-Yuan
TI Beneficial effects of anti-EGFR agents, Cetuximab or Nimotuzumab, in
   combination with concurrent chemoradiotherapy in advanced nasopharyngeal
   carcinoma
SO ORAL ONCOLOGY
AB Objective: This study aimed to evaluate the efficacy and safety in locoregionally advanced nasopharyngeal carcinoma (NPC) patients receiving concurrent chemoradiotherapy (CCRT) plus Cetuximab (CTX) or Nimotuzumab (NTZ) compared to those receiving induction chemotherapy (IC) plus CCRT.
   Materials and methods: From January 2008 to December 2013, 715 eligible patients were enrolled in the study. Using propensity scores to adjust for gender, age, Karnofsky performance status (KPS), tumor stage, node stage, and clinical stage, a well-balanced cohort was created by matching each patient who received CTX/NTZ plus CCRT (137 patients) with two patients who underwent IC plus CCRT (274 patients). The primary endpoint was overall survival (OS), and other outcome variables included disease-free survival (DFS), distant metastasis-free survival (DMFS) and loco-regional relapse-free survival (LRRFS).
   Results and conclusion: The median follow-up was 57.0 months and 55.0 months for the CTX/NTZ plus CCRT group and IC plus CCRT group, respectively. No significant differences were found between the CTX/NTZ plus CCRT group and the IC plus CCRT group in 3-year OS (95.5% vs. 94.7%, P = 0.083), 3-year DFS (93.3% vs. 86.1%, P = 0.104), 3-year DMFS (96.2% vs. 92.5%, P = 0.243) and 3-year LRRFS (97.0% vs. 95.1%, P = 0.297). Patients undergoing IC plus CCRT suffered from severe hematologic toxicity and diarrhea compared with those treated with CTX/NTZ plus CCRT. The combination of CTX/NTZ with CCRT is comparable to IC plus CCRT treatment in survival outcomes for locoregionally advanced NPC patients but has a better safety profile than IC plus CCRT treatment.
RI Li, Ji-Bin/J-6381-2018
OI Li, Ji-Bin/0000-0001-7632-3648
SN 1368-8375
EI 1879-0593
PD MAY
PY 2018
VL 80
BP 1
EP 8
DI 10.1016/j.oraloncology.2018.03.002
UT WOS:000431566600001
PM 29706183
ER

PT J
AU Chen, YP
   Tang, LL
   Yang, Q
   Poh, SS
   Hui, EP
   Chan, ATC
   Ong, WS
   Tan, T
   Wee, J
   Li, WF
   Chen, L
   Ma, BBY
   Tong, M
   Tan, SH
   Cheah, SL
   Fong, KW
   Sommat, K
   Soong, YL
   Guo, Y
   Lin, AH
   Sun, Y
   Hong, MH
   Cao, SM
   Chen, MY
   Ma, J
AF Chen, Yu-Pei
   Tang, Ling-Long
   Yang, Qi
   Poh, Sharon-Shuxian
   Hui, Edwin P.
   Chan, Anthony T. C.
   Ong, Whee-Sze
   Tan, Terence
   Wee, Joseph
   Li, Wen-Fei
   Chen, Lei
   Ma, Brigette B. Y.
   Tong, Macy
   Tan, Sze-Huey
   Cheah, Shie-Lee
   Fong, Kam-Weng
   Sommat, Kiattisa
   Soong, Yoke Lim
   Guo, Ying
   Lin, Ai-Hua
   Sun, Ying
   Hong, Ming-Huang
   Cao, Su-Mei
   Chen, Ming-Yuan
   Ma, Jun
TI Induction Chemotherapy plus Concurrent Chemoradiotherapy in Endemic
   Nasopharyngeal Carcinoma: Individual Patient Data Pooled Analysis of
   Four Randomized Trials
SO CLINICAL CANCER RESEARCH
AB Purpose: Because of the uneven geographic distribution and small number of randomized trials available, the value of additional induction chemotherapy (IC) to concurrent chemoradiotherapy (CCRT) in nasopharyngeal carcinoma (NPC) remains controversial. This study performed an individual patient data (IPD) pooled analysis to better assess the precise role of IC thorn CCRT in locoregionally advanced NPC.
   Experimental Design: Four randomized trials in endemic areas were identified, representing 1,193 patients; updated IPD were obtained. Progression-free survival (PFS) and overall survival (OS) were the primary and secondary endpoints, respectively.
   Results: Median follow-up was 5.0 years. The HR for PFS was 0.70 [95% confidence interval (CI), 0.56-0.86; P = 0.0009; 9.3% absolute benefit at 5 years] in favor of IC thorn CCRT versus CCRT alone. IC thorn CCRT also improved OS (HR = 0.75; 95% CI, 0.57-0.99; P = 0.04) and reduced distant failure (HR = 0.68; 95% CI, 0.51-0.90; P = 0.008). IC thorn CCRT had a tendency to improve locoregional control compared with CCRT alone (HR = 0.70; 95% CI, 0.48-1.01; P = 0.06). There was no heterogeneity between trials in any analysis. No interactions between patient characteristics and treatment effects on PFS or OS were found. After adding two supplementary trials to provide a more comprehensive overview, the conclusions remained valid and were strengthened. In a supplementary Bayesian network analysis, no statistically significant differences in survival between different IC regimens were detected.
   Conclusions: This IPD pooled analysis demonstrates the superiority of additional IC over CCRT alone in locoregionally advanced NPC, with the survival benefit mainly associated with improved distant control. (C) 2018 AACR.
RI Chan, Anthony Tak Cheung/R-3940-2018; B.Y., Brigette/H-4681-2017; Chen,
   Yu-Pei/AAY-9539-2020; Hui, Edwin/ABC-1818-2021
OI Chan, Anthony Tak Cheung/0000-0002-6912-8091; B.Y.,
   Brigette/0000-0003-4802-1102; Chen, Yu-Pei/0000-0002-0010-3494; Wee,
   Joseph/0000-0001-6123-1257; Tan, Sze Huey/0000-0002-3089-7379
SN 1078-0432
EI 1557-3265
PD APR 15
PY 2018
VL 24
IS 8
BP 1824
EP 1833
DI 10.1158/1078-0432.CCR-17-2656
UT WOS:000430183000009
PM 29431618
ER

PT J
AU Noronha, V
   Joshi, A
   Patil, VM
   Agarwal, J
   Ghosh-Laskar, S
   Budrukkar, A
   Murthy, V
   Gupta, T
   D'Cruz, AK
   Banavali, S
   Pai, PS
   Chaturvedi, P
   Chaukar, D
   Pande, N
   Chandrasekharan, A
   Talreja, V
   Vallathol, DH
   Mathrudev, V
   Manjrekar, A
   Maske, K
   Bhelekar, AS
   Nawale, K
   Kannan, S
   Gota, V
   Bhattacharjee, A
   Kane, S
   Juvekar, SL
   Prabhash, K
AF Noronha, Vanita
   Joshi, Amit
   Patil, Vijay Maruti
   Agarwal, Jaiprakash
   Ghosh-Laskar, Sarbani
   Budrukkar, Ashwini
   Murthy, Vedang
   Gupta, Tejpal
   D'Cruz, Anil K.
   Banavali, Shripad
   Pai, Prathamesh S.
   Chaturvedi, Pankaj
   Chaukar, Devendra
   Pande, Nikhil
   Chandrasekharan, Arun
   Talreja, Vikas
   Vallathol, Dilip Harindran
   Mathrudev, Vijayalakshmi
   Manjrekar, Aparna
   Maske, Kamesh
   Bhelekar, Arati Sanjay
   Nawale, Kavita
   Kannan, Sadhana
   Gota, Vikram
   Bhattacharjee, Atanu
   Kane, Shubhada
   Juvekar, Shashikant L.
   Prabhash, Kumar
TI Once-a-Week Versus Once-Every-3-Weeks Cisplatin Chemoradiation for
   Locally Advanced Head and Neck Cancer: A Phase III Randomized
   Noninferiority Trial
SO JOURNAL OF CLINICAL ONCOLOGY
AB PurposeChemoradiation with cisplatin 100 mg/m(2) given once every 3 weeks is the standard of care in locally advanced head and neck squamous cell cancer (LAHNSCC). Increasingly, low-dose once-a-week cisplatin is substituted because of perceived lower toxicity and convenience. However, there is no level 1 evidence of comparable efficacy to cisplatin once every 3 weeks.Patients and MethodsIn this phase III randomized trial, we assessed the noninferiority of cisplatin 30 mg/m(2) given once a week compared with cisplatin 100 mg/m(2) given once every 3 weeks, both administered concurrently with curative intent radiotherapy in patients with LAHNSCC. The primary end point was locoregional control (LRC); secondary end points included toxicity, compliance, response, progression-free survival, and overall survival.ResultsBetween 2013 and 2017, we randomly assigned 300 patients, 150 to each arm. Two hundred seventy-nine patients (93%) received chemoradiotherapy in the adjuvant setting. At a median follow-up of 22 months, the estimated cumulative 2-year LRC rate was 58.5% in the once-a-week arm and 73.1% in the once-every-3-weeks arm, leading to an absolute difference of 14.6% (95% CI, 5.7% to 23.5%); P = .014; hazard ratio (HR), 1.76 (95% CI, 1.11 to 2.79). Acute toxicities of grade 3 or higher occurred in 71.6% of patients in the once-a-week arm and in 84.6% of patients in the once-every-3-weeks arm (P = .006). Estimated median progression-free survival in the once-a-week arm was 17.7 months (95% CI, 0.42 to 35.05 months) and in the once-every-3-weeks arm, 28.6 months (95% CI, 15.90 to 41.30 months); HR, 1.24 (95% CI, 0.89 to 1.73); P = .21. Estimated median overall survival in the once-a-week arm was 39.5 months and was not reached in the once-every-3-weeks arm (HR, 1.14 [95% CI, 0.79 to 1.65]; P = .48).ConclusionOnce-every-3-weeks cisplatin at 100 mg/m(2) resulted in superior LRC, albeit with more toxicity, than did once-a-week cisplatin at 30 mg/m(2), and should remain the preferred chemoradiotherapy regimen for LAHNSCC in the adjuvant setting.
RI Bhattacharjee/AAE-9509-2019; Gota, Vikram/AAF-2709-2019;
   Chandrasekharan, Arun/AAY-8101-2021; Bhattacharjee, Atanu
   AB/F-4970-2011; Gota, Vikram/AAK-1906-2021
OI Bhattacharjee/0000-0002-5757-5513; Chandrasekharan,
   Arun/0000-0001-5373-0558; Chaturvedi, Pankaj/0000-0002-3520-1342
SN 0732-183X
EI 1527-7755
PD APR 10
PY 2018
VL 36
IS 11
BP 1064
EP +
DI 10.1200/JCO.2017.74.9457
UT WOS:000429531700005
PM 29220295
ER

PT J
AU Saijoh, S
   Matsuzuka, T
   Sato, H
   Suzuki, M
   Ikeda, M
   Suzuki, R
   Nakaegawa, Y
   Omori, K
AF Saijoh, S.
   Matsuzuka, T.
   Sato, H.
   Suzuki, M.
   Ikeda, M.
   Suzuki, R.
   Nakaegawa, Y.
   Omori, K.
TI Long-term outcomes of alternating chemoradiotherapy in patients with
   advanced nasopharyngeal cancer: a single-centre experience over the last
   decade
SO ACTA OTORHINOLARYNGOLOGICA ITALICA
AB We assessed the long-term outcomes of alternating chemoradiotherapy (ACRT) using 5-fluorouracil and cisplatin (FP) in 25 patients with stage II or advanced nasopharyngeal cancer treated at our institution between April 1999 and April 2010. Median follow-up duration was 87 months (range 2-189). According to the 2009 TNM classification (UICC), six patients were in stage II, nine in stage III, and 10 in stage IV. Treatment completion, response and five-year survival rates were retrospectively assessed. ACRT was performed with a first course of chemotherapy administered followed by the initial round of radiotherapy (36 Gy). Then, a second course of chemotherapy with additional radiotherapy (20-30 Gy) was administered, followed by a final third course of chemotherapy. For chemotherapy, 5-fluorouracil (5-FU, 800 mg/m(2)/24 h) was intravenously administered for five days, and cisplatin (CDDP, 50 mg/m(2)/24 h) was administered on the last two days. Treatment completion rate was 96% (24 of 25 cases), and the response rate was 100% (CR: 24 cases and PR: 1 case). Additionally, the five-year overall survival rate was 89.3%. We have demonstrated that ACRT is an effective regimen to treat nasopharyngeal cancer, revealing higher treatment completion, response, and five-year overall survival rates compared with other combinatorial radiotherapy and chemotherapy treatment regimens.
RI Matsuzuka, Takashi/AAR-4239-2020; Omori, Koichi/AAU-9017-2021
OI Omori, Koichi/0000-0003-3404-5461
SN 0392-100X
EI 1827-675X
PD APR
PY 2018
VL 38
IS 2
BP 103
EP 108
DI 10.14639/0392-100X-1835
UT WOS:000453584400004
PM 29967557
ER

PT J
AU Tang, LQ
   Chen, DP
   Guo, L
   Mo, HY
   Huang, Y
   Guo, SS
   Qi, B
   Tang, QN
   Wang, P
   Li, XY
   Li, JB
   Liu, Q
   Gao, YH
   Xie, FY
   Liu, LT
   Li, Y
   Liu, SL
   Xie, HJ
   Liang, YJ
   Sun, XS
   Yan, JJ
   Wu, YS
   Luo, DH
   Huang, PY
   Xiang, YQ
   Sun, R
   Chen, MY
   Lv, X
   Wang, L
   Xia, WX
   Zhao, C
   Cao, KJ
   Qian, CN
   Guo, X
   Hong, MH
   Nie, ZQ
   Chen, QY
   Mai, HQ
AF Tang, Lin-Quan
   Chen, Dong-Ping
   Guo, Ling
   Mo, Hao-Yuan
   Huang, Ying
   Guo, Shan-Shan
   Qi, Bin
   Tang, Qing-Nan
   Wang, Pan
   Li, Xiao-Yun
   Li, Ji-Bin
   Liu, Qing
   Gao, Yuan-Hong
   Xie, Fang-Yun
   Liu, Li-Ting
   Li, Yang
   Liu, Sai-Lan
   Xie, Hao-Jun
   Liang, Yu-Jing
   Sun, Xue-Song
   Yan, Jin-Jie
   Wu, Yi-Shan
   Luo, Dong-Hua
   Huang, Pei-Yu
   Xiang, Yan-Qun
   Sun, Rui
   Chen, Ming-Yuan
   Lv, Xing
   Wang, Lin
   Xia, Wei-Xiong
   Zhao, Chong
   Cao, Ka-Jia
   Qian, Chao-Nan
   Guo, Xiang
   Hong, Ming-Huang
   Nie, Zhi-Qiang
   Chen, Qiu-Yan
   Mai, Hai-Qiang
TI Concurrent chemoradiotherapy with nedaplatin versus cisplatin in stage
   II-IVB nasopharyngeal carcinoma: an open-label, non-inferiority,
   randomised phase 3 trial
SO LANCET ONCOLOGY
AB Background Cisplatin-based concurrent chemo-radiotherapy is currently considered to be the standard treatment regimen for patients with advanced nasopharyngeal carcinoma, but has well known side-effects such as gastrointestinal reactions, nephrotoxicity, and ototoxicity. Nedaplatin was developed to decrease the toxic effects induced by cisplatin, and in this trial we assessed whether a nedaplatin-based concurrent chemoradiotherapy regimen was non-inferior to a cisplatin-based regimen in patients with locoregional, stage II-IVB nasopharyngeal carcinoma.
   Methods We did an open-label, non-inferiority, phase 3, randomised, controlled trial at two centres in China. Patients aged 18-65 years with non-keratinising stage II-IVB (T1-4N1-3 or T3-4N0) nasopharyngeal carcinoma, a Karnofsky score of at least 70, and adequate haematological, renal, and hepatic function were randomly assigned (1:1) to receive intravenously either nedaplatin 100 mg/m(2) or cisplatin 100 mg/m(2) on days 1, 22, and 43 for three cycles concurrently with intensity-modulated radiotherapy. Randomisation was done manually using a computer-generated random number code and patients were stratified by treatment centre and clinical stage. Patients and clinicians were not masked to treatment allocation. The primary endpoint was progression-free survival at 2 years; non-inferiority was shown if the upper limit of the 95% CI for the difference in 2-year progression-free survival between the two groups did not exceed 10%. Analyses were by both intention to treat and per protocol, including all patients who received at least one complete cycle of chemotherapy. This trial is registered with ClinicalTrials.gov, number NCT01540136, and is currently in follow-up.
   Findings Between Jan 16, 2012, and July 16, 2014, we randomly assigned 402 patients to nedaplatin-based (n=201) or cisplatin-based (n=201) concurrent chemoradiotherapy. In the intention-to-treat population, 2-year progression-free survival was 89.9% (95% CI 85.8-94.0) in the cisplatin group and 88.0% (83.5-94.5) in the nedaplatin group, with a difference of 1.9% (95% CI -4.2 to 8.0; Pnon-inferiority=0.0048). In the per-protocol analysis (cisplatin group, n=197; nedaplatin group, n=196), 2-year progression-free survival was 89.7% (95% CI 85.4-94.0) in the cisplatin group and 88.7% (84.2-94.5) in the nedaplatin group, with a difference of 1.0% (95% CI -5.2 to 7.0; Pnon-inferiority=0.0020). A significantly higher frequency of grade 3 or 4 vomiting (35 [18%] of 198 in the cisplatin group vs 12 [6%] of 200 in the nedaplatin group, p<0.0001), nausea (18 [9%] vs four [2%], p=0.0021), and anorexia (53 [27%] vs 26 [13%], p=0.00070) was observed in the cisplatin group compared with the nedaplatin group. 11 (6%) patients in the nedaplatin group had grade 3 or 4 thrombocytopenia compared with four (2%) in the cisplatin group (p=0.065). Patients in the cisplatin group had a higher frequency of any grade or grade 3 or 4 late auditory or hearing toxicities than did patients in the nedaplatin group (grade 3 or 4: three [2%] in the nedaplatin group vs 11 [6%] in the cisplatin group, p=0.030). No patients died from treatment-related causes.
   Interpretation Our findings show that nedaplatin-based concurrent chemoradiotherapy represents an alternative doublet treatment strategy to cisplatin-based concurrent chemoradiotherapy for patients with locoregional, advanced nasopharyngeal carcinoma. Further investigations are needed to explore the potential use of this treatment as induction or adjuvant chemotherapy or in combination with other agents.
RI Li, Ji-Bin/J-6381-2018
OI Li, Ji-Bin/0000-0001-7632-3648; Gao, Yuan-Hong/0000-0002-6429-5376;
   Zhiqiang, Nie/0000-0001-7642-3286
SN 1470-2045
EI 1474-5488
PD APR
PY 2018
VL 19
IS 4
BP 461
EP 473
DI 10.1016/S1470-2045(18)30104-9
UT WOS:000428790400035
PM 29501366
ER

PT J
AU Peng, H
   Tang, LL
   Chen, BB
   Chen, L
   Li, WF
   Mao, YP
   Liu, X
   Zhang, Y
   Liu, LZ
   Tian, L
   Guo, Y
   Sun, Y
   Ma, J
AF Peng, Hao
   Tang, Ling-Long
   Chen, Bin-Bin
   Chen, Lei
   Li, Wen-Fei
   Mao, Yan-Ping
   Liu, Xu
   Zhang, Yuan
   Liu, Li-Zhi
   Tian, Li
   Guo, Ying
   Sun, Ying
   Ma, Jun
TI Optimizing the induction chemotherapy regimen for patients with
   locoregionally advanced nasopharyngeal Carcinoma: A big-data
   intelligence platform-based analysis
SO ORAL ONCOLOGY
AB Objectives: This study aimed at identifying the optimal induction chemotherapy regimen for patients with locoregionally advanced nasopharyngeal carcinoma (NPC) treated by intensity-modulated radiotherapy.
   Materials and methods: We identified eligible patients with newly-diagnosed stage III-IVA NPC (excluding T3N0) between September 2009 and May 2015. Survival outcomes and grade 3-4 toxicities were compared between different IC regimen groups.
   Results: In total, 3738 patients were eligible for this study, with 1572 (42.1%), 1085 (29.0%) and 1081 (28.9%) receiving TPF, PF and TP, respectively. In the whole population, multivariate analysis found that TPF seems to be better than PF and TP. Howerver, subgroup analysis revealed TPF and TP had same effectiveness in patients receiving a cumulative cisplatin dose (CCD) >= 200 mg/m(2) in concurrent chemotherapy, while TPF shows relatively better survival benefit in patients receiving CCD < 200 mg/m(2). Grade 3-4 toxicities were similar between TPF and TP groups, but were relatively higher than that in PF group.
   Conclusions: Our study concluded that induction TP regimen may be enough for patients receiving a CCD >= 200 mg/m(2), while TPF may be superior to TP and PF for patients receiving a CCD < 200 mg/m(2), although grade 3-4 toxic events were more common but tolerable. Further studies are needed to validate our findings.
OI Peng, Hao/0000-0002-6903-7325
SN 1368-8375
EI 1879-0593
PD APR
PY 2018
VL 79
BP 40
EP 46
DI 10.1016/j.oraloncology.2018.02.011
UT WOS:000428410800007
PM 29598949
ER

PT J
AU Fulcher, CD
   Haigentz, M
   Ow, TJ
AF Fulcher, Cory D.
   Haigentz, Missak, Jr.
   Ow, Thomas J.
CA AHNS
TI AHNS Series: Do you know your guidelines? Principles of treatment for
   locally advanced or unresectable head and neck squamous cell carcinoma
SO HEAD AND NECK-JOURNAL FOR THE SCIENCES AND SPECIALTIES OF THE HEAD AND
   NECK
AB This article is a continuation of the Do You Know Your Guidelines series, initiated by the Education committee of the American Head and Neck Society. Treatment guidelines for advanced head and neck squamous cell carcinoma are reviewed here, including the critical roles of radiotherapy, chemotherapy, and the recent application of immunotherapy agents. We will be limiting this discussion to include cancers of the oral cavity, oropharynx, hypopharynx, and larynx. It should be noted that much of the article pertains to human papillomavirus (HPV)-negative oropharyngeal cancer where applicable, as HPV-positive oropharyngeal squamous cell carcinoma carries a different natural history, different prognosis, and now different staging criteria. Additionally, the article will not include information on nasopharyngeal or sinus cancers, as these latter topics are covered in separate Do you know your guidelines? installments and these diagnoses carry somewhat different approaches to diagnosis and management that diverge from the focus of this article.
OI Haigentz, Missak/0000-0002-3610-2266
SN 1043-3074
EI 1097-0347
PD APR
PY 2018
VL 40
IS 4
BP 676
EP 686
DI 10.1002/hed.25025
UT WOS:000427248400007
PM 29171929
ER

PT J
AU Frikha, M
   Auperin, A
   Tao, Y
   Elloumi, F
   Toumi, N
   Blanchard, P
   Lang, P
   Sun, S
   Racadot, S
   Thariat, J
   Alfonsi, M
   Tuchais, C
   Cornely, A
   Moussa, A
   Guigay, J
   Daoud, J
   Bourhis, J
AF Frikha, M.
   Auperin, A.
   Tao, Y.
   Elloumi, F.
   Toumi, N.
   Blanchard, P.
   Lang, P.
   Sun, S.
   Racadot, S.
   Thariat, J.
   Alfonsi, M.
   Tuchais, C.
   Cornely, A.
   Moussa, A.
   Guigay, J.
   Daoud, J.
   Bourhis, J.
CA GORTEC
TI A randomized trial of induction docetaxel-cisplatin-5FU followed by
   concomitant cisplatin-RT versus concomitant cisplatin-RT in
   nasopharyngeal carcinoma (GORTEC 2006-02)
SO ANNALS OF ONCOLOGY
AB Concomitant chemotherapy (CT)-radiotherapy (RT) is a standard of care in locally advanced nasopharyngeal carcinoma (NPC) and a role for induction CT is not established.
   Patients with locally advanced NPC, WHO type 2 or 3, were randomized to induction TPF plus concomitant cisplatin-RT or concomitant cisplatin-RT alone. The TPF regimen consisted of three cycles of Docetaxel 75 mg/m(2) day 1; cisplatin 75 mg/m(2) day 1; 5FU 750 mg/m(2)/day days 1-5. RT consisted of 70 Gy in 7 weeks plus concomitant cisplatin 40 mg/m(2) weekly.
   A total of 83 patients were included in the study. Demographics and tumour characteristics were well balanced between both arms. Most of the patients (95%) in the TPF arm received three cycles of induction CT. The rate of grade 3-4 toxicity and the compliance (NCI-CTCAE v3) during cisplatin-RT were not different between both arms. With a median follow-up of 43.1 months, the 3-year PFS rate was 73.9% in the TPF arm versus 57.2% in the reference arm [hazard ratio (HR) = 0.44; 95% confidence interval (CI): 0.20-0.97, P = 0.042]. Similarly the 3 years overall survival rate was 86.3% in the TPF arm versus 68.9% in the reference arm (HR = 0.40; 95% CI: 0.15-1.04, P = 0.05).
   In conclusion, several important aspects can be emphasized: the compliance to induction TPF was good and TPF did not compromise the tolerance of the concomitant RT-cisplatin phase. The improved PFS and overall survival rates needs to be confirmed by further trials.
RI Blanchard, Pierre/AAC-8695-2019
OI Blanchard, Pierre/0000-0003-4785-3409; tao, yungan/0000-0002-6916-5263;
   Bourhis, Jean/0000-0001-5162-1171; thariat, juliette/0000-0003-4755-496X
SN 0923-7534
EI 1569-8041
PD MAR
PY 2018
VL 29
IS 3
BP 731
EP 736
DI 10.1093/annonc/mdx770
UT WOS:000429455000031
PM 29236943
ER

PT J
AU Xue, F
   Hu, CS
   He, XY
AF Xue, Fen
   Hu, Chaosu
   He, Xiayun
TI Impact of minimum point dose on local control and toxicity in T3-4
   nasopharyngeal carcinoma treated with intensity-modulated radiation
   therapy plus chemotherapy
SO JAPANESE JOURNAL OF CLINICAL ONCOLOGY
AB We aim to explore the relationship between minimum point dose (D-min) to the primary gross tumor volume (GTV_P) and local control in treating T3-4 nasopharyngeal carcinoma (NPC).
   Ninety-six non-metastatic T3-4 NPC patients were enrolled between January 2009 and November 2013. Intensity-modulated radiation therapy (IMRT) plus docetaxel, cisplatin and fluorouracil (TPF) chemotherapy was administered. The prescribed dose was 66-70.4 Gy to the GTV_P while maintaining all the critical neurologic organs within dose constraints.
   The local response rate was 88.6% after induction chemotherapy. With a median follow-up of 48.5 months, the 3-year local failure-free survival (LFFS) and overall survival (OS) rates were 92.4% and 89.6%, respectively. The average D-min to the GTV_P was 59.4 Gy (range, 48.3-70.4 Gy). Additionally, 54.0 Gy was identified as the optimal cut-off D-min to the GTV_P, and the D-min >= 54.0 Gy group had a better local complete response rate after IMRT (52.4% vs. 81.3%, chi(2) = 7.335, P = 0.007), a better 3-year LFFS (95.9% vs. 78.4%, P = 0.005) and a better OS (93.3% vs. 75.9%, P = 0.003). Furthermore, a multivariate analysis found the D-min to the GTV_P >= 54.0 Gy to be prognostically important for LFFS and OS. One patient (1%) developed asymptomatic temporal lobe necrosis, but no other neurological dysfunctions were observed.
   For T3-4-stage NPC treated with IMRT plus TPF chemotherapy, excellent local control with few late toxicities was achieved. A D-min >= 54.0 Gy to the GTV_P may confer better local control. New ways to increase the D-min to the GTV_P as far as possible without increasing late toxicities are urgently required.
OI Hu, Chaosu/0000-0002-6503-0951
SN 0368-2811
EI 1465-3621
PD MAR
PY 2018
VL 48
IS 3
BP 265
EP 271
DI 10.1093/jjco/hyx183
UT WOS:000426862300007
PM 29294009
ER

PT J
AU Lv, JW
   Qi, ZY
   Zhou, GQ
   He, XJ
   Chen, YP
   Mao, YP
   Chen, L
   Tang, LL
   Li, WF
   Lin, AH
   Ma, J
   Sun, Y
AF Lv, Jia-Wei
   Qi, Zhen-Yu
   Zhou, Guan-Qun
   He, Xiao-Jun
   Chen, Yu-Pei
   Mao, Yan-Ping
   Chen, Lei
   Tang, Ling-Long
   Li, Wen-Fei
   Lin, Ai-Hua
   Ma, Jun
   Sun, Ying
TI Optimal cumulative cisplatin dose in nasopharyngeal carcinoma patients
   receiving additional induction chemotherapy
SO CANCER SCIENCE
AB To clarify the optimal cumulative cisplatin dose (CCD) in locoregionally-advanced nasopharyngel carcinoma (NPC) patients receiving induction chemotherapy (IC) plus concurrent chemoradiotherapy (CCRT). Using the NPC-specific database from the established big-data intelligence platform at Sun Yat-Sen University Cancer Center, 583 non-disseminated, locoregionally-advanced NPC patients receiving IC plus CCRT were enrolled. Propensity score matching (PSM) analysis was conducted to control for confounding factors. The median CCD was 160 mg/m(2) after IC (range, 40-300 mg/m(2)); only 74 patients (12.7%) achieved CCD >200 mg/m(2). Patients receiving >200 mg/m(2) CCD did not show significantly improved 5-year overall survival (OS) (HR = 1.19; 95% confidence intervals [CI] 0.69-2.06, P = .53) and progression-free survival (PFS) (HR = 1.03; 95% CI: 0.63-1.68, P = .92) compared with patients receiving <200 mg/m(2) CCD. Further investigations of the potential of median CCD (160 mg/m(2)) to yield survival benefits revealed that there were no significant differences in survival endpoints between patients receiving CCD >160 mg/m(2) and CCD < 160 mg/m(2) in both the original and PSM cohorts. In addition, subgroup analysis indicated a favorable PFS, but not OS, with higher cisplatin administration in patients with pretreatment Epstein-Barr virus deoxyribonucleic acid (EBV DNA) <1000 copies/mL (HR = 0.26, 95% CI: 0.07-0.93, P = .03) and receiving <3 IC cycles (HR = 0.59, 95% CI 0.33-1.07, P = .08). Our analysis of real world data provided references for the optimal CCD in locoregionally-advanced NPC receiving additional IC. The causal relationship between 200 mg/m(2) CCD and improved survival was not defined; 160 mg/m(2) CCD might be enough. However, for patients with EBV DNA <1000 copy/mL and receiving <3 IC cycles, a higher dose might be necessary.
RI Chen, Yu-Pei/AAY-9539-2020
OI Chen, Yu-Pei/0000-0002-0010-3494
SN 1349-7006
PD MAR
PY 2018
VL 109
IS 3
BP 751
EP 763
DI 10.1111/cas.13474
UT WOS:000426596800027
PM 29266526
ER

PT J
AU Ng, WT
   Ngan, RKC
   Kwong, DLW
   Tung, SY
   Yuen, KT
   Kam, MKM
   Sze, HCK
   Yiu, HHY
   Chan, LLK
   Lung, ML
   Lee, AWM
AF Ng, Wai-Tong
   Ngan, Roger K. C.
   Kwong, Dora L. W.
   Tung, Stewart Y.
   Yuen, Kam-Tong
   Kam, Michael K. M.
   Sze, Henry C. K.
   Yiu, Harry H. Y.
   Chan, Lucy L. K.
   Lung, Maria L.
   Lee, Anne W. M.
TI Prospective, Multicenter, Phase 2 Trial of Induction Chemotherapy
   Followed by Bio-Chemoradiotherapy for Locally Advanced Recurrent
   Nasopharyngeal Carcinoma
SO INTERNATIONAL JOURNAL OF RADIATION ONCOLOGY BIOLOGY PHYSICS
AB Purpose: To evaluate, in a phase 2 study, whether induction docetaxel, cisplatin, and fluorouracil (TPF) followed by weekly docetaxel and cetuximab in concurrence with intensity modulated radiation therapy can improve the treatment outcome for patients with advanced locally recurrent nasopharyngeal carcinoma (rNPC).
   Methods and Materials: Thirty-three patients with rNPC (T3-T4, N0-N1, M0) were recruited. Of these, 19 patients (57.6%) had stage rT3 recurrence, and the rest had stage rT4. Eight patients also had rN1 at the time of relapse. Treatment outcomes and safety were evaluated.
   Results: Among these 33 patients, 1 died after 1 cycle of TPF, 5 patients withdrew from the study during the induction period because of grade >= 3 toxicities; 27 patients completed the whole course of treatment, but 1 died before any assessment could be made. The median follow-up period was 28.5 months. The progression-free survival and overall survival at 3 years for the whole group were 35.7% and 63.8%, respectively. Among the 26 patients who could be assessed after treatment, the complete response rate was 30.8%, and the locoregional control rate at 3 years was 49.2%. Temporal lobe necrosis (TLN) developed in 8 cases. The rates of grade >= 3 hearing loss, soft tissue necrosis, dysphagia, and trismus were 30.8%, 15.4%, 11.5%, and 19.2%, respectively. Overall, 5 patients died owing to acute (1 after cycle 1 TPF and 1 after completion of bio-chemoradiotherapy) or late (2 epistaxis and 1 TLN) treatment-related complications.
   Conclusions: The proposed salvage treatment regimen for advanced locally recurrent NPC could achieve a better treatment outcome than seen in previous studies. However, poor tolerability of induction TPF and the high rate of TLN limit its applicability outside clinical trials. (C) 2017 Elsevier Inc. All rights reserved.
RI Ng, Wai Tong/H-9525-2019; Lung, Maria Li/C-4495-2009
OI Ng, Wai Tong/0000-0001-6696-3000; Lung, Maria Li/0000-0003-2559-3626
SN 0360-3016
EI 1879-355X
PD MAR 1
PY 2018
VL 100
IS 3
BP 630
EP 638
DI 10.1016/j.ijrobp.2017.11.038
UT WOS:000425035400020
PM 29413277
ER

PT J
AU Wei, JW
   Feng, HX
   Xiao, WW
   Wang, QX
   Qiu, B
   Liu, SL
   Deng, ML
   Lu, LX
   Chang, H
   Gao, YH
AF Wei, Jiawang
   Feng, Huixia
   Xiao, Weiwei
   Wang, Qiaoxuan
   Qiu, Bo
   Liu, Shiliang
   Deng, Meiling
   Lu, Lixia
   Chang, Hui
   Gao, Yuanhong
TI Cycle number of neoadjuvant chemotherapy might influence survival of
   patients with T1-4N2-3M0 nasopharyngeal carcinoma
SO CHINESE JOURNAL OF CANCER RESEARCH
AB Objective: Stage N2-3 nasopharyngeal carcinoma (NPC) shows a high risk of distant metastasis, which will finally cause death. This study aimed to evaluate the impact of neoadjuvant chemotherapy (NACT) of various cycles before radical radiotherapy on distant metastasis and survival of patients with stage N2-3 diseases.
   Methods: In this study, a total of 1,164 consecutive patients with non-metastatic N2-3 NPC were recruited and prospectively observed. Then 231 patients who received NACT of 4 cycles (NACT= 4 group) were matched 1: 2: 1 to 462 patients treated with NACT of 2 cycles (NACT= 2 group) and 231 patients treated without NACT (NACT= 0 group), according to age, histological subtype, N stage and NACT regimen. Five candidate variables (sex, T stage, concurrent chemotherapy, intensity-modulated radiation therapy and cycle number of NACT) were analyzed for their association with patients' survival.
   Results: After matching, the overall survival (OS), disease-free survival (DFS), local-recurrence-free survival (RFS) and distant-metastasis-free survival (MFS) of the NACT= 4 group (89.2%, 81.0%, 83.3% and 84.8%, respectively) were better than those of the NACT= 2 group (83.3%, 72.5%, 81.2% and 77.9%, respectively) and the NACT= 0 group (74.0%, 63.2%, 74.0% and 68.8%, respectively). In multivariate analysis, the cycle number of NACT maintained statistical significance on the OS, DFS, RFS and MFS (all P<0.05).
   Conclusions: For N2-3 NPC, cycle number of NACT appeared to be an independent factor associated with an improvement of survival.
OI Gao, Yuan-Hong/0000-0002-6429-5376; Xiao, WeiWei/0000-0002-9922-640X
SN 1000-9604
EI 1993-0631
PD FEB
PY 2018
VL 30
IS 1
BP 51
EP +
DI 10.21147/j.issn.1000-9604.2018.01.06
UT WOS:000426439800006
PM 29545719
ER

PT J
AU Au, KH
   Ngan, RKC
   Ng, AWY
   Poon, DMC
   Ng, WT
   Yuen, KT
   Lee, VHF
   Tung, SY
   Chan, ATC
   Sze, HCK
   Cheng, ACK
   Lee, AWM
   Kwong, DLW
   Tam, AHP
AF Au, K. H.
   Ngan, Roger K. C.
   Ng, Alice W. Y.
   Poon, Darren M. C.
   Ng, W. T.
   Yuen, K. T.
   Lee, Victor H. F.
   Tung, Stewart Y.
   Chan, Anthony T. C.
   Sze, Henry C. K.
   Cheng, Ashley C. K.
   Lee, Anne W. M.
   Kwong, Dora L. W.
   Tam, Anthony H. P.
TI Treatment outcomes of nasopharyngeal carcinoma in modern era after
   intensity modulated radiotherapy (IMRT) in Hong Kong: A report of 3328
   patients (HKNPCSG 1301 study)
SO ORAL ONCOLOGY
AB Purpose: To evaluate treatment outcomes, failure patterns and late toxicities in patients with nasopharyngeal carcinoma (NPC) treated by intensity modulated radiotherapy (IMRT) in 6 public hospitals in Hong Kong over a 10-year period from 2001 to 2010.
   Material and methods: Eligible patients were identified through the Hong Kong Cancer Registry data base. Clinical information was retrieved and verified by oncologists working in the individual centers. Treatment details, survival outcomes and late toxicities were analyzed.
   Results: A total of 3328 patients were recruited. The median follow-up time was 80.2 months. The 8-year actuarial overall survival (OS), local failure-free survival (LFFS), regional failure-free survival (RFFS), distant failure free survival (DFFS), progression-free survival (PFS) for the whole group was 68.5%, 85.8%, 91.5%, 81.5% and 62.6% respectively. Male gender, older age, advanced T and N stage were adverse prognostic factors for OS, DFFS and PFS, whereas use of chemotherapy in form of concurrent chemo-irradiation (CRT), neoadjuvant + CRT, or CRT + adjuvant chemotherapy were favorable prognostic factors for OS and PFS. The local control was adversely affected by advanced T stage. N stage remained as the single adverse prognostic factor for regional control. Distant metastasis was the commonest site of failure.
   Conclusion: IMRT is an effective treatment for NPC with excellent overall loco-regional control. Distant metastasis is the major site of failure. Concurrent chemotherapy with cisplatin has an established role in NPC patients treated by IMRT.
RI Sin, Don/AAC-2219-2021; Ng, Wai Tong/H-9525-2019; Chan, Anthony Tak
   Cheung/R-3940-2018
OI Ng, Wai Tong/0000-0001-6696-3000; Chan, Anthony Tak
   Cheung/0000-0002-6912-8091; Lee, Victor/0000-0002-6283-978X
SN 1368-8375
EI 1879-0593
PD FEB
PY 2018
VL 77
BP 16
EP 21
DI 10.1016/j.oraloncology.2017.12.004
UT WOS:000424850100003
PM 29362121
ER

PT J
AU Yang, Q
   Zhang, MX
   Zou, X
   Liu, YP
   You, R
   Yu, T
   Jiang, R
   Zhang, YN
   Cao, JY
   Hong, MH
   Liu, Q
   Guo, L
   Kang, TB
   Zhu, XF
   Chen, MY
AF Yang, Qi
   Zhang, Meng-Xia
   Zou, Xiong
   Liu, You-Ping
   You, Rui
   Yu, Tao
   Jiang, Rou
   Zhang, Yi-Nuan
   Cao, Jing-Yu
   Hong, Ming-Huang
   Liu, Qing
   Guo, Ling
   Kang, Tie-Bang
   Zhu, Xiao-Feng
   Chen, Ming-Yuan
TI A Prognostic Bio-Model Based on SQSTM1 and N-Stage Identifies
   Nasopharyngeal Carcinoma Patients at High Risk of Metastasis for
   Additional Induction Chemotherapy
SO CLINICAL CANCER RESEARCH
AB Purpose: Metastasis is one of the most important causes of treatment failure in nasopharyngeal carcinoma (NPC). In T4 or N2-3 patients at high-risk of metastasis, concurrent chemoradiotherapy (CCRT) is inadequate and additional induction chemotherapy (IC) is controversial. There is a critical need to develop a better patient stratification to efficiently identify patients at high-risk of metastasis for additional IC. Recently, Sequestosome 1 (SQSTM1)/p62, an autophagy adaptor protein, was identified as one of the metastasis-related proteins in NPC. However, the mechanism by which SQSTM1 is involved in NPC metastasis was not investigated.
   Experimental Design: The effect of SQSTM1 on cell migration and invasion was examined in vitro and in vivo. SQSTM1 expression was analyzed in clinical NPC samples using IHC. Luciferase reporter analyses were conducted to identify the effects of SQSTM1 on NF-kappa B transcriptional activity. A prediction bio-model was constructed by Cox analysis. Retrospective and prospective randomized clinical data were adopted to build and test the model, respectively.
   Results: SQSTM1 mediated epithelial to mesenchymal transition (EMT) through the NF-kappa B pathway to promote NPC metastasis. Inhibiting SQSTM1 enhanced sensitivity to cisplatin in NPC cells. In NPC patients, high SQSTM1 expression was associated with increased risk of distant metastasis. Furthermore, we propose a prognostic bio-model based on SQSTM1 and N-stage to predict NPC metastasis. Most importantly, our prospective randomized study suggested that IC is beneficial for NPC patients with high metastasis risk.
   Conclusions: The prognostic bio-model identifies NPC patients at high-risk of metastasis for additional IC. (C) 2017 AACR.
SN 1078-0432
EI 1557-3265
PD FEB 1
PY 2018
VL 24
IS 3
BP 648
EP 658
DI 10.1158/1078-0432.CCR-17-1963
UT WOS:000423975900017
PM 29030355
ER

PT J
AU Liu, YC
   Wang, WY
   Twu, CW
   Jiang, RS
   Liang, KL
   Lin, PJ
   Lin, JW
   Lin, JC
AF Liu, Yi-Chun
   Wang, Wen-Yi
   Twu, Chih-Wen
   Jiang, Rong-San
   Liang, Kai-Li
   Lin, Po-Ju
   Lin, Jing-Wei
   Lin, Jin-Ching
TI Comparison Long-term Outcome of Definitive Radiotherapy plus Different
   Chemotherapy Schedules in Patients with Advanced Nasopharyngeal
   Carcinoma
SO SCIENTIFIC REPORTS
AB Concurrent chemoradiotherapy (CCRT) is the current standard of care for advanced nasopharyngeal carcinoma (NPC). We hypothesize that shifting CCRT to neoadjuvant chemotherapy followed by radiotherapy (NeoCT-RT) is an alternative option. From December 2004 to January 2009, 256 NPC patients with stage II-IVB were treated by either CCRT or NeoCT-RT. All patients received the same dosage and fractionation schedule of RT. After long-term follow-up, 26.8% (34/127) and 23.3% (30/129) of patients who received CCRT and NeoCT-RT respectively, developed a tumor relapse (P = 0.6134). Overall survival (HR = 1.52, 95%CI = 0.91-2.55, P = 0.1532) and progression-free survival (HR = 1.22, 95%CI = 0.75-1.99, P = 0.4215) were similar in both groups. However, acute toxicities during RT period revealed a significant reduction of grade 3/4 vomiting (23% vs. 0%, P < 0.0001), mucositis (55% vs. 16%, P < 0.0001), and neck dermatitis (31% vs. 16%, P = 0.0041) in the NeoCT-RT group, resulting in fewer emergency room visits (10.2% vs. 1.6%, P = 0.0071). Severe treatment-related late toxicity (15% vs. 14%, P = 0.9590) and the occurrence of second malignancy (3.9% vs. 5.4%, P = 0.7887) also showed no differences. We concluded that NeoCT-RT could be an attractive alternative option of CCRT for advanced NPC.
SN 2045-2322
PD JAN 11
PY 2018
VL 8
AR 470
DI 10.1038/s41598-017-18713-z
UT WOS:000419941000011
PM 29323141
ER

PT J
AU Gou, XX
   Jin, F
   Wu, WL
   Long, JH
   Li, YY
   Gong, XY
   Chen, GY
   Chen, XX
   Liu, LN
AF Gou, Xiao-Xia
   Jin, Feng
   Wu, Wei-Li
   Long, Jin-Hua
   Li, Yuan-Yuan
   Gong, Xiu-Yun
   Chen, Guo-Yan
   Chen, Xiao-Xiao
   Liu, Li-Na
TI Induction chronomodulated chemotherapy plus radiotherapy for
   nasopharyngeal carcinoma: A Phase II prospective randomized study
SO JOURNAL OF CANCER RESEARCH AND THERAPEUTICS
AB Purpose: The aim of this study was to evaluate the efficacy and toxicities of induction chronomodulated chemotherapy in comparison with conventional induction chemotherapy for nasopharyngeal carcinoma (NPC).
   Patients and Methods: Between 2003 and 2004, 60 patients with pathologically confirmed NPC were included and randomly assigned to two groups. Patients in the chronomodulated chemotherapy group (n = 30, CC group) received cisplatin at 80 mg/m(2) through intravenous infusion from 10:00 to 22:00 and 5-fluorouracil (5-FU) at 1000 mg/m(2) plus citrovorum factor at 200 mg/m(2) from 22:00 to 10:00 each day for 3 days. Patients in the routine chemotherapy group (n = 30, RC group) received cisplatin infusion within 1 h and 5-FU infusion for about 24 h. The dose in the RC group was the same as that in the CC group. The total irradiation dose in each group was 70 Gy for the whole nasopharynx.
   Results: One month after induction chemotherapy, the overall response rate was 96.7% in the CC group versus 73.3% in the RC group (P = 0.011). By the end of the 10-year follow-up, 11 patients (36.7%) in the CC group had experienced local recurrence versus 11 patients (36.7%) in the RC group (P 0.999). The overall survival rates at 1, 5, and 10 years were 96.7%, 53.3%, and 43.3%, respectively, in the CC group, and 96.7%, 43.3%, and 33.3%, respectively, in the RC group (P = 0.346). During induction chemotherapy, the incidence rates of leukocytopenia (43.3% vs. 80%, P = 0.003), thrombocytopenia (26.7% vs. 56.7%, P = 0.018), and nausea/vomiting (40% vs. 66.7%, P = 0.038) were significantly lower in the CC group than in the RC group. The incidence of radiation-induced complications was similar in these two groups.
   Conclusion: Compared with conventional chemotherapy, induction chrono-chemotherapy seemed to reduce chemotherapy-related toxicities and improve average local relapse time in patients treated with combined chemoradiotherapy for NPC.
SN 0973-1482
EI 1998-4138
PY 2018
VL 14
IS 7
BP 1613
EP 1619
AR PMID 30589048
DI 10.4103/jcrt.JCRT_883_17
UT WOS:000464643300027
PM 30589048
ER

PT J
AU Liu, TX
   Sun, QQ
   Chen, J
   Wang, FZ
   Li, B
   Qin, WF
   Ye, ZM
   Hu, FJ
AF Liu, Tongxin
   Sun, Quanquan
   Chen, Jing
   Wang, Fangzheng
   Li, Bin
   Qin, Weifeng
   Ye, Zhimin
   Hu, Fujun
TI A comparison of neoadjuvant chemotherapy with gemcitabine versus
   docetaxel plus cisplatin in locoregionally advanced nasopharyngeal
   carcinoma: a propensity score matching analysis
SO CANCER MANAGEMENT AND RESEARCH
AB Purpose: To compare the efficacy and safety of neoadjuvant chemotherapy (NACT) with gemcitabine (GEM) vs docetaxel plus cisplatin (CDDP) in locoregionally advanced nasopharyngeal carcinoma (N PC).
   Methods: A total of 222 patients with locoregionally advanced NPC between February 2012 and May 2014 in our hospital who received NACT with GEM or docetaxel plus CDDP combined with concurrent chemoradiotherapy (CCRT) were retrospectively analyzed. Fifty-two patients treated with GEM plus CDDP (GP) combined with CCRT were matched with 52 patients who received docetaxel plus CDDP (TP) combined with CCRT.
   Results: With a median follow-up time of 60 months (range, 14-72 months), the 5-year overall survival, progression-free survival (PFS), local relapse-free survival and distant metastasis-free survival (DMFS) rates were 78.8%, 66.0%, 81.0% and 75.9%, respectively, in the OP group and 79.4%, 60.5%, 79.6% and 73.6%, respectively, in the TP group. No statistically significant survival differences were found between the two groups. In multivariate analysis, T3-4 and N2-3 were prognostic factors for poor 5-year PFS and DMFS (all P-values <0.05). Patients in the TP group experienced less grade 3-4 thrombocytopenia but more grade 3-4 leucopenia and neutropenia than those in the GP group (all P-values <0.05). There were no significant differences between the two groups in other toxicities (all P-values >0.05).
   Conclusion: NACT with GP or TP regimen achieved comparable clinical outcome with acceptable toxicities. Both regimens might be a treatment option for patients with locoregionally advanced NPC.
OI Ye, Zhimin/0000-0003-4568-3282
SN 1179-1322
PY 2018
VL 10
BP 6237
EP 6245
DI 10.2147/CMAR.S186233
UT WOS:000451787100002
PM 30538570
ER

PT J
AU Liu, TX
   Sun, QQ
   Chen, J
   Li, B
   Qin, WF
   Wang, FZ
   Ye, ZM
   Hu, FJ
AF Liu, Tongxin
   Sun, Quanquan
   Chen, Jing
   Li, Bin
   Qin, Weifeng
   Wang, Fangzheng
   Ye, Zhimin
   Hu, Fujun
TI Neoadjuvant Chemotherapy with Fluorouracil plus Nedaplatin or Cisplatin
   for Locally Advanced Nasopharyngeal Carcinoma: a Retrospective Study
SO JOURNAL OF CANCER
AB The present study aimed to evaluate the efficacy, toxicity and long-term outcome of nedaplatin or cisplatin combined with 5-fluorouracil neoadjuvant chemotherapy (NF or PF regimen) followed by concurrent chemoradiotherapy (CCRT) for treatment of locally advanced nasopharyngeal carcinoma (NPC). In this study, a total of 186 patients with locally advanced NPC between January 2009 and November 2011 in our center were retrospectively analyzed. 103 cases were received NF neoadjuvant chemotherapy followed by nedaplatin concurrent intensity-modulated radiotherapy (IMRT), and 83 cases were received PF neoadjuvant chemotherapy followed by cisplatin concurrent IMRT. Overall survival (OS), progression-free survival (PFS), local relapse-free survival (LRFS), regional relapse-free survival (RRFS) and distant metastasis-free survival (DMFS), as well as acute toxicities were monitored. Results showed that there were no significant differences in 5-year OS, PFS, LRFS, RRFS and DMFS between NF and PF groups. NF group had a higher incidence of grade 3-4 neutropenia (46.6% vs. 31.3%, P=0.035) and thrombocytopenia (17.5% vs. 7.3%, P=0.042) compared with PF group. However, NF group was less common to suffer from grade 3-4 nausea (1.9% vs. 24.1%, P<0.001), vomiting (0% vs. 13.3%, P<0.001) and weight loss (0% vs. 4.8%, P=0.025). In multivariate analysis, N stage was an independent factor for OS, PFS, RRFS and DMFS. In conclusion, neoadjuvant chemotherapy with fluorouracil plus nedaplatin followed by nedaplatin concurrent with IMRT exhibited similar efficacy but more tolerable toxicity than cisplatin setting, which might be an effective and safe choice for treatment of locally advanced NPC.
SN 1837-9664
PY 2018
VL 9
IS 20
BP 3676
EP 3682
DI 10.7150/jca.27198
UT WOS:000444020200005
PM 30405836
ER

PT J
AU Specenier, P
   Vermorken, JB
AF Specenier, Pol
   Vermorken, Jan B.
TI Optimizing treatments for recurrent or metastatic head and neck squamous
   cell carcinoma
SO EXPERT REVIEW OF ANTICANCER THERAPY
AB Introduction: The majority of patients with locally advanced head and neck squamous cell carcinoma (HNSCC) will recur. The treatment of patients with recurrent/metastatic (R/M HNSCC) is rapidly evolving.Areas covered: This article will comprehensively review the current systemic treatment of R/M HNSCC.Expert commentary: For the time being, the EXTREME regimen (cetuximab in combination with platinum and 5-fluorouracil) still remains standard of care in previously untreated R/M HNSCC patients who are candidates for combination chemotherapy. Single agents with well documented activity in HNSCC include methotrexate, cisplatin, 5-FU, docetaxel, and paclitaxel. The anti-PD-1 monoclonal antibody nivolumab can be considered the current standard of care in patients with R/M HNSCC progressing after platinum-based therapy based on the results of CheckMate 141 showing a survival benefit over standard of care drugs, such as single agent weekly cetuximab, methotrexate, or docetaxel.Multiple randomized phase III trials comparing anti-PD(L)-antibodies either as single agent or in combination with chemotherapy or an anti-CTLA-4 with the EXTREME as fist line treatment are ongoing or planned. The outcome of these trials might change the current treatment paradigm in previously untreated R/M HNSCC. Immunotherapeutic agents under active investigation include Toll-like receptor 8 agonists and inhibitors of IDO1.
SN 1473-7140
EI 1744-8328
PY 2018
VL 18
IS 9
BP 901
EP 915
DI 10.1080/14737140.2018.1493925
UT WOS:000441639700007
PM 29999437
ER

PT J
AU Wang, FZ
   Jiang, CE
   Sun, QQ
   Ye, ZM
   Liu, TX
   Liu, JP
   Sakamoto, M
   Wu, P
   Shi, KY
   Qin, WF
   Fu, ZF
   Jiang, YM
AF Wang Fangzheng
   Jiang Chuner
   Sun Quanquan
   Ye Zhimin
   Liu Tongxin
   Liu Jiping
   Sakamoto, Masoto
   Wu Peng
   Shi Kaiyuan
   Qin Weifeng
   Fu Zhenfu
   Jiang Yangming
TI Addition of chemotherapy to intensity-modulated radiotherapy does not
   improve survival in stage II nasopharyngeal carcinoma patients
SO JOURNAL OF CANCER
AB In this study, we examined whether combining neoadjuvant chemotherapy (NAC) and/or concurrent chemotherapy (CC) with intensity-modulated radiotherapy (IMRT) improved survival in patients with stage II nasopharyngeal carcinoma (NPC). Two hundred forty-two stage II NPC patients were enrolled between May 2008 and April 2014 and received radical IMRT with simultaneous integrated boost technique using 6 MV photons; some patient groups also received chemotherapy every 3 weeks for 2-3 cycles. The median follow-up duration was 69 months for all patients. At the last follow-up, 18 patients had experienced treatment failure; locoregional relapse among the IMRT alone, NAC+IMRT, NAC+CCRT, and CCRT occurred in 3, 3, 4 and 5, respectively; distant metastases in 0, 0, 2 and 1, respectively, and there was a statistically significant difference among four groups (P=0.019). The 5-year locoregional relapse-free survival (LRRFS), distant metastasis-free survival (DMFS), progression-free survival (PFS), and overall survival (OS) rates for all patients were 94.7%, 98.7%, 92.9%, and 93.4%, respectively. Five-year LRRFS, DMFS, PFS, and OS were similar among the IMRT alone, NAC+IMRT, NAC+CCRT, and CCRT treatment groups. Univariate and multivariate analyses revealed that a combined regimen was not an independent prognostic factor for any survival outcome. However, patients who received IMRT plus chemotherapy experienced more acute adverse events than those who received IMRT alone. Thus, the addition of NAC and/or CC to IMRT did not improve survival outcomes, but was associated with higher incidences of acute treatment-associated toxicities than IMRT alone in patients with stage II NPC.
SN 1837-9664
PY 2018
VL 9
IS 11
BP 2030
EP 2037
DI 10.7150/jca.25042
UT WOS:000434287700017
PM 29896288
ER

PT J
AU Petkar, I
   Bhide, S
   Newbold, K
   Harington, K
   Nutting, C
AF Petkar, Imran
   Bhide, Shreerang
   Newbold, Kate
   Harington, Kevin
   Nutting, Chris
TI Practice patterns for the radical treatment of nasopharyngeal cancer by
   head and neck oncologists in the United Kingdom
SO BRITISH JOURNAL OF RADIOLOGY
AB Objective: Advances in radiation delivery, imaging techniques, and chemotherapy have significantly improved treatment options for non-metastatic nasopharyngeal cancers (NPC). However, their impact on the practice in the United Kingdom (UK), where this tumour is rare, is unknown. This study examined the current attitudes of UK head and neck oncologists to the treatment of NPC.
   Methods: UK head and neck oncologists representing 19/23 cancer networks were sent an invitation email with a personalised link to a web-based survey designed to identify the influence of tumour and nodal staging on current NPC management practices.
   Results: 26/42 (61%) of clinicians responded. Induction chemotherapy followed by concomitant chemoradiation was the treatment of choice for Stage III (69%) and IVa/b (96%), with cisplatin and 5-fluorouracil combination being the most commonly used induction chemotherapy regimen (88%). 16 centres (61%) used a geometric approach, adding variable margins of 0-10 mm to the gross tumour volume to define their therapeutic dose clinical target volume. 54% of respondents used 3 radiotherapy (RT) prescription doses to treat NPC. Retropharyngeal nodal region irradiation policy was inconsistent, with nearly one-quarter treating the entire group to a radical dose.
   Conclusion: Significant heterogeneity currently exists in the RT practice of NPC in the UK. A consensus regarding the optimal curative, function-sparing treatment paradigm for NPC is necessary to ensure cancer survivors have satisfactory long-term health-related quality of life.
   Advances in knowledge: This is the first study to highlight the significant variation in RT practice of NPC in the UK.
RI Newbold, Kate/AAA-9176-2022
OI Harrington, Kevin/0000-0002-6014-348X
SN 0007-1285
EI 1748-880X
PY 2018
VL 91
IS 1085
AR 20170590
DI 10.1259/bjr.20170590
UT WOS:000432584200015
PM 29360397
ER

PT J
AU Wang, D
   Zhou, J
   Zheng, JH
   Zhang, J
   Chen, YM
   Li, W
   Wang, RZ
AF Wang, Dong
   Zhou, Juan
   Zheng, Jihua
   Zhang, Jiang
   Chen, Yaoming
   Li, Wen
   Wang, Ruizhi
TI Predictive value of excision repair cross-complementation group 1
   expression in locoregionally advanced nasopharyngeal carcinoma receiving
   cisplatin-based concurrent chemoradiotherapy
SO CANCER BIOMARKERS
AB BACKGROUND: Cisplatin-based concurrent chemoradiotherapy is recommended for nasopharyngeal carcinoma (NPC) at advanced stages. Excision repair cross-complementation group 1 (ERCC1) plays an important function in the repair of DNA damage that is a critical process of chemo-and radiotherapy.
   OBJECTIVE: This study aimed to investigate the clinical significance of ERCC1 expression in NPC treated with cisplatin-based concurrent chemoradiotherapy in locoregionally advanced NPC.
   METHODS: The expression level of ERCC1 and its association with clinicopathological characteristics in 205 locoregionally advanced NPC patients receiving cisplatin-based concurrent chemoradiotherapy were analyzed retrospectively.
   RESULTS: The correlation analysis revealed that the treatment-sensitive patients displayed dramatically lower ERCC1 expression than treatment-resistant cases did. Furthermore, the Kaplan-Meier plots revealed lower ERCC1 expression was significantly associated with better survival. Multivariate analysis further showed that the ERCC1 expression was an independent predictor of NPC patients' survival.
   CONCLUSIONS: ERCC1 expression might be a useful predictive marker in patients with locoregionally advanced NPC receiving cisplatin-based concurrent chemoradiotherapy.
SN 1574-0153
EI 1875-8592
PY 2018
VL 21
IS 4
BP 875
EP 881
DI 10.3233/CBM-170817
UT WOS:000427898400016
PM 29439312
ER

PT J
AU Wang, FZ
   Sun, QQ
   Jiang, C
   Liu, TX
   Rihito, A
   Masoto, S
   Wang, YZ
   Fu, ZF
   Chen, M
AF Wang, Fangzheng
   Sun, Quanquan
   Jiang, Chuner
   Liu, Tongxin
   Rihito, Aizawa
   Masoto, Sakamoto
   Wang, Yuezhen
   Fu, Zhenfu
   Chen, Ming
TI Additional induction chemotherapy to concurrent chemotherapy and
   intensity-modulated radiotherapy with or without nimotuzumab in
   first-line treatment for locoregionally advanced nasopharyngeal
   carcinoma: a propensity score matched analysis
SO JOURNAL OF CANCER
AB Background: The aim of this study is to assess the survival benefits of additional induction chemotherapy before concurrent chemotherapy, intensity-modulated radiotherapy and nimotuzumab in patients with locoregionally advanced nasopharyngeal carcinoma.
   Methods: Clinical data from 1104 nonmetastatic nasopharyngeal carcinoma patients diagnosed between May 2008 and April 2014 were retrospectively reviewed. All patients received addition of induction chemotherapy to concurrent chemoradiotherapy with or without nimotuzumab. A propensity score matched method was used to identify paired patients according to various covariates.
   Results: In total, 120 pairs were selected by propensity score matched method. At a median follow-up time of 56 months (10-99 months), the 5-year locoregional relapse-free survival, distant metastases-free survival, progression-free survival and overall survival rates in patients treated with nimotuzumab vs. without nimotuzumab were 91.6% vs. 91.1% (P=0.957), 95.8% vs. 83.9% (P=0.007), 87.4% vs. 81.3% (P=0.225), 94.5% vs. 85.6% (P=0.058), respectively. Multivariate analysis revealed that nimotuzumab was an independent prognosticator of OS and DMFS.
   Conclusions: Nimotuzumab is an effective treatment option for locoregionally advanced nasopharyngeal carcinoma, and the addition of induction chemotherapy to concurrent chemoradiotherapy and nimotuzumab could obtain the best survival benefits.
SN 1837-9664
PY 2018
VL 9
IS 3
BP 594
EP 603
DI 10.7150/jca.20461
UT WOS:000426567900017
PM 29483965
ER

PT J
AU Yang, HR
   Chen, X
   Lin, S
   Rong, JF
   Yang, M
   Wen, QL
   Shang, CL
   He, LJ
   Ren, PR
   Xu, S
   Zhang, JW
   Liu, QL
   Pang, HW
   Shi, XX
   Fan, J
   Sun, XY
   Ma, DY
   Tan, BX
   Zhang, T
   Zhang, L
   Hu, DF
   Du, XB
   Zhang, Y
   Wen, SM
   Zhang, XP
   Wu, JB
AF Yang, Hongru
   Chen, Xin
   Lin, Sheng
   Rong, Jinfeng
   Yang, Mi
   Wen, Qinglian
   Shang, Changling
   He, Lijia
   Ren, Peirong
   Xu, Shan
   Zhang, Jianwen
   Liu, Qiaoli
   Pang, Haowen
   Shi, Xiangxiang
   Fan, Juan
   Sun, Xiaoyang
   Ma, Daiyuan
   Tan, Bangxian
   Zhang, Tao
   Zhang, Ling
   Hu, Defeng
   Du, Xiaobo
   Zhang, Yu
   Wen, Shiming
   Zhang, Xinping
   Wu, Jingbo
TI Treatment outcomes after reduction of the target volume of
   intensity-modulated radiotherapy following induction chemotherapy in
   patients with locoregionally advanced nasopharyngeal carcinoma: A
   prospective, multi-center, randomized clinical trial
SO RADIOTHERAPY AND ONCOLOGY
CT 15th International Wolfsberg Meeting on Molecular Radiation
   Biology/Oncology
CY JUN 17-19, 2017
CL SWITZERLAND
AB Purpose: To investigate whether reducing the target volume of intensity-modulated radiotherapy (IMRT) after induction chemotherapy (IC) improves the quality of life (QOL) in locoregionally advanced nasopharyngeal carcinoma (NPC) without decreasing the local control and survival rate.
   Patients and methods: A total number of 212 NPC patients staged as III-IVb were randomly assigned to group A (n = 97) or group B (n = 115) in this prospective clinical trial. All patients received IC followed by cisplatin concurrent with IMRT. IMRT was planned using the images of pre-IC in group A and post IC in group B.
   Results: The dose received by normal tissues in group B was lower than that of group A (P<0.05). The recovery of the dry mouth symptoms in group B was significantly improved than group B. The quality of life (QOL) scores in group B were higher than group A. With a median follow-up of 35 months, the 1-year estimated overall survival (OS), progression-free survival (PFS), locoregional failure-free survival (LRFFS), distant metastasis-free survival (DMFS)in group A versus group B were 97.9% vs 97.3%, 90.7% vs 92,2%, 99.0% vs 98.2%, 91.8% vs 94.8%. The 2-year OS, PFS, LRFFS, DMFS in group A versus group B were 93.7% vs 92.9%, 83.4% vs 84.3%, 96.8% vs 95.5%, 86.5% vs 89.5%. The 3-year OS, PFS, LRFFS, DMFS in group A versus group B were 82.3% vs 87%, 74.7% vs 83.4%, 91.8 vs 93.9%, 81.3% vs 88.6%, respectively.
   Conclusion: Reducing the IMRT target volume after IC did not reduce the local control and survival rate in locoregionally advanced NPC but the doses received by normal tissues were decreased, and the QOL scores were improved. (C) 2017 Elsevier B.V. All rights reserved.
RI Fu, ShaoZhi/L-4019-2017
OI Fu, ShaoZhi/0000-0002-8666-4304; Bangxian, Tan/0000-0001-9759-3241
SN 0167-8140
PD JAN
PY 2018
VL 126
IS 1
BP 37
EP 42
DI 10.1016/j.radonc.2017.07.020
UT WOS:000425578100004
PM 28864073
ER

PT J
AU Zhang, PX
   Jin, F
   Li, ZL
   Wu, WL
   Li, YY
   Long, JH
   Chen, GY
   Chen, XX
   Gan, JY
   Gong, XY
   He, QY
   Bi, T
AF Zhang, P. X.
   Jin, F.
   Li, Z. L.
   Wu, W. L.
   Li, Y. Y.
   Long, J. H.
   Chen, G. Y.
   Chen, X. X.
   Gan, J. Y.
   Gong, X. Y.
   He, Q. Y.
   Bi, T.
TI A randomized phase II trial of induction chemotherapy followed by
   cisplatin chronotherapy versus constant rate delivery combined with
   radiotherapy
SO CHRONOBIOLOGY INTERNATIONAL
AB Chronotherapy is no longer a novel concept in cancer treatment after approximately 20years of development. Many clinical trials have provided strong supporting evidence that chronomodulated treatment yields better results than a traditional dosage regimen. This study aimed to evaluate the adverse reactions, effect on immune functions, and therapeutic efficacy of chronomodulated infusion versus flat intermittent infusion of cisplatin (DDP) combined with intensity-modulated radiation therapy (IMRT) in patients with locoregionally advanced nasopharyngeal carcinoma (NPC). A total of 148 patients with biopsy-diagnosed untreated stage III-IVb NPC were randomly assigned to undergo two cycles of chronomodulated infusion (study group) or flat intermittent infusion (control group) of DDP (100mg/m2 on day 1, 21days/cycle) synchronized with radical radiotherapy. Patients in the study group received chronomodulated infusion, with peak delivery of DDP at 16:00 pm. Patients in the control group received a routine constant rate of infusion. Both groups were treated with the same radiotherapy techniques. Over a median follow-up of 20months, the study group had better outcomes for adverse effects and immune functions compared with the control group. During the phase of concurrent chemoradiotherapy, the incidence of nausea, vomiting, and oral mucositis in the study and control groups was 66.7% and 79.5% (p < 0.05), 47.9% and 71.2% (p < 0.05), and 73.9% and 87.7% (p < 0.05), respectively. There was no significant difference in 2-year overall survival, progression-free survival, and distant metastasis-free survival between the two groups (p > 0.05). Chronochemotherapy significantly reduced the incidence of adverse reactions and enhanced the tolerance for treatment without affecting survival. It is worth mentioning that reduced destruction of immune function is a novel area of exploration in chronotherapy research.
SN 0742-0528
EI 1525-6073
PY 2018
VL 35
IS 2
BP 240
EP 248
DI 10.1080/07420528.2017.1397684
UT WOS:000423882700009
PM 29215933
ER

PT J
AU Meng, DF
   Sun, R
   Peng, LX
   Huang, YS
   Yang, Q
   Luo, DH
   Hu, WH
   Xie, FY
   Luo, W
   Zhao, C
   Guo, L
   Mai, HQ
   Chen, MY
   Xie, P
   Zheng, LS
   Yang, JP
   Mei, Y
   Qiang, YY
   Xu, L
   Li, CZ
   Huang, BJ
   Qian, CN
   Sun, R
AF Meng, Dong-Fang
   Sun, Rui
   Peng, Li-Xia
   Huang, You-Sheng
   Yang, Qin
   Luo, Dong-Hua
   Hu, Wei-Han
   Xie, Fang-Yun
   Luo, Wei
   Zhao, Chong
   Guo, Ling
   Mai, Hai-Qiang
   Chen, Ming-Yuan
   Xie, Ping
   Zheng, Li-Sheng
   Yang, Jun-Ping
   Mei, Yan
   Qiang, Yuan-Yuan
   Xu, Liang
   Li, Chang-Zhi
   Huang, Bi-Jun
   Qian, Chao-Nan
   Sun, Rui
TI A comparison of weekly versus 3-weekly cisplatin during concurrent
   chemoradiotherapy for locoregionally advanced nasopharyngeal carcinoma
   using intensity modulated radiation therapy: a matched study
SO JOURNAL OF CANCER
AB Purpose: To compare the long-term survival outcomes and acute toxicity between locoregionally advanced nasopharyngeal carcinoma (NPC) patients who received either weekly or 3-weekly cisplatin during concurrent chemoradiotherapy (CCRT).
   Methods: Between November 2008 and August 2011, 241 biopsy-proved NPC patients receiving concurrent cisplatin with intensity modulated radiotherapy (IMRT) were included. 90 patients treated with 4-7 weeks of 30-40 mg/m(2) cisplatin weekly were matched with 90 patients who received two or three cycles of 80 mg/m(2) cisplatin three-weekly by sex, age, T stage, N stage, Karnosky performance score (KPS). IMRT was presented to the nasopharyngeal gross target volume at 66-72 Gy/30-32 fractions and those involved neck area at 60-66 Gy/30-32 fractions.
   Results: The median follow-up time was 69 months (range, 2-91 months), and the 5-year overall survival (OS), disease-free survival (DFS), locoregional relapse-free survival (LRFS), and distant metastasis-free survival (DMFS) rates were 85.6% vs. 90.0% (P = 0.207), 85.6% vs. 92.6% (P = 0.152), 94.4% vs. 96.7% (P = 0.411), and 88.9% vs. 95.6% (P = 0.107) for the group treated weekly and 3-weekly cisplatin, respectively. No statistically significant survival differences were found between the two treatment groups in both univariate and multivariate analyses. The similar incidence of acute toxicities was observed between two groups.
   Conclusions: Concurrent cisplatin-based chemotherapy administered weekly or three-weekly in combination with IMRT leads to similar acute toxicities and long-term survival outcomes in locoregionally advanced NPC patients.
SN 1837-9664
PY 2018
VL 9
IS 1
BP 92
EP 99
DI 10.7150/jca.21357
UT WOS:000418500100010
PM 29290773
ER

EF
