# Supplementary material for: Comparing the efficacy and safety of cisplatin and other platinum-based chemotherapies in locally advanced nasopharyngeal carcinoma: a systematic review and meta-analysis
Source: BMC Cancer. 2022 Jun 6;22:616. doi: 10.1186/s12885-022-09712-z (PMC9169397; doi:10.1186/s12885-022-09712-z)
Supplement: Supplementary file 1 — Additional file 1. [file 12885_2022_9712_MOESM1_ESM.zip › Supplementary material/retrieval results/savedrecsWEB200.ciw]

FN Clarivate Analytics Web of Science
VR 1.0
PT J
AU Wang, FZ
   Jiang, CE
   Sun, QQ
   Ye, ZM
   Liu, TX
   Liu, JP
   Sakamoto, M
   Wu, P
   Shi, KY
   Qin, WF
   Fu, ZF
   Jiang, YM
AF Wang Fangzheng
   Jiang Chuner
   Sun Quanquan
   Ye Zhimin
   Liu Tongxin
   Liu Jiping
   Sakamoto, Masoto
   Wu Peng
   Shi Kaiyuan
   Qin Weifeng
   Fu Zhenfu
   Jiang Yangming
TI Addition of 5-fluorouracil to docetaxel/cisplatin does not improve
   survival in locoregionally advanced nasopharyngeal carcinoma
SO ONCOTARGET
AB Addition of induction chemotherapy (IC) to concurrent chemoradiotherapy (CCRT) is a potentially effective approach for treating locoregionally advanced nasopharyngeal carcinoma (NPC). In this study, we compared the efficacy and toxicity of IC regimens consisting of docetaxel plus cisplatin with (TPF) or without (TP) 5-fluorouracil followed by CCRT in these patients. Clinical data from 245 propensity score-matched pairs of newly diagnosed non-metastatic NPC patients who received either TPF or TP IC before CCRT were retrospectively reviewed. After a median follow-up of 60 months, 5-year locoregional relapse-free, distant metastasis-free, progression-free, and overall survival rates were 95.6%, 94.7%, 90.4%, and 92.9% in TPF arm patients and 96.7%, 94.2%, 91.7%, and 91.0% in TP arm patients, respectively. There were thus no differences in survival between the two arms. Multivariate analysis revealed that IC regimen was not an independent prognostic factor for any of the survival outcomes. However, patients who received TP experienced lower incidences of grade 3/4 toxicities than those who received TPF. These results indicate that omission of 5-fluorouracil from TPF-based IC did not affect survival outcomes, but was associated with reduced toxicity, in patients with locoregionally advanced NPC.
EI 1949-2553
PD DEC 29
PY 2017
VL 8
IS 70
BP 115469
EP 115479
DI 10.18632/oncotarget.23300
UT WOS:000419571000091
PM 29383174
ER

PT J
AU Wang, FZ
   Sun, QQ
   Jiang, CE
   Wang, L
   Yan, FQ
   Ye, ZM
   Liu, TX
   Xu, M
   Wu, P
   Jiang, HT
   Aizawa, R
   Sakamoto, M
   Wang, YZ
   Fu, ZF
AF Wang Fangzheng
   Sun Quanquan
   Jiang Chuner
   Wang Lei
   Yan Fengqin
   Ye Zhimin
   Liu Tongxin
   Xu Min
   Wu Peng
   Jiang Haitao
   Aizawa, Rihito
   Sakamoto, Masoto
   Wang Yuezhen
   Fu Zhenfu
TI Gemcitabine/cisplatin induction chemotherapy before concurrent
   chemotherapy and intensity-modulated radiotherapy improves outcomes for
   locoregionally advanced nasopharyngeal carcinoma
SO ONCOTARGET
AB Addition of induction chemotherapy (IC) to concurrent chemoradiotherapy (CC) is an encouraging first-line treatment strategy for patients with locoregionally advanced nasopharyngeal carcinoma (NPC). We evaluated the clinical efficacy and toxicity of addition of gemcitabine plus cisplatin (GP) IC to intensity-modulated radiotherapy (IMRT) and CC for patients with locoregionally advanced NPC. At a median follow-up duration of 48 months (10-59 months), 4-year local relapse-free survival (LRFS) was 86.9%, regional relapse-free survival (RRFS) was 90.6%, distant metastasis-free survival (DMFS) was 79.8%, progression-free survival (PFS) was 77.0%, and overall survival (OS) was 81.9%. Univariate analysis revealed that T stage, N stage, clinical stage, and CC correlated with OS, while N stage and clinical stage correlated with PFS. In multivariate analysis, T4 was a prognostic indicator of poor OS and PFS, and N3 was a prognostic indicator of poor OS. Having received >= 2 cycles of IC was prognostic of better RRFS. During IC, grade 3-4 thrombocytopenia occurred in 10 patients, and grade 3-4 leukocytopenia was observed in 16 patients. Two patients developed mild liver dysfunction. These findings indicate that GP-based IC followed by CC has promising efficacy with acceptable toxicities.
EI 1949-2553
PD NOV 14
PY 2017
VL 8
IS 57
BP 96798
EP 96808
DI 10.18632/oncotarget.18245
UT WOS:000419395000037
PM 29228572
ER

PT J
AU Huang, CI
   Chen, LF
   Chang, SL
   Wu, HC
   Ting, WC
   Yang, CC
AF Huang, Chung-, I
   Chen, Li-Fu
   Chang, Shih-Lun
   Wu, Hung-Chang
   Ting, Wei-Chen
   Yang, Ching-Chieh
TI Accuracy of a Staging System for Prognosis of 5-Year Survival of
   Patients With Nasopharyngeal Carcinoma Who Underwent Chemoradiotherapy
SO JAMA OTOLARYNGOLOGY-HEAD & NECK SURGERY
AB IMPORTANCE Concurrent chemoradiotherapy delivers a high level of tumor control and survival benefits for patients with nasopharyngeal carcinoma (NPC). However, many uncertainties still exist regarding the outcomes of chemoradiotherapy, making a more precise survival prognostic system necessary.
   OBJECTIVE To introduce a new staging system that combines tumor and clinical characteristics to improve the accuracy of prognosis for patients with NPC. DESIGN, SETTING, AND PARTICIPANTS This cohort study enrolled 207 patients with newly diagnosed NPC who underwent concurrent chemoradiotherapy between January 1, 2007, and December 31, 2014, at Chi-Mei Medical Center in Tainan, Taiwan. Data on these patients were collected from the cancer registry database of the Chi-Mei Medical Center. Patients who had a history of cancer or were unable to complete a full course of radiotherapy were excluded. Follow-up was completed on September 30, 2016, and the data analysis was performed from January 1, 2017, to February 28, 2017.
   MAIN OUTCOMES AND MEASURES The risk factors associated with 5-year disease-specific survival were incorporated into the American Joint Committee on Cancer (AJCC) and the International Union Against Cancer TNM staging system to construct a new prognostic staging system. The chi(2) test for linear trend, the Akaike information criterion, and the C statistic were used to evaluate the monotonicity and discriminatory ability of the new prognostic staging system and the AJCC TNM staging system.
   RESULTS Of the 207 patients enrolled in the study, 157 (75.8%) were men, and the mean (SD) age was 48 (11) years. Multivariate analysis identified advanced clinical T stage (adjusted hazard ratio [aHR], 3.20; 95% CI, 1.58-6.48), poor performance status (aHR, 2.62; 95% CI, 1.30-5.28), and cumulative cisplatin dose lower than 100 mg/m(2) (aHR, 2.28; 95% CI, 1.10-4.74) as independent prognostic factors. The beta coefficients from the Cox proportional hazards regression model were used to develop an integer-based, weighted point system; advanced clinical T stage, poor performance, and cumulative cisplatin dose lower than 100 mg/m(2) were each assigned a score of 1. The sum of these risk scores was stratified into new stage I (score of 0), new stage II (score of 1), new stage III (score of 2), and new stage IV (score of 3). Compared with the AJCC TNM staging system, the new prognostic staging category had better monotonicity with a higher chi(2) value (17.8 vs 25.6) for linear trend, better discriminatory ability with a smaller Akaike information criterion (367 vs 360), and a greater C statistic (0.702 vs 0.740) for 5-year disease-specific survival.
   CONCLUSIONS AND RELEVANCE The new prognostic staging system has a better accuracy of prognosis of survival than the routinely used AJCC TNM staging system and thus is more useful in identifying high-risk patients for more intense treatment and care.
OI Chang, Shih-Lun/0000-0002-4031-7948
SN 2168-6181
EI 2168-619X
PD NOV
PY 2017
VL 143
IS 11
BP 1086
EP 1091
DI 10.1001/jamaoto.2017.1562
UT WOS:000415373800006
PM 28975193
ER

PT J
AU Chen, CB
   Chen, TJ
   Huang, CX
   Wang, J
   Fei, ZD
AF Chen, Chuanben
   Chen, Taojun
   Huang, Chaoxiong
   Wang, Jing
   Fei, Zhaodong
TI Experience of weekly cisplatin concurrent with intensity-modulated
   radiotherapy for locally advanced nasopharyngeal carcinoma patients with
   resistance to neoadjuvant chemotherapy
SO MEDICINE
AB Nasopharyngeal carcinoma (NPC) is highly sensitive to radiotherapy. Locally advanced NPC has a relatively poor prognosis if treated with radiotherapy alone. Several studies have demonstrated that chemoradiotherapy confers survival benefit in locally advanced NPC. However, a small proportion of patients are resistant to chemotherapy based on cisplatin. So, it is important to make a valuable and inexpensive schedule for these patients. After 2 cycles of neoadjuvant chemotherapy that consisted of gemcitabine and cisplatin (80mg/m(2), every 3 weeks) or paclitaxel and cisplatin (80mg/m(2), every 3 weeks), magnetic resonance imaging (MRI) was used to evaluate efficacy. A total of 13 patients with extensive nodal disease or/and bulky tumors volume were determined with a stable disease (SD) and enrolled in this study. Cisplatin at a dose of 30mg/m(2) administered weekly concurrent with intensity-modulated radiotherapy (IMRT) was used to treat these patients resistant to neoadjuvant chemotherapy. The efficacy was evaluated by tumor response and the change of tumor volume. After the completion of concurrent chemoradiotherapy (CCRT), the overall tumor response was a complete response (CR) for 4 of 13 (30.8%) patients and partial response (PR) for 9 of 13 (69.2%) patients. The mean primary tumor volume was reduced by 59.7% and 89.8% at the 24th fraction of IMRT and after the completion of IMRT, respectively. The mean nodal volume was reduced by 63.8% and 93.5% at the 24th fraction of IMRT and after completion of IMRT, respectively. The study showed that weekly cisplatin concurrent with IMRT improved the treatment parameters for locally advanced NPC with resistance to neoadjuvant chemotherapy based on cisplatin. It was a valuable and relatively inexpensive schedule to improve the prognosis for these patients.
RI fei, zhaodong/AAF-7250-2019
SN 0025-7974
EI 1536-5964
PD NOV
PY 2017
VL 96
IS 44
AR e8434
DI 10.1097/MD.0000000000008434
UT WOS:000415106800034
PM 29095283
ER

PT J
AU Lee, AWM
   Tung, SY
   Ng, WT
   Lee, V
   Ngan, RKC
   Choi, HCW
   Chan, LLK
   Siu, LL
   Ng, AWY
   Leung, TW
   Yiu, HHY
   O'Sullivan, B
   Chappell, R
AF Lee, Anne W. M.
   Tung, Stewart Y.
   Ng, Wai Tong
   Lee, Victor
   Ngan, Roger K. C.
   Choi, Horace C. W.
   Chan, Lucy L. K.
   Siu, Lillian L.
   Ng, Alice W. Y.
   Leung, To Wai
   Yiu, Harry H. Y.
   O'Sullivan, Brian
   Chappell, Rick
TI A multicenter, phase 3, randomized trial of concurrent chemoradiotherapy
   plus adjuvant chemotherapy versus radiotherapy alone in patients with
   regionally advanced nasopharyngeal carcinoma: 10-year outcomes for
   efficacy and toxicity
SO CANCER
AB BACKGROUNDConcurrent-adjuvant chemoradiotherapy (CRT) became a recommended treatment for locoregionally advanced nasopharyngeal carcinoma (NPC) with the first report of a significant survival benefit from the Intergroup 0099 study. However, data on late toxicities are lacking. Previous reports from the current NPC-9901 trial have raised concerns about a failure to improve overall survival (OS) because of an inadequate impact on distant control and increases in toxicities/noncancer deaths. Validation of the long-term therapeutic ratio is needed.
   METHODSIn this phase 3, randomized trial, patients with nonkeratinizing NPC (stage T1-4/N2-3/M0) were randomly assigned to radiotherapy alone (176 patients) or to CRT (172 patients) with concurrent cisplatin followed by adjuvant cisplatin plus fluorouracil.
   RESULTSThe early findings of significant improvements in tumor control were maintained: the CRT group achieved significantly higher 10-year overall failure-free (62% vs 50%; P = .01) and progression-free survival rates (56% vs 42%; P = .006) because of superior locoregional control (87% vs 74%; P = .003), whereas the impact on distant control remained insignificant (68% vs 65%; P = .24). The initial differences in toxicities diminished with longer follow-up: 52% versus 47% at 10 years for late toxicities (P = .20), 4.1% versus 2.8% for deaths due to treatment toxicity, and 15.1% versus 13.1% for deaths due to incidental/unknown causes. The OS rate for the CRT group reached statistical superiority at 10 years (62% vs 49%; P = .047).
   CONCLUSIONSLong-term results have confirmed that CRT can significantly improve OS without excessive late toxicities for patients with regionally advanced NPC. However, more potent therapy is needed for improving distant control, especially for patients with stage IVA/B disease. Cancer 2017;123:4147-4157. (c) 2017 American Cancer Society.
   Compared with radiotherapy alone, concurrent chemotherapy and adjuvant chemotherapy could significantly improve overall survival for patients with regionally advanced nasopharyngeal carcinoma without an excessive increase in late toxicities.
RI Lee, Anne WM/U-2551-2019; Ng, Wai Tong/H-9525-2019
OI Ng, Wai Tong/0000-0001-6696-3000; Lee, Anne WM/0000-0003-2972-0231; Lee,
   Victor/0000-0002-6283-978X; O'Sullivan, Brian/0000-0001-8887-843X
SN 0008-543X
EI 1097-0142
PD NOV 1
PY 2017
VL 123
IS 21
BP 4147
EP 4157
DI 10.1002/cncr.30850
UT WOS:000413478900010
PM 28662313
ER

PT J
AU Mi, JL
   Zhang, B
   Pan, YF
   Su, YX
   Fan, JF
   Liao, SF
   Qin, XL
   Yao, DC
   Tang, HY
   Jiang, W
AF Mi, Jing-Lin
   Zhang, Bin
   Pan, Yu-Fei
   Su, Yi-Xin
   Fan, Jin-Fang
   Liao, Shu-Fang
   Qin, Xiao-Li
   Yao, Da-Cheng
   Tang, Hua-Ying
   Jiang, Wei
TI Chemotherapy regimens containing taxanes or fluorouracil in
   nasopharyngeal carcinoma: Which better?
SO ORAL ONCOLOGY
AB Objectives: The efficacy of various chemotherapy regimens in nasopharyngeal carcinoma (NPC) remains under debate. We compared the efficacy and toxicity of a taxane-based regimen and regimen including fluorouracil in NPC.
   Materials and methods: Eight-hundred and six patients with stage II-IVB NPC from four institutions in China were pair-matched (1:1 ratio) to the cisplatin plus fluorouracil (PF) group or cisplatin plus taxanes (TP) group using eight clinical factors. Overall survival (OS), disease-free survival (DFS), locoregional relapse-free survival (LRRFS) and distant metastasis-free survival (DMFS) were assessed using the Kaplan-Meier method and Cox regression model. Toxicities were assessed in all patients.
   Results: Three-year DFS was significantly better in the TP group than PF group (82.5% vs. 72.7%, P=0.002), with no significant difference in OS, LRRFS or DMFS. TP led to significantly better DFS compared to PF in the subgroups advanced stage NPC, patients aged <= 45-years-old and female patients. In multivariate analysis, chemotherapy regimen was an independent prognostic factor for DFS [hazard ratio, 0.591, 95% CI 0.444-0.786, P = 0.000]. Grade 3-4 leukopenia, neutropenia and anemia were significantly more common in the TP group; grade 3-4 mucositis, vomiting, vasculitis and diarrhea were more common in the PF group.
   Conclusion: Taxane-based regimens have a higher efficacy in NPC than regimens including fluorouracil, especially in patients with advanced stage, patients aged <= 45-years-old and female patients.
SN 1368-8375
EI 1879-0593
PD NOV
PY 2017
VL 74
BP 34
EP 39
DI 10.1016/j.oraloncology.2017.09.003
UT WOS:000414323200006
PM 29103749
ER

PT J
AU Wang, FZ
   Chuner, J
   Lei, W
   Yan, FQ
   Ye, ZM
   Sun, QQ
   Liu, TX
   Min, X
   Peng, W
   Bin, L
   Aizawa, R
   Sakamoto, M
   Fu, ZF
AF Wang Fangzheng
   Chuner, Jiang
   Lei, Wang
   Yan Fengqin
   Ye Zhimin
   Sun Quanquan
   Liu Tongxin
   Min, Xu
   Peng, Wu
   Bin, Long
   Aizawa, Rihito
   Sakamoto, Masoto
   Fu Zhenfu
TI Addition of 5-fluorouracil to first-line induction chemotherapy with
   docetaxel and cisplatin before concurrent chemoradiotherapy does not
   improve survival in locoregionally advanced nasopharyngeal carcinoma
SO ONCOTARGET
AB Although a multicenter, randomized study indicated that induction chemotherapy (IC) with docetaxel/cisplatin/fluorouracil (TPF) before concurrent chemoradiotherapy (CCRT) improves survival outcomes, it remains unclear whether TPF is the best IC regimen for treating locoregionally advanced nasopharyngeal carcinoma (NPC). Our aim was to compare the efficacy and toxicities of TPF vs. docetaxel/ cisplatin (TP) IC followed by CCRT in patients with locoregionally advanced NPC. One hundred thirty-two patients with locoregionally advanced NPC received 21-day cycles of IC with either TPF or TP. Both were followed by intensitymodulated radiotherapy concurrent with the cisplatin treatment every 3 weeks. Three-year rates of locoregional relapse-free survival, distant metastasis-free survival, progression-free survival, and overall survival were respectively 96.4%, 87.7%, 86.0%, and 94.7% for patients in the TPF arm patients and 90.3%, 91.9%, 85.2%, and 92.0% for patients in the TP arm. There were no differences in survival between the two arms. Multivariate analysis revealed the IC regimen was not an independent prognostic factor for any survival outcome. However, patients in the TP arm experienced fewer grade 3/4 toxicities. In sum, IC with docetaxel and cisplatin is associated with similar efficacy and less toxicity than the TPF regimen. Addition of fluorouracil to docetaxel plus cisplatin IC is therefore not recommended for patients with locoregionally advanced NPC.
EI 1949-2553
PD OCT 31
PY 2017
VL 8
IS 53
BP 91150
EP 91161
DI 10.18632/oncotarget.20017
UT WOS:000414175500056
PM 29207632
ER

PT J
AU Wu, LR
   Jiang, XS
   Song, X
   Yu, HL
   Fan, YX
   Wang, FJ
   Huang, SF
   Guo, WJ
   He, X
   Liu, JY
AF Wu, Li-Rong
   Jiang, Xue-Song
   Song, Xue
   Yu, Hong-Liang
   Fan, Yan-Xin
   Wang, Fei-Jiang
   Huang, Sheng-Fu
   Guo, Wen-Jie
   He, Xia
   Liu, Ju-Ying
TI Comparing the efficacy of induction-concurrent with concurrent-adjuvant
   chemotherapy in locoregionally advanced nasopharyngeal carcinoma: a
   propensity score matching analysis
SO ONCOTARGET
AB Purpose: This study aimed to compare the efficacy of induction-concurrent (IC-CCRT) with concurrent-adjuvant (CCRT-AC) chemotherapy in patients with locoregionally advanced nasopharyngeal carcinoma (LA-NPC) treated by intensity-modulated radiotherapy (IMRT).
   Materials and Methods: Data on 834 patients with newly diagnosed, non-metastatic stage III-IVA (except T3N0) NPC receiving either IC-CCRT or CCRT-AC between July, 2004 and December, 2014 were retrospectively reviewed. Propensity score matching (PSM) method was adopted to balance prognostic factors and match patients. Survival outcomes of matched patients between IC-CCRT and CCRT-AC were compared.
   Results: The median follow-up duration is 45.2 months (range, 1.07-145.4 months). Overall, 309 pairs were selected by PSM. Univariate analysis revealed the CCRT-AC group achieved significantly higher 3-year DFS (83.9% vs. 78.7 %; P = 0.014) and OS (87.6% vs. 87.0%; P = 0.031). Multivariate analysis also identified treatment group (IC-CCRT vs. CCRT-AC) as an independent prognostic factor for 3-year DFS (HR, 1.546; 95% CI, 1.113-2.149; P = 0.009) and OS (HR, 1.487; 95% CI, 1.035-2.136; P = 0.032). Subgroup analysis revealed IC-CCRT was a protective factor for DMFS (HR, 0.145; 95% CI, 0.043-0.488; P = 0.002) in stage III disease; however, it could adversely affected DFS (HR, 2.009; 95% CI, 1.316-3.065; P = 0.001), OS (HR, 1.671; 95% CI, 1.060-2.636; P = 0.027) and DMFS (HR, 1.986; 95% CI, 1.155-3.416; P = 0.013) in stage IVA disease.
   Conclusions: CCRT-AC may be a more effective treatment modality in patients with stage IVA NPC disease, while IC-CCRT was superior in stage III disease.
OI Wu, Lirong/0000-0003-1307-9312
EI 1949-2553
PD OCT 3
PY 2017
VL 8
IS 45
BP 79953
EP 79963
DI 10.18632/oncotarget.20389
UT WOS:000412111300161
PM 29108377
ER

PT J
AU Schick, U
   Huguet, F
   Pointreau, Y
   Pradier, O
AF Schick, U.
   Huguet, F.
   Pointreau, Y.
   Pradier, O.
TI Radiotherapy for head and neck squamous cell carcinoma: State of the art
   and future directions
SO CANCER RADIOTHERAPIE
CT 28th National Congress of the French-Society-of-Radiation-Oncology
CY OCT 05-07, 2017
CL Paris, FRANCE
SP French Soc Radiat Oncol
AB Therapeutic principles of radiation therapy in head and neck carcinomas will be discussed in this review. Intensity-modulated radiotherapy with concomitant cisplatin should be standard. In case of contraindication to chemotherapy, cetuximab is an option, while hyperfractionation should be considered in patients unfit for concomitant treatment. Concomitant chemotherapy should be administered in the presence of extracapsular extensions and positive margins in the postoperative setting. Current research areas such as desescalation in human papillomavirus-positive tumours, adaptive radiotherapy, radiomics and immunotherapy will also be addressed. (C) 2017 Societe francaise de radiotherapie oncologique (SFRO). Published by Elsevier Masson SAS. All rights reserved.
SN 1278-3218
EI 1769-6658
PD OCT
PY 2017
VL 21
IS 6-7
BP 498
EP 504
DI 10.1016/j.canrad.2017.07.032
UT WOS:000415663000013
PM 28864046
ER

PT J
AU Zhang, LL
   Zhou, GQ
   Li, YC
   Lin, AH
   Ma, J
   Qi, ZY
   Sun, Y
AF Zhang, Lu-Lu
   Zhou, Guan-Qun
   Li, Yang-Chan
   Lin, Ai-Hua
   Ma, Jun
   Qi, Zhen-Yu
   Sun, Ying
TI Induction Chemotherapy Has No Prognostic Value in Patients with
   Locoregionally Advanced Nasopharyngeal Carcinoma and Chronic Hepatitis B
   Infection in the IMRT Era
SO TRANSLATIONAL ONCOLOGY
AB BACKGROUND: The effectiveness of induction chemotherapy (IC) followed by concurrent chemoradiotherapy (CCRT) over CCRT alone in patients with locoregionally advanced nasopharyngeal carcinoma (NPC) and chronic hepatitis B infection in the intensity-modulated radiotherapy (IMRT) era is unknown. PATIENTS AND METHODS: A total of 249 patients with stage T1-2 N2-3 or T3-4 N1-3 NPC and chronic hepatitis B infection treated with IMRT were retrospectively reviewed. Propensity score matching (PSM) was employed to balance covariates; 140 patients were propensity-matched (1:1 basis). Survival outcomes in the IC + CCRT and CCRT groups were compared using the Kaplan-Meier method, log-rank test and Cox proportional hazards model. RESULTS: No significant survival differences were observed between IC + CCRT and CCRT (5-year overall survival, 88.3% vs. 82.2%; P = .484; disease-free survival, 73.9% vs. 75.2%; P = .643; distant metastasis-free survival, 84.1% vs. 85.1%; P = .781; and locoregional failure-free survival, 87.9% vs. 85.1%; P = .834). After adjusting for known prognostic factors in multivariate analysis, IC was not an independent prognostic factor for any outcome (all P > .05); subgroup analysis based on T category (T1-2/T3-4), N category (N0-1/N2-3), and overall stage (III/IV) confirmed these results. The incidence of hepatic function damage in the IC + CCRT and CCRT groups was not significantly different. CONCLUSION: IC + CCRT leads to comparable survival outcomes and hepatic function damage compared to CCRT alone in patients with locoregionally advanced NPC with chronic hepatitis B infection in the IMRT era. Further investigations are warranted.
SN 1936-5233
PD OCT
PY 2017
VL 10
IS 5
BP 800
EP 805
DI 10.1016/j.tranon.2017.07.001
UT WOS:000411278400013
PM 28844018
ER

PT J
AU Wu, MY
   Ou, D
   He, XY
   Hu, CS
AF Wu, Mingyao
   Ou, Dan
   He, Xiayun
   Hu, Chaosu
TI Long-term results of a phase II study of gemcitabine and cisplatin
   chemotherapy combined with intensity-modulated radiotherapy in
   locoregionally advanced nasopharyngeal carcinoma
SO ORAL ONCOLOGY
OI Hu, Chaosu/0000-0002-6503-0951
SN 1368-8375
EI 1879-0593
PD OCT
PY 2017
VL 73
BP 118
EP 123
DI 10.1016/j.oraloncology.2017.08.016
UT WOS:000411225700018
PM 28939063
ER

PT J
AU Wu, LR
   Yu, HL
   Jiang, N
   Jiang, XS
   Zong, D
   Wen, J
   Huang, L
   Xie, P
   Chen, W
   Wang, TT
   Gu, DY
   Yan, PW
   Yin, L
   He, X
AF Wu, Li-Rong
   Yu, Hong-Liang
   Jiang, Ning
   Jiang, Xue-Song
   Zong, Dan
   Wen, Jing
   Huang, Lei
   Xie, Peng
   Chen, Wei
   Wang, Ting-Ting
   Gu, Da-Yong
   Yan, Peng-Wei
   Yin, Li
   He, Xia
TI Prognostic value of chemotherapy in addition to concurrent
   chemoradiotherapy in T3-4N0-1 nasopharyngeal carcinoma: a propensity
   score matching study
SO ONCOTARGET
AB Purpose: The objective of this study is to evaluate the contribution of induction (IC) or adjuvant (AC) chemotherapy additional to concurrent chemoradiotherapy (CCRT) for patients with T3-4N0-1 nasopharyngeal carcinoma (NPC) in the era of intensity-modulate radiotherapy (IMRT).
   Method and Materials: We retrospectively reviewed the data on 685 patients with newly diagnosed T3-4N0-1 NPC. Propensity score matching (PSM) method was used to match patients. Survival outcomes between different groups were calculated by Kaplan-Meier method and compared using log-rank test. Cox proportional hazard model was adopted to establish independent prognostic factors.
   Results: In total, 236 pairs were selected from the primary cohort. Univariate analysis revealed 3-year overall survival (OS) (90.8% vs. 90.3%, P = 0.820), distant failure-free survival (DFFS) (87.3% vs. 89.4%, P = 0.896) and locoregional failure-free survival (LRFFS) (95.4% vs. 93.0%, P = 0.311) rates were comparable between CCRT plus IC/AC and CCRT alone groups. Multivariate analysis found that treatment group was not an independent prognostic factors for OS (HR, 0.964; 95% CI, 0.620-1.499; P = 0.869), DFFS (HR, 1.036; 95% CI, 0.626-1.714; P = 0.890) and LRFFS (HR, 0.670; 95% CI, 0.338-1.327; P = 0.250). Further subgroup analysis according to overall stage also obtained similar results.
   Conclusion: Patients with T3-4N0-1 NPC receiving CCRT could not benefit from additional induction or adjuvant chemotherapy in the era of IMRT.
RI wang, tingting/AAK-2640-2020
OI Wu, Lirong/0000-0003-1307-9312
EI 1949-2553
PD SEP 29
PY 2017
VL 8
IS 44
BP 76807
EP 76815
DI 10.18632/oncotarget.20014
UT WOS:000412066700083
PM 29100350
ER

PT J
AU Wang, FZ
   Jiang, C
   Ye, ZM
   Sun, QQ
   Liu, TX
   Xu, M
   Wu, P
   Shi, KY
   Long, B
   Rihito, A
   Masoto, S
   Fu, ZF
AF Wang, Fangzheng
   Jiang, Chuner
   Ye, Zhimin
   Sun, Quanquan
   Liu, Tongxin
   Xu, Min
   Wu, Peng
   Shi, Kaiyuan
   Long, Bin
   Rihito, Aizawa
   Masoto, Sakamoto
   Fu, Zhenfu
TI Efficacy and safety of nimotuzumab with neoadjuvant chemotherapy
   followed by concurrent chemoradiotherapy for locoregionally advanced
   nasopharyngeal carcinoma
SO ONCOTARGET
AB We assessed the efficacy and safety of nimotuzumab plus neoadjuvant chemotherapy followed by concurrent chemoradiotherapy for Chinese patients with locoregionally advanced nasopharyngeal carcinoma. Clinical data from 210 nonmetastatic nasopharyngeal carcinoma patients diagnosed between May 2008 and April 2014 were retrospectively reviewed. All patients were initially treated with nimotuzumab plus neoadjuvant chemotherapy followed by concurrent chemoradiotherapy. Ninety-five patients received cisplatin-based adjuvant chemotherapy. The median follow-up duration was 48 months. Locoregional relapse and distant metastases occurred in 16 patients (16/210, 7.6%) and 18 patients (18/210, 8.6%), respectively. The 5-year local recurrence-free survival, regional recurrence-free survival, distant metastases-free survival, progression-free survival, and overall survival rates were 95.6%, 94.4%, 91.7%, 84.0%, and 88.7%, respectively. Univariate analysis revealed that concurrent chemotherapy regimens and clinical stage correlated with overall survival, and that adjuvant chemotherapy, N stage, clinical stage, and tumor response at the end of treatment were correlated with progression-free survival. In the multivariate analysis, concurrent chemotherapy regimens, clinical stage, and tumor response were important prognosticators. Grade 3/4 leukocytopenia was experienced by 24 patients (11.4%), and 6 patients (2.9%) developed mild liver damage during the period of neoadjuvant chemotherapy. Grade 3/4 acute mucositis was experienced by 13 patients (6.2%), and 12 patients (5.7%) experienced grade 3/4 leukocytopenia during the concurrent chemotherapy. The efficacy of nimotuzumab plus neoadjuvant chemotherapy followed by concurrent chemotherapy in locoregionally advanced nasopharyngeal carcinoma patients was encouraging and the toxicities were tolerable.
EI 1949-2553
PD SEP 26
PY 2017
VL 8
IS 43
BP 75544
EP 75556
DI 10.18632/oncotarget.17357
UT WOS:000411760400181
PM 29088889
ER

PT J
AU Shetty, AV
   Wong, DJ
AF Shetty, Aditya V.
   Wong, Deborah J.
TI Systemic Treatment for Squamous Cell Carcinoma of the Head and Neck
SO OTOLARYNGOLOGIC CLINICS OF NORTH AMERICA
AB In patients with locally advanced squamous cell cancer of the head and neck, a multimodality treatment approach is recommended. The addition of platinum-based systemic therapy concurrently with radiation has been shown to be superior to radiation alone and is considered standard therapy for locally advanced disease. No study has shown superiority of induction therapy followed by chemoradiotherapy versus chemoradiotherapy alone. In the adjuvant setting only patients with nodal extracapsular extension or positive margins seem to benefit from chemoradiotherapy versus radiotherapy alone. In the recurrent or metastatic setting, systemic treatment with chemotherapy is palliative. A subset of patients treated with PD-1 immunotherapy may achieve durable responses.
SN 0030-6665
EI 1557-8259
PD AUG
PY 2017
VL 50
IS 4
BP 775
EP +
DI 10.1016/j.otc.2017.03.013
UT WOS:000409288200011
PM 28755705
ER

PT J
AU Wang, CL
   Tang, X
   Wang, JJ
   Song, J
   Xu, YH
AF Wang, Chunlin
   Tang, Xi
   Wang, Jiaojian
   Song, Jian
   Xu, Yanhua
TI Induction Chemotherapy plus Concurrent Chemoradiotherapy vs Concurrent
   Chemoradiotherapy in Elderly Patients with Advanced Nasopharyngeal
   Carcinoma
SO OTOLARYNGOLOGY-HEAD AND NECK SURGERY
AB Objective This study aimed to compare survival and toxicity between induction chemotherapy followed by concurrent chemoradiotherapy (IC + CCRT) and concurrent chemoradiotherapy (CCRT) alone in elderly patients with advanced nasopharyngeal carcinoma (NPC).
   Study Design Propensity-matched analysis of survival and toxicity in a retrospective elderly cohort.
   Setting Department of Medical Oncology, Jingzhou Hospital, Tongji Medical College, Huazhong University of Science and Technology, China.
   Subjects and Methods In total, 193 patients with stage III to IVb NPC who were treated with IC + CCRT or CCRT alone were enrolled. A cohort with suitable propensity scores was created (82 patients in the IC + CCRT group and 82 patients in the CCRT group). Survival and toxicity were compared between the 2 groups.
   Results For the IC + CCRT group and the CCRT group, the 5-year locoregional failure-free survival (LRFFS) rate was 80.4% and 77.2% (P = .53), the 5-year distant failure-free survival (DFFS) rate was 80% and 76.9% (P = .517), the 5-year overall survival (OS) rate was 71.8% and 60.5% (P = .26), and the 5-year cancer-specific survival (CSS) rate was 75.3% and 66.7% (P = .144), respectively. There was a significant difference in the cumulative incidence of all grade 3 to 4 toxicities between the 2 groups (29.9% vs 17.7%, P = 4.8 x 10(-6)).
   Conclusions IC + CCRT had a high cumulative incidence of grade 3 to 4 toxicities in elderly patients with advanced NPC, while there were no improvements in 5-year LRFFS rate, DFFS rate, OS rate, or CSS rate between patients who underwent the IC + CCRT vs CCRT alone. Concurrent chemoradiotherapy alone is still the standard of treatment.
SN 0194-5998
EI 1097-6817
PD AUG
PY 2017
VL 157
IS 2
BP 233
EP 238
DI 10.1177/0194599817699402
UT WOS:000407071300011
PM 28418781
ER

PT J
AU Jin, YN
   Yao, JJ
   Wang, SY
   Zhang, WJ
   Zhang, F
   Zhou, GQ
   Cheng, ZB
   Mo, HY
   Sun, Y
AF Jin, Ya-Nan
   Yao, Ji-Jin
   Wang, Si-Yang
   Zhang, Wang-Jian
   Zhang, Fan
   Zhou, Guan-Qun
   Cheng, Zhi-Bin
   Mo, Hao-Yuan
   Sun, Ying
TI The Effect of Adding Neoadjuvant Chemotherapy to Concurrent
   Chemoradiotherapy in Patients with Locoregionally Advanced
   Nasopharyngeal Carcinoma and Undetectable Pretreatment Epstein-Barr
   Virus DNA
SO TRANSLATIONAL ONCOLOGY
AB PURPOSE: To assess the effect of adding neoadjuvant chemotherapy (NACT) to concurrent chemoradiotherapy (CCRT) in patients with locoregionally advanced nasopharyngeal carcinoma (NPC) and undetectable pretreatment Epstein-Barr virus (pEBV) DNA. MATERIALS AND METHODS: We enrolled 639 NPC patients with stage II to IVB and undetectable pEBV DNA to receive CCRT with or without NACT. Radiotherapy was 2.0 to 2.27 Gy per fraction with five daily fractions per week for 6 to 7 weeks to the primary tumor and 62 to 70 Gy to the involved neck area. NACT was cisplatin (80-100mg/m(2) day 1) and 5-fluorouracil (800-1000 mg/m(2), 120-hour continuous intravenous infusion) every 3 weeks for two or three cycles. CCRT was cisplatin (80-100 mg/m(2) day 1) every 3 weeks for three cycles. RESULTS: For all patients, the 5-year overall survival (OS), locoregional relapse-free survival (LRFS), distantmetastasis-free survival (DMFS), and progression-free survival (PFS) rates were 91.9%, 92.2%, 95.0%, and 86.4%, respectively. There was no significant difference in OS (5-year OS 90.8% [NACT + CCRT group] vs 92.7% [CCRT alone]; hazard ratio [HR] 1.24; P = .486), LRFS (HR 1.13, 95% confidence interval [CI] 0.59-2.14, P = .715), DMFS (HR 0.78, 95% CI 0.34-1.78, P = .554), or PFS (HR 1.21, 95% CI 0.75-1.95, P = .472). CONCLUSION: CCRT with or without NACT produced a good treatment outcome in patients with locoregionally advanced NPC and undetectable pEBV DNA, but NACT before CCRT did not significantly improve survival rates.
RI Zhang, Wang-Jian/K-2242-2019; Zhang, Wangjian/AAU-6705-2021
OI Zhang, Wangjian/0000-0001-9655-6385
SN 1936-5233
PD AUG
PY 2017
VL 10
IS 4
BP 527
EP 534
DI 10.1016/j.tranon.2017.03.007
UT WOS:000407707700008
PM 28570869
ER

PT J
AU Kawahira, M
   Yokota, T
   Hamauchi, S
   Onozawa, Y
   Ogawa, H
   Onoe, T
   Kamijo, T
   Iida, Y
   Nishimura, T
   Onitsuka, T
   Yasui, H
AF Kawahira, Masahiro
   Yokota, Tomoya
   Hamauchi, Satoshi
   Onozawa, Yusuke
   Ogawa, Hirofumi
   Onoe, Tsuyoshi
   Kamijo, Tomoyuki
   Iida, Yoshiyuki
   Nishimura, Tetsuo
   Onitsuka, Tetsuro
   Yasui, Hirofumi
TI Survival benefit of adding docetaxel, cisplatin, and 5-fluorouracil
   induction chemotherapy to concurrent chemoradiotherapy for locally
   advanced nasopharyngeal carcinoma with nodal Stage N2-3
SO JAPANESE JOURNAL OF CLINICAL ONCOLOGY
AB Background: Concurrent chemoradiotherapy followed by adjuvant chemotherapy (CCRT-AC) has been established as the standard of care in locally advanced nasopharyngeal carcinoma (LA-NPC). The survival benefit of induction chemotherapy (ICT) for LA-NPC remains controversial. We analyzed the efficacy and feasibility of docetaxel, cisplatin and 5-fluorouracil (TPF) ICT followed by CCRT for LA-NPC with nodal Stage N2-3.
   Methods: We performed a retrospective analysis of 28 LA-NPC patients with nodal Stage N2-3 receiving induction TPF followed by CCRT (TPF group; n = 12) or CCRT-AC (CCRT group; n = 16) between October 2006 and May 2016.
   Results: The median follow-up periods were 36.4 (range 6.7-55.2) and 40.1 months (range 4.3-99.0) for the TPF and CCRT groups, respectively. One- and three-year overall survival for the TPF group vs. the CCRT group were 100% and 100% vs. 94% and 75%, respectively (P = 0.21). The cumulative one- and three-year incidences of locoregional recurrence or progression for the TPF group vs. the CCRT group were 10% and 21% vs. 16% and 32% (P = 0.49), and those of distant metastasis were 0% and 0% vs. 26% and 26%, respectively (P = 0.08). The common Grade 3-4 acute toxicities were neutropenia, anorexia, febrile neutropenia, and stomatitis in the TPF group. The Grade 3-4 late toxicities did not differ significantly between the two groups.
   Conclusions: This study suggests that induction TPF followed by CCRT might reduce distant metastasis, so this combination may be feasible for the treatment of LA-NPC with nodal Stage N2-3.
SN 0368-2811
EI 1465-3621
PD AUG
PY 2017
VL 47
IS 8
BP 705
EP 712
DI 10.1093/jjco/hyx057
UT WOS:000407168200006
PM 28431119
ER

PT J
AU Ke, LR
   Xia, WX
   Qiu, WZ
   Huang, XJ
   Yu, YH
   Liang, H
   Liu, GY
   Xiang, YQ
   Guo, X
   Lv, X
AF Ke, Liang-Ru
   Xia, Wei-Xiong
   Qiu, Wen-Ze
   Huang, Xin-Jun
   Yu, Ya-Hui
   Liang, Hu
   Liu, Guo-Ying
   Xiang, Yan-Qun
   Guo, Xiang
   Lv, Xing
TI A phase II trial of induction NAB-paclitaxel and cisplatin followed by
   concurrent chemoradiotherapy in patients with locally advanced
   nasopharyngeal carcinoma
SO ORAL ONCOLOGY
AB Objectives: Nanoparticle albumin-bound paclitaxel (NAB-paclitaxel) was designed to avoid solventrelated toxicities, and improve anti-tumor efficacy via increasing paclitaxel's intratumoral concentration and its uptake by tumor cells. This trial aimed to determine the safety and efficacy of induction NABpaclitaxel combined with cisplatin followed by concurrent chemoradiotherapy (CCRT) in patients with locally advanced nasopharyngeal carcinoma (LA-NPC). Patients and methods:
   Patients with stage III-IVb NPC received NAB-paclitaxel (260 mg/m(2)) combined with cisplatin (80 mg/m(2)) intravenously on days 1 and 22, followed by cisplatin (80 mg/m(2)) on days 43 and 64, concomitant with intensity-modulated radiation therapy. This trial is registered with the Chinese Clinical Trials Registry, number ChiCTR-ONC-12002615.
   Results: From July 2010 to November 2013, 36 eligible patients with nonmetastatic stage III-IVb NPC were enrolled. The objective response rates were 97.2% (eight complete responses [CRs] and 27 partial responses [PRs]) and 100% (30 CRs and six PRs) after two cycles of induction chemotherapy (ICT) and CCRT, respectively. With a median follow-up time of 45 months, the estimated 3-year progression-free survival and cancer-specific survival were 86.1% (95% confidence interval [CI], 69.8-99.8%) and 91.7% (95% CI, 68.9-100.0%), respectively. The most frequent grade 3-4 toxicities were neutropenia (8.6%) and nausea (8.6%) after ICT and thrombocytopenia (34.3%) and leukopenia (28.6%) after CCRT.
   Conclusion: NAB-paclitaxel combined with cisplatin as an ICT regimen showed encouraging anti-tumor effects and manageable toxicities in LA-NPC. Further randomized controlled trials in phase III of NABpaclitaxel in patients with LA-NPC are warranted. (C) 2017 Elsevier Ltd. All rights reserved.
SN 1368-8375
EI 1879-0593
PD JUL
PY 2017
VL 70
BP 7
EP 13
DI 10.1016/j.oraloncology.2017.04.018
UT WOS:000405463600002
PM 28622892
ER

PT J
AU Kong, L
   Zhang, YW
   Hu, CS
   Guo, Y
   Lu, JDJ
AF Kong, Lin
   Zhang, Youwang
   Hu, Chaosu
   Guo, Ye
   Lu, Jiade J.
TI Effects of Induction Docetaxel, Platinum, and Fluorouracil Chemotherapy
   in Patients With Stage III or IVA/B Nasopharyngeal Cancer Treated With
   Concurrent Chemoradiation Therapy: Final Results of 2 Parallel Phase 2
   Clinical Trials
SO CANCER
AB BACKGROUND: The effects of docetaxel, platinum, and fluorouracil (TPF) induction chemotherapy plus concurrent chemoradiotherapy (CCRT) on locoregionally advanced nasopharyngeal cancer (NPC) are unclear. This study examined the long-term outcomes of the addition of this regimen to CCRT for stage III and IVA/B NPC. METHODS: Two parallel, single-arm phase 2 trials were performed synchronously to evaluate the efficacy and toxicity of TPF-based induction chemotherapy in patients with stage III or IVA/B NPC. The induction chemotherapy, which preceded standard intensity-modulated radiation therapy/platinum-based chemoradiation, consisted of 3 cycles of docetaxel (75mg/m(2) on day 1), cisplatin (75mg/m(2) on day 1), and a continuous infusion of fluorouracil (500mg/m(2)/d on days 1-5) every 4 weeks. The primary endpoint for both trials was 5-year overall survival (OS). RESULTS: Between January 2007 and July 2010, 52 eligible patients with stage III NPC and 64 eligible patients with nonmetastatic stage IV NPC were accrued to the 2 trials. With a median follow-up of 67 months, the 5-year OS, progression-free survival, distant metastasis-free survival, and local progression-free survival (LPFS) rates were all improved in comparison with historical benchmarks for patients with stage III or IVA/IVB NPC. Multivariate analyses indicated that T and N classifications (T1/T2 vs T3/T4 and N3 vs N0-N2) were the only significant prognosticators for OS. The number of induction chemotherapy cycles was the only significant prognostic factor for predicting LPFS. CONCLUSIONS: TPF-based induction chemotherapy appears to significantly improve outcomes in comparison with historical data when it is administered before CCRT for locoregionally advanced NPC. A phase 3 trial is currently being performed to confirm this benefit. (C) 2017 American Cancer Society.
OI Hu, Chaosu/0000-0002-6503-0951
SN 0008-543X
EI 1097-0142
PD JUN 15
PY 2017
VL 123
IS 12
BP 2258
EP 2267
DI 10.1002/cncr.30566
UT WOS:000402846300013
PM 28192641
ER

PT J
AU He, J
   Wu, P
   Tang, YY
   Liu, SL
   Xie, CB
   Luo, S
   Zeng, JF
   Xu, J
   Zhao, SP
AF He, Jian
   Wu, Ping
   Tang, Yaoyun
   Liu, Sulai
   Xie, Chubo
   Luo, Shi
   Zeng, Junfeng
   Xu, Jing
   Zhao, Suping
TI Chemoradiotherapy enhanced the efficacy of radiotherapy in
   nasopharyngeal carcinoma patients: a network meta-analysis
SO ONCOTARGET
AB Object: A Bayesian network meta-analysis (NMA) was conducted to estimate the overall survival (OS) and complete response (CR) performance in nasopharyngeal carcinoma (NPC) patients who have been given the treatment of radiotherapy, concurrent chemoradiotherapy (C), adjuvant chemotherapy (A), neoadjuvant chemotherapy (N), concurrent chemoradiotherapy with adjuvant chemotherapy (C+A), concurrent chemoradiotherapy with neoadjuvant chemotherapy (C+N) and neoadjuvant chemotherapy with adjuvant chemotherapy (N+A).
   Methods: Literature search was conducted in electronic databases. Hazard ratios (HRs) accompanied their 95% confidence intervals (95% CIs) or 95% credible intervals (95% CrIs) were applied to measure the relative survival benefit between two comparators. Meanwhile odd ratios (ORs) with their 95% CIs or CrIs were given to present CR data from individual studies.
   Results: Totally 52 qualified studies with 10,081 patients were included in this NMA. In conventional meta-analysis (MA), patients with N+C exhibited an average increase of 9% in the 3-year OS in relation to those with C+A. As for the NMA results, five therapies were associated with a significantly reduced HR when compared with the control group when concerning 5-year OS. C, C+A and N+A also presented a decreased HR compared with A. There was continuity among 1-year, 3-year and 5-year OS status. Cluster analysis suggested that the three chemoradiotherapy appeared to be divided into the most compete group which is located in the upper right corner of the cluster plot.
   Conclusion: In view of survival rate and complete response, the NMA results revealed that C, C+A and C+N showed excellent efficacy. As a result, these 3 therapies were supposed to be considered as the first-line treatment according to this NMA.
OI Liu, Sulai/0000-0002-5257-3922
EI 1949-2553
PD JUN 13
PY 2017
VL 8
IS 24
BP 39782
EP 39794
DI 10.18632/oncotarget.16349
UT WOS:000403311900141
PM 28418901
ER

PT J
AU Ohnleiter, T
   Truntzer, P
   Antoni, D
   Guihard, S
   Elgard, AM
   Noel, G
AF Ohnleiter, T.
   Truntzer, P.
   Antoni, D.
   Guihard, S.
   Elgard, A. -M.
   Noel, G.
TI Prognostic factors for head and neck cancer reirradiation: A systematic
   review
SO CANCER RADIOTHERAPIE
AB Purpose. - To specify the effectiveness of head and neck cancer reirradiation and make a synthesis of prognostic factors established by published series of patients.
   Materials and methods. - Original series of external reirradiation of head and neck cancer with at least ten patients were sought in Medline database.
   Results. - Exclusive reirradiation with or without concurrent chemotherapy offers 11 months of median overall survival, versus 6 months for chemotherapy alone, and 20 to 40% of the patients are still alive two years after treatment. Postoperative reirradiation allows 3 years overall survival from 40 to 60%. However, side effects of grade 3 or more arise in more than half of patients. Patient-related good prognostic factors are male, young age, good performance status without comorbidities. Those related to the disease are low rT and rN stage, poor differentiation, other than squamous cell carcinomas and a nasopharyngeal, oropharyngeal or laryngeal location. Concerning the treatment, surgical resection, a dose higher than 50 to 60 Gy in a smaller-irradiated volume, an interval between the two treatments of more than 2 years and the use of an innovating technology are the most commonly highlighted prognostic factors. Concurrent chemotherapy is often associated with higher toxicity rates, without improving overall survival, unless using cisplatin for selected patients.
   Conclusions. - Head and neck cancer reirradiation achieves long-term survival outcomes. However, regarding to its associated side effects, patients need to be carefully selected based on prognostic factors. (C) 2017 Published by Elsevier Masson SAS on behalf of Societe francaise de radiotherapie oncologique (SFRO).
OI NOEL, Georges/0000-0003-4952-5572
SN 1278-3218
EI 1769-6658
PD JUN
PY 2017
VL 21
IS 4
BP 316
EP 338
DI 10.1016/j.canrad.2017.02.004
UT WOS:000406892800009
PM 28566248
ER

PT J
AU Kuang, CM
   Fu, X
   Hua, YJ
   Shuai, WD
   Ye, ZH
   Li, Y
   Peng, QH
   Li, YZ
   Chen, S
   Qian, CN
   Huang, W
   Liu, RY
AF Kuang, Chun-mei
   Fu, Xiang
   Hua, Yi-jun
   Shuai, Wen-di
   Ye, Zhi-hua
   Li, Yingchang
   Peng, Qi-hua
   Li, Yi-zhuo
   Chen, Shuai
   Qian, Chao-nan
   Huang, Wenlin
   Liu, Ran-yi
TI BST2 confers cisplatin resistance via NF-kappa B signaling in
   nasopharyngeal cancer
SO CELL DEATH & DISEASE
AB Concurrent/ adjuvant cisplatin-based chemoradiotherapy is regarded as the standard of treatment for locoregionally advanced nasopharyngeal carcinoma (NPC). However, patients who do not respond to cisplatin suffer, rather than benefit, from chemotherapy treatment. The goal of this study was to identify molecules involved in cisplatin resistance and to clarify their molecular mechanisms, which would help in the discovery of potential therapeutic targets and in developing a personalized and precise treatment approach for NPC patients. We previously generated a cisplatin-sensitive NPC cell line, S16, from CNE2 cells and found that eIF3a, ASNS and MMP19 are upregulated in S16 cells, which contributes to their cisplatin sensitivity. In this study, we found that BST2 is downregulated in cisplatin-sensitive S16 cells compared with CNE2 cells. Knockdown of BST2 in NPC cells sensitized their response to cisplatin and promoted cisplatin-induced apoptosis, whereas exogenous overexpression of BST2 increased their cisplatin resistance and inhibited cisplatin-induced apoptosis. Further investigation demonstrated that BST2-mediated cisplatin resistance depended on the activation of the NF-kappa B signaling pathway and consequent upregulation of anti-apoptotic genes, such as Bcl-XL and livin. Moreover, an analysis of clinical data revealed that a high BST2 level might serve as an independent indicator of poor prognosis in patients with locally advanced NPC treated with platinum-based chemoradiotherapy. These findings suggest that BST2 likely mediates platinum resistance in NPC, offering guidance for personalized and precise treatment strategies for patients with NPC.
RI Liu, Ran-yi/L-1008-2019
SN 2041-4889
PD JUN
PY 2017
VL 8
AR e2874
DI 10.1038/cddis.2017.271
UT WOS:000405895200054
PM 28617432
ER

PT J
AU Zhang, JY
   Chen, SJ
   Li, GS
   Zhang, WH
   Qin, TT
   Yin, P
   Huang, HX
   Jiang, HW
AF Zhang, Jianyuan
   Chen, Shaojun
   Li, Guisheng
   Zhang, Weihua
   Qin, Tingting
   Yin, Ping
   Huang, Haixin
   Jiang, Hongwei
TI Induction chemotherapy followed by concurrent chemoradiotherapy vs.
   concurrent chemoradiotherapy for locoregionally advanced nasopharyngeal
   carcinoma: a retrospective cohort study
SO CANCER CHEMOTHERAPY AND PHARMACOLOGY
AB Purpose To evaluate the efficacy and toxicity of induction chemotherapy followed by concurrent chemoradiotherapy vs. concurrent chemoradiotherapy for locoregionally advanced nasopharyngeal carcinoma (NPC).
   Methods We reviewed data of locoregionally advanced NPC patients who underwent 2 different treatment plans, 1 with induction chemotherapy followed by concurrent chemoradiotherapy (IC+CCRT) and the other with only concurrent chemoradiotherapy (CCRT). All patients received cisplatin 80 mg/m(2) 3 weeks one cycle concurrently with intensity-modulated radiation therapy, and three IC protocols were included for the IC+CCRT group.
   Results Data of 262 patients treated from May 2011 to November 2014 were found eligible for our study. With a median follow-up of 29.02 months, no significant differences were detected between the two groups on the 2-year overall survival or OS rates (96.63 vs. 92.86%, P=0.169), 2-year distant metastasis-free survival or DMFS rates (91.57 vs. 86.90%, P=0.246) and 3-year DMFS rates (90.45 vs. 82.14%, P=0.093). However, they were statistically different on 2-year locoregional failure-free survival or LFFS rates (94.94 vs. 86.90%, P=0.020), 3-year OS rates (95.51 vs. 82.14%, P=0.002) and 3-year LFFS rates (93.82 vs. 79.76%, P=0.001). The most common severe (grade 3-4) adverse events we recorded were Nausea/vomiting (36.52 vs. 33.33%), leukopenia (14.04 vs. 4.76%), thrombocytopenia (3.93 vs. 3.57%) and hepatic toxicity (3.37 vs. 2.38%).
   Conclusion Compared with CCRT, the treatment plan IC+CCRT produced significantly encouraging outcomes in locoregionally advanced NPC patients on local progression- free survival and 3-year overall survival position, but might raise the risk of certain adverse reactions.
SN 0344-5704
EI 1432-0843
PD JUN
PY 2017
VL 79
IS 6
BP 1087
EP 1097
DI 10.1007/s00280-017-3297-6
UT WOS:000401734600004
PM 28429051
ER

PT J
AU Lee, V
   Kwong, D
   Leung, TW
   Lam, KO
   Tong, CC
   Lee, A
AF Lee, Victor
   Kwong, Dora
   Leung, To-Wai
   Lam, Ka-On
   Tong, Chi-Chung
   Lee, Anne
TI Palliative systemic therapy for recurrent or metastatic nasopharyngeal
   carcinoma - How far have we achieved?
SO CRITICAL REVIEWS IN ONCOLOGY HEMATOLOGY
AB Nasopharyngeal carcinoma (NPC) is endemic in Southern China, Taiwan, Malaysia, Singapore, North Africa and Alaska. About 30% of NPC patients develop recurrence or metastasis despite initial radical treatment. Palliative chemotherapy is the first-line treatment for inoperable recurrence or distant metastatic disease. However the standard first-line chemotherapeutic regimen is yet to be established until recently gemcitabine and cisplatin has been proven superior to traditional regimen with 5-FU and cisplatin shown in a phase III randomized-controlled trial. Further palliative systemic treatment options including other chemotherapeutic regimens, targeted therapy and more recently immunotherapy have gradually evolved. We provided a comprehensive review on different traditional chemotherapeutic regimens and highlighted the latest chemotherapeutic treatments as well as the latest development of targeted therapies, immune checkpoint inhibitors and other immunotherapeutic options in this setting. (C) 2017 Elsevier B.V. All rights reserved.
RI ; /D-7948-2011
OI Tong, Chi Chung/0000-0001-6400-5255; Lee, Victor/0000-0002-6283-978X;
   /0000-0002-7523-5088
SN 1040-8428
EI 1879-0461
PD JUN
PY 2017
VL 114
BP 13
EP 23
DI 10.1016/j.critrevonc.2017.03.030
UT WOS:000401884900002
PM 28477740
ER

PT J
AU Liang, H
   Xia, WX
   Lv, X
   Sun, R
   Zeng, Q
   Li, SW
   Mo, HY
   Han, F
   Luo, DH
   Ye, YF
   Yang, J
   Ke, LR
   Guo, L
   Chen, MY
   Cao, KJ
   Zhao, C
   Mai, HQ
   Qian, CN
   Guo, X
   Yanqun, X
AF Liang, Hu
   Xia, Wei-Xiong
   Lv, Xing
   Sun, Rui
   Zeng, Qi
   Li, Si -Wei
   Mo, Hao-Yuan
   Han, Fei
   Luo, Dong-Hua
   Ye, Yan-Fang
   Yang, Jing
   Ke, Liang-Ru
   Guo, Ling
   Chen, Ming-Yuan
   Cao, Ka-Jia
   Zhao, Chong
   Mai, Hai-Qiang
   Qian, Chao-Nan
   Guo, Xiang
   Yanqun, Xiang
TI Concurrent chemoradiotherapy with 3-weekly versus weekly cisplatin in
   patients with locoregionally advanced nasopharyngeal carcinoma: A phase
   3 multicentre randomised controlled trial (ChiCTR-TRC-12001979).
SO JOURNAL OF CLINICAL ONCOLOGY
CT Annual Meeting of the American-Society-of-Clinical-Oncology (ASCO)
CY JUN 02-06, 2017
CL Chicago, IL
SP Amer Soc Clin Oncol
SN 0732-183X
EI 1527-7755
PD MAY 20
PY 2017
VL 35
SU 15
MA 6006
DI 10.1200/JCO.2017.35.15_suppl.6006
UT WOS:000411931705004
ER

PT J
AU Peng, H
   Chen, L
   Li, WF
   Guo, R
   Mao, YP
   Zhang, Y
   Guo, Y
   Sun, Y
   Ma, J
AF Peng, Hao
   Chen, Lei
   Li, Wen-Fei
   Guo, Rui
   Mao, Yan-Ping
   Zhang, Yuan
   Guo, Ying
   Sun, Ying
   Ma, Jun
TI Tumor response to neoadjuvant chemotherapy predicts long-term survival
   outcomes in patients with locoregionally advanced nasopharyngeal
   carcinoma: A secondary analysis of a randomized phase 3 clinical trial
SO CANCER
AB BACKGROUNDTumor response to neoadjuvant chemotherapy using the regimen of cisplatin and 5-fluorouracil could define high-risk patients with locoregionally advanced nasopharyngeal carcinoma (NPC). However, the regimen of docetaxel, cisplatin, and 5-fluorouracil (TPF) appears to be more effective than the regimen of cisplatin and 5-fluorouracil. Therefore, one needs to redefine the high-risk subpopulation of patients receiving neoadjuvant chemotherapy with TPF.
   METHODSA total of 231 patients from a randomized phase 3 trial with American Joint Committee on Cancer/International Union Against Cancer stage III to stage IVB NPC (except T3-T4N0 disease) who were receiving treatment with the TPF regimen were enrolled. Patient survival rates between different groups were compared.
   RESULTSOf the 231 patients, the overall response to neoadjuvant chemotherapy was a complete response (CR) for 26 (11.3%), a partial response (PR) for 184 patients (79.6%), and stable disease (SD) for 21 patients (9.1%). Univariate analysis revealed the 3-year failure-free survival (FFS) rates in the CR (88.5% vs 61.9%; P =.017) and PR (81.2% vs 61.9%; P = .01) groups, and the 3-year overall survival rates for the CR (96.2% vs 76.2%; P =.048) and PR (93.4% vs 76.2%; P =.025) groups were obviously higher compared with that of the SD group. In multivariate analysis, CR was established as a favorable prognostic factor for FFS (hazard ratio [HR], 0.210; 95% confidence interval [95% CI], 0.057-0.779 [P =.02]), and PR for FFS (HR, 0.447; 95% CI, 0.213-0.936 [P =.033]) and OS (HR, 0.361; 95% CI, 0.132-0.986 [P =.047]) when compared with SD. No survival difference was observed between the CR and PR groups.
   CONCLUSIONSTumor response to TPF may be a properly powerful prognosis predictor and help to develop individualized treatment strategies for patients with locoregionally advanced NPC. Cancer 2017;123:1643-1652. (c) 2017 American Cancer Society.
   Patients with advanced nasopharyngeal carcinoma with stable disease after neoadjuvant chemotherapy appear to have a significantly worse prognosis compared with patients who achieve a partial or complete response. Neoadjuvant chemotherapy could help to identify high-risk patients prior to radiotherapy and help clinicians to develop individualized treatment strategies.
SN 0008-543X
EI 1097-0142
PD MAY 1
PY 2017
VL 123
IS 9
BP 1643
EP 1652
DI 10.1002/cncr.30520
UT WOS:000399903900023
PM 28001301
ER

PT J
AU Alterio, D
   Rocca, MC
   Russell-Edu, W
   Dicuonzo, S
   Fanetti, G
   Marvaso, G
   Preda, L
   Zorzi, S
   Verri, E
   Nole', F
   Jereczek-Fossa, BA
AF Alterio, D.
   Rocca, M. Cossu
   Russell-Edu, W.
   Dicuonzo, S.
   Fanetti, G.
   Marvaso, G.
   Preda, L.
   Zorzi, S.
   Verri, E.
   Nole', F.
   Jereczek-Fossa, B. A.
TI Feasibility of concurrent chemoradiotherapy with high-dose cisplatin
   after induction TPF chemotherapy in head and neck cancer: a critical
   review of the literature and the experience of the European Institute of
   Oncology
SO MEDICAL ONCOLOGY
AB Many concerns are related to the idea that the acute toxicity of induction chemotherapy (IC) performed with TPF (docetaxel, cisplatin, 5-fluorouracil) could reduce the ability to deliver the subsequent standard concurrent chemoradiotherapy (CRT) in head and neck cancer patients. We performed a critical review of the literature on the toxicity profile of the standard CRT administered after the IC with TPF. A total of 13 papers (including 950 patients) were selected. Results showed that most patients were treated with an adequate radiation total dose although a significant proportion of them (from 15 to 30%) completed the planned treatment with a delay of more than 5 days. A minority of patients were able to be treated with three cycles of concurrent cisplatin, but only few papers reported how many of patients reached the cumulative total dose of almost 200 mg/m(2) cisplatin. The rate of deaths due to treatment-related toxicity varied from 0 to 9% (median and mean 2%). Two prospective trials stopped patient enrollment due to acute treatment-related toxicity and because a low number of patients were able to undergo the planned full schedule of cisplatin during the CRT, respectively. Retrospective analysis of 45 patients treated at our institute showed that this schedule was feasible with manageable side effects. In conclusion, the literature data did not provide homogeneous information on the feasibility of the standard CRT after induction TPF. A more uniform data collection of treatment-related toxicity will be helpful in better selecting the patients who might adequately tolerate this multimodality strategy.
RI Russell-Edu, Samuel William/AAN-5219-2020; alterio,
   daniela/AAM-7337-2020; Marvaso, Giulia/AAC-1540-2019; PREDA,
   LORENZO/AAC-1969-2019; Fanetti, Giuseppe/AAG-4685-2020; Zorzi,
   Stefano/AAQ-6738-2020; rocca, maria cossu/AAN-7292-2020; Dicuonzo,
   Samantha/AAA-3181-2021; Nolè, Franco/AAQ-8782-2020
OI Marvaso, Giulia/0000-0002-5339-8038; PREDA, LORENZO/0000-0002-5479-2766;
   Fanetti, Giuseppe/0000-0002-9677-3176; Zorzi, Stefano
   Filippo/0000-0001-8783-0493
SN 1357-0560
EI 1559-131X
PD MAY
PY 2017
VL 34
IS 5
AR 86
DI 10.1007/s12032-017-0952-z
UT WOS:000399834700016
PM 28391578
ER

PT J
AU Nair, LM
   Kumar, RR
   Thomachan, KC
   Rafi, M
   George, PS
   Krishna, KMJ
   Ramadas, K
AF Nair, Lekha Madhavan
   Kumar, R. Rejnish
   Thomachan, Kainickal Cessal
   Rafi, Malu
   George, Preethi Sara
   Krishna, K. M. Jagathnath
   Ramadas, Kunnambath
TI Phase IIb trial comparing two concurrent cisplatin schedules in locally
   advanced head and neck cancer
SO SOUTH ASIAN JOURNAL OF CANCER
AB Background: Concurrent chemoradiation with 3 weekly cisplatin (100 mg/m(2)) is the standard of care for locally advanced head and neck cancer. However, this regimen has been shown to be associated with lesser compliance and higher toxicities. Hence, there is a need to explore alternative concurrent cisplatin regimens. Objectives: The objective of this study was to compare the efficacy and toxicities of 3 weekly cisplatin (100 mg/m(2)) with weekly cisplatin (40 mg/m2) concurrently with radiation in patients with locally advanced head and neck cancer. Patients and Methods: This phase IIb trial randomized 56 patients with Stage III and IV squamous cell carcinoma of oropharynx, hypopharynx, and larynx to Arm A or Arm B. Arm A received cisplatin 100 mg/m(2) 3 weekly and Arm B received cisplatin 40 mg/m(2) weekly concurrently with radiation. The primary end point was disease-free survival (DFS) and secondary end points were overall survival (OS) and acute toxicity. DFS and OS were estimated using Kaplan-Meier method, and log-rank test was used to assess the difference in these distributions with respect to treatment. Results: The 2-year DFS in Arm A and Arm B was 64.5% and 52.8%, respectively (P = 0.67). The OS at 2 years was 71% and 61.1% in Arm A and Arm B, respectively (P = 0.61). There were no significant differences in acute hematological, renal, or mucosal toxicities between the two arms. Conclusion: This study showed a nonsignificant improvement in DFS and OS in the 3 weekly cisplatin arm over the weekly arm with comparable toxicities. The trial is registered with Clinical Trial Registry of India (CTRI registration number: CTRI/2013/05/003703, URL-http://ctri. nic. in).
SN 2278-330X
EI 2278-4306
PD APR-JUN
PY 2017
VL 6
IS 2
BP 64
EP 68
DI 10.4103/2278-330X.208840
UT WOS:000404602400009
PM 28702409
ER

PT J
AU Cao, SM
   Yang, Q
   Guo, L
   Mai, HQ
   Mo, HY
   Cao, KJ
   Qian, CN
   Zhao, C
   Xiang, YQ
   Zhang, XP
   Lin, ZX
   Li, WX
   Liu, Q
   Qiu, F
   Sun, R
   Chen, QY
   Huang, PY
   Luo, DH
   Hua, YJ
   Wu, YS
   Lv, X
   Wang, L
   Xia, WX
   Tang, LQ
   Ye, YF
   Chen, MY
   Guo, X
   Hong, MH
AF Cao, Su-Mei
   Yang, Qi
   Guo, Ling
   Mai, Hai-Qiang
   Mo, Hao-Yuan
   Cao, Ka-Jia
   Qian, Chao-Nan
   Zhao, Chong
   Xiang, Yan-Qun
   Zhang, Xiu-Ping
   Lin, Zhi-Xiong
   Li, Wei-Xiong
   Liu, Qing
   Qiu, Fang
   Sun, Rui
   Chen, Qiu-Yan
   Huang, Pei-Yu
   Luo, Dong-Hua
   Hua, Yi-Jun
   Wu, Yi-Shan
   Lv, Xing
   Wang, Lin
   Xia, Wei-Xiong
   Tang, Lin-Quan
   Ye, Yan-Fang
   Chen, Ming-Yuan
   Guo, Xiang
   Hong, Ming-Huang
TI Neoadjuvant chemotherapy followed by concurrent chemoradiotherapy versus
   concurrent chemoradiotherapy alone in locoregionally advanced
   nasopharyngeal carcinoma: A phase III multicentre randomised controlled
   trial
SO EUROPEAN JOURNAL OF CANCER
AB Background: The role of neoadjuvant chemotherapy (NACT) for locoregionally advanced nasopharyngeal carcinoma (NPC) is unclear. We aimed to evaluate the feasibility and efficacy of NACT followed by concurrent chemoradiotherapy (CCRT) versus CCRT alone in locoregionally advanced NPC.
   Methods: Patients with stage III-IVB (excluding T3N0-1) NPC were randomly assigned to receive NACT followed by CCRT (investigational arm) or CCRT alone (control arm). Both arms were treated with 80 mg/m(2) cisplatin every 3 weeks concurrently with radiotherapy. The investigational arm received cisplatin (80 mg/m(2) dl) and fluorouracil (800 mg/m(2) civ dl-5) every 3 weeks for two cycles before CCRT. The primary end-point was disease-free survival (DFS) and distant metastasis-free survival (DMFS). Secondary end-point was overall survival (OS). Survival curves for the time-to-event endpoints were analyzed by the Kaplan-Meier method and compared using the log-rank test. The P value was calculated using the 5-year endpoints.
   Results: Four hundred seventy six patients were randomly assigned to the investigational (n = 238) and control arms (n = 238). The investigational arm achieved higher 3-year DFS rate (82.0%, 95% CI = 0.77-0.87) than the control arm (74.1%, 95% CI = 0.68 0.80, P = 0.028). The 3-year DMFS rate was 86.0% for the investigational arm versus 82.0% for the control arm, with marginal statistical significance (P = 0.056). However, there were no statistically significant differences in OS or locoregional relapse-free survival (LRRFS) rates between two arms (OS: 88.2% versus 88.5%, P = 0.815; LRRFS: 94.3% versus 90.8%, P = 0.430). The most common grade 3-4 toxicity during NACT was neutropenia (16.0%). During CCRT, the investigational arm experienced statistically significantly more grade 3-4 toxicities (P < 0.001).
   Conclusion: NACT improved tumour control compared with CCRT alone in locoregionally advanced NPC, particularly at distant sites. However, there was no early gain in OS. Longer follow-up is needed to determine the eventual therapeutic efficacy. (C) 2017 Elsevier Ltd. All rights reserved.
OI Lin, Zhixiong/0000-0003-4898-7441
SN 0959-8049
EI 1879-0852
PD APR
PY 2017
VL 75
BP 14
EP 23
DI 10.1016/j.ejca.2016.12.039
UT WOS:000399856400004
PM 28214653
ER

PT J
AU Chen, L
   Hu, CS
   Chen, XZ
   Hu, GQ
   Cheng, ZB
   Sun, Y
   Li, WX
   Chen, YY
   Xie, FY
   Liang, SB
   Chen, Y
   Xu, TT
   Bin Li
   Long, GX
   Wang, SY
   Zheng, BM
   Guo, Y
   Sun, Y
   Mao, YP
   Tang, LL
   Chen, YM
   Liu, MZ
   Ma, J
AF Chen, Lei
   Hu, Chao-Su
   Chen, Xiao-Zhong
   Hu, Guo-Qing
   Cheng, Zhi-Bin
   Sun, Yan
   Li, Wei-Xiong
   Chen, Yuan-Yuan
   Xie, Fang-Yun
   Liang, Shao-Bo
   Chen, Yong
   Xu, Ting-Ting
   Li, Bin
   Long, Guo-Xian
   Wang, Si-Yang
   Zheng, Bao-Min
   Guo, Ying
   Sun, Ying
   Mao, Yan-Ping
   Tang, Ling-Long
   Chen, Yu-Ming
   Liu, Meng-Zhong
   Ma, Jun
TI Adjuvant chemotherapy in patients with locoregionally advanced
   nasopharyngeal carcinoma: Long-term results of a phase 3 multicentre
   randomised controlled trial
SO EUROPEAN JOURNAL OF CANCER
AB Aim of the study: Previous results from our trial showed that adjuvant cisplatin and fluorouracil chemotherapy did not significantly improve survival after concurrent chemoradiotherapy (CCRT) in locoregionally advanced nasopharyngeal carcinoma (NPC) at 2 years. Here, we present the data of long-term survival and late toxicities to further assess the ultimate therapeutic index of adjuvant chemotherapy (AC).
   Methods: Patients with stage III-IVB (except T3-4N0) NPC were randomly assigned to receive CCRT plus AC or CCRT only at seven institutions in China. Patients in both groups received cisplatin 40 mg/m(2) weekly up to 7 weeks concurrently with radiotherapy. The CCRT plus AC group subsequently received adjuvant cisplatin 80 mg/m(2) and fluorouracil 800 mg/m(2)/d for 120 h every 4 weeks for three cycles. The primary end-point was failure free survival.
   Results: Two hundred and fifty-one patients were randomised to the CCRT plus AC group and 257 to the CCRT only group. After a median follow-up of 68.4 months, estimated 5-year failure-free survival rate was 75% in the CCRT plus AC group and 71% in the CCRT only group (hazard ratio 0.88, 95% confidence interval 0.64-1.22; p = 0.45). 66 (27%) of 249 patients in the CCRT plus AC group and 53 (21%) of 254 patients in the CCRT only group developed one or more late grade 3-4 toxicities (p = 0.14).
   Conclusion: Adjuvant cisplatin and fluorouracil chemotherapy still failed to demonstrate significant survival benefit after CCRT in locoregionally advanced NPC based on the longterm follow-up data, and addition of adjuvant cisplatin and fluorouracil did not significantly increase late toxicities.
   Registration number: NCT00677118. (C) 2017 Elsevier Ltd. All rights reserved.
RI Chen, Yongming/E-3656-2015; Chen, Yu/Y-3292-2019
OI Chen, Yongming/0000-0003-2843-5543; Hu, Guoqing/0000-0001-6856-7220; Hu,
   Chaosu/0000-0002-6503-0951
SN 0959-8049
EI 1879-0852
PD APR
PY 2017
VL 75
BP 150
EP 158
DI 10.1016/j.ejca.2017.01.002
UT WOS:000399856400019
PM 28235726
ER

PT J
AU OuYang, PY
   Zhang, LN
   Xiao, Y
   Lan, XW
   Zhang, XM
   Ma, J
   Xie, FY
AF OuYang, Pu-Yun
   Zhang, Lu-Ning
   Xiao, Yao
   Lan, Xiao-Wen
   Zhang, Xiao-Min
   Ma, Jun
   Xie, Fang-Yun
TI Validation of published nomograms and accordingly individualized
   induction chemotherapy in nasopharyngeal carcinoma
SO ORAL ONCOLOGY
AB Objectives: We have attempted to validate two published nomograms in nasopharyngeal carcinoma (NPC) and individualize induction chemotherapy (IC) accordingly.
   Materials and methods: From 2007 to 2011, 920 patients were included in the study. The validity of the nomograms was assessed by Harrell's concordance index (C-index), areas under the curve (AUC), and calibration curves. Disease-free survival (DFS) and overall survival (OS) by IC were evaluated in and out of risk stratified patients with and without propensity score matching analysis.
   Results: Compared with the 7th edition of the Union for International Cancer Control (UICC) staging system, Tang's nomogram better discriminated DFS (C-index 0.629 versus 0.569, P = 0.002; AUC 0.635 versus 0.576, P = 0.018), whereas Yang's nomogram had no advantage in predicting OS (C-index 0.648 versus 0.606, P = 0.184; AUC 0.643 versus 0.604, P = 0.157). Calibration curves indicated good agreement between predicted and observed DFS or OS probability. Without risk stratification, patients achieved no benefit from IC in DFS (P >= 0.101) or OS (P >= 0.370). However, among 580 high-risk patients stratified by Tang's nomogram, IC improved five-year DFS from 68.8 to 74.8% (P = 0.072), and OS from 82.6 to 87.9% (P = 0.065), and the improvement of DFS and OS increased to 9.3% (P = 0.019) and 7.3% (P = 0.036), respectively, in 426 propensity-matched patients.
   Conclusions: Tang's nomogram helps to stratify stage III-IVa-b NPC, and IC is beneficial to high-risk patients in clinical practice. (C) 2017 The Authors. Published by Elsevier Ltd.
SN 1368-8375
EI 1879-0593
PD APR
PY 2017
VL 67
BP 37
EP 45
DI 10.1016/j.oraloncology.2017.01.009
UT WOS:000397953800007
PM 28351579
ER

PT J
AU Xia, WX
   Liang, H
   Lv, X
   Wang, L
   Qian, CN
   Ye, YF
   Ke, LR
   Qiu, WZ
   Yu, YH
   Huang, XJ
   Liu, GY
   Zhao, C
   Xiang, YQ
   Guo, X
AF Xia, Wei-Xiong
   Liang, Hu
   Lv, Xing
   Wang, Lin
   Qian, Chao-Nan
   Ye, Yan-Fang
   Ke, Liang-Ru
   Qiu, Wen-Ze
   Yu, Ya-Hui
   Huang, Xin-Jun
   Liu, Guo-Ying
   Zhao, Chong
   Xiang, Yan-Qun
   Guo, Xiang
TI Combining cetuximab with chemoradiotherapy in patients with locally
   advanced nasopharyngeal carcinoma: A propensity score analysis
SO ORAL ONCOLOGY
AB Objective: To compare the effectiveness of concurrent cisplatin chemoradiotherapy plus cetuximab with that of concurrent chemoradiotherapy (CCRT) alone in locoregionally advanced nasopharyngeal carcinoma (LRANPC) patients.
   Materials and methods: A total of 3257 LRANPC patients from a prospectively maintained database were included in this observational study to examine the effectiveness of adding cetuximab to CCRT. We compared overall survival (OS), disease-free survival (DFS), locoregional recurrence-free survival (LRRFS), and distant metastasis-free survival (DMFS) using the propensity score method.
   Results: In this cohort, 131 patients received CCRT plus cetuximab. Cetuximab-treated patients were more likely to receive intensity-modulated radiation therapy and were less likely to receive induction chemotherapy or adjuvant chemotherapy. The addition of cetuximab was associated with increased DMFS compared with CCRT alone based on univariable and multivariable analyses (5-year OS, 94.1% vs. 87.3%; P = 0.044), but not with increased OS, DFS, or LRRFS. Propensity score matching identified 96 patients in each cohort and confirmed that a DMFS benefit was associated with the addition of cetuximab (HR, 0.38; 95% CI, 0.15-0.99, P = 0.044). Subgroup analyses demonstrated a significant DMFS benefit with CCRT plus cetuximab in patients with N2-N3 stage disease compared with N2-N3 patients receiving CCRT alone (87.9% and 66.2%, respectively; P = 0.045).
   Conclusions: In conclusion, the addition of cetuximab to first-line chemoradiotherapy is associated with an improvement in DMFS in patients with LRANPC. A prospective randomized clinical trial will be necessary to validate this result. (C) 2017 Elsevier Ltd. All rights reserved.
SN 1368-8375
EI 1879-0593
PD APR
PY 2017
VL 67
BP 167
EP 174
DI 10.1016/j.oraloncology.2017.02.026
UT WOS:000397953800025
PM 28351572
ER

PT J
AU Rotolo, F
   Pignon, JP
   Bourhis, J
   Marguet, S
   Leclercq, J
   Ng, WT
   Ma, J
   Chan, ATC
   Huang, PY
   Zhu, GP
   Chua, DTT
   Chen, Y
   Mai, HQ
   Kwong, DLW
   Soong, YL
   Moon, J
   Tung, Y
   Chi, KH
   Fountzilas, G
   Zhang, L
   Hui, EP
   Lee, AWM
   Blanchard, P
   Michiels, S
AF Rotolo, Federico
   Pignon, Jean-Pierre
   Bourhis, Jean
   Marguet, Sophie
   Leclercq, Julie
   Ng, Wai Tong
   Ma, Jun
   Chan, Anthony T. C.
   Huang, Pei-Yu
   Zhu, Guopei
   Chua, Daniel T. T.
   Chen, Yong
   Mai, Hai-Qiang
   Kwong, Dora L. W.
   Soong, Yoke Lim
   Moon, James
   Tung, Yuk
   Chi, Kwan-Hwa
   Fountzilas, George
   Zhang, Li
   Hui, Edwin Pun
   Lee, Anne W. M.
   Blanchard, Pierre
   Michiels, Stefan
CA MAC-NPC Collaborative Grp
TI Surrogate End Points for Overall Survival in Loco-Regionally Advanced
   Nasopharyngeal Carcinoma: An Individual Patient Data Meta-analysis
SO JNCI-JOURNAL OF THE NATIONAL CANCER INSTITUTE
AB Background: Our objective was to evaluate progression-free survival (PFS) and distant metastasis-free survival (DMFS) as surrogate end points for overall survival (OS) in randomized trials of chemotherapy in loco-regionally advanced nasopharyngeal carcinomas (NPCs).
   Methods: Individual patient data were obtained from 19 trials of the updated Meta-Analysis of Chemotherapy in Nasopharyngeal Carcinoma (MAC-NPC) plus one additional trial (total = 5144 patients). Surrogacy was evaluated at the individual level using a rank correlation coefficient rho and at the trial level using a correlation coefficient R-2 between treatment effects on the surrogate end point and OS. A sensitivity analysis was performed with two-year PFS/DMFS and five-year OS.
   Results: PFS was strongly correlated with OS at the individual level (rho = 0.93, 95% confidence interval [CI] = 0.93 to 0.94) and at the trial level (R-2 = 0.95, 95% CI = 0.47 to 1.00). For DMFS, too, the individual-level correlation with OS was strong (rho = 0.98, 95% CI = 0.98 to 0.98); at trial level, the correlation was high but the regression adjusted for measurement error could not be computed (unadjusted R-2 = 0.96, 95% CI = 0.94 to 0.99). In the sensitivity analysis, two-year PFS was highly correlated with five-year OS at the individual level (rho = 0.89, 95% CI = 0.88 to 0.90) and at the trial level (R-2 = 0.85, 95% CI = 0.46 to 1.00); two-year DMFS was highly correlated with five-year OS at the individual level (rho = 0.95, 95% CI = 0.94 to 0.95) and at the trial level (R-2 = 0.78, 95% CI = 0.33 to 1.00).
   Conclusions: PFS and DMFS are valid surrogate end points for OS to assess treatment effect of chemotherapy in loco-regionally advanced NPC, while PFS can be measured earlier.
RI Fountzilas, George/ABF-2139-2020; Hui, Edwin/ABC-1818-2021; Rotolo,
   Federico/D-4567-2016; Ng, Wai Tong/H-9525-2019; Michiels,
   Stefan/L-1516-2013; Chan, Anthony Tak Cheung/R-3940-2018; Blanchard,
   Pierre/AAC-8695-2019; Chen, Yongming/E-3656-2015
OI Rotolo, Federico/0000-0003-4837-6501; Ng, Wai Tong/0000-0001-6696-3000;
   Michiels, Stefan/0000-0002-6963-2968; Chan, Anthony Tak
   Cheung/0000-0002-6912-8091; Blanchard, Pierre/0000-0003-4785-3409; Chen,
   Yongming/0000-0003-2843-5543; Bourhis, Jean/0000-0001-5162-1171; PIGNON,
   Jean-Pierre/0000-0003-2047-1582; Fountzilas, George/0000-0001-8045-2186;
   Baujat, Bertrand/0000-0003-3930-3191
SN 0027-8874
EI 1460-2105
PD APR
PY 2017
VL 109
IS 4
AR djw239
DI 10.1093/jnci/djw239
UT WOS:000400066800001
ER

PT J
AU Balasankar, R
   Nehru, B
   Ahmed, SF
AF Balasankar, R.
   Nehru, B.
   Ahmed, Syed Fayaz
TI THE COMPARISON BETWEEN WEEKLY BLEOMYCIN WITH THREE-WEEKLY CISPLATIN AND
   5-FU DELIVERED CONCURRENTLY WITH RADIOTHERAPY IN HEAD AND NECK CANCER
SO JOURNAL OF EVOLUTION OF MEDICAL AND DENTAL SCIENCES-JEMDS
AB BACKGROUND Head and neck cancer is most common in South-East Asia. In India, it is a leading cause of cancer related mortality and morbidity. Affected males were more than females, it is mainly to the consumption of the tobacco. Surgery and radiotherapy with or without chemotherapy are the most frequently used therapeutic modalities. Concurrent chemoradiation improves overall survival, disease free survival and locoregional control and has become the standard treatment for squamous cell carcinoma of head and neck. The main objective of the study is to determine the response, acute toxicity and compliance of treatment with concurrent chemoradiation using cisplatin and 5-FU versus bleomycin in squamous cell carcinoma of head and neck.
   MATERIALS AND METHODS The present study was done in the Department of Radiotherapy, MNJ Institute of Oncology and RCC. The patients were randomly selected from 2013 to 2015 and were allotted to ARM-A-cisplatin and 5-FU; and ARM-B-bleomycin. ARM-A were treated with cisplatin 100 mg/m(2) in divided dose IV infusion, 5-FU 750 mg/m(2) IV infusion for 3 days once in every 3 weeks for 3 cycles; and ARM-B were treated with bleomycin 15 mg IV push once per week for 6 weeks, both ARMs received radiotherapy concurrently.
   RESULTS Arm-A: Complete response 22 patients (61%), partial response 12 (33%), no response 2 (6%). Arm-B: Complete response 21 (60%), partial response 13 (37%), no response 1 (3%) respectively. When compared to Arm-A mode of administration of bleomycin is easy and convenient to the patients as hydration is not required. Tumours confined to oral cavity have shown good response though mucosal toxicity is more.
   CONCLUSION Concurrent weekly bleomycin is recommended in squamous cell carcinoma of oral cavity to achieve meaningful regression and probably survival benefit.
SN 2278-4748
EI 2278-4802
PD MAR 16
PY 2017
VL 6
IS 22
BP 1772
EP 1777
DI 10.14260/jemds/2017/390
UT WOS:000396893100007
ER

PT J
AU Yao, JJ
   Yu, XL
   Zhang, F
   Zhang, WJ
   Zhou, GQ
   Tang, LL
   Mao, YP
   Chen, L
   Ma, J
   Sun, Y
AF Yao, Ji-Jin
   Yu, Xiao-Li
   Zhang, Fan
   Zhang, Wang-Jian
   Zhou, Guan-Qun
   Tang, Ling-Long
   Mao, Yan-Ping
   Chen, Lei
   Ma, Jun
   Sun, Ying
TI Radiotherapy with neoadjuvant chemotherapy versus concurrent
   chemoradiotherapy for ascending-type nasopharyngeal carcinoma: a
   retrospective comparison of toxicity and prognosis
SO CHINESE JOURNAL OF CANCER
AB Background: In the era of intensity-modulated radiotherapy (IMRT), the role of neoadjuvant chemotherapy (NACT) in treating ascending-type nasopharyngeal carcinoma (NPC) is under-evaluated. This study was to compare the efficacy of NACT followed by IMRT (NACT + RT) with the efficacy of concurrent chemoradiotherapy (CCRT) on ascending-type NPC.
   Methods: Clinical data of 214 patients with ascending-type NPC treated with NACT + RT or CCRT between December 2009 and July 2011 were analyzed. Of the 214 patients, 98 were treated with NACT followed by IMRT, and 116 were treated with CCRT. The survival rates were assessed using Kaplan-Meier analysis, and the survival curves were compared using a log-rank test.
   Results: The 4-year overall survival, locoregional failure-free survival, distant failure-free survival, and failure-free survival rates were not significantly different between the two groups (all P > 0.05). However, patients in the CCRT group exhibited more severe acute adverse events than did patients in the NACT + RT group during radiotherapy, including leukopenia (30.2% vs. 15.3%, P = 0.016), neutropenia (25.9% vs. 11.2%, P = 0.011), and mucositis (57.8% vs. 40.8%, P = 0.028). After radiotherapy, patients in the CCRT group exhibited significantly higher rates of xerostomia (21.6% vs. 10.2%, P = 0.041) and hearing loss (17.2% vs. 6.1%, P = 0.023).
   Conclusions: The treatment outcomes of the NACT + RT and CCRT groups were similar; however, CCRT led to higher rates of acute and late toxicities. NACT + RT may therefore be a better treatment strategy for ascending-type NPC.
RI Yao, Ji-Jin/AAA-3986-2021; Zhang, Wang-Jian/K-2242-2019; Zhang,
   Wangjian/AAU-6705-2021
OI Zhang, Wangjian/0000-0001-9655-6385
SN 1000-467X
EI 1944-446X
PD MAR 6
PY 2017
VL 36
AR 26
DI 10.1186/s40880-017-0195-6
UT WOS:000396290000001
PM 28264724
ER

PT J
AU Chapman, CH
   Parvathaneni, U
   Yom, SS
AF Chapman, Christopher H.
   Parvathaneni, Upendra
   Yom, Sue S.
TI Revisiting induction chemotherapy before radiotherapy for head and neck
   cancer, part I: carcinoma of non-nasopharyngeal sites
SO FUTURE ONCOLOGY
OI Yom, Sue/0000-0002-0779-7476
SN 1479-6694
EI 1744-8301
PD MAR
PY 2017
VL 13
IS 6
BP 469
EP 475
DI 10.2217/fon-2016-0502
UT WOS:000394416200001
PM 28169592
ER

PT J
AU Zhang, B
   Hu, Y
   Xiong, RH
   Pan, YF
   Xu, QL
   Kong, XY
   Cai, R
   Chen, QQ
   Tang, HY
   Jiang, W
AF Zhang, Bin
   Hu, Ying
   Xiong, Rui-Hua
   Pan, Yu-Fei
   Xu, Qian-Lan
   Kong, Xiang-Yun
   Cai, Rui
   Chen, Qiu-Qiu
   Tang, Hua-Ying
   Jiang, Wei
TI Matched analysis of induction chemotherapy plus chemoradiotherapy versus
   induction chemotherapy plus radiotherapy alone in locoregionally
   advanced nasopharyngeal carcinoma: a multicenter study
SO ONCOTARGET
AB Background: The relative efficacy of induction chemotherapy (IC) followed by concurrent chemoradiotherapy (CCRT) versus IC followed by radiotherapy (RT) alone in locoregionally advanced NPC remains unclear.
   Methods: A total of 877 patients with locally advanced NPC who underwent IC/ CCRT or IC/RT at four institutions in China between January 2004 and December 2010 were retrospectively assessed. IC was cisplatin-based combination chemotherapy; concurrent chemotherapy, single agent cisplatin. Two-dimensional conventional radiotherapy (2DCRT) was the radiotherapy technique. All patients were matched in an equal ratio using a pair-matched method. Overall survival (OS), disease-free survival (DFS), distant metastasis-free survival (DMFS), locoregional relapse-free survival (LRRFS) and toxicities were assessed.
   Results: Eligible patients were matched (n = 642; 321 patients per arm) based on eight clinicopathological characteristics. Five-year OS, DFS, DMFS, and LRRFS were 76%, 70%, 86%, and 88% for IC/CCRT and 75%, 70%, 90%, and 91% for IC/RT, respectively. There were no statistically significant survival differences between arms (P>0.05), even in subgroup analysis. In multivariate analysis, treatment (IC/CCRT vs. IC/RT) was not an independent prognostic factor for any survival end-point. Grade 3/4 acute gastrointestinal toxicities (vomiting, nausea) and hematological toxicities (leucopenia/neutropenia, thrombocytopenia and anemia) were significantly more common in the IC/CCRT arm than IC/RT arm during RT.
   Conclusion: Overall, IC/CCRT failed to demonstrate any survival advantage but higher acute toxicities over IC/RT in locoregionally advanced NPC.
EI 1949-2553
PD FEB 21
PY 2017
VL 8
IS 8
BP 14078
EP 14088
DI 10.18632/oncotarget.13285
UT WOS:000395692000141
PM 27845907
ER

PT J
AU Lan, M
   Chen, CY
   Huang, Y
   Tian, L
   Duan, ZJ
   Han, F
   Liao, JF
   Deng, ML
   Sio, TT
   Prayongrat, A
   Zheng, LE
   Wu, SX
   Lu, TX
AF Lan, Mei
   Chen, Chunyan
   Huang, Ying
   Tian, Li
   Duan, Zhijun
   Han, Fei
   Liao, Junfang
   Deng, Meiling
   Sio, Terence T.
   Prayongrat, Anussara
   Zheng, Lie
   Wu, Shaoxiong
   Lu, Taixiang
TI Neoadjuvant chemotherapy followed by concurrent chemoradiotherapy versus
   concurrent chemoradiotherapy alone in nasopharyngeal carcinoma patients
   with cervical nodal necrosis
SO SCIENTIFIC REPORTS
AB The effectiveness of neoadjuvant chemotherapy (NACT) followed by concurrent chemoradiotherapy (CCRT) compared with CCRT alone in nasopharyngeal carcinoma (NPC) patients who presented with cervical nodal necrosis (CNN) is unknown. A total of 792 patients with stage T1-4N1-3M0 NPC and presented with CNN based on magnetic resonance imaging were retrospectively reviewed. Propensity score matching method was used to balance treatment arms for baseline characteristics. Eventually, 508 patients were propensity-matched on a 1: 1 basis to create two groups (NACT + CCRT and CCRT groups). Survival rates were calculated by Kaplan-Meier method and differences were compared by using the log-rank test. The 5-year disease specific survival, disease-free survival and distant metastasis-free survival were significantly higher in NACT + CCRT group relative to the matched CCRT group (82.1% vs. 72.5%, P = 0.021; 70.3% vs. 54.1%, P < 0.001; 81.9% vs. 67.3%, P < 0.001, respectively). Although the rates of grade 3-4 leucopenia and mucositis were higher in NACT + CCRT group than CCRT group, compliance with the combined treatment was good and no significant difference was observed between two groups. NACT followed by CCRT was relatively safe and could achieve better survival than CCRT alone in NPC patients with CNN by reducing the risk of death, tumor progression and distant metastasis.
RI Han, Fei/AAD-7348-2021; Prayongrat, Anussara/J-9937-2019
OI Prayongrat, Anussara/0000-0002-0977-8316; Lan, Mei/0000-0002-5591-2678
SN 2045-2322
PD FEB 17
PY 2017
VL 7
AR 42624
DI 10.1038/srep42624
UT WOS:000394317800001
PM 28211482
ER

PT J
AU Ke, LR
   Xia, WX
   Qiu, WZ
   Huang, XJ
   Yang, J
   Yu, YH
   Liang, H
   Liu, GY
   Ye, YF
   Xiang, YQ
   Guo, X
   Lv, X
AF Ke, Liang-Ru
   Xia, Wei-Xiong
   Qiu, Wen-Ze
   Huang, Xin-Jun
   Yang, Jing
   Yu, Ya-Hui
   Liang, Hu
   Liu, Guo-Ying
   Ye, Yan-Fang
   Xiang, Yan-Qun
   Guo, Xiang
   Lv, Xing
TI Safety and efficacy of lobaplatin combined with 5-fluorouracil as
   first-line induction chemotherapy followed by lobaplatinradiotherapy in
   locally advanced nasopharyngeal carcinoma: preliminary results of a
   prospective phase II trial
SO BMC CANCER
AB Background: Due to improvements in imaging and radiological techniques as well as the use of chemotherapy, distant metastasis has become the predominant mode of treatment failure in patients with locally advanced nasopharyngeal carcinoma (LA-NPC). Platinum-based systemic chemotherapy has shown survival benefits and is now the standard strategy for systemic therapy in patients with LA-NPC. Notably, the third-generation platinum reagent lobaplatin has shown anti-tumor effects in several solid tumors with lower incidences of gastrointestinal, hepatic and renal toxicity relative to other platinum drugs. However, the safety and efficacy of lobaplatin as a first-line regimen in patients with LA-NPC are undetermined.
   Methods: Patients with stage III-IVa-b NPC received lobaplatin at a dose of 30 mg/m2 on days 1 and 22 combined with a continuous 120-h intravenous injection of 5-fluorouracil at a dose of 4 g/m2 followed by lobaplatin at a dose of 50 mg/m2 on days 43 and 64 concomitant with intensity-modulated radiation therapy. Objective response rates and acute toxicity were assessed based on RECIST (1.1) and CTCAE v.3.0, respectively. Kaplan-Meier analysis was used to calculate survival rates.
   Results: Fifty-nine patients were enrolled, and 44 patients (74.6%) received allocated cycles of chemotherapy. The objective response rates were 88.1% (95% confidence interval [CI], 0.77 to 0.95) and 100% after induction chemotherapy (ICT) and concurrent chemoradiotherapy (CRT), respectively. With a median follow-up period of 44 months, the 3-year estimated progression-free survival and overall survival were 86.4% (95% CI, 69.8 to 98.8) and 94.9% (95% CI, 89.5 to 100), respectively. The most common grade 3-4 toxicities were neutropenia (8.5%) and thrombocytopenia (40.7%) after ICT and CRT, respectively.
SN 1471-2407
PD FEB 14
PY 2017
VL 17
AR 134
DI 10.1186/s12885-017-3080-4
UT WOS:000397760600003
PM 28202000
ER

PT J
AU Ribassin-Majed, L
   Marguet, S
   Lee, AWM
   Ng, WT
   Ma, J
   Chan, ATC
   Huang, PY
   Zhu, GP
   Chua, DTT
   Chen, Y
   Mai, HQ
   Kwong, DLW
   Cheah, SL
   Moon, J
   Tung, Y
   Chi, KH
   Fountzilas, G
   Bourhis, J
   Pignon, JP
   Blanchard, P
AF Ribassin-Majed, Laureen
   Marguet, Sophie
   Lee, Anne W. M.
   Ng, Wai Tong
   Ma, Jun
   Chan, Anthony T. C.
   Huang, Pei-Yu
   Zhu, Guopei
   Chua, Daniel T. T.
   Chen, Yong
   Mai, Hai-Qiang
   Kwong, Dora L. W.
   Cheah, Shie-Lee
   Moon, James
   Tung, Yuk
   Chi, Kwan-Hwa
   Fountzilas, George
   Bourhis, Jean
   Pignon, Jean Pierre
   Blanchard, Pierre
TI What Is the Best Treatment of Locally Advanced Nasopharyngeal Carcinoma?
   An Individual Patient Data Network Meta-Analysis
SO JOURNAL OF CLINICAL ONCOLOGY
AB Purpose
   The role of adjuvant chemotherapy (AC) or induction chemotherapy (IC) in the treatment of locally advanced nasopharyngeal carcinoma is controversial. The individual patient data from the Meta-Analysis of Chemotherapy in Nasopharynx Carcinoma database were used to compare all available treatments.
   Methods
   All randomized trials of radiotherapy (RT) with or without chemotherapy in nonmetastatic nasopharyngeal carcinoma were considered. Overall, 20 trials and 5,144 patients were included. Treatments were grouped into seven categories: RT alone (RT), IC followed by RT (IC-RT), RT followed by AC (RTAC), IC followed by RT followed by AC (IC-RT-AC), concomitant chemoradiotherapy (CRT), IC followed by CRT (IC-CRT), and CRT followed by AC (CRT-AC). P-score was used to rank the treatments. Fixed- and random-effects frequentist network meta-analysis models were applied.
   Results
   The three treatments with the highest probability of benefit on overall survival (OS) were CRT-AC, followed by CRT and IC-CRT, with respective hazard ratios (HRs [95% CIs]) compared with RT alone of 0.65 (0.56 to 0.75), 0.77 (0.64 to 0.92), and 0.81 (0.63 to 1.04). HRs (95% CIs) of CRT-AC compared with CRT for OS, progression-free survival (PFS), locoregional control, and distant control (DC) were, respectively, 0.85 (0.68 to 1.05), 0.81 (0.66 to 0.98), 0.70 (0.48 to 1.02), and 0.87 (0.61 to 1.25). IC-CRT ranked second for PFS and the best for DC. CRT never ranked first. HRs of CRT compared with IC-CRT for OS, PFS, locoregional control, and DC were, respectively, 0.95 (0.72 to 1.25), 1.13 (0.88 to 1.46), 1.05 (0.70 to 1.59), and 1.55 (0.94 to 2.56). Regimens with more chemotherapy were associated with increased risk of acute toxicity.
   Conclusion
   The addition of AC to CRT achieved the highest survival benefit and consistent improvement for all end points. The addition of IC to CRT achieved the highest effect on DC. (C) 2016 by American Society of Clinical Oncology
RI Blanchard, Pierre/AAC-8695-2019; Ng, Wai Tong/H-9525-2019; Chen,
   Yongming/E-3656-2015; Fountzilas, George/ABF-2139-2020; Chan, Anthony
   Tak Cheung/R-3940-2018
OI Blanchard, Pierre/0000-0003-4785-3409; Ng, Wai Tong/0000-0001-6696-3000;
   Chen, Yongming/0000-0003-2843-5543; Chan, Anthony Tak
   Cheung/0000-0002-6912-8091; PIGNON, Jean-Pierre/0000-0003-2047-1582;
   Fountzilas, George/0000-0001-8045-2186; Bourhis,
   Jean/0000-0001-5162-1171
SN 0732-183X
EI 1527-7755
PD FEB 10
PY 2017
VL 35
IS 5
BP 498
EP +
DI 10.1200/JCO.2016.67.4119
UT WOS:000405989600005
PM 27918720
ER

PT J
AU Zhao, LN
   Xu, M
   Jiang, W
   Pan, HT
   Zang, J
   Luo, SQ
   Wang, JH
   Zhou, YC
   Shi, M
AF Zhao, Lina
   Xu, Man
   Jiang, Wen
   Pan, Haitao
   Zang, Jian
   Luo, Shanquan
   Wang, Jianhua
   Zhou, Yongchun
   Shi, Mei
TI Induction chemotherapy for the treatment of non-endemic locally advanced
   nasopharyngeal carcinoma
SO ONCOTARGET
AB Background: The role of induction chemotherapy is less clear in non-endemic locally advanced nanopharyngeal carcinomas (NPC).
   Results: With a total of 233 eligible patients and a median follow-up of 36 months, 3-year overall survival (OS), local recurrence-free survival (LRFS), distant metastasisfree survival (DMFS), disease free survival (DFS) were 84.5%, 94.9%, 78.6% and 69.2%, respectively. The overall failure rate was 21.0% and distant metastasis occurred in 17.2% patients. Multivariate analyses showed that retropharyngeal and bilateral neck lymph node metastasis were significant prognostic factors for DFS and OS. Moreover, patients receiving both GP (gemcitabine+cisplatin) and TP (docetaxel+cisplatin) regimes had significantly higher DFS and OS compared with PF (cisplatin+5-FU) regime. GP regimes lead to significantly improved OS than TP/PF in some subgroup of patients. No severe toxicities were observed.
   Materials and Methods: We retrospectively analyzed stage III-IVb NPC patients treated between Jan 2006 and Dec 2014, with induction chemotherapy followed by concurrent chemoradiation (IC-CCRT). Statistical analyses were performed on survival and failure patterns.
   Conclusions: These results suggested IC-CCRT was safe and effective for NPCs from non-endemic region. The choice of induction regimen appeared to affect patient outcomes.
RI Pan, Haitao/N-2529-2018
OI Pan, Haitao/0000-0003-4457-7349
EI 1949-2553
PD JAN 24
PY 2017
VL 8
IS 4
BP 6763
EP 6774
DI 10.18632/oncotarget.14279
UT WOS:000393289000111
PM 28036270
ER

PT J
AU Lee, VHF
   Kwong, DLW
   Leung, TW
   Choi, CW
   Lai, V
   Ng, L
   Lam, KO
   Ng, SCY
   Sze, CK
   Tong, CC
   Ho, PPY
   Chan, WL
   Wong, LS
   Leung, DKC
   Chan, SY
   Khong, PL
AF Lee, Victor Ho-Fun
   Kwong, Dora Lai-Wan
   Leung, To-Wai
   Choi, Cheuk-Wai
   Lai, Vincent
   Ng, Lydia
   Lam, Ka-On
   Ng, Sherry Chor-Yi
   Sze, Chun-Kin
   Tong, Chi-Chung
   Ho, Patty Pui-Ying
   Chan, Wing-Lok
   Wong, Lai-San
   Leung, Dennis Kwok-Chuen
   Chan, Sum-Yin
   Khong, Pek-Lan
TI Prognostication of serial post-intensity-modulated radiation therapy
   undetectable plasma EBV DNA for nasopharyngeal carcinoma
SO ONCOTARGET
AB Plasma Epstein-Barr virus (EBV) DNA titers have been used to monitor treatment response and provide prognostic information on survival for nasopharyngeal carcinoma (NPC). However, the long-term prognostic role of pretreatment and posttreatment titers after radical contemporaneous radiation therapy remains uncertain. We recruited 260 evaluable patients with non-metastatic NPC treated with radical intensity-modulated radiation therapy (IMRT) with or without adjunct chemotherapy. Plasma EBV DNA titers at baseline and then 8 weeks and 6 months after IMRT were measured. Cox regression models were employed to identify interaction between post-IMRT 8th week and 6th month undetectable titers and 3-year survival endpoints. Concordance indices (Ct) from time-dependent receiver-operating characteristics (TDROC) were compared between patients with post-IMRT undetectable and those with detectable titers. After a median follow-up duration of 3.4 years (range 1.4-4.6 years), patients with post-IMRT 8th week and 6th month undetectable plasma EBV DNA titers enjoyed longer 3-year survival endpoints than those who had detectable titers at the same time points. Post-IMRT 8th week, and more significantly, post-IMRT 6th month undetectable plasma EBV DNA were the only significant prognostic factors of 3-year survival endpoints. Ct values for all 3-year survival endpoints for both post-IMRT 8th week and 6th month undetectable plasma EBV DNA were significantly higher in those with stage IVA-IVB diseases compared to stage I-III counterparts. Early post-IMRT undetectable plasma EBV DNA titers were prognostic of 3-year survival endpoints in patients with non-metastatic NPC. Intensified treatment should be further explored for patients with persistently detectable titers after IMRT.
RI ; /D-7948-2011
OI Lee, Victor/0000-0002-6283-978X; Tong, Chi Chung/0000-0001-6400-5255;
   /0000-0002-7523-5088
EI 1949-2553
PD JAN 17
PY 2017
VL 8
IS 3
BP 5292
EP 5308
DI 10.18632/oncotarget.14137
UT WOS:000393228400123
PM 28029657
ER

PT J
AU Ma, BBY
   Hui, EP
   Chan, ATC
AF Ma, Brigette B. Y.
   Hui, Edwin P.
   Chan, Anthony T. C.
TI Investigational drugs for nasopharyngeal carcinoma
SO EXPERT OPINION ON INVESTIGATIONAL DRUGS
AB Introduction: Nasopharyngeal carcinoma (NPC) is endemic to Southern China and Asia and is etiologically associated with the Epstein Barr virus (EBV). Whole exome and genome sequencing (WES, WGS) studies of NPC have reported several actionable therapeutic targets, and that the mutational load of NPC maybe comparable to that of squamous head and neck cancer. These unique biological characteristics have been exploited as potential targets and a wide range of investigational drugs are being investigated in clinical trials.Area covered: This review focused on the latest clinical development of the most promising classes of investigational agents in the treatment of advanced NPC. These include inhibitors of tumor angiogenesis, kinase signaling pathways and immunotherapy.Expert opinion: Checkpoint inhibitors and EBV-specific T-cell therapy have shown promising activity in early phase clinical trials, and are being further evaluated in randomized studies. For patients whose tumors express genetic alterations that are known to predict response to kinase inhibitors, novel trial designs such as an Umbrella' study may be considered given the abundance of targeted agents that are now available for clinical evaluation. It is envisioned that regulatory approval for new drugs for advanced NPC will occur in the near future.
RI Hui, Edwin/ABC-1818-2021; Chan, Anthony Tak Cheung/R-3940-2018; B.Y.,
   Brigette/H-4681-2017
OI Chan, Anthony Tak Cheung/0000-0002-6912-8091; B.Y.,
   Brigette/0000-0003-4802-1102
SN 1354-3784
EI 1744-7658
PY 2017
VL 26
IS 6
BP 677
EP 685
DI 10.1080/13543784.2017.1324568
UT WOS:000401712800003
PM 28446055
ER

PT J
AU Hirsch, L
   Le Tourneau, C
AF Hirsch, L.
   Le Tourneau, C.
TI Gemcitabine plus cisplatin versus fluorouracil plus cisplatin in
   recurrent or metastatic nasopharyngeal carcinoma: a multicentre,
   randomised, open-label, phase 3 trial
SO ONCOLOGIE
SN 1292-3818
EI 1765-2839
PD JAN
PY 2017
VL 19
IS 1-2
BP 44
EP 46
AR 48
DI 10.1007/s10269-017-2688-y
UT WOS:000415587000001
ER

PT J
AU Jacinto, JCK
   Co, J
   Mejia, MB
   Regala, EE
AF Jacinto, J. C. Kennetth
   Co, Jayson
   Mejia, Michael Benedict
   Regala, Eugenio Emanuel
TI The evidence on effectiveness of weekly vs triweekly cisplatin
   concurrent with radiotherapy in locally advanced head and neck squamous
   cell carcinoma (HNSCC): a systematic review and meta-analysis
SO BRITISH JOURNAL OF RADIOLOGY
AB Objective: This study aims to synthesize the current available evidences on the effectiveness of weekly vs triweekly cisplatin concurrent with radiotherapy in the primary and adjuvant treatment of locally advanced head and neck squamous cell carcinoma (HNSCC).
   Methods: A systematic review and meta-analysis of literature were undertaken to assess the effectiveness of weekly vs triweekly schedule in primary and adjuvant treatment for HNSCC with adverse risk features. Search of relevant articles from electronic database from 2000 to March 2016 and appraisal of studies were done.
   Results: Only one randomized controlled trial (RCT) and six retrospective studies were included in this review. The RCT showed less severe mucositis (75 vs 38.5%, p = 0.012) and more patients receiving at least 200 mg/m(2) (62.5% vs 88.5%, p = 0.047) of cisplatin in triweekly arm. There was no difference in 1-year progression-free survival (60% vs 71.1%, p = 0.806) and 1-year overall survival (OS) (71.6 vs 79.3%, p = 0.978) between the weekly and triweekly arm. Pooling of data from six studies showed no difference in 5-year-progression- free survival (RR 0.84, 95%, CI0.67-1.07), 5-year OS (RR 0.88, 95% CI0.73-1.07), severe renal events (RR 0.66, 95% CI0.42-1.04), severe mucositis (RR 0.92, 95% CI 0.71-1.21), severe dermatitis (RR 0.61, 95% CI0.37-1.03), treatment interruptions (RR 1.06, 95% CI0.74-1.52) and number of patients receiving at least 200 mg/m(2)(RR 0.83, 95% CI0.67-1.03).
   Conclusion: The current evidence showed that weekly schedule is not superior to triweekly in improving oncological outcomes and decreasing early effects of treatment. In the absence of compelling data, triweekly schedule should remain the standard of care while more RCTs are warranted.
   Advances in knowledge: While some have proposed that low-dose weekly cisplatin is safer and less toxic, this study emphasized that there is no difference in acute toxicity of the two schedules and it is safe to utilize high-dose cisplatin every 3 weeks to reach the threshold dose of 200 mg/m(2) faster. Uniquely, this study excluded nasopharyngeal cancer patients as the biology and treatment response are different with other HNSCC.
SN 0007-1285
EI 1748-880X
PY 2017
VL 90
IS 1079
AR 20170442
DI 10.1259/bjr.20170442
UT WOS:000413822300027
PM 29053029
ER

PT J
AU You, R
   Cao, YS
   Huang, PY
   Chen, L
   Yang, Q
   Liu, YP
   Zou, X
   Zhang, YN
   Jiang, R
   Zhang, MX
   Duan, CY
   Lin, AH
   Hong, MH
   Chen, MY
AF You, Rui
   Cao, Ying-Shu
   Huang, Pei-Yu
   Chen, Lei
   Yang, Qi
   Liu, You-Ping
   Zou, Xiong
   Zhang, Yi-Nuan
   Jiang, Rou
   Zhang, Meng-Xia
   Duan, Chong-Yang
   Lin, Ai-Hua
   Hong, Ming-Huang
   Chen, Ming-Yuan
TI The Changing Therapeutic Role of Chemo-radiotherapy for Loco-regionally
   Advanced Nasopharyngeal Carcinoma from Two/Three-Dimensional
   Radiotherapy to Intensity-Modulated Radiotherapy: A Network
   Meta-Analysis
SO THERANOSTICS
AB Purpose: We used randomized trials of radiotherapy (RT) with or without chemotherapy in non-metastatic nasopharyngeal carcinoma to investigate the survival benefit of chemoradiotherapy regimens between two/three-dimensional radiotherapy (2D/3D RT) and intensity-modulated radiotherapy (IMRT).
   Methods: Overall, 27 trials and 7,940 patients were included. Treatments were grouped into seven categories including RT alone, induction chemotherapy (IC) followed by RT (IC-RT), RT followed by adjuvant chemotherapy (RT-AC), IC followed by RT followed by AC (IC-RT-AC), concurrent chemo-radiotherapy (CRT), IC followed by CRT (IC-CRT), and CRT followed by AC (CRT-AC). To distinguish between 2D/3D RT and IMRT, three categories in IMRT were newly added, including CRT in IMRT, IC-CRT in IMRT, and CRT-AC in IMRT. The P score was used to rank the treatments.
   Results: Both fixed-and random-effects frequentist and Bayesian network meta-analysis models were applied, which provided similar results and the same ranking. IC-CRT was the most effective regimen compared with CRT-AC and CRT in the IMRT era for overall survival (OS) (HR, 95% CI, IC-CRT vs. CRT-AC, 0.61 (0.45, 0.82); IC-CRT vs. CRT 0.65 (0.47, 0.91)), progression-free survival (PFS) (0.69 (0.54, 0.88); 0.63 (0.49, 0.80)), and distant metastasis-free survival (DMFS) (0.58 (0.28, 1.21); 0.60 (0.42, 0.85)). CRT-AC achieved the highest survival benefit compared with CRT, and IC-CRT for loco-regional relapse-free survival (LRRFS) (0.44 (0.15, 1.28); 0.72 (0.22, 2.33)). Among these 10 categories, after distinguishing between 2D/3D RT and IMRT, IC-CRT in IMRT ranked first for OS, PFS, and DMFS, and CRT-AC in IMRT ranked first for LRRFS.
   Conclusion: IC-CRT should be the most suitable regimen for loco-regionally advanced NPC in the IMRT era.
RI Duan, Chongyang/AAD-5378-2021
SN 1838-7640
PY 2017
VL 7
IS 19
BP 4825
EP 4835
DI 10.7150/thno.21815
UT WOS:000413222700014
PM 29187906
ER

PT J
AU Zhang, J
   Peng, H
   Chen, L
   Li, WF
   Mao, YP
   Liu, LZ
   Tian, L
   Guo, Y
   Sun, Y
   Ma, J
AF Zhang, Jian
   Peng, Hao
   Chen, Lei
   Li, Wen-Fei
   Mao, Yan-Ping
   Liu, Li-Zhi
   Tian, Li
   Guo, Ying
   Sun, Ying
   Ma, Jun
TI Decreased Overall and Cancer-Specific Mortality with Neoadjuvant
   Chemotherapy in Locoregionally Advanced Nasopharyngeal Carcinoma Treated
   by Intensity-modulated Radiotherapy: Multivariate Competing Risk
   Analysis
SO JOURNAL OF CANCER
AB Background: Value of neoadjuvant chemotherapy (NACT) is still controversial in locoregionally advanced nasopharyngeal carcinoma (LA-NPC). Based on competing risk analysis model, we aim at evaluating the efficacy of NACT in decreasing cancer-specific mortality for LA-NPC (except T3-4N0) treated by intensity-modulated radiotherapy (IMRT).
   Methods: Data on 957 patients with LA-NPC were retrospectively reviewed. The cumulative incidence of cancer-specific and non-cancer-specific (competing) mortality was determined by univariate and multivariate competing risk analysis.
   Results: 542 (56.6%) patients received NACT using docetaxel with cisplatin (TP) or fluorouracil with cisplatin (PF) regimens. The median follow-up duration was 57.23 months (range, 1.27-78.53 months). In total, 161/957 (16.8%) patients died, with 140 cancer-specific and 21 non-cancer-specific deaths were observed, respectively. In univariate analysis, the 3- and 5-year cumulative cancer-specific mortality rates for NACT vs. non-NACT group were 8.58% vs. 7.32% and 14.74% vs. 14.52% (P = 0.95), respectively. With regard to competing mortality, the 3-and 5-year cumulative rates (0.93% vs. 1.22% and 1.31% vs. 3.06%; P = 0.196) were comparable between the two groups. Multivariate competing risk analysis established NACT as an independent prognostic factor in decreasing cancer-specific mortality (HR, 0.681; 95% CI, 0.488-0.951; P = 0.016) and overall mortality (HR, 0.654; 95% CI, 0.471-0.909; P = 0.011).
   Conclusions: NACT may be a powerful approach in decreasing cancer-specific mortality and overall mortality in LA-NPC treated by IMRT, and our findings would strengthen the role of NACT.
OI Zhang, Jian/0000-0002-0557-886X
SN 1837-9664
PY 2017
VL 8
IS 13
BP 2587
EP 2594
DI 10.7150/jca.20081
UT WOS:000408243000019
PM 28900496
ER

PT J
AU Lan, XW
   Xiao, Y
   Zou, XB
   Zhang, XM
   OuYang, PY
   Xie, FY
AF Lan, Xiao-Wen
   Xiao, Yao
   Zou, Xue-Bin
   Zhang, Xiao-Min
   OuYang, Pu-Yun
   Xie, Fang-Yun
TI Outcomes of adding induction chemotherapy to concurrent
   chemoradiotherapy for stage T3N0-1 nasopharyngeal carcinoma: a
   propensity-matched study
SO ONCOTARGETS AND THERAPY
AB Objective: Our objective was to examine whether adding induction chemotherapy to concurrent chemoradiotherapy improved survival in stage III nasopharyngeal carcinoma (NPC) patients, especially in low-risk patients at stage T3N0-1.
   Materials and methods: We retrospectively analyzed 687 patients with stage T3N0-1 NPC treated with intensity-modulated radiation therapy (IMRT) plus concurrent chemotherapy (CC) with or without induction chemotherapy (IC). Propensity score matching (PSM) method was used to select 237 pairs of patients from two cohorts. Overall survival (OS), locoregional relapse-free survival (LRFS), distant metastasis-free survival (DMFS), and progression-free survival (PFS) were assessed by using the Kaplan-Meier method, log-rank test, and Cox regression analysis.
   Results: No significant survival differences were observed between IC plus CC and CC cohorts with similar 4-year OS (91.7% vs 92.6%, P=0.794), LRFS, (92.7% vs 96.8%, P=0.138), DMFS (93.5% vs 94.3%, P=0.582), and PFS (87.5% vs 91.1%, P=0.223). In a univariate analysis, lower Epstein-Barr virus deoxyribonucleic acid (EBV DNA; < 4,000 copies/mL) significantly improved 4-year DMFS (95.5% vs 91.6%, P=0.044) compared with higher EBV DNA (>= 4,000 copies/mL). No factors were associated with 4-year OS, LRFS, DMFS, and PFS in a multivariate analysis. IC plus CC group experienced higher rates of grade 3-4 leucopenia (P < 0.001) and neutropenia (P < 0.001).
   Conclusion: The addition of IC to CC in stage T3N0-1 NPC patients treated with IMRT did not significantly improve their survival. The IC group experienced higher rates of grade 3-4 hematological toxicities. Therefore, further investigation is required.
SN 1178-6930
PY 2017
VL 10
BP 3853
EP 3860
DI 10.2147/OTT.S133917
UT WOS:000406697400003
PM 28814884
ER

PT J
AU Chen, XL
   Zhu, XD
   Liang, ZG
   Li, L
   Qu, S
   Chen, KH
   Pan, XB
AF Chen, Xueling
   Zhu, Xiaodong
   Liang, Zhongguo
   Li, Ling
   Qu, Song
   Chen, Kaihua
   Pan, Xinbin
TI Long-term outcomes of neoadjuvant chemotherapy followed by concurrent
   chemoradiotherapy (CCRT) vs CCRT alone for nasopharyngeal carcinoma in
   the era of intensity-modulated radiation therapy using propensity score
   matching method
SO ONCOTARGETS AND THERAPY
AB Purpose: Whether neoadjuvant chemotherapy (NCT) followed by concurrent chemoradiotherapy (CCRT) could improve survival in nasopharyngeal carcinoma (NPC) remains controversial especially in the era of intensity-modulated radiation therapy (IMRT), and we explored the role of NCT for NPC patients.
   Patients and methods: A retrospective review was conducted of 255 NPC patients treated with NCT+CCRT (n=67) or CCRT alone (n=188) based on IMRT between December 2006 and December 2012. To control the imbalance, a 1: 2 match was performed using propensity score matching (PSM) method based on patient's heterogeneity and regimens of concurrent chemotherapy (CCT). The long-term treatment outcomes and toxicity between NCT group (n=67) and concurrent chemoradiotherapy (CRT) group (n=134) after PSM were compared.
   Results: The 5-year overall survival (OS), progression-free survival (PFS), recurrence-free survival (RFS), local recurrence-free survival (LRFS), regional recurrence-free survival (RRFS) and distant failure-free survival (DFFS) were 78.8%, 69.1%, 90.0%, 90.0%, 100% and 78.3% for NCT group, while 79.5%, 75.7%, 92.7%, 94.2%, 96.1% and 82.7% for CRT group (P=0.305, 0.448, 0.790, 0.512, 0.104 and 0.671). It indicated that the treatment method (NCT+CCRT vs CCRT) was not the independent prognostic factor for the survival in NPC patients, and only patients who had completed at least two cycles of CCT got better OS, RFS and DFFS (P=0.009, 0.016 and 0.043), whether to receive NCT or not. No difference in the incidences of any acute and most late toxicity between the two groups was shown.
   Conclusion: Our study did not show the exact advantage of NCT followed by CCRT compared with CCRT alone or higher incidences of toxicity in NCT group. It suggests that NCT might not be necessary if two or more cycles of CCT are finished well in the era of IMRT, and when NCT is finished well, less than two cycles of CCT with IMRT could be enough. However, in the era of IMRT, the role of NCT still needs to be further explored.
SN 1178-6930
PY 2017
VL 10
BP 2909
EP 2921
DI 10.2147/OTT.S135590
UT WOS:000402983700002
PM 28652773
ER

PT J
AU You, R
   Hua, YJ
   Liu, YP
   Yang, Q
   Zhang, YN
   Li, JB
   Li, CF
   Zou, X
   Yu, T
   Cao, JY
   Zhang, MX
   Jiang, R
   Sun, R
   Mo, HY
   Guo, L
   Cao, KJ
   Lin, AH
   Sun, Y
   Qian, CN
   Ma, J
   Chen, MY
AF You, Rui
   Hua, Yi-Jun
   Liu, You-Ping
   Yang, Qi
   Zhang, Yi-Nuan
   Li, Ji-Bin
   Li, Chao-Feng
   Zou, Xiong
   Yu, Tao
   Cao, Jing-Yu
   Zhang, Meng-Xia
   Jiang, Rou
   Sun, Rui
   Mo, Hao-Yuan
   Guo, Ling
   Cao, Ka-Jia
   Lin, Ai-Hua
   Sun, Ying
   Qian, Chao-Nan
   Ma, Jun
   Chen, Ming-Yuan
TI Concurrent Chemoradiotherapy with or without Anti-EGFR-Targeted
   Treatment for Stage II-IVb Nasopharyngeal Carcinoma: Retrospective
   Analysis with a Large Cohort and Long Follow-up
SO THERANOSTICS
AB We examined the benefits of the combination of anti-EGFR targeted treatment, cetuximab (CTX) or nimotuzumab (NTZ) and concurrent platinum-based chemoradiotherapy (CCRT) compared with CCRT alone in patients with stage II - IVb nasopharyngeal carcinoma (NPC). A total of 1,628 eligible patients with stage II - IVb NPC, who received CCRT (three cycles of 100 mg/m(2) cisplatin every 3 weeks with intensity-modulated radiotherapy) with or without CTX or NTZ between June 2009 and December 2013 were included in the analysis. Using propensity scores to adjust for potential prognostic factors, a well-balanced cohort of 878 patients was created by matching each patient who received CTX or NTZ plus CCRT with no more than four patients who received CCRT alone (1: 4). Efficacy and safety were compared between CTX/NTZ plus CCRT and CCRT alone arms. Compared with CCRT alone, treatment with CTX/NTZ plus CCRT was associated with a significantly increased overall survival (3-year OS, 96.6% vs. 92.9%, P = 0.015), improved disease-free survival (3-year DFS, 93.5% vs 86.9%, P = 0.028), and improved distant metastasis-free survival (3-year DMFS, 94.6% vs 89.3%, P = 0.030). Increased rate of CTX related-skin reaction and mucositis was observed in the CTX plus CCRT arm. Multivariate analysis demonstrated the combination of CTX/NTZ was a significant protective factor for OS, DFS, and DMFS in patients treated with CCRT. Our analysis suggests that the addition of CTX/NTZ to CCRT is more effective for maximizing survival in patients with stage II-IVb NPC compared with CCRT alone.
RI Li, Ji-Bin/J-6381-2018
OI Li, Ji-Bin/0000-0001-7632-3648
SN 1838-7640
PY 2017
VL 7
IS 8
BP 2314
EP 2324
DI 10.7150/thno.19710
UT WOS:000402712500013
PM 28740554
ER

EF
