# Supplementary material for: Comparing the efficacy and safety of cisplatin and other platinum-based chemotherapies in locally advanced nasopharyngeal carcinoma: a systematic review and meta-analysis
Source: BMC Cancer. 2022 Jun 6;22:616. doi: 10.1186/s12885-022-09712-z (PMC9169397; doi:10.1186/s12885-022-09712-z)
Supplement: Supplementary file 1 — Additional file 1. [file 12885_2022_9712_MOESM1_ESM.zip › Supplementary material/retrieval results/savedrecsWEB250.ciw]

FN Clarivate Analytics Web of Science
VR 1.0
PT J
AU Peng, H
   Chen, L
   Zhang, J
   Li, WF
   Mao, YP
   Zhang, Y
   Liu, LZ
   Tian, L
   Lin, AH
   Sun, Y
   Ma, J
AF Peng, Hao
   Chen, Lei
   Zhang, Jian
   Li, Wen-Fei
   Mao, Yan-Ping
   Zhang, Yuan
   Liu, Li-Zhi
   Tian, Li
   Lin, Ai-Hua
   Sun, Ying
   Ma, Jun
TI Induction Chemotherapy Improved Long-term Outcomes of Patients with
   Locoregionally Advanced Nasopharyngeal Carcinoma: A Propensity Matched
   Analysis of 5-year Survival Outcomes in the Era of Intensity-modulated
   Radiotherapy
SO JOURNAL OF CANCER
AB Background: The aim of this study is to evaluate the long-term therapeutic gain of induction chemotherapy (IC) in locoregionally advanced nasopharyngeal carcinoma (NPC) in the era of intensity-modulated radiotherapy (IMRT).
   Methods: Data on 957 patients with stage T1-2N2-3 or T3-4N1-3 NPC treated with IMRT were retrospectively reviewed. Propensity score matching (PSM) method was adopted to balance influence of various covariates. Patient survival between IC and non-IC groups were compared.
   Results: For the 318 pairs selected from the original 957 patients by PSM, the median follow-up duration was 57.13 months (range, 1.27-78.1 months). The 5-year overall survival (OS), distant metastasis-free survival (DMFS), disease-free survival (DFS) and locoregional relapse-free survival (LRRFS) rates for IC group vs. non-IC group were 87.2% vs. 80.8% (P = 0.023), 88.1% vs. 83.2% (P = 0.071), 80.7% vs. 71.4% (P = 0.011) and 92.1% vs. 86.7% (P = 0.081), respectively. Multivariate analysis identify IC as an independent prognostic factor for OS (HR, 0.595; 95% CI, 0.397-0.891; P = 0.012) and DFS (HR, 0.627; 95% CI, 0.451-0.872; P = 0.006). After excluding the patients not receiving concurrent chemotherapy, IC was found to be an independent prognostic factor for OS (HR, 0.566; 95% CI, 0.368-0.872; P = 0.01), DMFS (HR, 0.580; 95% CI, 0.367-0.916; P = 0.02) and DFS (HR, 0.633; 95% CI, 0.444-0.903; P = 0.012).
   Conclusions: IC is an effective treatment modality for patients with stage T1-2N2-3 and T3-4N1-3 NPC, and the incorporation of IC with standard CCRT could achieve the best therapeutic gain.
SN 1837-9664
PY 2017
VL 8
IS 3
BP 371
EP 377
DI 10.7150/jca.16732
UT WOS:000396581000006
PM 28261337
ER

PT J
AU Liu, LT
   Chen, QY
   Tang, LQ
   Zhang, L
   Guo, SS
   Xie, CM
   Liu, XW
   Guo, L
   Mo, HY
   Chen, MY
   Zhao, C
   Guo, X
   Cao, KJ
   Qian, CN
   Zeng, MS
   Bei, JX
   Hong, MH
   Shao, JY
   Sun, Y
   Ma, J
   Mai, HQ
AF Liu, Li-Ting
   Chen, Qiu-Yan
   Tang, Lin-Quan
   Zhang, Lu
   Guo, Shan-Shan
   Xie, Chuan-Miao
   Liu, Xue-Wen
   Guo, Ling
   Mo, Hao-Yuan
   Chen, Ming-Yuan
   Zhao, Chong
   Guo, Xiang
   Cao, Ka-Jia
   Qian, Chao-Nan
   Zeng, Mu-Sheng
   Bei, Jin-Xin
   Hong, Ming-Huang
   Shao, Jian-Yong
   Sun, Ying
   Ma, Jun
   Mai, Hai-Qiang
TI Advanced- Stage Nasopharyngeal Carcinoma: Restaging System after
   Neoadjuvant Chemotherapy on the Basis of MR Imaging Determines Survival
SO RADIOLOGY
AB Purpose: To evaluate the prognostic value of the restaging system after neoadjuvant chemotherapy (NACT) in patients with advanced-stage nasopharyngeal carcinoma (NPC).
   Materials and Methods: This study was approved by the clinical research committee and a written informed consent was required before enrolling in the study. Prospectively enrolled were 412 consecutive patients with stage III-IVb NPC treated with NACT followed by concurrent chemotherapy and radiation therapy. Patients were staged before NACT and restaged after NACT. The progression-free survival (PFS) and distant metastasis-free survival (DMFS) were calculated with the Kaplan-Meier method, and differences were compared by using the log-rank test.
   Results: Post-NACT T classification (PFS, P = .001) and N classification (PFS, P < .001; DMFS, P = .001) resulted in better survival curve separations than pre-NACT T classification and N classification. Patients downstaged from N2N3 to N0N1 disease had a better prognosis than did patients who continued to have N2N3 diseases (3-year PFS, 83.8% vs 66.6%, P = .001; 3-year DMFS, 88.0% vs 78.4%, P = .026). Multivariate analysis revealed that post-NACT T classification (hazard ratio [HR] = 1.67; 95% confidence interval [CI]: 1.18, 2.36; P = .003) and post-NACT N classification (HR = 1.54; 95% CI: 1.17, 2.03; P = .002) were independent prognostic factors for PFS; also, post-NACT N classification (HR = 1.48; 95% CI: 1.05, 2.07; P = .025) was an independent prognostic factor for DMFS. Multivariate analysis in patients with N2N3 disease demonstrated that the N downstaging effects of NACT was the only independent prognostic factor for PFS (HR = 0.48; 95% CI: 0.29, 0.81; P = .006) and DMFS (HR = 0.52; 95% CI: 0.28, 0.97; P = .039).
   Conclusion: The post-NACT stage is more representative of prognosis than the pre-NACT stage in advanced-stage NPC patients, which suggests that major clinical decisions should be based on the post-NACT stage. (C) RSNA, 2016
RI Bei, Jin-Xin/AAO-1259-2020
SN 0033-8419
PD JAN
PY 2017
VL 282
IS 1
BP 171
EP 181
DI 10.1148/radiol.2016152540
UT WOS:000395519800019
PM 27479804
ER

PT J
AU Liu, YC
   Wang, WY
   Twu, CW
   Jiang, RS
   Liang, KL
   Wu, CT
   Lin, PJ
   Huang, JW
   Hsieh, HY
   Lin, JC
AF Liu, Yi-Chun
   Wang, Wen-Yi
   Twu, Chih-Wen
   Jiang, Rong-San
   Liang, Kai-Li
   Wu, Ching-Te
   Lin, Po-Ju
   Huang, Jing-Wen
   Hsieh, He-Yuan
   Lin, Jin-Ching
TI Prognostic impact of adjuvant chemotherapy in high-risk nasopharyngeal
   carcinoma patients
SO ORAL ONCOLOGY
AB Objectives: To investigate the prognostic impact of adjuvant chemotherapy (AdjCT) in patients with high-risk nasopharyngeal carcinoma (NPC).
   Materials and methods: A total 403 NPC patients with at least one of the following criteria (1) neck node > 6 cm; (2) supraclavicular node metastasis; (3) skull base destruction/intracranial invasion plus multiple nodes metastasis; or (4) multiple neck nodes metastasis with one of nodal size > 4 cm were retrospectively reviewed. All patients finished curative radiotherapy +/- neoadjuvant/concurrent chemotherapy. Post-radiation AdjCT consisted of tegafur-uracil (two capsules twice daily) for 12 months. We analyzed the treatment outcome between patients with (n = 154) and without (n = 249) AdjCT.
   Results: Baseline patient characteristics at diagnosis (age, gender, pathological type, performance status, T-classification, N-classification, and overall stage) were comparable in both arms. After a median follow-up of 72 months for surviving patients, 31.8% (49/154) and 42.2% (105/249) in patients with and without AdjCT developed tumor relapse respectively (P = 0.0377). AdjCT improved both overall survival (HR 1.89, 95% CI 1.37-2.61, P = 0.0001) and progression-free survival (HR 1.42, 95% CI 1.03-1.96, P = 0.0322). There were significant reduction in distant failures (P = 0.0016) but not in local (P = 0.8587) or regional (P = 0.8997) recurrences for patients who received AdjCT.
   Conclusion: AdjCT can reduce distant failure and improve overall survival in high-risk NPC patients after curative radiotherapy +/- neoadjuvant/concurrent chemotherapy. (C) 2016 Elsevier Ltd. All rights reserved.
SN 1368-8375
EI 1879-0593
PD JAN
PY 2017
VL 64
BP 15
EP 21
DI 10.1016/j.oraloncology.2016.11.008
UT WOS:000392639100006
PM 28024719
ER

PT J
AU Hong, SD
   Zhang, L
AF Hong, Shaodong
   Zhang, Li
TI Gemcitabine improves survival in patients with recurrent or metastatic
   nasopharyngeal carcinoma
SO CHINESE JOURNAL OF CANCER
AB For decades, the selection of chemotherapeutic regimens for the treatment of recurrent or metastatic nasopharyngeal carcinoma has been mainly empirical. To our knowledge, there is no phase 3 trial that has been conducted to determine the optimal treatment for these patients before our publication. Recently, we published an article in The Lancet entitled "Gemcitabine plus cisplatin versus fluorouracil plus cisplatin in recurrent or metastatic nasopharyngeal carcinoma: a multicentre, randomised, open-label, phase 3 trial." The results of our study indicate that gemcitabine plus cisplatin could improve the survival of patients with recurrent or metastatic nasopharyngeal carcinoma compared with conventional fluorouracil plus cisplatin.
SN 1000-467X
EI 1944-446X
PD DEC 22
PY 2016
VL 35
AR 100
DI 10.1186/s40880-016-0163-6
UT WOS:000391541400001
PM 28007026
ER

PT J
AU Kong, L
   Gao, J
   Hu, JY
   Hu, WX
   Guan, XY
   Lu, R
   Lu, JJ
AF Kong, Lin
   Gao, Jing
   Hu, Jiyi
   Hu, Weixu
   Guan, Xiyin
   Lu, Rong
   Lu, Jiade J.
TI Phase I/II trial evaluating concurrent carbon-ion radiotherapy plus
   chemotherapy for salvage treatment of locally recurrent nasopharyngeal
   carcinoma
SO CHINESE JOURNAL OF CANCER
AB Background: After definitive chemoradiotherapy for non-metastatic nasopharyngeal carcinoma (NPC), more than 10% of patients will experience a local recurrence. Salvage treatments present significant challenges for locally recurrent NPC. Surgery, stereotactic ablative body radiotherapy, and brachytherapy have been used to treat locally recurrent NPC. However, only patients with small-volume tumors can benefit from these treatments. Re-irradiation with X-ray-based intensity-modulated radiotherapy (IMXT) has been more widely used for salvage treatment of locally recurrent NPC with a large tumor burden, but over-irradiation to the surrounding normal tissues has been shown to cause frequent and severe toxicities. Furthermore, locally recurrent NPC represents a clinical entity that is more radioresistant than its primary counterpart. Due to the inherent physical advantages of heavy-particle therapy, precise dose delivery to the target volume(s), without exposing the surrounding organs at risk to extra doses, is highly feasible with carbon-ion radiotherapy (CIRT). In addition, CIRT is a high linear energy transfer (LET) radiation and provides an increased relative biological effectiveness compared with photon and proton radiotherapy. Our prior work showed that CIRT alone to 57.5 GyE (gray equivalent), at 2.5 GyE per daily fraction, was well tolerated in patients who were previously treated for NPC with a definitive dose of IMXT. The short-term response rates at 3-6 months were also acceptable. However, no patients were treated with concurrent chemotherapy. Whether the addition of concurrent chemotherapy to CIRT can benefit locally recurrent NPC patients over CIRT alone has never been addressed. It is possible that the benefits of high-LET CIRT may make radiosensitizing chemotherapy unnecessary. We therefore implemented a phase I/II clinical trial to address these questions and present our methodology and results.
   Methods and design: The maximal tolerated dose (MTD) of re-treatment using raster-scanning CIRT plus concurrent cisplatin will be determined in the phase I, dose-escalating stage of this study. CIRT dose escalation from 52.5 to 65 GyE (2.5 GyE x 21-26 fractions) will be delivered, with the primary endpoints being acute and subacute toxicities. Efficacy in terms of overall survival (OS) and local progression-free survival of patients after concurrent chemotherapy plus CIRT at the determined MTD will then be studied in the phase II stage of the trial. We hypothesize that CIRT plus chemotherapy can improve the 2-year OS rate from the historical 50% to at least 70%.
   Conclusions: Re-treatment of locally recurrent NPC using photon radiation techniques, including IMXT, provides moderate efficacy but causes potentially severe toxicities. Improved outcomes in terms of efficacy and toxicity profile are expected with CIRT plus chemotherapy. However, the MTD of CIRT used concurrently with cisplatin-based chemotherapy for locally recurrent NPC remains to be determined. In addition, whether the addition of chemotherapy to CIRT is needed remains unknown. These questions will be evaluated in the dose-escalating phase I and randomized phase II trials.
SN 1000-467X
EI 1944-446X
PD DEC 22
PY 2016
VL 35
AR 101
DI 10.1186/s40880-016-0164-5
UT WOS:000391541400002
PM 28007028
ER

PT J
AU Li, HM
   Li, P
   Qian, YJ
   Wu, X
   Xie, L
   Wang, F
   Zhang, H
   Liu, L
AF Li, H. M.
   Li, P.
   Qian, Y. J.
   Wu, X.
   Xie, L.
   Wang, F.
   Zhang, H.
   Liu, L.
TI A retrospective paired study: efficacy and toxicity of nimotuzumab
   versus cisplatin concurrent with radiotherapy in nasopharyngeal
   carcinoma
SO BMC CANCER
AB Background: To compare efficacy and toxicity of nimotuzumab versus cisplatin (CDDP) concurrent with intensity modulated radiation therapy (IMRT) in patients with nasopharyngeal carcinoma (NPC).
   Methods: We retrospectively reviewed patients with NPC from September 2008 to November 2013. The synchronous regimens included h-R3/RT (nimotuzumab and radiotherapy) one time per week for 6-8 weeks and CDDP/RT (cisplatin and radiotherapy) every three weeks for 2-3 cycles. All patients in our analysis completed the planned IMRT and received TPF (docetaxel + cisplatin + 5-fluorouracil) neoadjuvant chemotherapy for two cycles.
   Results: Among the 302 NPC patients who were treated definitively with TPF neoadjuvant chemotherapy followed by IMRT concurrent with nimotuzumab or cisplatin at West China Hospital Sichuan University, 52 patients received h-R3/RT with complete clinical and follow-up data. Based on age, sex and tumor stage, 104 eligible patients were propensity-matched, with 52 patients in each treatment group (h-R3/RT and CDDP/RT). With a median follow-up of 50 months, the 5-year overall survival (OS) and progression-free survival (PFS) rates for the h-R3/RT vs. CDDP/RT treatment groups were 63.9% vs. 81.4% (p = 0.024) and 58.0% vs. 80.6% (p = 0.028), respectively. The h-R3/RT patients experienced less leukopenia and milder nausea and vomiting. In our sub-analysis, for stage II patients, no significant differences were found in OS and PFS, whereas milder nausea and vomiting were found in the h-R3/RT group (p = 0.046). Moreover, for patients older than 60 years, there were no statistically significant differences in OS and PFS, whereas milder nausea and vomiting was observed in the h-R3/RT group (p = 0.020).
   Conclusions: Although CDDP/RT remains the preferred choice for most patients with NPC, h-R3/RT may be a treatment option for the patients with stage II, older than sixty years old, and who are intolerable to cisplatin.
SN 1471-2407
PD DEC 13
PY 2016
VL 16
AR 946
DI 10.1186/s12885-016-2974-x
UT WOS:000390476000001
PM 27955638
ER

PT J
AU Melotek, JM
   Cooper, BT
   Koshy, M
   Silverman, JS
   Spiotto, MT
AF Melotek, James M.
   Cooper, Benjamin T.
   Koshy, Matthew
   Silverman, Joshua S.
   Spiotto, Michael T.
TI Weekly versus every-three-weeks platinum-based chemoradiation regimens
   for head and neck cancer
SO Journal of Otolaryngology-Head & Neck Surgery
AB Background: The majority of chemoradiation (CRT) trials for locally advanced head and neck squamous cell carcinoma (HNSCC) have relied on platinum-based chemotherapy regimens administered every-3-weeks. However, given the increased utilization of weekly platinum regimens, it remains unclear how different chemotherapy schedules compare regarding efficacy and toxicity.
   Methods: We retrospectively identified 212 patients with HNSCC who were treated at a single academic medical center with concurrent platinum-based CRT given weekly (N = 68) or every-three-weeks (N = 144). JMP version 10 (SAS Institute) was used for statistical analysis. Discrete variables were compared with the chi-square test and differences in the medians were assessed using the Wilcoxon test. Survival curves were constructed using the Kaplan-Meier method and significance was assessed using the log rank test. For univariate analysis and multivariate analysis, we used Cox proportional hazard or logistic regression models to compare differences in survival or differences in categorical variables, respectively.
   Results: Patients receiving weekly platinum regimens were more likely to be older (median age 61.4 vs. 55.5 y; P <.001), have high or very high Charlson comorbidity index (45.6% vs. 27.8%; P =.01), and receive carboplatin-based chemotherapy (6.3% vs. 76.5%; P <.001). Weekly and every-3-week platinum regimens had similar locoregional control (HR 1.10; 95% CI 0.63-1.88; P=.72), progression-free survival (HR 1.13; 95% CI 0.75-1.69; P=.55), and overall survival (HR 1.11; 95% CI 0.64-1.86; P=.71). Every-3-weeks platinum regimens were associated with increased days of hospitalization (median: 3 days vs. 0 days; P=.03) and acute kidney injury (AKI) during radiotherapy (50.0% vs. 22.1%; P <.001). On multivariate analysis, AKI was significantly associated with every-3-weeks regimens (OR: 24.38; 95% CI 3.00-198.03; P=.003) and high comorbidity scores (OR: 2.74; 95% CI 2.15-5.99; P =.01).
   Conclusions: Our results suggest that every-3-weeks and weekly platinum-containing CRT regimens have similar disease control but weekly platinum regimens are associated with less acute toxicity.
RI Spiotto, Michael/AAC-8331-2021
OI Silverman, Joshua/0000-0002-6962-3826; Cooper,
   Benjamin/0000-0002-7044-7989; Koshy, Matthew/0000-0001-6937-7058
SN 1916-0216
PD NOV 24
PY 2016
VL 45
AR 62
DI 10.1186/s40463-016-0175-x
UT WOS:000389494700001
PM 27881143
ER

PT J
AU Li, WF
   Chen, L
   Sun, Y
   Ma, J
AF Li, Wen-Fei
   Chen, Lei
   Sun, Ying
   Ma, Jun
TI Induction chemotherapy for locoregionally advanced nasopharyngeal
   carcinoma
SO CHINESE JOURNAL OF CANCER
AB The value of adding induction chemotherapy (IC) to concurrent chemoradiotherapy (CCRT) for the treatment of locoregionally advanced nasopharyngeal carcinoma (NPC) remains unclear. In our recent article entitled "Induction chemotherapy plus concurrent chemoradiotherapy versus concurrent chemoradiotherapy alone in locoregionally advanced nasopharyngeal carcinoma: a phase 3, multicentre, randomised controlled trial" published in the Lancet Oncology, we reported the results of a phase III, multicenter, randomized controlled trial comparing cisplatin, 5-fluorouracil, and docetaxel (TPF) IC plus CCRT versus CCRT alone in patients with T3-4N1/TxN2-3M0 NPC (ClinicalTrials.gov registration number NCT01245959). The IC-plus-CCRT group showed significantly higher 3-year failure-free survival, overall survival, and distant failure-free survival rates than the CCRT-alone group, with an acceptable toxicity profile. Our study suggests that adding TPF IC to CCRT could increase survival rates and reduce distant failure in patients with locoregionally advanced NPC. However, long-term follow-up is required to assess the eventual efficacy and toxicity of this strategy, and a more accurate method to determine prognosis is needed to enable better tailoring of treatment strategy for individual patients.
SN 1000-467X
EI 1944-446X
PD NOV 15
PY 2016
VL 35
AR 94
DI 10.1186/s40880-016-0157-4
UT WOS:000388333100002
PM 27846913
ER

PT J
AU Peng, H
   Chen, L
   Li, WF
   Zhang, Y
   Liu, LZ
   Tian, L
   Lin, AH
   Sun, Y
   Ma, J
AF Peng, Hao
   Chen, Lei
   Li, Wen-Fei
   Zhang, Yuan
   Liu, Li-Zhi
   Tian, Li
   Lin, Ai-Hua
   Sun, Ying
   Ma, Jun
TI Optimize the cycle of neoadjuvant chemotherapy for locoregionally
   advanced nasopharyngeal carcinoma treated with intensity-modulated
   radiotherapy: A propensity score matching analysis
SO ORAL ONCOLOGY
AB Objectives: The aim of this study is to optimize the cycle for patients with locoregionally advanced nasopharyngeal carcinoma (NPC) receiving neoadjuvant chemotherapy (NCT) in the era of intensity-modulated radiotherapy (IMRT).
   Materials and methods: Data on 569 locoregionally advanced NPC patients treated with IMRT were retrospectively reviewed. Propensity score matching (PSM) method was adopted to balance prognostic factors and match patients. Survival outcomes of matched patients between different NCT cycle groups were compared.
   Results: The median cycle of NCT was 2 (range, 2-4 cycles) for the whole cohort, and patients were therefore stratified as low cycle (= 2) and high cycle (> 2) groups. In total, 247 pairs of NPC patients were selected by PSM. Univariate analysis found no significantly prognostic difference between the low cycle and high cycle groups, and multivariate analysis did not establish NCT cycle as an independent factor. However, stratified analysis revealed patients in the low cycle group had better OS than those of patients in the high cycle group (92.4% vs. 80.8%, P = 0.029), and NCT was identified as an independent prognostic factor for OS in patients with N2-3 category (HR, 2.252; 95% CI, 1.024-4.953; P = 0.043).
   Conclusion: Two cycles of NCT may be enough and additional more cycles are not associated with improved survival outcomes for patients with locoregionally advanced NPC in the era of IMRT. (C) 2016 Elsevier Ltd. All rights reserved.
SN 1368-8375
EI 1879-0593
PD NOV
PY 2016
VL 62
BP 78
EP 84
DI 10.1016/j.oraloncology.2016.10.014
UT WOS:000392635300013
PM 27865375
ER

PT J
AU Ou, D
   Blanchard, P
   El Khoury, C
   De Felice, F
   Even, C
   Levy, A
   Nguyen, F
   Janot, F
   Gorphe, P
   Deutsch, E
   Temam, S
   Tao, YG
AF Ou, Dan
   Blanchard, Pierre
   El Khoury, Clement
   De Felice, Francesca
   Even, Caroline
   Levy, Antonin
   Nguyen, France
   Janot, Francois
   Gorphe, Philippe
   Deutsch, Eric
   Temam, Stephane
   Tao, Yungan
TI Induction chemotherapy with docetaxel, cisplatin and fluorouracil
   followed by concurrent chemoradiotherapy or chemoradiotherapy alone in
   locally advanced non-endemic nasopharyngeal carcinoma
SO ORAL ONCOLOGY
AB Objectives: To evaluate the efficacy of induction chemotherapy with docetaxel, cisplatin and fluorouracil (TPF) followed by concurrent chemoradiotherapy (IC + CCRT) or CCRT alone in non-endemic locally advanced nasopharyngeal carcinoma (NPC) patients.
   Materials and methods: Data of 106 patients with NPC treated from January 1999 to June 2012 with IC + CCRT (n = 58) or CCRT alone (n = 48) were retrospectively reviewed.
   Results: Median follow-up was 6.4 years. Distribution of age, performance status, stage and concurrent chemotherapy regimen were imbalanced between the two groups. The 5-year overall survival (OS) and progression-free survival (PFS) were not significantly different between IC + CCRT and CCRT groups (OS: 78.3% vs. 82.7%, p = 0.77; PFS: 72.5% vs. 68.2%, p = 0.81, respectively). There were less total cumulative incidence of grade 3-4 late radiation morbidity in the IC + CCRT group (44.8% vs. 70.8%, p = 0.01). Five-year OS for patients with post-IC complete response (CR), partial response (PR) and stable disease (SD) sub-groups were 100%, 79.4% and 60%, respectively.
   Conclusion: Compared with CCRT alone, IC (TPF regimen) + CCRT did not improve OS or PFS in patients with NPC, but less grade 3-4 late toxicities were observed. Responsiveness of IC may provide additional prognostic information. (C) 2016 Elsevier Ltd. All rights reserved.
RI Blanchard, Pierre/AAC-8695-2019; Levy, Antonin/U-8791-2019; De Felice,
   Francesca/I-2075-2017
OI Blanchard, Pierre/0000-0003-4785-3409; Levy,
   Antonin/0000-0003-4798-8899; De Felice, Francesca/0000-0002-5119-8358;
   deutsch, eric/0000-0002-8223-3697; tao, yungan/0000-0002-6916-5263
SN 1368-8375
EI 1879-0593
PD NOV
PY 2016
VL 62
BP 114
EP 121
DI 10.1016/j.oraloncology.2016.10.011
UT WOS:000392635300018
PM 27865364
ER

PT J
AU Sun, Y
   Li, WF
   Chen, NY
   Zhang, N
   Hu, GQ
   Xie, FY
   Sun, Y
   Chen, XZ
   Li, JG
   Zhu, XD
   Hu, CS
   Xu, XY
   Chen, YY
   Hu, WH
   Guo, L
   Mo, HY
   Chen, L
   Mao, YP
   Sun, R
   Ai, P
   Liang, SB
   Long, GX
   Zheng, BM
   Feng, XL
   Gong, XC
   Li, L
   Shen, CY
   Xu, JY
   Guo, Y
   Chen, YM
   Zhang, F
   Lin, L
   Tang, LL
   Liu, MZ
   Ma, J
AF Sun, Ying
   Li, Wen-Fei
   Chen, Nian-Yong
   Zhang, Ning
   Hu, Guo-Qing
   Xie, Fang-Yun
   Sun, Yan
   Chen, Xiao-Zhong
   Li, Jin-Gao
   Zhu, Xiao-Dong
   Hu, Chao-Su
   Xu, Xiang-Ying
   Chen, Yuan-Yuan
   Hu, Wei-Han
   Guo, Ling
   Mo, Hao-Yuan
   Chen, Lei
   Mao, Yan-Ping
   Sun, Rui
   Ai, Ping
   Liang, Shao-Bo
   Long, Guo-Xian
   Zheng, Bao-Min
   Feng, Xing-Lai
   Gong, Xiao-Chang
   Li, Ling
   Shen, Chun-Ying
   Xu, Jian-Yu
   Guo, Ying
   Chen, Yu-Ming
   Zhang, Fan
   Lin, Li
   Tang, Ling-Long
   Liu, Meng-Zhong
   Ma, Jun
TI Induction chemotherapy plus concurrent chemoradiotherapy versus
   concurrent chemoradiotherapy alone in locoregionally advanced
   nasopharyngeal carcinoma: a phase 3, multicentre, randomised controlled
   trial
SO LANCET ONCOLOGY
AB Background The value of adding cisplatin, fluorouracil, and docetaxel (TPF) induction chemotherapy to concurrent chemoradiotherapy in locoregionally advanced nasopharyngeal carcinoma is unclear. We aimed to compare TPF induction chemotherapy plus concurrent chemoradiotherapy with concurrent chemoradiotherapy alone in a suitably powered trial.
   Methods We did an open-label, phase 3, multicentre, randomised controlled trial at ten institutions in China. Patients with previously untreated, stage III-IVB (except T3-4N0) nasopharyngeal carcinoma, aged 18-59 years without severe comorbidities were enrolled. Eligible patients were randomly assigned (1: 1) to receive induction chemotherapy plus concurrent chemoradiotherapy or concurrent chemoradiotherapy alone (three cycles of 100 mg/m(2) cisplatin every 3 weeks, concurrently with intensity-modulated radiotherapy). Induction chemotherapy was three cycles of intravenous docetaxel (60 mg/m(2) on day 1), intravenous cisplatin (60 mg/m(2) on day 1), and continuous intravenous fluorouracil (600 mg/m(2) per day from day 1 to day 5) every 3 weeks before concurrent chemoradiotherapy. Randomisation was by a computer-generated random number code with a block size of four, stratified by treatment centre and disease stage (III or IV). Treatment allocation was not masked. The primary endpoint was failure-free survival calculated from randomisation to locoregional failure, distant failure, or death from any cause; required sample size was 476 patients (238 per group). We did efficacy analyses in our intention-to-treat population. The follow-up is ongoing; in this report, we present the 3-year survival results and acute toxic effects. This trial is registered with ClinicalTrials.gov, number NCT01245959.
   Findings Between March 1, 2011, and Aug 22, 2013, 241 patients were assigned to induction chemotherapy plus concurrent chemoradiotherapy and 239 to concurrent chemoradiotherapy alone. After a median follow-up of 45 months (IQR 38-49), 3-year failure-free survival was 80% (95% CI 75-85) in the induction chemotherapy plus concurrent chemoradiotherapy group and 72% (66-78) in the concurrent chemoradiotherapy alone group (hazard ratio 0.68, 95% CI 0.48-0.97; p=0.034). The most common grade 3 or 4 adverse events during treatment in the 239 patients in the induction chemotherapy plus concurrent chemoradiotherapy group versus the 238 patients in concurrent chemoradiotherapy alone group were neutropenia (101 [42%] vs 17 [7%]), leucopenia (98 [41%] vs 41 [17%]), and stomatitis (98 [41%] vs 84 [35%]).
   Interpretation Addition of TPF induction chemotherapy to concurrent chemoradiotherapy significantly improved failure-free survival in locoregionally advanced nasopharyngeal carcinoma with acceptable toxicity. Long-term follow-up is required to determine long-term efficacy and toxicities.
RI Chen, Yu/Y-3292-2019
OI Sun, Ying/0000-0002-5888-2929; Ma, Jun/0000-0002-1137-9349; Hu,
   Chaosu/0000-0002-6503-0951; Hu, Guoqing/0000-0001-6856-7220
SN 1470-2045
EI 1474-5488
PD NOV
PY 2016
VL 17
IS 11
BP 1509
EP 1520
DI 10.1016/S1470-2045(16)30410-7
UT WOS:000389537600044
PM 27686945
ER

PT J
AU Peng, H
   Chen, L
   Zhang, Y
   Li, WF
   Mao, YP
   Zhang, F
   Guo, R
   Liu, LZ
   Lin, AH
   Sun, Y
   Ma, J
AF Peng, Hao
   Chen, Lei
   Zhang, Yuan
   Li, Wen-Fei
   Mao, Yan-Ping
   Zhang, Fan
   Guo, Rui
   Liu, Li-Zhi
   Lin, Ai-Hua
   Sun, Ying
   Ma, Jun
TI Prognostic Value of the Cumulative Cisplatin Dose During Concurrent
   Chemoradiotherapy in Locoregionally Advanced Nasopharyngeal Carcinoma: A
   SecondaryAnalysis of a Prospective Phase III Clinical Trial
SO ONCOLOGIST
AB Background. The objective of this study was to evaluate the prognostic value of the cumulative cisplatin dose ( CCD) for long-term survival outcomes after concurrent chemoradio therapy (CCRT) in locoregionally advanced nasopharyngeal carcinoma (NPC).
   Methods. Patients were included in an open-label phase III multicenter randomized controlled trial performed at seven institutions in China, and the 298 patients receiving CCRT only were assessed. Patient survival between different CCD groups were compared.
   Results. Median CCD for the 298 patients was 240 mg/m(2) (range, 40-320 mg/m(2)); 113 (37.9%) patients received a CCD of <240 (<= 200) mg/m(2), and 185 (62.1%) received a CCD of <240mg/m(2). For CCD of >= 240 mg/m(2) vs. < 240 mg/m(2), the estimated 5-year overall survival, disease-free survival, locoregional relapse-free survival, and distant metastasis-free survival rates were 83.2% vs. 76.2%(p = .403), 73.5% vs. 67.8%(p = .461), 90.4% vs. 86.8% (p = .551), and 82.6% vs. 79.7% (p = .632), respectively. Multivariate analysis demonstrated that CCD (240mg/m(2)) was not an independent prognostic factor in either the entire cohort or stage III/IV subgroup.
   Conclusion. A CCD of (240 mg/m(2) was not an independent prognostic factor in patients with locoregionally advanced NPC at high risk of distantmetastasis, and 200mg/m(2) cisplatinmaybeadequate to achieve a survival benefit.
SN 1083-7159
EI 1549-490X
PD NOV
PY 2016
VL 21
IS 11
BP 1369
EP 1376
DI 10.1634/theoncologist.2016-0105
UT WOS:000387782600015
PM 27496040
ER

PT J
AU Guan, J
   Zhang, Y
   Li, QY
   Zhang, YW
   Li, L
   Chen, M
   Xiao, NJ
   Chen, LH
AF Guan, Jian
   Zhang, Yue
   Li, Qinyang
   Zhang, Yaowei
   Li, Lu
   Chen, Min
   Xiao, Nanjie
   Chen, Longhua
TI A meta-analysis of weekly cisplatin versus three weekly cisplatin
   chemotherapy plus concurrent radiotherapy (CRT) for advanced head and
   neck cancer (HNC)
SO ONCOTARGET
AB Purpose: This study was performed to compare the efficacies and acute toxicities in weekly- and three weekly- cisplatin based concurrent chemoradiotherapy (CCRT) for advanced HNC patients.
   Results: 779 patients of 10 studies were eligible. No difference in the 2-, 3-year OS or 1-, 2-year LRFS was observed, whereas patients in three weekly CCRT arm tended to have a better 5-year OS (HR=1.79, 95% C 0.97-3.31, p=0.06). Weekly arm seemed to show less gastrointestinal toxicities (RR=0.59, 95% CI 0.34-1.02, p=0.06), but similar hematologic toxicity compared to three weekly arm. Subgroup analysis displayed more grade >= 3 mucositis (RR=1.72, p=0.01), and more chemotherapy related delay/interrupt (RR=2.68, p<0.0001) in weekly arm for non-nasopharynx carcinoma (non-NPC) HNC.
   Methods: We conducted the meta-analysis by searching PubMed, MEDLINE, ScienceDirect, Cochrane Library and China National Knowledge Infrastructure (CNKI) databases. The primary endpoint was overall survival (OS) with secondary endpoints locoregional recurrence-free survival (LRFS) and grade >= 3 acute adverse events. RevMan 5.2 was used to perform statistical analyses.
   Conclusions: Three weekly cisplatin-based CCRT might achieve a higher long-term OS with no significant difference in a shorter OS and LRFS. Weekly arm was associated with less gastrointestinal toxicities but more grade >= 3 mucositis and chemotherapy related delay/interrupt. Large randomized trials were urgent to further define superiority of these two regimens.
EI 1949-2553
PD OCT 25
PY 2016
VL 7
IS 43
BP 70185
EP 70193
DI 10.18632/oncotarget.11824
UT WOS:000387448300084
PM 27602493
ER

PT J
AU Zhang, L
   Huang, Y
   Hong, S
AF Zhang, L.
   Huang, Y.
   Hong, S.
TI Gemcitabine plus cisplatin versus fluorouracil plus cisplatin in
   recurrent or metastatic nasopharyngeal carcinoma: a multicentre,
   randomised, open-label, phase 3 trial (vol 388, pg 1883, 2016)
SO LANCET
SN 0140-6736
EI 1474-547X
PD OCT 15
PY 2016
VL 388
IS 10054
BP 1882
EP 1882
UT WOS:000385499000029
ER

PT J
AU Zhang, L
   Huang, Y
   Hong, SD
   Yang, YP
   Yu, GS
   Jia, J
   Peng, PJ
   Wu, X
   Lin, Q
   Xi, XP
   Peng, JW
   Xu, MJ
   Chen, DP
   Lu, XJ
   Wang, RS
   Cao, XL
   Chen, XZ
   Lin, ZX
   Xiong, JP
   Lin, Q
   Xie, CH
   Li, ZH
   Pan, JJ
   Li, JG
   Wu, SX
   Lian, YN
   Yang, QL
   Zhao, C
AF Zhang, Li
   Huang, Yan
   Hong, Shaodong
   Yang, Yunpeng
   Yu, Gengsheng
   Jia, Jun
   Peng, Peijian
   Wu, Xuan
   Lin, Qing
   Xi, Xuping
   Peng, Jiewen
   Xu, Mingjun
   Chen, Dongping
   Lu, Xiaojun
   Wang, Rensheng
   Cao, Xiaolong
   Chen, Xiaozhong
   Lin, Zhixiong
   Xiong, Jianping
   Lin, Qin
   Xie, Conghua
   Li, Zhihua
   Pan, Jianji
   Li, Jingao
   Wu, Shixiu
   Lian, Yingni
   Yang, Quanlie
   Zhao, Chong
TI Gemcitabine plus cisplatin versus fluorouracil plus cisplatin in
   recurrent or metastatic nasopharyngeal carcinoma: a multicentre,
   randomised, open-label, phase 3 trial
SO LANCET
AB Background Outcomes are poor for patients with recurrent or metastatic nasopharyngeal carcinoma and no well established first-line chemotherapy is available for the disease. We compared the efficacy and safety of gemcitabine plus cisplatin versus fluorouracil plus cisplatin in patients with recurrent or metastatic nasopharyngeal carcinoma.
   Methods In this multicentre, randomised, open-label, phase 3 trial, patients with recurrent or metastatic nasopharyngeal carcinoma were recruited from 22 hospitals in China. Key inclusion criteria were Eastern Cooperative Oncology Group performance status of 0 or 1, adequate organ function, and measurable lesions according to Response Evaluation Criteria in Solid Tumors version 1.1. Patients were randomly assigned in a 1: 1 ratio to receive either gemcitabine (1 g/m(2) intravenously on days 1 and 8) and cisplatin (80 mg/m(2) intravenously on day 1), or fluorouracil (4 g/m(2) in continuous intravenous infusion over 96 h) and cisplatin (80 mg/m(2) on day 1 given intravenously) once every 3 weeks for a maximum of six cycles. The randomisation was done centrally via an interactive phone response system using block randomisation with a size of six. The primary endpoint was progression-free survival assessed by the independent image committee in the intention-to-treat population. Safety analyses were done in patients who received at least one cycle of study drug. This study is ongoing and is registered with ClinicalTrials. gov, number NCT01528618.
   Findings Between Feb 20, 2012, and Oct 30, 2015, 362 patients were randomly assigned to a group (181 to the gemcitabine [ plus cisplatin] group and 181 to the fluorouracil [plus cisplatin] group). Median follow-up time for progression-free survival was 19.4 months (IQR 12.1-35.6). The median progression-free survival was 7.0 months (4.4-10.9) in the gemcitabine group and 5.6 months (3.0-7.0) in the fl uorouracil group (hazard ratio [HR] 0.55 [ 95% CI 0.44-0.68]; p< 0.0001). A total of 180 patients in the gemcitabine group and 173 patients in the fl uorouracil group were included in the safety analysis. Significantly different treatment-related grade 3 or 4 adverse events between the gemcitabine and fl uorouracil groups were leucopenia (52 [29%] vs 15 [9%]; < 0.0001), neutropenia (41 [23%] vs 23 [13%]; p= 0.0251), thrombocytopenia (24 [13%] vs three [2%]; p= 0.0007), and mucosal inflammation (0 vs 25 [14%]; < 0.0001). Serious treatment-related adverse events occurred in seven (4%) patients in the gemcitabine group and ten (6%) in the fluorouracil group. Six (3%) patients in the gemcitabine group and 14 (8%) patients in the fluorouracil group discontinued treatment because of drug-related adverse events. No treatment-related deaths occurred in either group.
   Interpretation Gemcitabine plus cisplatin prolongs progression-free survival in patients with recurrent or metastatic nasopharyngeal carcinoma. The results establish gemcitabine plus cisplatin as the standard first-line treatment option for this population.
RI Wu, Xuan/AAE-4778-2020
OI Xiong, Jianping/0000-0002-9856-7747; Pan, Jianji/0000-0002-3211-7874;
   Lin, Zhixiong/0000-0003-4898-7441
SN 0140-6736
EI 1474-547X
PD OCT 15
PY 2016
VL 388
IS 10054
BP 1883
EP 1892
DI 10.1016/S0140-6736(16)31388-5
UT WOS:000385499000032
PM 27567279
ER

PT J
AU Sharma, A
   Jagadesan, P
   Chaudhari, P
   Das, S
   Bhaskar, S
   Thakar, A
   Sharma, A
   Mohanti, BK
AF Sharma, A.
   Jagadesan, P.
   Chaudhari, P.
   Das, S.
   Bhaskar, S.
   Thakar, A.
   Sharma, A.
   Mohanti, B. K.
TI Six-year analysis of compliance to weekly concurrent chemoradiotherapy
   in head and neck carcinomas
SO CLINICAL OTOLARYNGOLOGY
AB ObjectivesTo evaluate treatment compliance to weekly concurrent chemoradiotherapy (CRT) in head and neck squamous cell carcinoma (HNSCC).
   Study designRetrospective analysis.
   SettingTertiary care hospital.
   Main outcome measuresOverall treatment time (OTT), acute radiation morbidity and treatment completion rate without prolongation of overall treatment time of more than 2 days.
   ResultsThree hundred and seventy-eight head and neck carcinoma patients treated with radical CRT with 70 Gy/35 fractions of radiotherapy with weekly cisplatin 40 mg/m(2) were included in the study. Median age was 52 years (range 22-77 years), oropharynx was most commonly (54%) involved site, and 55% were in stage IV disease. Majority (86%) of patients were able to complete cancer-directed therapy, median OTT was 52 days (46-140 days). Nineteen per cent of patients completed treatment without prolongation of OTT beyond 2 days and 68% of patients there completed treatment prolongation of OTT beyond 7 days. Nearly, sixty-six of the patients experienced grade II or higher acute radiation morbidities.
   ConclusionsDelivery of weekly low-dose concurrent CRT is safe and feasible. Two-thirds of the patients experienced treatment prolongation of more than 2 days and 14% could not complete treatment. Results within in the study suggest to a greater need to lay emphasis on continuity of a course of radical CRT for HNSCC.
RI MOHANTI, BIDHU K/AAX-1159-2020; Thakar, Alok/V-7701-2019
OI MOHANTI, BIDHU K/0000-0002-7553-0984; 
SN 1749-4478
EI 1749-4486
PD OCT
PY 2016
VL 41
IS 5
BP 442
EP 447
DI 10.1111/coa.12580
UT WOS:000384136400001
PM 26523400
ER

PT J
AU Zeng, Q
   Wang, J
   Lv, X
   Li, J
   Yin, LJ
   Xiang, YQ
   Guo, X
AF Zeng, Qi
   Wang, Jie
   Lv, Xing
   Li, Jie
   Yin, Li-Jie
   Xiang, Yan-Qun
   Guo, Xiang
TI Induction Chemotherapy Followed by Radiotherapy versus Concurrent
   Chemoradiotherapy in elderly patients with nasopharyngeal carcinoma:
   finding from a propensity-matched analysis
SO BMC CANCER
AB Background: To date, no guideline is proposed for elderly nasopharyngeal carcinoma (NPC) due to lack of prospective clinical trials. The present study comparing the survivals and toxicities in elderly NPC patients received either induction chemotherapy followed by radiotherapy(IC + RT) or concurrent chemoradiotherapy (CCRT) was therefore undertaken to provide a more accurate basis for future clinical practice.
   Methods: The eligible elderly NPC patients were retrospectively enrolled. Propensity score matching generated a matched cohort (1:2) composed from CCRT and IC + RT groups. The survivals and treatment-induced toxicities were compared between two groups. Multivariable analysis was carried to identify significant prognostic factors.
   Results: The 5-year overall survival, cancer-specific survival, locoregional failure-free survival, distant failure-free survival for all patients were 58.3 %, 62.7 %, 88.7 %, 83.0 %, respectively. No significant survival differences were found between CCRT and IC + RT groups in the propensity-matched cohort. In comparison with the patients who received IC + RT, patients who underwent CCRT were associated with more severe acute toxicities including leucopenia (30 % vs. 6.8 %, P = 0.005), anemia (20 % vs. 4.1 %, P = 0.027), mucositis (63.3 % vs. 34.2 %, P = 0.007), weight loss (23.4 % vs. 4.1 %, P = 0.009). Basicranial bone involvement was an independent prognostic factor that predicted all-cause death (HR = 0.553, 95 % CI 0.329-0.929; P = 0.025) and cancer specific death (HR = 0.558, 95 % CI 0.321-0.969; P = 0.038) in elderly patients.
   Conclusions: In the context of no guideline for elderly NPC, the present study suggested IC + RT should be a preferable modality compared with CCRT, with similar treatment outcomes but less acute toxicities.
RI zeng, qi/AAE-9675-2020
OI zeng, qi/0000-0002-8700-6661
SN 1471-2407
PD AUG 30
PY 2016
VL 16
AR 693
DI 10.1186/s12885-016-2661-y
UT WOS:000384281700001
PM 27577729
ER

PT J
AU Lan, XW
   Zou, XB
   Xiao, Y
   Tang, J
   OuYang, PY
   Su, Z
   Xie, FY
AF Lan, Xiao-Wen
   Zou, Xue-Bin
   Xiao, Yao
   Tang, Jie
   OuYang, Pu-Yun
   Su, Zhen
   Xie, Fang-Yun
TI Retrospective Analysis of the Survival Benefit of Induction Chemotherapy
   in Stage IVa-b Nasopharyngeal Carcinoma
SO PLOS ONE
AB Purpose
   The value of adding induction chemotherapy to chemoradiotherapy in locoregionally advanced nasopharyngeal carcinoma (LA-NPC) remains controversial, yet high-risk patients with LA-NPC have poor outcomes after chemoradiotherapy. We aimed to assess the survival benefits of induction chemotherapy in stage IVa-b NPC.
   Patients and Methods
   A total of 602 patients with stage IVa-b NPC treated with intensity-modulated radiation therapy (IMRT) and concurrent chemotherapy with or without induction chemotherapy were retrospectively analyzed. Overall survival (OS), locoregional relapse-free survival (LRFS), distant metastasis-free survival (DMFS) and progression-free survival (PFS) were evaluated using the Kaplan-Meier method, log-rank test and Cox regression analysis.
   Results
   In univariate analysis, 5-year OS was 83.2% for induction chemotherapy plus concurrent chemotherapy and 74.8% for concurrent chemotherapy alone, corresponding to an absolute risk reduction of 8.4% (P = 0.022). Compared to concurrent chemotherapy alone, addition of induction chemotherapy improved 5-year DMFS (83.2% vs. 74.4%, P = 0.018) but not 5-year LRFS (83.7% vs. 83.0%, P = 0.848) or PFS (71.9% vs. 66.0%, P = 0.12). Age, T category, N category, chemotherapy strategy and clinical stage were associated with 5year OS (P = 0.017, P = 0.031, P = 0.007, P = 0.022, P = 0.001, respectively). In multivariate analysis, induction chemotherapy plus concurrent chemotherapy was an independent favorable prognostic factor for OS (HR, 0.62; 95% CI, 0.43-0.90, P = 0.012) and DMFS (HR, 0.57; 95% CI, 0.38-0.83, P = 0.004). In subgroup analysis, induction chemotherapy significantly improved 5-year DMFS in stage IVa (86.8% vs. 77.3%, P = 0.008), but provided no significant benefit in stage IVb.
   Conclusions
   In patients with stage IVa-b NPC treated with IMRT, addition of induction chemotherapy to concurrent chemotherapy significantly improved 5-year OS and 5-year DMFS. This study provides a basis for selection of high risk patients in future clinical therapeutic trials.
SN 1932-6203
PD AUG 10
PY 2016
VL 11
IS 8
AR e0160758
DI 10.1371/journal.pone.0160758
UT WOS:000381380400051
PM 27509025
ER

PT J
AU OuYang, PY
   Bi, ZF
   Zhang, LN
   You, KY
   Xiao, Y
   Lan, XW
   Tang, J
   Wang, XC
   Deng, WG
   Xie, FY
AF OuYang, Pu-Yun
   Bi, Zhuo-Fei
   Zhang, Lu-Ning
   You, Kai-Yun
   Xiao, Yao
   Lan, Xiao-Wen
   Tang, Jie
   Wang, Xi-Cheng
   Deng, Wuguo
   Xie, Fang-Yun
TI Outcomes of Induction Chemotherapy Plus Intensity-Modulated Radiotherapy
   (IMRT) Versus IMRT Plus Concurrent Chemotherapy for Locoregionally
   Advanced Nasopharyngeal Carcinoma: A Propensity Matched Study
SO TRANSLATIONAL ONCOLOGY
AB PURPOSE: It deserves investigation whether induction chemotherapy (IC) followed by intensity-modulated radiotherapy (IMRT) is inferior to the current standard of IMRT plus concurrent chemotherapy (CC) in locoregionally advanced nasopharyngeal carcinoma. METHODS: Patients who received IC (94 patients) or CC(302 patients) plus IMRT at our center between March 2003 and November 2012 were retrospectively analyzed. Propensity-score matching method was used to match patients in both arms at equal ratio. Failure-free survival (FFS), overall survival (OS), distant metastasis-free survival (DMFS), and locoregional relapse-free survival (LRFS) were assessed with Kaplan-Meier method, log-rank test, and Cox regression. RESULTS: In the original cohort of 396 patients, IC plus IMRT resulted in similar FFS (P = .565), OS (P = .334), DMFS (P = .854), and LRFS (P = .999) to IMRT plus CC. In the propensity-matched cohort of 188 patients, no significant survival differences were observed between the two treatment approaches (3-year FFS 80.3% vs 81.0%, P = .590; OS 93.4% vs 92.1%, P = .808; DMFS 85.9% vs 87.7%, P = .275; and LRFS 93.1% vs 92.0%, P = .763). Adjusting for the known prognostic factors in multivariate analysis, IC plus IMRT did not cause higher risk of treatment failure, death, distant metastasis, or locoregional relapse. CONCLUSIONS: IC plus IMRT appeared to achieve comparable survival to IMRT plus CC in locoregionally advanced nasopharyngeal carcinoma. Further investigations were warranted.
SN 1936-5233
PD AUG
PY 2016
VL 9
IS 4
BP 329
EP 335
DI 10.1016/j.tranon.2016.06.003
UT WOS:000386772100009
PM 27567956
ER

PT J
AU Wang, MM
   Tian, HM
   Li, G
   Ge, TW
   Liu, YD
   Cui, JW
   Han, FJ
AF Wang, Mengmeng
   Tian, Huimin
   Li, Gang
   Ge, Tingwen
   Liu, Yudi
   Cui, Jiuwei
   Han, Fujun
TI Significant benefits of adding neoadjuvant chemotherapy before
   concurrent chemoradiotherapy for locoregionally advanced nasopharyngeal
   carcinoma: a meta-analysis of randomized controlled trials
SO ONCOTARGET
AB Purpose: We did a meta-analysis to compare the efficacy and safety of neoadjuvant chemotherapy (NACT) followed by concurrent chemoradiotherapy (CCRT) versus CCRT with or without adjuvant chemotherapy (AC) for patients with locoregionally advanced nasopharyngeal carcinoma based on randomized controlled trials.
   Methods: We searched PubMed, Embase, Web of Science, ClinicalTrials.gov, Chinese National Knowledge Infrastructure, and meeting proceedings of major relevant conferences to identify published and unpublished randomized controlled trials. Progression-free survival (PFS) was the primary endpoint.
   Results: This meta-analysis included 9 randomized clinical trials with 2215 patients. NACT followed by CCRT significantly improved PFS (HR=0.68, 95% CI 0.56 - 0.81, P < 0.001) compared versus CCRT with or without AC, and no heterogeneity was observed (I-2 = 0.0%, P = 0.975). NACT was associated with a significant improvement in overall survival (HR = 0.64, 95% CI 0.49 - 0.84, P = 0.001; I-2 = 0.0%, P = 0.467) and distant failure-free survival (HR = 0.72, 95% CI 0.53 - 0.97, P = 0.031; I-2 = 0.0%, P = 0.744). No significant benefit was shown by NACT for locoregional control. NACT with CCRT increased risks of grade 3 - 4 anemia, thrombocytopenia, leukopenia, and fatigue, compared versus CCRT with or without AC.
   Conclusions: Our meta-analysis confirmed that the addition of NACT to CCRT significantly improved PFS and OS versus CCRT with or without AC for locoregionally advanced nasopharyngeal carcinoma. These results may alter the standard of care - CCRT with or without AC, for locoregionally advanced nasopharyngeal carcinoma.
EI 1949-2553
PD JUL 26
PY 2016
VL 7
IS 30
BP 48375
EP 48390
DI 10.18632/oncotarget.10237
UT WOS:000385413000120
PM 27356743
ER

PT J
AU Wang, WY
   Lin, TY
   Twu, CW
   Tsou, HH
   Lin, PJ
   Liu, YC
   Huang, JW
   Hsieh, HY
   Lin, JC
AF Wang, Wen-Yi
   Lin, Tian-Yun
   Twu, Chih-Wen
   Tsou, Hsiao-Hui
   Lin, Po-Ju
   Liu, Yi-Chun
   Huang, Jing-Wen
   Hsieh, He-Yuan
   Lin, Jin-Ching
TI Long-term clinical outcome in nasopharyngeal carcinoma patients with
   post-radiation persistently detectable plasma EBV DNA
SO ONCOTARGET
AB Purpose: To investigate the long-term clinical outcome of nasopharyngeal carcinoma (NPC) patients with persistently detectable plasma EBV (pEBV) DNA after curative radiotherapy (RT).
   Results: The post-RT pEBV DNA levels were very lower copy number (median 21, interquartile range 8-206 copies/ml). After long-term follow-up, the relapse rate was 64.8%, the median time to progression 20 months, and 5-year overall survival (OS) 49.6%. Thirty-two of 39 (82.1%) patients with high viral load (>= 100 copies/ml) developed tumor relapse, whereas 57.0% (49/86) patients with low viral load (< 100 copies/ml) had tumor relapse (P = 0.0065). The 5-year OS rates were 20.5% and 62.9% for patients with viral load >= and < 100 copies/ml (median survival, 20 vs. 100 months; P < 0.0001). Patients who received adjuvant chemotherapy (AdjCT) experienced significant reduction in distant failures (66.2% vs. 31.6%; P = 0.0001) but similar locoregional recurrences (P = 0.2337). The 5-year OS rates were 69.4% for patients who received AdjCT compared with 33.2% for those of without AdjCT (median survival, 111 vs. 32 months; P < 0.0001).
   Methods: We screened 931 newly diagnosed NPC patients who finished curative RT and found 125 patients (13.4%) with detectable pEBV DNA one week after RT. The clinical characteristics, treatment modality, subsequent failure patterns and survivals were analyzed.
   Conclusions: NPC patients with persistently detectable pEBV DNA after curative RT have a higher rate of treatment failure and poor survivals. Levels of the post-RT pEBV DNA and administration of AdjCT affect the final outcome significantly.
EI 1949-2553
PD JUL 5
PY 2016
VL 7
IS 27
BP 42608
EP 42616
DI 10.18632/oncotarget.9323
UT WOS:000380942600130
PM 27191654
ER

PT J
AU Bibault, JE
   Morelle, M
   Perrier, L
   Pommier, P
   Boisselier, P
   Coche-Dequeant, B
   Gallocher, O
   Alfonsi, M
   Bardet, E
   Rives, M
   Calugaru, V
   Chajon, E
   Noel, G
   Mecellem, H
   Perol, D
   Dussart, S
   Giraud, P
AF Bibault, J. -E.
   Morelle, M.
   Perrier, L.
   Pommier, P.
   Boisselier, P.
   Coche-Dequeant, B.
   Gallocher, O.
   Alfonsi, M.
   Bardet, E.
   Rives, M.
   Calugaru, V.
   Chajon, E.
   Noel, G.
   Mecellem, H.
   Perol, D.
   Dussart, S.
   Giraud, P.
TI Toxicity and efficacy of cetuximab associated with several modalities of
   IMRT for locally advanced head and neck cancer
SO CANCER RADIOTHERAPIE
AB Purpose. - Intensity -modulated radiation therapy (IMRT) has shown its interest for head and neck cancer treatment. In parallel, cetuximab has demonstrated its superiority against exclusive radiotherapy. The objective of this study was to assess the acute toxicity, local control and overall survival of cetuximab associated with different IMRT modalities compared to platinum-based chemotherapy and IMRT in the ARTORL study (NCT02024035).
   Patients and method. - This prospective, multicenter study included patients with epidermoid or undifferentiated nasopharyngeal carcinoma, epidermoid carcinoma of oropharynx and oral cavity (T1-T4, MO, NO-N3). Acute toxicity, local control and overall survival were compared between groups (patients receiving cetuximab or not). Propensity score analysis at the ratio 1:1 was undertaken in an effort to adjust for potential bias between groups due to non-randomization.
   Results. - From the 180 patients included in the ARTORL study, 29 patients receiving cetuximab and 29 patients treated without cetuximab were matched for the analysis. Ten patients (34.5%) reported acute dermal toxicity of grade 3 in the cetuximab group versus three (10.3%) in the non-cetuximab group obtained after matching (P= 0.0275). Cetuximab was not significantly associated with more grade 3 mucositis (P = 0.2563). There were no significant differences in cutaneous or oral toxicity for patients treated with cetuximab between the different IMRT modalities (P = 1.000 and P= 0.5731, respectively). There was no significant difference in local relapse-free survival (P= 0.0920) or overall survival (P= 0.4575) between patients treated with or without cetuximab.
   Conclusion. - Patients treated with cetuximab had more cutaneous toxicities, but oral toxicity was similar between groups. The different IMRT modalities did not induce different toxicity profiles. (C) 2016 Societe francaise de radiotherapie oncologique (SFRO). Published by Elsevier Masson SAS. All rights reserved.
RI Perrier, Lionel/AAC-8048-2021; Calugaru, Valentin/AAG-9908-2020
OI Perrier, Lionel/0000-0003-4487-8723; NOEL, Georges/0000-0003-4952-5572;
   Bibault, Jean-Emmanuel/0000-0002-1728-6776; CALUGARU,
   Valentin/0000-0002-7156-9750
SN 1278-3218
EI 1769-6658
PD JUL
PY 2016
VL 20
IS 5
BP 357
EP 361
DI 10.1016/j.canrad.2016.05.009
UT WOS:000383413100003
PM 27345843
ER

PT J
AU Saba, NF
   Salama, JK
   Beitler, JJ
   Busse, PM
   Cooper, JS
   Jones, CU
   Koyfman, S
   Quon, H
   Ridge, JA
   Siddiqui, F
   Worden, F
   Yao, M
   Yom, SS
AF Saba, Nabil F.
   Salama, Joseph K.
   Beitler, Jonathan J.
   Busse, Paul M.
   Cooper, Jay S.
   Jones, Christopher U.
   Koyfman, Shlomo
   Quon, Harry
   Ridge, John A.
   Siddiqui, Farzan
   Worden, Francis
   Yao, Min
   Yom, Sue S.
CA Expert Panel Radiation Oncology-He
TI ACR Appropriateness Criteria (R) for nasopharyngeal carcinoma
SO HEAD AND NECK-JOURNAL FOR THE SCIENCES AND SPECIALTIES OF THE HEAD AND
   NECK
AB Background. Nasopharyngeal carcinoma (NPC) presents mostly with locally advanced disease and is treated with multimodal therapy; however, consensus is lacking for different clinical scenarios.
   Methods. The American College of Radiology (ACR) Appropriateness Criteria (R) are evidence-based guidelines for specific clinical conditions that are reviewed every 3 years by a multidisciplinary expert panel. The guideline development and review include an extensive analysis of current medical literature from peer-reviewed journals and the application of a well-established consensus methodology (modified Delphi) to rate the appropriateness of imaging and treatment procedures by the panel. In those instances in which evidence is lacking or not definitive, expert opinion may be used to recommend imaging or treatment.
   Results. The ACR Expert Panel on Radiation Oncology - Head and Neck Cancer developed consensus recommendations for guiding management of nasopharyngeal carcinoma.
   Conclusion. Multidisciplinary evaluation is essential to guiding the optimal use of surgery, radiation, and systemic therapy in this disease. (C) 2015 American College of Radiology
OI Yom, Sue/0000-0002-0779-7476
SN 1043-3074
EI 1097-0347
PD JUL
PY 2016
VL 38
IS 7
BP 979
EP 986
DI 10.1002/hed.24423
UT WOS:000379940200005
PM 27131050
ER

PT J
AU Song, JH
   Wu, HG
   Keam, BS
   Hah, JH
   Ahn, YC
   Oh, D
   Noh, JM
   Park, HJ
   Lee, CG
   Keum, KC
   Cha, J
   Cho, KH
   Moon, SH
   Kim, JY
   Chung, WK
   Oh, YT
   Kim, WT
   Cho, MJ
   Kay, CS
   Kim, YS
AF Song, Jin Ho
   Wu, Hong-Gyun
   Keam, Bhum Suk
   Hah, Jeong Hun
   Ahn, Yong Chan
   Oh, Dongryul
   Noh, Jae Myoung
   Park, Hyo Jung
   Lee, Chang Geol
   Keum, Ki Chang
   Cha, Jihye
   Cho, Kwan Ho
   Moon, Sung Ho
   Kim, Ji-Yoon
   Chung, Woong-Ki
   Oh, Young Taek
   Kim, Won Taek
   Cho, Moon-June
   Kay, Chul Seung
   Kim, Yeon-Sil
TI The Role of Neoadjuvant Chemotherapy in the Treatment of Nasopharyngeal
   Carcinoma: A Multi-institutional Retrospective Study (KROG 11-06) Using
   Propensity Score Matching Analysis
SO CANCER RESEARCH AND TREATMENT
AB Purpose
   We compared the treatment results and toxicity in nasopharyngeal carcinoma (NPC) patients treated with concurrent chemotherapy (CCRT) alone (the CRT arm) or neoadjuvant chemotherapy followed by CCRT (the NCT arm).
   Materials and Methods
   A multi-institutional retrospective study was conducted to review NPC patterns of care and treatment outcome. Data of 568 NPC patients treated by CCRT alone or by neoadjuvant chemotherapy followed by CCRT were collected from 15 institutions. Patients in both treatment arms were matched using the propensity score matching method, and the clinical outcomes were analyzed.
   Results
   After matching, 300 patients (150 patients in each group) were selected for analysis. Higher 5-year locoregional failure-free survival was observed in the CRT arm (85% vs. 72%, p=0.014). No significant differences in distant failure-free survival (DFFS), disease-free survival (DFS), and overall survival were observed between groups. In subgroup analysis, the NCT arm showed superior DFFS and DFS in stage IV patients younger than 60 years. No significant difference in compliance and toxicity was observed between groups, except the radiation therapy duration was slightly shorter in the CRT arm (50.0 days vs. 53.9 days, p=0.018).
   Conclusion
   This study did not show the superiority of NCT followed by CCRT over CCRT alone. Because NCT could increase the risk of locoregional recurrences, it can only be considered in selected young patients with advanced stage IV disease. The role of NCT remains to be defined and should not be viewed as the standard of care.
RI Kang, Kimun/AAA-3684-2022; Oh, Dongryul/ABB-2406-2020; Hah, J.
   Hun/A-6084-2015
OI Hah, J. Hun/0000-0002-5110-012X; Keum, Ki Chang/0000-0003-4123-7998;
   Lee, Chang Geol/0000-0002-8702-881X
SN 1598-2998
EI 2005-9256
PD JUL
PY 2016
VL 48
IS 3
BP 917
EP 927
DI 10.4143/crt.2015.265
UT WOS:000380496900006
PM 26727716
ER

PT J
AU Dong, YY
   Xiang, C
   Lu, JX
   Su, YX
   Pan, YF
   Cai, R
   Zhang, RJ
   He, ZK
   Liu, ML
   Huang, H
   Bai, X
   Tang, HY
   Shi, YH
   Wang, Y
   Jiang, W
AF Dong, Yi-Yuan
   Xiang, Chun
   Lu, Jian-Xun
   Su, Yi-Xin
   Pan, Yu-Fei
   Cai, Rui
   Zhang, Rong-Jun
   He, Zhuo-Kai
   Liu, Mei-Lian
   Huang, Hui
   Bai, Xue
   Tang, Hua-Ying
   Shi, Yun-Hua
   Wang, Yan
   Jiang, Wei
TI Concurrent chemoradiotherapy plus adjuvant chemotherapy versus
   concurrent chemoradiotherapy in locoregionally advanced nasopharyngeal
   carcinoma A matched-pair multicenter analysis of outcomes
SO STRAHLENTHERAPIE UND ONKOLOGIE
AB Purpose The benefit of adjuvant chemotherapy (AC) in locoregionally advanced nasopharyngeal carcinoma (NPC) is controversial. This study compared concurrent chemoradiotherapy plus AC (CCRT/AC) with CCRT.
   Methods Pair-matched analysis based on eight clinicopathological features of 244 patients treated with platinum-based CCRT/AC or CCRT alone was performed. Survival outcomes were assessed using the Kaplan-Meier method and log-rank test. Toxicities and response rates were compared using Fisher's exact test.
   Results Four-year overall survival, progression-free survival, distant failure-free survival, and locoregional failure-free survival were 72%, 61%, 71%, and 81%, respectively, for the CCRT arm, compared to 74% (hazard ratio, HR 0.89; 95% confidence interval, CI 0.64-1.23; P = 0.474), 62% (HR 0.91, 95% CI 0.68-1.20, P = 0.489), 73% (HR 0.84, 95% CI 0.59-1.18, P = 0.316), and 84% (HR 0.84, 95% CI 0.52-1.24, P = 0.323), respectively, for the CCRT/AC arm. Cox multivariate regression analysis demonstrated AC was not an independent prognostic factor. Overall, there was a higher incidence of grade 3-4 toxicities in the CCRT/AC arm. The most common grade 3-4 adverse events in the CCRT/AC arm were vomiting (27 %), nausea (43%), leukopenia/neutropenia (23%), thrombocytopenia (8.8%), and anemia (6.2%).
   Conclusion Addition of AC to CCRT increased toxicities but did not improve survival in locoregionally advanced NPC.
SN 0179-7158
EI 1439-099X
PD JUN
PY 2016
VL 192
IS 6
BP 394
EP 402
DI 10.1007/s00066-016-0970-3
UT WOS:000378938800005
PM 27215563
ER

PT J
AU Zhang, L
   Yu, GS
   Jia, J
   Peng, PJ
   Lin, Q
   Xi, XP
   Peng, JW
   Xu, MJ
   Chen, DP
   Lu, XJ
   Wang, RS
   Cao, XL
   Chen, XZ
   Lin, ZX
   Xiong, JP
   Lin, Q
   Xie, CH
   Li, ZH
   Zhao, C
   Hong, SD
AF Zhang, Li
   Yu, Gengsheng
   Jia, Jun
   Peng, Peijian
   Lin, Qing
   Xi, Xuping
   Peng, Jiewen
   Xu, Mingjun
   Chen, Dongping
   Lu, Xiaojun
   Wang, Rensheng
   Cao, Xiaolong
   Chen, Xiaozhong
   Lin, Zhixiong
   Xiong, Jian Ping
   Lin, Qin
   Xie, Conghua
   Li, Zhihua
   Zhao, Chong
   Hong, Shaodong
TI Gemcitabine plus cisplatin (GP) versus 5-FU plus cisplatin (FP) as
   first-line treatment for recurrent or metastatic nasopharyngeal
   carcinoma (NPC): A randomized, open-label, multicenter, phase III trial.
SO JOURNAL OF CLINICAL ONCOLOGY
CT Annual Meeting of the American-Society-of-Clinical-Oncology (ASCO)
CY JUN 03-07, 2016
CL Chicago, IL
SP Amer Soc Clin Oncol
SN 0732-183X
EI 1527-7755
PD MAY 20
PY 2016
VL 34
IS 15
SU S
MA 6007
DI 10.1200/JCO.2016.34.15_suppl.6007
UT WOS:000404711502135
ER

PT J
AU Guo, SS
   Tang, LQ
   Chen, QY
   Zhang, L
   Liu, LT
   Guo, L
   Mo, HY
   Luo, DH
   Huang, PY
   Xiang, YQ
   Sun, R
   Chen, MY
   Wang, L
   Lv, X
   Zhao, C
   Guo, X
   Cao, KJ
   Qian, CN
   Zeng, MS
   Bei, JX
   Hong, MH
   Shao, JY
   Sun, Y
   Ma, J
   Mai, HQ
AF Guo, Shan-Shan
   Tang, Lin-Quan
   Chen, Qiu-Yan
   Zhang, Lu
   Liu, Li-Ting
   Guo, Ling
   Mo, Hao-Yuan
   Luo, Dong-Hua
   Huang, Pei-Yu
   Xiang, Yan-Qun
   Sun, Rui
   Chen, Ming-Yuan
   Wang, Lin
   Lv, Xing
   Zhao, Chong
   Guo, Xiang
   Cao, Ka-Jia
   Qian, Chao-Nan
   Zeng, Mu-Shen
   Bei, Jin-Xin
   Hong, Ming-Huang
   Shao, Jian-Yong
   Sun, Ying
   Ma, Jun
   Mai, Hai-Qiang
TI Induction chemotherapy followed by concurrent chemoradiotherapy versus
   concurrent chemoradiotherapy alone in stage III-IVb nasopharyngeal
   carcinoma patients with Epstein-Barr virus DNA >= 4000 copies/ml: a
   matched study
SO ONCOTARGET
AB Background: The effects of induction chemotherapy (IC) followed by concurrent chemoradiotherapy (CCRT) in high-risk (stage III-IVb with EBV DNA >= 4000 copies/ml) nasopharyngeal carcinoma (NPC) patients are unclear.
   Methods: A total of 325 high-risk NPC patients treated with IC+CCRT or CCRT alone who were treated with intensity-modulated radiation therapy (IMRT) between March 2007 and March 2013 were included. For each patient in the IC+CCRT group, a matched pair in the CCRT group was matching for: gender, age, T stage, N stage, clinical stage and WHO (World Health Organization) type. The primary endpoint was overall survival (OS), and the secondary endpoints were progression-free survival (PFS), distant metastasis-free survival (DMFS), and locoregional relapse-free survival (LRFS).
   Results: There were no significant differences in OS, PFS, DMFS, and LRFS between the IC+CCRT (148 patients) and CCRT (177 patients) groups. After matching, 103 paired patients were analyzed, and there were no differences between the IC+CCRT and CCRT groups regarding clinical outcomes. Based on the subgroup analysis of 156 very-high-risk patients (stage N2-3 with EBV DNA >= 4000 copies/ml), the 5-year OS of the IC+CCRT and CCRT groups was 84.3% and 67.5% (P = 0.033), respectively. Based on our multivariate analysis, the treatment group was significantly associated with OS (P=0.034; HR0.451, 95%CI 0.216-0.941).
   Conclusions: IC+CCRT did not improve the clinical outcomes of high-risk NPC patients compared to CCRT alone. However, in very-high-risk patients, IC+CCRT treatment led to increased OS compared to patients received CCRT treatment alone.
RI Bei, Jin-Xin/AAO-1259-2020
EI 1949-2553
PD MAY 17
PY 2016
VL 7
IS 20
BP 29739
EP 29748
DI 10.18632/oncotarget.8828
UT WOS:000377742600076
PM 27105538
ER

PT J
AU Wang, HY
   Chang, YL
   To, KF
   Hwang, JSG
   Mai, HQ
   Feng, YF
   Chang, ET
   Wang, CP
   Kam, MKM
   Cheah, SL
   Lee, M
   Gao, L
   Zhang, HZ
   He, JH
   Jiang, H
   Ma, PQ
   Zhu, XD
   Zeng, L
   Chen, CY
   Chen, G
   Huang, MY
   Fu, S
   Shao, Q
   Han, AJ
   Li, HG
   Shao, CK
   Huang, PY
   Qian, CN
   Lu, TX
   Li, JT
   Ye, WM
   Ernberg, I
   Ng, HK
   Wee, JTS
   Zeng, YX
   Adami, HO
   Chan, ATC
   Shao, JY
AF Wang, Hai-Yun
   Chang, Yih-Leong
   To, Ka-Fai
   Hwang, Jacqueline S. G.
   Mai, Hai-Qiang
   Feng, Yan-Fen
   Chang, Ellen T.
   Wang, Chen-Ping
   Kam, Michael Koon Ming
   Cheah, Shie-Lee
   Lee, Ming
   Gao, Li
   Zhang, Hui-Zhong
   He, Jie-Hua
   Jiang, Hao
   Ma, Pei-Qing
   Zhu, Xiao-Dong
   Zeng, Liang
   Chen, Chun-Yan
   Chen, Gang
   Huang, Ma-Yan
   Fu, Sha
   Shao, Qiong
   Han, An-Jia
   Li, Hai-Gang
   Shao, Chun-Kui
   Huang, Pei-Yu
   Qian, Chao-Nan
   Lu, Tai-Xiang
   Li, Jin-Tian
   Ye, Weimin
   Ernberg, Ingemar
   Ng, Ho Keung
   Wee, Joseph T. S.
   Zeng, Yi-Xin
   Adami, Hans-Olov
   Chan, Anthony T. C.
   Shao, Jian-Yong
TI A new prognostic histopathologic classification of nasopharyngeal
   carcinoma
SO CHINESE JOURNAL OF CANCER
AB Background: The current World Health Organization (WHO) classification of nasopharyngeal carcinoma ( NPC) conveys little prognostic information. This study aimed to propose an NPC histopathologic classification that can potentially be used to predict prognosis and treatment response.
   Methods: We initially developed a histopathologic classification based on the morphologic traits and cell differentiation of tumors of 2716 NPC patients who were identified at Sun Yat-sen University Cancer Center ( SYSUCC) ( training cohort). Then, the proposed classification was applied to 1702 patients ( retrospective validation cohort) from hospitals outside SYSUCC and 1613 patients ( prospective validation cohort) from SYSUCC. The efficacy of radiochemotherapy and radiotherapy modalities was compared between the proposed subtypes. We used Cox proportional hazards models to estimate hazard ratios ( HRs) with 95% confidence intervals ( CI) for overall survival ( OS).
   Results: The 5-year OS rates for all NPC patients who were diagnosed with epithelial carcinoma ( EC; 3708 patients), mixed sarcomatoid-epithelial carcinoma ( MSEC; 1247 patients), sarcomatoid carcinoma ( SC; 823 patients), and squamous cell carcinoma ( SCC; 253 patients) were 79.4%, 70.5%, 59.6%, and 42.6%, respectively ( P < 0.001). In multivariate models, patients with MSEC had a shorter OS than patients with EC ( HR = 1.44, 95% CI = 1.27-1.62), SC ( HR = 2.00, 95% CI = 1.76-2.28), or SCC ( HR = 4.23, 95% CI = 3.34-5.38). Radiochemotherapy significantly improved survival compared with radiotherapy alone for patients with EC ( HR = 0.67, 95% CI = 0.56-0.80), MSEC ( HR = 0.58, 95% CI = 0.49-0.75), and possibly for those with SCC ( HR = 0.63; 95% CI = 0.40-0.98), but not for patients with SC ( HR = 0.97, 95% CI = 0.74-1.28).
   Conclusions: The proposed classification offers more information for the prediction of NPC prognosis compared with the WHO classification and might be a valuable tool to guide treatment decisions for subtypes that are associated with a poor prognosis.
RI Chan, Anthony Tak Cheung/R-3940-2018; Ng, Ho Keung/I-3952-2015
OI Chan, Anthony Tak Cheung/0000-0002-6912-8091; CHANG,
   YIH-LEONG/0000-0001-5309-0554; ye, weimin/0000-0002-6859-4648
SN 1000-467X
EI 1944-446X
PD MAY 5
PY 2016
VL 35
AR 41
DI 10.1186/s40880-016-0103-5
UT WOS:000380162500001
PM 27146632
ER

PT J
AU Peng, H
   Chen, L
   Zhang, Y
   Li, WF
   Mao, YP
   Liu, X
   Zhang, F
   Guo, R
   Liu, LZ
   Tian, L
   Lin, AH
   Sun, Y
   Ma, J
AF Peng, Hao
   Chen, Lei
   Zhang, Yuan
   Li, Wen-Fei
   Mao, Yan-Ping
   Liu, Xu
   Zhang, Fan
   Guo, Rui
   Liu, Li-Zhi
   Tian, Li
   Lin, Ai-Hua
   Sun, Ying
   Ma, Jun
TI The Tumour Response to Induction Chemotherapy has Prognostic Value for
   Long-Term Survival Outcomes after Intensity-Modulated Radiation Therapy
   in Nasopharyngeal Carcinoma
SO SCIENTIFIC REPORTS
AB The prognostic value of the tumour response to induction chemotherapy (IC) for long-term survival outcomes after intensity-modulated radiation therapy in nasopharyngeal carcinoma (NPC) remains unknown. We retrospectively reviewed 1811 consecutive patients with newly diagnosed NPC treated using IMRT, and 399 eligible patients with pre-and post-induction chemotherapy magnetic resonance images were recruited. The clinicopathological features of patients with different tumour responses were compared using the Chi-square test or Fisher's exact test. Prognostic value was assessed using a multivariate Cox proportional hazards model. After IC, 101/399 (25.3%) patients had a complete tumour response overall (CR), 262 (65.7%) had a partial response (PR) and 36 (9.0%) had stable disease (SD). The 4-year disease-free survival (DFS), overall survival (OS), distant metastasis-free survival (DMFS) and locoregional relapse-free survival (LRRFS) rates for CR vs. PR vs. SD were 90.0% vs. 79.0% vs. 58.2% (CR vs. PR: P1 = 0.007; CR vs. SD: P2 < 0.001; PR vs. SD: P3 = 0.004), 95.7% vs. 88.7% vs. 70.2% (P1 = 0.017, P2 < 0.001, P3 = 0.005), 92.0% vs. 87.4% vs. 74.3% (P1 = 0.162, P2 = 0.005, P3 = 0.029) and 95.9% vs. 88.8% vs. 81.8% (P1 = 0.024, P2 = 0.006, P3 = 0.268), respectively. Multivariate analysis identified that the tumour response to IC was an independent prognostic factor for DFS, OS and LRRFS.
SN 2045-2322
PD APR 21
PY 2016
VL 6
AR 24835
DI 10.1038/srep24835
UT WOS:000374498800001
PM 27099096
ER

PT J
AU Peng, H
   Chen, L
   Li, WF
   Guo, R
   Mao, YP
   Zhang, Y
   Zhang, F
   Liu, LZ
   Tian, L
   Lin, AH
   Sun, Y
   Ma, J
AF Peng, Hao
   Chen, Lei
   Li, Wen-Fei
   Guo, Rui
   Mao, Yan-Ping
   Zhang, Yuan
   Zhang, Fan
   Liu, Li-Zhi
   Tian, Li
   Lin, Ai-Hua
   Sun, Ying
   Ma, Jun
TI The Cumulative Cisplatin Dose Affects the Long-Term Survival Outcomes of
   Patients with Nasopharyngeal Carcinoma Receiving Concurrent
   Chemoradiotherapy
SO SCIENTIFIC REPORTS
AB The prognostic value of the cumulative cisplatin dose (CCD) remains controversial for patients with nasopharyngeal carcinoma (NPC) receiving only concurrent chemoradiotherapy (CCRT). We retrospectively reviewed 549 consecutive patients with non-metastatic, histologically-proven NPC treated using intensity-modulated radiotherapy (IMRT) at Sun Yat-sen university cancer center. Patient survival between different CCD groups were compared. The cut-off value of pre-treatment plasma EBV DNA (pre-DNA) and CCD based on disease-free survival (DFS) were 1460 copies/ml (AUC, 0.691; sensitivity, 0.717; specificity, 0.635) and 240 mg/m(2) (AUC, 0.506; sensitivity, 0.526; specificity, 0.538), respectively. Of the entire cohort, 92/549 (16.8%) patients received a CCD >= 240 mg/m(2) and 457 (83.2%) patients, <240 mg/m(2). For CCD >= 240 mg/m(2) vs. < 240 mg/m(2), the estimated 4-year DFS, overall survival (OS), locoregional-free survival (LRFFS) and distant metastasis-free survival (DMFS) rates were 89.1% vs. 81.3% (P = 0.097), 92.4% vs. 90.0% (P = 0.369), 95.6% vs. 91.2% (P = 0.156), and 91.3% vs. 88.4% (P = 0.375), respectively. For the whole cohort, multivariate analysis identified the CCD was an independent prognostic factor for DFS (HR, 0.515; 95% CI, 0.267-0.995; P = 0.048). However, CCD (>= 240 mg/m2) had no prognostic value in subgroup analysis with stratification by the cut-off value of pre-DNA (P > 0.05 for all rates).
SN 2045-2322
PD APR 13
PY 2016
VL 6
AR 24332
DI 10.1038/srep24332
UT WOS:000374055700001
PM 27071833
ER

PT J
AU Xu, TT
   Shen, CY
   Ou, XM
   He, XY
   Ying, HM
   Hu, CS
AF Xu, Tingting
   Shen, Chunying
   Ou, Xiaomin
   He, Xiayun
   Ying, Hongmei
   Hu, Chaosu
TI The role of adjuvant chemotherapy in nasopharyngeal carcinoma with bulky
   neck lymph nodes in the era of IMRT
SO ONCOTARGET
AB Nasopharyngeal carcinoma (NPC) patients with N2-3 diseases are prone to develop distant metastasis even treated with standard concurrent chemoradiotherapy (CCRT). Our study is aim to determine the optimal treatment strategy of these patients. Patients with histologically proven NPC were retrospectively analyzed according to the AJCC 2002 stage classification system. A total of 547 patients who had N2-3 diseases were enrolled. They were all treated with Intensity-modulated radiation therapy (IMRT) combined with systemic treatments, including radiotherapy alone (RT alone), neoadjuvant chemotherapy followed by radiotherapy (NACT+RT), CCRT, NACT+CCRT, NACT followed by radiotherapy and adjuvant chemotherapy (NACT+RT+AC), CCRT+AC and NACT+CCRT+AC. A subgroup analysis was also conducted. With a median follow-up time of 53.8 months, adjuvant chemotherapy significantly decreased the risk of distant metastasis (HR 0.413, 95% CI 0.194-0.881, p = 0.022) as well as significantly increased the OS (HR 0.398, 95% CI 0.187-0.848, p = 0.017) in patients with N3 disease. The addition of adjuvant chemotherapy seemed to provide benefits to patients with N3 stage NPC and the current study may indicate the need for further randomized investigation.
OI Hu, Chaosu/0000-0002-6503-0951; Ou, Xiaomin/0000-0001-9162-1950; Ou,
   Xiaomin/0000-0002-4626-4429
EI 1949-2553
PD APR 12
PY 2016
VL 7
IS 15
BP 21013
EP 21022
DI 10.18632/oncotarget.7849
UT WOS:000375804000144
PM 26942700
ER

PT J
AU Takiar, V
   Ma, D
   Garden, AS
   Li, J
   Rosenthal, DI
   Beadle, BM
   Frank, SJ
   Fuller, CD
   Gunn, GB
   Morrison, WH
   Hutcheson, K
   El-Naggar, AK
   Gold, KA
   Kupferman, ME
   Phan, J
AF Takiar, Vinita
   Ma, Dominic
   Garden, Adam S.
   Li, Jing
   Rosenthal, David I.
   Beadle, Beth M.
   Frank, Steven J.
   Fuller, Clifton D.
   Gunn, Gary B.
   Morrison, William H.
   Hutcheson, Kate
   El-Naggar, Adel K.
   Gold, Kathryn A.
   Kupferman, Michael E.
   Phan, Jack
TI Disease control and toxicity outcomes for T4 carcinoma of the
   nasopharynx treated with intensity-modulated radiotherapy
SO HEAD AND NECK-JOURNAL FOR THE SCIENCES AND SPECIALTIES OF THE HEAD AND
   NECK
AB Background. Treatment of T4 nasopharyngeal carcinoma (NPC) is challenging because of the proximity of the tumor to the central nervous system. The purpose of this study was to present our evaluation of disease control and toxicity outcomes for patients with T4 NPC treated with intensity-modulated radiation therapy (IMRT) and chemotherapy.
   Methods. The medical records of 66 patients with T4 NPC treated from 2002 to 2012 with IMRT were reviewed. Endpoints included tumor control and toxicity outcomes (Common Terminology Criteria for Adverse Events [CTCAE v4.0]).
   Results. Median follow-up was 38 months. Five-year rates of locoregional control, distant metastasis-free survival, progression-free survival (PFS), and overall survival (OS) were 80%, 62%, 57%, and 69%, respectively. Nodal involvement was associated with worse PFS (p=.015). Gross target volume (GTV) volume > 100 cm and planning target volume (PTV) volume > 400 cm were associated with worse OS (p=.038 and p=.004, respectively). Four patients had significant cognitive impairment, and 9 had MRI evidence of brain necrosis.
   Conclusion. For patients with T4 NPC treated with IMRT and chemotherapy, survival and locoregional disease control rates have improved; however, late treatment toxicity remains a concern. (c) 2015 Wiley Periodicals, Inc.
RI Fuller, Clifton D./AAB-4012-2019
OI Fuller, Clifton D./0000-0002-5264-3994; Phan, Jack/0000-0001-5977-6004;
   Gunn, G. Brandon/0000-0001-8197-0380; Hutcheson,
   Katherine/0000-0003-3710-5706; Rosenthal, David/0000-0001-7124-7447;
   Frank, Steven/0000-0001-6517-7884; Garden, Adam/0000-0001-7926-2641
SN 1043-3074
EI 1097-0347
PD APR
PY 2016
VL 38
SU 1
BP E925
EP E933
DI 10.1002/hed.24128
UT WOS:000375116400113
PM 25994561
ER

PT J
AU Guan, Y
   Liu, S
   Wang, HY
   Guo, Y
   Xiao, WW
   Chen, CY
   Zhao, C
   Lu, TX
   Han, F
AF Guan, Ying
   Liu, Shuai
   Wang, Han-Yu
   Guo, Ying
   Xiao, Wei-Wei
   Chen, Chun-Yan
   Zhao, Chong
   Lu, Tai-Xiang
   Han, Fei
TI Long-term outcomes of a phase II randomized controlled trial comparing
   intensity-modulated radiotherapy with or without weekly cisplatin for
   the treatment of locally recurrent nasopharyngeal carcinoma
SO CHINESE JOURNAL OF CANCER
AB Background: Salvage treatment for locally recurrent nasopharyngeal carcinoma (NPC) is complicated and relatively limited. Radiotherapy, combined with effective concomitant chemotherapy, may improve clinical treatment outcomes. We conducted a phase II randomized controlled trial to evaluate the efficacy of intensity-modulated radiotherapy with concomitant weekly cisplatin on locally recurrent NPC.
   Methods: Between April 2002 and January 2008, 69 patients diagnosed with non-metastatic locally recurrent NPC were randomly assigned to either concomitant chemoradiotherapy group (n = 34) or radiotherapy alone group (n = 35). All patients received intensity-modulated radiotherapy. The radiotherapy dose for both groups was 60 Gy in 27 fractions for 37 days (range 23-53 days). The concomitant chemotherapy schedule was cisplatin 30 mg/m(2) by intravenous infusion weekly during radiotherapy.
   Results: The median follow-up period of all patients was 35 months (range 2-112 months). Between concomitant chemoradiotherapy and radiotherapy groups, there was only significant difference in the 3-year and 5-year overall survival (OS) rates (68.7% vs. 42.2%, P = 0.016 and 41.8% vs. 27.5%, P = 0.049, respectively). Subgroup analysis showed that concomitant chemoradiotherapy significantly improved the 5-year OS rate especially for patients in stage rT3-4 (33.0% vs. 13.2%, P = 0.009), stages III-IV (34.3% vs. 13.2%, P = 0.006), recurrence interval >30 months (49.0% vs. 20.6%, P = 0.017), and tumor volume >26 cm(3) (37.6% vs. 0%, P = 0.006).
   Conclusion: Compared with radiotherapy alone, concomitant chemoradiotherapy can improve OS of the patients with locally recurrent NPC, especially those with advanced T category (rT3-4) and stage (III-IV) diseases, recurrence intervals >30 months, and tumor volume >26 cm(3).
RI Han, Fei/AAD-7348-2021
OI Han, Fei/0000-0002-1598-9048; Xiao, WeiWei/0000-0002-9922-640X
SN 1000-467X
EI 1944-446X
PD FEB 15
PY 2016
VL 35
AR 20
DI 10.1186/s40880-016-0081-7
UT WOS:000370009400001
PM 26879049
ER

PT J
AU Casanova, M
   Ozyar, E
   Patte, C
   Orbach, D
   Ferrari, A
   Veyrat-Follet, C
   Errihani, H
   Pan, JJ
   Zhang, L
   Shen, L
   Grzegorzewski, KJ
   Varan, A
AF Casanova, Michela
   Ozyar, Enis
   Patte, Catherine
   Orbach, Daniel
   Ferrari, Andrea
   Veyrat-Follet, Christine
   Errihani, Hassan
   Pan, Jianji
   Zhang, Li
   Shen, Liji
   Grzegorzewski, Krzysztof J.
   Varan, Ali
TI International randomized phase 2 study on the addition of docetaxel to
   the combination of cisplatin and 5-fluorouracil in the induction
   treatment for nasopharyngeal carcinoma in children and adolescents
SO CANCER CHEMOTHERAPY AND PHARMACOLOGY
AB Nasopharyngeal carcinoma (NPC) is a rare but aggressive malignancy in children and adolescents. An international, randomized phase 2 trial was conducted to compare induction chemotherapy with docetaxel plus cisplatin and 5-fluorouracil (TPF) with cisplatin and 5-fluorouracil (PF) in NPC patients under the age of 21.
   Patients with stage IIB-IV NPC were randomly assigned, in a 2:1 ratio, to receive TPF or PF 3-weekly for three cycles, followed by chemoradiotherapy. The primary endpoint was the complete response rate achieved with TPF or PF. Docetaxel pharmacokinetics was also evaluated.
   Seventy-five patients (median 16 years old) were randomized, with 50 assigned to the TPF group and 25 to the PF group. Overall response was assessed after induction treatment: one patient in the TPF group and none in the PF group had a complete response. Partial response was achieved in 76.0 and 80.0 % in the TPF and PF groups, respectively. The overall safety profile was consistent with findings in adults. The estimated 3-year overall survival rate was 78.0 % for the PF group and 85.7 % for the TPF group (median follow-up 3.3 years). Mean docetaxel area under the curve was 3.41 A mu g h/mL, compared with 3.51 A mu g h/mL seen in adult patients.
   This study demonstrated the feasibility of prospective randomized protocols, even for such rare tumors as pediatric NPC. Overall, there were no differences between the two treatment arms in terms of efficacy and toxicity. The pharmacokinetics of docetaxel in pediatric patients at 75 mg/m(2) was similar to those observed in adults.
RI Ferrari, Andrea/R-1028-2016; Ozyar, Enis/C-6401-2015; Casanova, Michela
   MC/K-8436-2016
OI Ferrari, Andrea/0000-0002-4724-0517; Ozyar, Enis/0000-0002-9497-7976;
   Casanova, Michela MC/0000-0003-0368-7883; Pan,
   Jianji/0000-0002-3211-7874
SN 0344-5704
EI 1432-0843
PD FEB
PY 2016
VL 77
IS 2
BP 289
EP 298
DI 10.1007/s00280-015-2933-2
UT WOS:000370155300008
PM 26666649
ER

PT J
AU Lee, JY
   Sun, JM
   Oh, DR
   Lim, SH
   Goo, J
   Lee, SH
   Kim, SB
   Park, KU
   Kim, HK
   Hong, DS
   Kim, JS
   Kim, SG
   Yi, SY
   Yun, HJ
   Hyun, MS
   Kim, HJ
   Jung, SH
   Park, K
   Ahn, YC
   Ahn, MJ
AF Lee, Ji Yun
   Sun, Jong-Mu
   Oh, Dong Ryul
   Lim, Sung Hee
   Goo, Juna
   Lee, Se-Hoon
   Kim, Sung-Bae
   Park, Keon Uk
   Kim, Hoon-Kyo
   Hong, Dae Sik
   Kim, Jun Suk
   Kim, Seong-Geun
   Yi, Seong Yoon
   Yun, Hwan Jung
   Hyun, Myung Soo
   Kim, Hyo Jung
   Jung, Sin-Ho
   Park, Keunchil
   Ahn, Yong Chan
   Ahn, Myung-Ju
TI Comparison of weekly versus triweekly cisplatin delivered concurrently
   with radiation therapy in patients with locally advanced nasopharyngeal
   cancer: A multicenter randomized phase II trial (KCSG-HN10-02)
SO RADIOTHERAPY AND ONCOLOGY
AB Purpose: Triweekly delivery of cisplatin concurrent with a course of radiation therapy (RT) has been the standard regimen for treatment of locally advanced nasopharyngeal carcinoma (NPC) despite a high level of concern regarding treatment-related complications. We conducted a randomized phase II study to compare weekly and triweekly cisplatin delivery during RT with respect to efficacy and toxicity profiles.
   Material and methods: Patients with locally advanced NPC (stage II-IVb) were randomly assigned to a regimen of either seven doses of cisplatin (40 mg/m(2)) given once a week or three doses of cisplatin (100 mg/m2) given every 3 weeks concurrently during RT.
   Results: Of 109 eligible patients, 53 were assigned to the weekly regimen and 56 to the triweekly regimen. The two groups were comparable with respect to demographic and clinical characteristics. There were no significant differences in mean RT dose (68.3 Gy vs. 67.3 Gy, p = 0.559) and mean cisplatin dose (248.9 mg/m(2) vs. 256.6 mg/m(2), p = 0.433) between the two regimens. The primary endpoint was 3-year progression-free survival, which was not different between the regimens (64.9% vs. 63.8%, p = 0.074). Overall, the occurrence of grade 3-4 toxicities was similar between the two arms (47.2% vs. 39.3%, p = 0.443). Quality of life (QoL) related to functional outcomes 3 weeks after treatment completion was better for the weekly regimen.
   Conclusions: Although no definitive conclusions can be made, a once-weekly cisplatin regimen appears to be associated with improved QoL and is not inferior to the standard triweekly regimen with respect to efficacy and toxicity profiles. (C) 2015 Elsevier Ireland Ltd. All rights reserved.
RI Hong, Daesik/W-1844-2019; sun, jm/O-5938-2014; Park,
   Keunchil/ABD-7072-2021; Park, Keunchil/ABD-5852-2021
OI Park, Keunchil/0000-0002-4846-7449; Yun, Hwan Jung/0000-0003-0696-1235
SN 0167-8140
EI 1879-0887
PD FEB
PY 2016
VL 118
IS 2
BP 244
EP 250
DI 10.1016/j.radonc.2015.11.030
UT WOS:000373420000006
PM 26705681
ER

PT J
AU Qiu, WZ
   Huang, PY
   Shi, JL
   Xia, HQ
   Zhao, C
   Cao, KJ
AF Qiu, Wen-Ze
   Huang, Pei-Yu
   Shi, Jun-Li
   Xia, Hai-Qun
   Zhao, Chong
   Cao, Ka-Jia
TI Neoadjuvant chemotherapy plus intensity-modulated radiotherapy versus
   concurrent chemoradiotherapy plus adjuvant chemotherapy for the
   treatment of locoregionally advanced nasopharyngeal carcinoma: a
   retrospective controlled study
SO CHINESE JOURNAL OF CANCER
AB Background: In the era of intensity-modulated radiotherapy (IMRT), the role of neoadjuvant chemotherapy (NAC) for locoregionally advanced nasopharyngeal carcinoma (NPC) is under-evaluated. The aim of this study was to compare the efficacy of NAC plus IMRT and concurrent chemoradiotherapy (CCRT) plus adjuvant chemotherapy (AC) on locoregionally advanced NPC.
   Methods: Between January 2004 and December 2008, 240 cases of locoregionally advanced NPC confirmed by pathologic assessment in Sun Yat-sen University Cancer Center were reviewed. Of the 240 patients, 117 received NAC followed by IMRT, and 123 were treated with CCRT plus AC. The NAC + IMRT group received a regimen that included cisplatin and 5-fluorouracil (5-FU). The CCRT + AC group received cisplatin concurrently with radiotherapy, and subsequently received adjuvant cisplatin and 5-FU. The survival rates were assessed by Kaplan-Meier analysis, and the survival curves were compared using a log-rank test. Multivariate analysis was conducted using the Cox proportional hazard regression model.
   Results: The 5-year overall survival (OS), locoregional relapse-free survival (LRRFS), distant metastasis-free survival (DMFS), and disease-free survival (DFS) were 78.0, 87.9, 79.0, and 69.8%, respectively, for the NAC + IMRT group and 78.7, 84.8, 76.2, and 65.6%, respectively, for the CCRT + AC group. There were no significant differences in survival between the two groups. In multivariate analysis, age (<50 years vs. >= 50 years) and overall stage (III vs. IV) were found to be independent predictors for OS and DFS; furthermore, the overall stage was a significant prognostic factor for DMFS. Compared with the CCRT + AC protocol, the NAC + IMRT protocol significantly reduced the occurrence rates of grade 3-4 nausea-vomiting (6.5 vs. 1.5%, P = 0.023) and leukopenia (9.7 vs. 0.8%, P = 0.006).
   Conclusions: The treatment outcomes of the NAC + IMRT and CCRT + AC groups were similar. Distant metastasis remained the predominant mode of treatment failure.
OI Xia, Haiqun/0000-0001-7013-7828
SN 1000-467X
EI 1944-446X
PD JAN 6
PY 2016
VL 35
AR 2
DI 10.1186/s40880-015-0076-9
UT WOS:000367649400001
PM 26739148
ER

PT J
AU Ge, XL
   Wang, YD
   Wen, W
   Zhu, HC
   Ye, HX
   Yang, X
   Chen, JY
   Cao, YD
   Zhang, S
   Mu, QX
   Cheng, HY
   Ma, JX
   Dai, SB
   Guo, Q
   Yang, BX
   Cai, J
   Yang, M
   Sun, XC
AF Ge, Xiaoling
   Wang, Yuandong
   Wen, Wei
   Zhu, Hongcheng
   Ye, Hongxun
   Yang, Xi
   Chen, Jiayan
   Cao, Yuandong
   Zhang, Sheng
   Mu, Qingxia
   Cheng, Hongyan
   Ma, Jianxin
   Dai, Shenbin
   Guo, Qing
   Yang, Baixia
   Cai, Jing
   Yang, Min
   Sun, Xinchen
TI Recombinant human endostatin combined with definitive chemoradiotherapy
   for patients with locally advanced esophageal carcinoma
SO INTERNATIONAL JOURNAL OF CLINICAL AND EXPERIMENTAL MEDICINE
AB Background: The efficacy and toxicity of recombinant human endostatin combined with docetaxel, cisplatin, and radiation therapies were evaluated in patients with locally advanced esophageal cancer. Methods: Between August 2010 and December 2012, 32 patients with clinical stage II and III squamous cell carcinoma of the esophagus were included in this retrospective analysis. The patients received recombinant human endostatin combined with definitive chemoradiotherapy. The Kaplan-Meier method was conducted to compute the survival time and progression- free survival time. Early and late toxicities were mainly scored based on the Common Terminology Criteria for Adverse Events 3.0. Results: A total of 21 and 11 patients had locally advanced stage II and III esophageal carcinoma, respectively. All patients received 60 Gy radiation. However, two only received one-cycle chemotherapy because of hematological toxicities. Complete response, partial response, stable disease, and progressive disease characteristics were observed in 17 (53.1%), 10 (31.3%), 3 (9.4%) and 2 (6.3%) patients, respectively, at 1 month post-treatment. After a median follow-up of 30 months, the median survival time was 22.0 months. The one-and three-year overall survival (OS) rates were 68.8% and 43.8%, respectively. The median progression-free survival (PFS) time was 16.0 months. The one-and three-year PFS rates were 56.3% and 31.3%, respectively. Hematologic toxicity, gastrointestinal toxicity, and treatment-related esophagitis were 16.1%, 10.7%, and 19.6%, respectively. Late toxicities, including esophagostenosis, were observed in six (19.6%) patients. Conclusions: The combined treatment modality can be a promising therapeutic option for patients with locally advanced esophageal squamous cell carcinoma. Additional prospective randomized control studies are necessary to confirm this finding.
SN 1940-5901
PY 2016
VL 9
IS 10
BP 20137
EP 20144
UT WOS:000391260400166
ER

PT J
AU Zhang, R
   Wang, ZY
   Li, YH
   Lu, YH
   Wang, S
   Yu, WX
   Zhao, H
AF Zhang, Rui
   Wang, Zhi-Yu
   Li, Yue-Hua
   Lu, Yao-Hong
   Wang, Shuai
   Yu, Wen-Xi
   Zhao, Hui
TI Usefulness of dynamic contrast-enhanced magnetic resonance imaging for
   predicting treatment response to vinorelbine-cisplatin with or without
   recombinant human endostatin in bone metastasis of non-small cell lung
   cancer
SO AMERICAN JOURNAL OF CANCER RESEARCH
AB Metastatic bone disease is a frequent complication of advanced non-small cell lung cancer (NSCLC) and causes skeletal-related events, which result in a poor prognosis. Currently, no standard method has been developed to precisely assess the therapeutic response of bone metastases (BM) and the early efficacy of anti-angiogenic therapy, which does not conform to the concept of precision medicine. This study aimed to investigate the usefulness of dynamic contrast-enhanced magnetic resonance imaging (DCE-MRI) for precise evaluation of the response to chemotherapy with anti-angiogenic agents in NSCLC patients with BM. Patients were randomly assigned to a treatment group (vinorelbine + cisplatin [NP] + recombinant human endostatin [rh-endostatin]) or a control group (NP + placebo). All patients were evaluated before treatment and after 2 cycles of treatment using DCE-MRI quantitative analysis technology for BM lesions and chest computed tomography (CT). Correlations between changes in the DCE-MRI quantitative parameters and treatment effect were analyzed. We enrolled 33 patients, of whom 28 were evaluable (20 in the treatment group and 8 in the control group). The results suggested a higher objective response rate (30% vs. 0%), better overall survival (21.44 +/- 17.28 months vs. 7.71 +/- 4.68 months), and a greater decrease in the transport constant (Ktrans) value (60% vs. 4.4%) in the treatment group than in the control group (P < 0.05). The Ktrans values in the "partial remission plus stable disease (PR + SD)" group were significantly lower after treatment (P < 0.05). Patients with a decrease of > 50% in the Ktrans value showed a significantly better overall survival than those with a decrease of <= 50% (13.2 vs. 9.8 months, P < 0.05). Ktrans as a DEC-MRI quantitative parameter could be used for the precise evaluation of BM lesions after anti-angiogenic therapy and as a predictor of survival. In addition, we reconfirmed the anti-angiogenic effect of rh-endostatin in NSCLC patients with BM.
SN 2156-6976
PY 2016
VL 6
IS 12
BP 2890
EP 2900
UT WOS:000390591800012
PM 28042508
ER

PT J
AU Tang, CY
   Wu, F
   Wang, RS
   Lu, HM
   Li, GS
   Liu, ML
   Zhu, HS
   Zhu, JX
   Zhang, Y
   Hu, K
AF Tang, Chunyuan
   Wu, Fang
   Wang, Rensheng
   Lu, Heming
   Li, Guisheng
   Liu, Meilian
   Zhu, Haisheng
   Zhu, Jinxian
   Zhang, Yong
   Hu, Kai
TI Comparison between nedaplatin and cisplatin plus docetaxel combined with
   intensity-modulated radiotherapy for locoregionally advanced
   nasopharyngeal carcinoma: a multicenter randomized phase II clinical
   trial
SO AMERICAN JOURNAL OF CANCER RESEARCH
AB Nasopharyngeal carcinoma (NPC) is highly incident in southern China. Metastasis is the major cause of death in NPC patients. Concurrent chemoradiotherapy (CCRT) has been accepted as standard in the treatment of patients with locoregionally advanced nasopharyngeal carcinoma (NPC). However, induction chemotherapy (IC) also has benefits in this disease, especially in the patients with certain high-risk factors such as bulky and/or extensive nodal disease. It has been presented that adding IC to CCRT might be a reasonable approach and need more work to confirm. The optimal chemotherapeutic regimen combined with radiotherapy has not been determined so far. It is important to explore high effective and low toxic chemotherapy for the patients. In the multicenter prospective study, 223 patients with locoregionally advanced untreated NPC were randomized into experimental group and control group. The patients received two cycles of induction chemotherapy (IC) with docetaxel (DOC) plus nedaplatin (NDP) in experimental group every 3 weeks, followed by IMRT concurrent with weekly NDP for six cycles, and NDP was replaced by cisplatin (CDDP) in control group. More patients in experimental group could receive full courses of IC and concurrent chemoradiotherapy (CCRT) (P=0.013). There was no significant difference between the two groups in the percentage of reduction of GTVnx and GTVnd after IC (P=0.207 and P=0.107) and CR rate three months after completion of chemoradiotherapy (P=0.565 and P=0.738). With a mean follow-up of 35.1 months, no statistically significant difference in the 3-year OS, LRFS, RRFS, DMFS, and PFS was found. During IC, more patients suffered vomiting in control group (P=0.001). During CCRT, grade 3/4 neutropenia/thrombocytopenia were more common in experimental group (P=0.028 and P=0.035); whereas, severe anemia and vomiting were more common in control group (P=0.0001 and P=0.023). In conclusions, patients with locoregionally advanced NPC showed good tolerance and compliance with a manageable toxicity profile to the regimen of IC with DOC plus NDP followed by concomitant NDP and IMRT, which is as effective as the regimen of DOC plus CDDP as IC followed by concomitant CDDP and IMRT.
SN 2156-6976
PY 2016
VL 6
IS 9
BP 2064
EP 2075
UT WOS:000384586500018
PM 27725911
ER

PT J
AU Lv, X
   Xia, WX
   Ke, LR
   Yang, J
   Qiu, WZ
   Yu, YH
   Liang, H
   Huang, XJ
   Liu, GY
   Zeng, Q
   Guo, X
   Xiang, YQ
AF Lv, Xing
   Xia, Wei-Xiong
   Ke, Liang-Ru
   Yang, Jing
   Qiu, Wen-Zhe
   Yu, Ya-Hui
   Liang, Hu
   Huang, Xin-Jun
   Liu, Guo-Yin
   Zeng, Qi
   Guo, Xiang
   Xiang, Yan-Qun
TI Comparison of the short-term efficacy between docetaxel plus carboplatin
   and 5-fluorouracil plus carboplatin in locoregionally advanced
   nasopharyngeal carcinoma
SO ONCOTARGETS AND THERAPY
AB Objective: Platinum-based chemotherapy in combination with radiotherapy is a standard treatment strategy for locoregionally advanced nasopharyngeal carcinoma (NPC). This study aimed to investigate the long-term efficacy and tolerability of inductive chemotherapy with docetaxel plus carboplatin (TC) or 5-fluorouracil plus carboplatin (FC) followed by concurrent radiation therapy in patients with NPC.
   Methods: Patients (N=88) were randomized to receive TC or FC as inductive therapy followed by concurrent radiotherapy (60-70 Gy) with two cycles of carboplatin (area under the curve = 5 mg.h/L). Patients were followed up for 8 years. Primary end point was progression-free survival (PFS). Secondary end points included overall survival (OS), toxicity, tumor response, distant metastasis-free survival, and local recurrence-free survival.
   Results: At the end of the follow-up period, 31 patients died, 32 had disease progression, eleven had cancer recurrence, and 25 had distant metastasis. Overall, there was no difference between treatment groups with regard to response or survival. We found that following induction and concurrent chemoradiotherapy, the majority of patients showed a complete response (similar to 96%-98% for induction therapy and 82%-84% for comprehensive therapy) to both therapies. PFS and OS were also similar between groups. The rate of PFS was 63.6% for both FC and TC and that of OS was 65.9% and 63.5%, respectively. The overall incidence of grade 3-4 adverse events in the TC group (20.5%) was higher than in the FC group (10.7%). Neutropenia and leukopenia were the most common grade 3-4 adverse events in the TC group, and mucositis was the most common in the FC group.
   Conclusion: These data indicate that TC and FC therapies have similar efficacy in treating locally advanced NPC and both are well tolerated.
SN 1178-6930
PY 2016
VL 9
BP 5123
EP 5131
DI 10.2147/OTT.S103729
UT WOS:000382198400001
PM 27574453
ER

PT J
AU Peng, H
   Chen, L
   Li, WF
   Guo, R
   Zhang, Y
   Zhang, F
   Liu, LZ
   Tian, L
   Lin, AH
   Sun, Y
   Ma, J
AF Peng, Hao
   Chen, Lei
   Li, Wen-Fei
   Guo, Rui
   Zhang, Yuan
   Zhang, Fan
   Liu, Li-Zhi
   Tian, Li
   Lin, Ai-Hua
   Sun, Ying
   Ma, Jun
TI Prognostic Value of Neoadjuvant Chemotherapy in Locoregionally Advanced
   Nasopharyngeal Carcinoma with Low Pre-treatment Epstein-Barr Virus DNA:
   a Propensity-matched Analysis
SO JOURNAL OF CANCER
AB Background: The aim of this study is to investigate the prognostic value of neoadjuvant chemotherapy (NCT) in locoregionally advanced nasopharyngeal carcinoma (NPC) with low pre-treatment Epstein-Barr virus (EBV) DNA in the era of intensity-modulated radiotherapy (IMRT).
   Methods: Data on 1099 locoregionally advanced NPC patients treated with IMRT were retrospectively reviewed. Propensity score matching (PSM) method was adopted to balance influence of covariates. Patient survival between NCT and non-NCT groups were compared.
   Results: The cut-off value of pre-treatment Epstein-Barr virus DNA (pre-DNA) was 1550 copies/ml for DMFS (area under curve [AUC], 0.655; sensitivity, 0.819; specificity, 0.445). For the 145 pairs selected by PSM, the 3-year distant metastasis-free survival (DMFS), overall survival (OS), disease-free survival (DFS) and locoregional relapse-free survival (LRRFS) rates were 98.6% vs. 93.7% (P = 0.101), 95.8% vs. 94.4% (P = 0.881), 91.7% vs. 87.5% (P = 0.309) and 94.4% vs. 95.0% (P = 0.667), respectively. Multivariate analysis did not identify NCT as an independent prognostic factor (P > 0.05 for all rates), and stratified analysis based on overall stage (III and IV) and N category (N0-1 and N2-3) also got the same results.
   Conclusion: NCT was not established as an independent prognostic factor, and it should not be used in locoregionally advanced NPC with low pre-DNA.
SN 1837-9664
PY 2016
VL 7
IS 11
BP 1465
EP 1471
DI 10.7150/jca.15736
UT WOS:000380050300011
PM 27471562
ER

PT J
AU Iqbal, H
   Pan, QT
AF Iqbal, Hassan
   Pan, Quintin
TI Capecitabine for treating head and neck cancer
SO EXPERT OPINION ON INVESTIGATIONAL DRUGS
AB Introduction: With an increasing incidence, over half a million cases of head and neck cancer ( HNC) are diagnosed annually worldwide. Various chemotherapeutic agents are utilized to achieve adequate locoregional control. Cisplatin, fluorouracil (FU), and taxanes are often used to treat HNC but these regimens have shown high toxicity and poor patient compliance. Capecitabine is an orally administered prodrug that is preferentially converted to FU in tumor cells in comparison to normal cells.
   Area covered: In this review, the authors evaluate the role of capecitabine in radical and palliative settings either alone or in combination with other chemotherapeutic drugs in the management of HNC. In addition, metabolic conversion, pharmacokinetics, pharmacodynamics, and toxicity profile of capecitabine are discussed.
   Expert opinion: Various phase II trials conducted on capecitabine in the management of recurrent HNC have shown comparable results and tolerable toxic effects especially in pre-treated fragile patients. Capecitabine, used in induction or concurrent settings in the radical management of locoregionally advanced HNC, have also shown promising results. Randomized trials are needed to validate the role of capecitabine in the management of HNC.
SN 1354-3784
EI 1744-7658
PY 2016
VL 25
IS 7
BP 851
EP 859
DI 10.1080/13543784.2016.1181747
UT WOS:000378329400009
PM 27144283
ER

PT J
AU Luo, YK
   Gao, Y
   Yang, GQ
   Lang, JY
AF Luo, Yangkun
   Gao, Yang
   Yang, Guangquan
   Lang, Jinyi
TI Clinical Outcome and Prognostic Factors of Intensity-Modulated
   Radiotherapy for T4 Stage Nasopharyngeal Carcinoma
SO BIOMED RESEARCH INTERNATIONAL
AB Objective. To analyze the clinical outcomes and prognostic factors of intensity-modulated radiotherapy (IMRT) for T4 stage nasopharyngeal carcinoma (NPC). Methods. Between March 2005 and March 2010, 110 patients with T4 stage NPC without distant metastases were treated. All patients received IMRT. Induction and/or concurrent chemotherapy were given. 47 (42.7%) patients received IMRT replanning. Results. The 5-year local recurrence-free survival (LRFS), regional recurrence-free survival (RRFS), distant metastasis-free survival (DMFS), progression-free survival (PFS), and overall survival (OS) rates were 90.1%, 97.0%, 67.5%, 63.9%, and 64.5%, respectively. Eleven patients experienced local-regional failure and total distant metastasis occurred in 34 patients. 45 patients died and 26 patients died of distant metastasis alone. The 5-year LRFS rates were 97.7% and 83.8% for the patients that received and did not receive IMRT replanning, respectively (P = 0.023). Metastasis to the retropharyngeal lymph nodes (RLN) was associated with inferior 5-year OS rate (61.0% versus 91.7%, P = 0.034). The gross tumor volume of the right/left lymph nodes (GTVln) was an independent prognostic factor for DMFS (P = 0.006) and PFS (P = 0.018). GTVln was with marginal significance as the prognostic factor for OS (P = 0.050). Conclusion. IMRT provides excellent local-regional control for T4 stage NPC. Benefit of IMRT replanning may be associated with improvement in local control. Incorporating GTVln into the N staging system may provide better prognostic information.
OI lang, jinyi/0000-0002-5406-8671
SN 2314-6133
EI 2314-6141
PY 2016
VL 2016
AR 4398498
DI 10.1155/2016/4398498
UT WOS:000375321400001
PM 27195286
ER

PT J
AU Ohno, T
   Wakatsuki, M
   Thinh, DHQ
   Tung, NT
   Erawati, D
   Supriana, N
   Devi, CRB
   Kato, S
   Thephamongkhol, K
   Chansilpa, Y
   Calaguas, MJC
   Xu, XT
   Cao, JP
   Banu, PA
   Cho, CK
   Karasawa, K
   Nakano, T
   Tsujii, H
AF Ohno, Tatsuya
   Wakatsuki, Masaru
   Dang Huy Quoc Thinh
   Ngo Thanh Tung
   Erawati, Dyah
   Supriana, Nana
   Devi, C. R. Beena
   Kato, Shingo
   Thephamongkhol, Kullathorn
   Chansilpa, Yaowalak
   Calaguas, Miriam Joy C.
   Xu Xiaoting
   Cao Jianping
   Banu, Parvin Akhter
   Cho, Chul-Koo
   Karasawa, Kumiko
   Nakano, Takashi
   Tsujii, Hirohiko
TI Concurrent chemoradiotherapy for T3-4 and N0-1 nasopharyngeal cancer:
   Asian multicenter trial of the Forum for Nuclear Cooperation in Asia
SO JOURNAL OF RADIATION RESEARCH
AB The aim of this study was to evaluate the toxicity and efficacy of radiotherapy concurrent with weekly cisplatin for T3-4 and N0-1 nasopharyngeal cancer. Between 2005 and 2010, 70 patients with nasopharyngeal cancer (T3-4 N0-1 M0, World Health Organization Type 2-3) from Vietnam, Indonesia, Malaysia and Thailand were registered. Patients were treated with 2D radiotherapy concurrent with weekly cisplatin (30 mg/m2). Neither adjuvant nor induction chemotherapy was given. Ninety-three percent of the patients completed at least four cycles of weekly cisplatin during radiotherapy. The median total doses for the primary tumor and positive lymph nodes were 70 and 66 Gy, respectively. The median overall treatment time of concurrent chemoradiotherapy was 52 days. No treatment-related deaths occurred. Grade 3-4 acute toxicities of mucositis, nausea/vomiting and leukopenia were observed in 34%, 4% and 4% of patients, respectively. With a median follow-up time of 52 months for the 40 surviving patients, the 3-year local control, locoregional tumor control, distant metastasis-free survival and overall survival rates were 80%, 75%, 74% and 80%, respectively. In conclusion, the current results illustrate that our concurrent chemoradiotherapy regimen was feasible, but disease control remained insufficient. Further research is encouraged in order to improve clinical outcomes.
SN 0449-3060
EI 1349-9157
PD JAN
PY 2016
VL 57
IS 1
BP 44
EP 49
DI 10.1093/jrr/rrv046
UT WOS:000370273600006
PM 26254458
ER

PT J
AU Yu, HL
   Gu, DY
   He, X
   Gao, XS
   Bian, XH
AF Yu, Hongliang
   Gu, Dayong
   He, Xia
   Gao, Xianshu
   Bian, Xiuhua
TI The role of induction and adjuvant chemotherapy in combination with
   concurrent chemoradiotherapy for nasopharyngeal cancer: a Bayesian
   network meta-analysis of published randomized controlled trials
SO ONCOTARGETS AND THERAPY
AB Whether the addition of induction chemotherapy (IC) or adjuvant chemotherapy (AC) to concurrent chemoradiotherapy (CCRT) is superior to CCRT alone for locally advanced nasopharyngeal cancer is unknown. A Bayesian network meta-analysis was performed to investigate the efficacy of CCRT, IC + CCRT, and CCRT + AC on locally advanced nasopharyngeal cancer. The overall survival (OS) with hazard ratios (HRs) and locoregional recurrence rates (LRRs) and distant metastasis rates (DMRs) with risk ratios (RRs) were investigated. After a comprehensive database search, eleven studies involving 2,626 assigned patients were included in this network meta-analysis. Compared with CCRT alone, IC + CCRT resulted in no significant improvement in OS or LRR and a marginal improvement in DMR (OS: HR=0.67, 95% credible interval (CrI) 0.32-1.18; LRR: RR=1.79, 95% CrI 0.80-3.51; DMR: RR=1.79, 95% CrI 0.24-1.04) and CCRT + AC exhibited no beneficial effects on any of the endpoints of OS, LRR, or DMR (OS: HR=0.99, 95% CrI 0.64-1.43; LRR: RR=0.78, 95% CrI 0.43-1.32; DMR: RR=0.85, 95% CrI 0.57-1.24). As a conclusion, for locally advanced nasopharyngeal cancer, no significant differences in the treatment efficacies of CCRT, IC + CCRT, and CCRT + AC were found, with the exception of a marginally significant improvement in distant control observed following IC + CCRT compared with CCRT alone.
SN 1178-6930
PY 2016
VL 9
DI 10.2147/OTT.S96983
UT WOS:000367711400001
PM 26793000
ER

PT J
AU Zhang, LN
   Gao, YH
   Lan, XW
   Tang, J
   Su, Z
   Ma, J
   Deng, W
   OuYang, PY
   Xie, FY
AF Zhang, Lu-Ning
   Gao, Yuan-Hong
   Lan, Xiao-Wen
   Tang, Jie
   Su, Zhen
   Ma, Jun
   Deng, Wuguo
   OuYang, Pu-Yun
   Xie, Fang-Yun
TI Propensity score matching analysis of cisplatin-based concurrent
   chemotherapy in low risk nasopharyngeal carcinoma in the
   intensity-modulated radiotherapy era
SO ONCOTARGET
AB Background: Patients with stage II nasopharyngeal carcinoma were reported to benefit from adding cisplatin-based concurrent chemotherapy to two-dimensional conventional radiotherapy. But this benefit becomes uncertain in the intensity-modulated radiotherapy (IMRT) era, owing to its significant advantage.
   Methods: We enrolled 661 low risk (T1N1M0, T2N0-1M0 or T3NOM0, the 2010 UICC/AJCC staging system) patients who underwent IMRT with or without concurrent chemotherapy. Particularly, patients with IMRT alone or IMRT plus cisplatin-based concurrent chemotherapy were equally matched using propensity-score matching method. Overall survival (OS), distant metastasis-free survival (DMFS) and locoregional relapse-free survival (LRFS) were assessed with Kaplan-Meier method, log-rank test and Cox regression.
   Results: Among 661 patients, IMRT alone achieved parallel OS (P = 0.379), DMFS (P = 0.169) and LRFS (P = 0.849) to IMRT plus concurrent chemotherapy. In the propensity-matched cohort of 482 patients, similar survival were observed between both arms (4-years OS 97.4% vs 96.1%, P = 0.134; DMFS 96.5% vs 95.1%, P = 0.763; LRFS 93.8% vs 91.5%, P = 0.715). In multivariate analysis, cisplatinbased concurrent chemotherapy did not lower the risk of death, distant metastasis or locoregional relapse. And this association remained unchanged in subgroups by age, sex, histology and stage.
   Conclusions: In this study, low risk nasopharyngeal carcinoma patients who underwent IMRT could not benefit from cisplatin-based concurrent chemotherapy.
OI Gao, Yuan-Hong/0000-0002-6429-5376
EI 1949-2553
PD DEC 22
PY 2015
VL 6
IS 41
BP 44019
EP 44029
DI 10.18632/oncotarget.5806
UT WOS:000369908400063
PM 26528755
ER

PT J
AU Guo, SS
   Tang, LQ
   Zhang, L
   Chen, QY
   Liu, LT
   Guo, L
   Mo, HY
   Luo, DH
   Huang, PY
   Xiang, YQ
   Sun, R
   Chen, MY
   Wang, L
   Lv, X
   Zhao, C
   Guo, X
   Cao, KJ
   Qian, CN
   Zeng, MS
   Bei, JX
   Hong, MH
   Shao, JY
   Sun, Y
   Ma, J
   Mai, HQ
AF Guo, Shan-Shan
   Tang, Lin-Quan
   Zhang, Lu
   Chen, Qiu-Yan
   Liu, Li-Ting
   Guo, Ling
   Mo, Hao-Yuan
   Luo, Dong-Hua
   Huang, Pei-Yu
   Xiang, Yan-Qun
   Sun, Rui
   Chen, Ming-Yuan
   Wang, Lin
   Lv, Xing
   Zhao, Chong
   Guo, Xiang
   Cao, Ka-Jia
   Qian, Chao-Nan
   Zeng, Mu-Sheng
   Bei, Jin-Xin
   Hong, Ming-Huang
   Shao, Jian-Yong
   Sun, Ying
   Ma, Jun
   Mai, Hai-Qiang
TI The impact of the cumulative dose of cisplatin during concurrent
   chemoradiotherapy on the clinical outcomes of patients with
   advanced-stage nasopharyngeal carcinoma in an era of intensity-modulated
   radiotherapy
SO BMC CANCER
AB Background: The impact of cumulative dose of cisplatin on clinical outcomes of nasopharyngeal carcinoma (NPC) patients who received intensity-modulated radiotherapy (IMRT) was evaluated.
   Methods: This study included 491 consecutive patients with histologically confirmed NPC who were treated with concurrent chemoradiotherapy with IMRT. The patients were divided into three groups: low- (cumulative dose <= 100 mg/m(2)), medium- (cumulative dose > 100 mg/m(2) and = 200 mg/m(2)), and high- (cumulative dose >200 mg/m(2)) dose groups. Subgroups of patients included pre-treatment levels of Epstein-Barr Virus DNA (EBV DNA) <4000 copies/ml and pre-treatment EBV DNA >= 4000 copies/ml. To test for independent significance, the Kaplan-Meier with the log-rank test and the Cox proportional hazards model were used.
   Results: The 5-year overall survival (OS) rates of the low-, medium-, and high-dose groups were 64.1 %, 91.1 %, and 89.4 %, respectively (P = 0.002). Based on multivariate analysis, patients who were in the medium-and high-dose groups had compared with the low-dose group, with an odds ratio of 0.135 (95 % CI 0.045-0.405, P < 0.001) and 0.225 (95 % CI 0.069-0.734, P = 0.013), respectively. For the low-risk patients, the cumulative dose of cisplatin significantly associated with a lower OS (P < 0.001). The medium-dose group had reduced odds of death compared with the lowdose group, with an odds ratio of 0.062 (95 % CI 0.001-0.347, P = 0.002), according to multivariate analysis.
   Conclusions: The cumulative dose of cisplatin is associated with OS and distant metastasis-free survival (DMFS) among NPC patients who received IMRT.
RI Bei, Jin-Xin/AAO-1259-2020
SN 1471-2407
PD DEC 16
PY 2015
VL 15
AR 977
DI 10.1186/s12885-015-1964-8
UT WOS:000366545900033
PM 26675209
ER

PT J
AU Komatsu, M
   Arai, Y
   Yabuki, K
   Sano, D
   Shiono, O
   Sakuma, Y
   Nishimura, G
   Takahashi, M
   Taguchi, T
   Oridate, N
AF Komatsu, Masanori
   Arai, Yasuhiro
   Yabuki, Kenichiro
   Sano, Daisuke
   Shiono, Osamu
   Sakuma, Yasunori
   Nishimura, Goushi
   Takahashi, Masahiro
   Taguchi, Takahide
   Oridate, Nobuhiko
TI Concurrent Chemoradiotherapy with Docetaxel, Cisplatin and
   5-Fluorouracil (TPF) in Patients with Nasopharyngeal Carcinoma
SO ANTICANCER RESEARCH
AB Background/Aim: Several randomized trials have shown that concurrent chemoradiotherapy (CCRT) either with or without adjuvant chemotherapy is more effective than radiotherapy-alone for treating nasopharyngeal carcinoma (NPC). The present study retrospectively evaluated the efficacy and toxicity of CCRT with docetaxel, cisplatin, and 5-fluorouracil (TPF) chemotherapy in patients with NPC. Patients and Methods: The study regimen consisted of two cycles of TPF chemotherapy [docetaxel (90 mg/m(2)), cisplatin (60 mg/m(2)), and continuous 5-fluorouracil (600 mg/m(2)/day: 5 days)] during definitive radiotherapy. Radiotherapy was performed 5 days a week with a single daily fraction of 1.8 or 2.0 Gy totalling to 70-Gy doses. A total of 24 patients with NPC were enrolled and evaluated. Results: Treatment completion rate was 70.8%, with an overall response rate of 100%. The 5-year overall survival rate was 82.4%, and 5-year progression-free survival rate was 78.3%. Conclusion: CCRT with TPF resulted in excellent survival rates for patients with NPC.
RI Oridate, Nobuhiko/ABC-4116-2020; Sano, Daisuke/R-6591-2018
OI Oridate, Nobuhiko/0000-0002-6968-3028; Sano,
   Daisuke/0000-0002-7686-4724; Yabuki, Kenichiro/0000-0002-5099-1901
SN 0250-7005
EI 1791-7530
PD DEC
PY 2015
VL 35
IS 12
BP 6861
EP 6867
UT WOS:000367447400085
PM 26637908
ER

PT J
AU Sze, H
   Blanchard, P
   Ng, WT
   Pignon, JP
   Lee, AWM
AF Sze, Henry
   Blanchard, Pierre
   Ng, Wai Tong
   Pignon, Jean-Pierre
   Lee, Anne W. M.
TI Chemotherapy for Nasopharyngeal Carcinoma - Current Recommendation and
   Controversies
SO HEMATOLOGY-ONCOLOGY CLINICS OF NORTH AMERICA
AB Radiotherapy is the primary treatment of nasopharyngeal carcinoma and combination chemotherapy can enhance treatment outcomes for locoregionally advanced disease. The Intergroup 0099 study using concurrent-adjuvant cisplatin-based chemoradiotherapy was the first trial to demonstrate a survival benefit. Since then, there have been attempts to further improve the treatment results by altering the chemotherapy sequence, using different chemotherapeutic agents or schedules, and extending the use of chemotherapy to early-stage disease. This review provides an overview of the data and highlights the current controversies behind international guidelines.
RI Blanchard, Pierre/AAC-8695-2019; Ng, Wai Tong/H-9525-2019
OI Blanchard, Pierre/0000-0003-4785-3409; Ng, Wai Tong/0000-0001-6696-3000;
   PIGNON, Jean-Pierre/0000-0003-2047-1582
SN 0889-8588
EI 1558-1977
PD DEC
PY 2015
VL 29
IS 6
BP 1107
EP +
DI 10.1016/j.hoc.2015.07.004
UT WOS:000366063400010
PM 26568551
ER

PT J
AU Chen, YP
   Zhang, WN
   Tang, LL
   Mao, YP
   Liu, X
   Chen, L
   Zhou, GQ
   Mai, HQ
   Shao, JY
   Jia, WH
   Kang, TB
   Zeng, MS
   Sun, Y
   Ma, J
AF Chen, Yu-Pei
   Zhang, Wen-Na
   Tang, Ling-Long
   Mao, Yan-Ping
   Liu, Xu
   Chen, Lei
   Zhou, Guan-Qun
   Mai, Hai-Qiang
   Shao, Jian-Yong
   Jia, Wei-Hua
   Kang, Tie-Bang
   Zeng, Mu-Sheng
   Sun, Ying
   Ma, Jun
TI Identification of surrogate endpoints in patients with locoregionally
   advanced nasopharyngeal carcinoma receiving neoadjuvant chemotherapy
   plus concurrent chemoradiotherapy versus concurrent chemoradiotherapy
   alone
SO BMC CANCER
AB Background: In the era of intensity-modulated radiotherapy (IMRT), the efficacy of additional neoadjuvant chemotherapy (NACT) to concurrent chemoradiotherapy (CCRT) in locoregionally advanced nasopharyngeal carcinoma (NPC) is currently being investigated in ongoing trials. Overall survival (OS) is the gold standard endpoint in NPC trials. We performed this analysis to identify surrogate endpoints for OS, which could shorten follow-up duration and speed up assessment of treatment effects.
   Methods: We retrospectively analysed 208 matched-pair patients with locoregionally advanced NPC receiving NACT+CCRT or CCRT. Progression-free survival (PFS), failure-free survival (FFS), distant failure-free survival (D-FFS) and locoregional failure-free survival (LR-FFS) at 2 and 3 years were assessed as surrogates for 5-year OS according to Prentice's criteria. The strength of the associations were assessed using Spearman's rank correlation coefficient.
   Results: No significant differences were observed between treatment arms for any surrogate endpoint at 2 years, which rejected Prentice's second criterion. In contrast, 3-year LR-FFS, PFS, FFS and D-FFS were consistent with all four of Prentice's criteria; the rank correlation coefficient (0.730) between 3-year PFS and 5-year OS was highest.
   Conclusions: 3-year PFS, FFS and D-FFS could be valid surrogate endpoints for 5-year OS; 3-year PFS may be the most accurate.
RI Chen, Yu-Pei/AAY-9539-2020
OI Chen, Yu-Pei/0000-0002-0010-3494
EI 1471-2407
PD NOV 24
PY 2015
VL 15
AR 930
DI 10.1186/s12885-015-1816-6
UT WOS:000365277200003
PM 26603423
ER

EF
