# Supplementary material for: Comparing the efficacy and safety of cisplatin and other platinum-based chemotherapies in locally advanced nasopharyngeal carcinoma: a systematic review and meta-analysis
Source: BMC Cancer. 2022 Jun 6;22:616. doi: 10.1186/s12885-022-09712-z (PMC9169397; doi:10.1186/s12885-022-09712-z)
Supplement: Supplementary file 1 — Additional file 1. [file 12885_2022_9712_MOESM1_ESM.zip › Supplementary material/retrieval results/savedrecsWEB300.ciw]

FN Clarivate Analytics Web of Science
VR 1.0
PT J
AU Liu, LT
   Tang, LQ
   Chen, QY
   Zhang, L
   Guo, SS
   Guo, L
   Mo, HY
   Zhao, C
   Guo, X
   Cao, KJ
   Qian, CN
   Zeng, MS
   Bei, JX
   Hong, MH
   Shao, JY
   Sun, Y
   Ma, J
   Mai, HQ
AF Liu, Li-Ting
   Tang, Lin-Quan
   Chen, Qiu-Yan
   Zhang, Lu
   Guo, Shan-Shan
   Guo, Ling
   Mo, Hao-Yuan
   Zhao, Chong
   Guo, Xiang
   Cao, Ka-Jia
   Qian, Chao-Nan
   Zeng, Mu-Sheng
   Bei, Jin-Xin
   Hong, Ming-Huang
   Shao, Jian-Yong
   Sun, Ying
   Ma, Jun
   Mai, Hai-Qiang
TI The Prognostic Value of Plasma Epstein-Barr Viral DNA and Tumor Response
   to Neoadjuvant Chemotherapy in Advanced-Stage Nasopharyngeal Carcinoma
SO INTERNATIONAL JOURNAL OF RADIATION ONCOLOGY BIOLOGY PHYSICS
AB Purpose: To explore the prognostic value of the plasma load of Epstein-Barr viral (EBV) DNA and the tumor response to neoadjuvant chemotherapy (NACT) in advanced-stage nasopharyngeal carcinoma (NPC).
   Patients and Methods: In all, 185 consecutive patients with stage III to IVb NPC treated with NACT followed by concurrent chemoradiation therapy (CCRT) were prospectively enrolled. The primary endpoint was progression-free survival (PFS), and the secondary endpoints included locoregional relapseefree survival (LRFS) and distant metastasisefree survival (DMFS).
   Results: EBV DNA was detected in 165 (89%) patients before treatment but was undetectable in 127 (69%) patients after NACT. Detectable EBV DNA levels after NACT were correlated with poor prognosis (3-year PFS 71.8% vs 85.2%, P = .008 and 3-year DMFS 82.5% vs 92.3%, P = .013). An unsatisfactory tumor response (stable disease or disease progression) after NACT was also correlated with poor clinical outcome (3-year PFS 71.1% vs 85.9%, P = .005 and 3-year LRFS 82.7% vs 93.5%, P = .012). Multivariate analysis showed that the EBV DNA level after NACT (hazard ratio [HR] 2.31, 95% CI 1.18-4.54, P = .015) and the tumor response to NACT (HR 2.84, 95% CI 1.42-5.67, P = .003) were both significant prognostic factors for PFS. Multivariate analysis also showed that EBV DNA after NACT was the only significant predictor of DMFS (HR 2.99, 95% CI 1.25-7.15, P = .014) and that tumor response to NACT was the only significant predictor of LRFS (HR 3.31, 95% CI 1.21-9.07, P = .020).
   Conclusion: Detectable EBV DNA levels and an unsatisfactory tumor response (stable disease or disease progression) after NACT serve as predictors of poor prognosis for patients with advanced-stage NPC. These findings will facilitate further risk stratification, early treatment modification, or both before CCRT. (C) 2015 Elsevier Inc. All rights reserved.
RI Bei, Jin-Xin/AAO-1259-2020
OI zeng, musheng/0000-0003-3509-5591
SN 0360-3016
EI 1879-355X
PD NOV 15
PY 2015
VL 93
IS 4
BP 862
EP 869
DI 10.1016/j.ijrobp.2015.08.003
UT WOS:000363188700017
PM 26530755
ER

PT J
AU Du, XJ
   Tang, LL
   Chen, L
   Mao, YP
   Guo, R
   Liu, X
   Sun, Y
   Zeng, MS
   Kang, TB
   Shao, JY
   Lin, AH
   Ma, J
AF Du, Xiao-Jing
   Tang, Ling-Long
   Chen, Lei
   Mao, Yan-Ping
   Guo, Rui
   Liu, Xu
   Sun, Ying
   Zeng, Mu-Sheng
   Kang, Tie-Bang
   Shao, Jian-Yong
   Lin, Ai-Hua
   Ma, Jun
TI Neoadjuvant chemotherapy in locally advanced nasopharyngeal carcinoma:
   Defining high-risk patients who may benefit before concurrent
   chemotherapy combined with intensity-modulated radiotherapy
SO SCIENTIFIC REPORTS
AB The purpose of this study was to create a prognostic model for distant metastasis in patients with locally advanced NPC who accept concurrent chemotherapy combined with intensity-modulated radiotherapy (CCRT) to identify high-risk patients who may benefit from neoadjuvant chemotherapy (NACT). A total of 881 patients with newly-diagnosed, non-disseminated, biopsy-proven locoregionally advanced NPC were retrospectively reviewed; 411 (46.7%) accepted CCRT and 470 (53.3%) accepted NACT followed by CCRT. Multivariate analysis demonstrated N2-3 disease, plasma Epstein-Barr virus (EBV) DNA >4000 copies/mL, serum albumin <= 46 g/L and platelet count >300 k/cc were independent prognostic factors for distant metastasis in the CCRT group. Using these four factors, a prognostic model was developed, as follows: 1) low-risk group: 0-1 risk factors; and 2) high-risk group: 2-4 risk factors. In the high-risk group, patients who accepted NACT + CCRT had significantly higher distant metastasis-free survival and progression-free survival rates than the CCRT group (P = 0.001; P = 0.011). This simple prognostic model for distant metastasis in locoregionally advanced NPC may facilitate with the selection of high-risk patients who may benefit from NACT prior to CCRT.
SN 2045-2322
PD NOV 13
PY 2015
VL 5
AR 16664
DI 10.1038/srep16664
UT WOS:000364654900001
PM 26564805
ER

PT J
AU Ou, XM
   Zhou, X
   Shi, Q
   Xing, X
   Yang, YQ
   Xu, TT
   Shen, CY
   Wang, XS
   He, XY
   Kong, L
   Ying, HM
   Hu, CS
AF Ou, Xiaomin
   Zhou, Xin
   Shi, Qi
   Xing, Xing
   Yang, Youqi
   Xu, Tingting
   Shen, Chunying
   Wang, Xiaoshen
   He, Xiayun
   Kong, Lin
   Ying, Hongmei
   Hu, Chaosu
TI Treatment outcomes and late toxicities of 869 patients with
   nasopharyngeal carcinoma treated with definitive intensity modulated
   radiation therapy: new insight into the value of total dose of cisplatin
   and radiation boost
SO ONCOTARGET
AB This study was to report the long-term outcomes and toxicities of nasopharyngeal carcinoma (NPC) treated with intensity-modulated radiation therapy (IMRT). From 2009 to 2010, 869 non-metastatic NPC patients treated with IMRT were retrospectively enrolled. With a median follow-up of 54.3 months, the 5-year estimated local recurrence-free survival (LRFS), regional recurrence-free survival (RRFS), distant metastasis-free survival (DMFS), disease-free survival (DFS) and overall survival (OS) were 89.7%, 94.5%, 85.6%, 76.3%, 84.0%, respectively. In locally advanced NPC, gender, T, N, total dose of cisplatin more than 300 mg/m(2) and radiation boost were independent prognostic factors for DMFS and DFS. Age, T, N and total dose of cisplatin were independent prognostic factors for OS. Radiation boost was an adverse factor for LRFS, RRFS, DMFS and DFS. Concurrent chemotherapy was not an independent prognostic factor for survival, despite marginally significant for DMFS in univariate analysis. Concurrent chemotherapy increased xerostomia and trismus, while higher total dose of cisplatin increased xerostomia and otologic toxicities. In conclusion, IMRT provided satisfactory long-term outcome for NPC, with acceptable late toxicities. Total dose of cisplatin was a prognostic factor for distant metastasis and overall survival. The role of concurrent chemotherapy and radiation boost in the setting of IMRT warrants further investigation.
RI Zhou, Xin/W-1952-2018
OI Zhou, Xin/0000-0002-7184-1101; Xing, Xing/0000-0003-0130-0147; Hu,
   Chaosu/0000-0002-6503-0951; Ou, Xiaomin/0000-0002-4626-4429; Ou,
   Xiaomin/0000-0001-9162-1950
EI 1949-2553
PD NOV 10
PY 2015
VL 6
IS 35
BP 38381
EP 38397
DI 10.18632/oncotarget.5420
UT WOS:000366113200104
PM 26485757
ER

PT J
AU Boscolo-Rizzo, P
   Tirelli, G
   Mantovani, M
   Baggio, V
   Lupato, V
   Spinato, G
   Gava, A
   Da Mosto, MC
AF Boscolo-Rizzo, Paolo
   Tirelli, Giancarlo
   Mantovani, Monica
   Baggio, Vittorio
   Lupato, Valentina
   Spinato, Giacomo
   Gava, Alessandro
   Da Mosto, Maria Cristina
TI Non-endemic locoregionally advanced nasopharyngeal carcinoma: long-term
   outcome after induction plus concurrent chemoradiotherapy in everyday
   clinical practice
SO EUROPEAN ARCHIVES OF OTO-RHINO-LARYNGOLOGY
AB The aim of this study was to evaluate the long-term outcome in Caucasian population of a non-endemic area treated for locoregionally advanced nasopharyngeal carcinoma (LA-NPC) with multidrug platinum-based induction plus concurrent chemoradiotherapy (IC/CCRT) in everyday clinical practice setting. Between May 1990 and July 2007, 75 patients with newly diagnosed histologically confirmed LA-NPC were given IC/CCRT. All patients were judged suitable to receive conventional fractionated course of radiotherapy to a dose of 70 Gy in 35 fractions (2 Gy per fraction). The intended chemotherapy regimen consisted in one cycle of induction chemotherapy followed by radiotherapy concomitantly with two cycles of chemotherapy. Each cycle of chemotherapy included cis-platinum, 100 mg/m(2), and continuous infusion of 5-fluorouracil, 1,000 mg/m(2)/d for 5 days. The median follow-up in survivors was 122 months. The complete response rate after CCRT was 90.7 %. The main limiting toxicity was grade 3 and 4 pharyngeal mucositis (46.7 %). Five-year cumulative rate of locoregional control (LRC), distant control (DC), overall survival (OS), and event-free survival (EFS) was 80.1, 82.2, 72.0, and 66.7 %, respectively. Ten-year cumulative rate of LRC, DC, OS, and EFS was 73.4, 73.8, 57.1, and 55.2 %, respectively. At multivariate analysis advanced N category and low hemoglobin levels at baseline were found to be independent predictors for both worse OS and EFS. In everyday clinical practice, treating LA-NPC with cisplatin-based IC/CCRT was relatively safe and long-term effective.
RI tirelli, giancarlo/G-3118-2012; Boscolo-Rizzo, Paolo/AAI-5666-2021
OI tirelli, giancarlo/0000-0002-7871-2011; Boscolo-Rizzo,
   Paolo/0000-0002-4635-7959; DA MOSTO, MARIA CRISTINA/0000-0002-7132-7866;
   Spinato, Giacomo/0000-0001-5295-5077
SN 0937-4477
EI 1434-4726
PD NOV
PY 2015
VL 272
IS 11
BP 3491
EP 3498
DI 10.1007/s00405-014-3369-8
UT WOS:000361540600056
PM 25367705
ER

PT J
AU Li, WF
   Li, YQ
   Chen, L
   Zhang, Y
   Guo, R
   Zhang, F
   Peng, H
   Sun, Y
   Ma, J
AF Li, Wen-Fei
   Li, Ying-Qin
   Chen, Lei
   Zhang, Yuan
   Guo, Rui
   Zhang, Fan
   Peng, Hao
   Sun, Ying
   Ma, Jun
TI Propensity-matched analysis of three different chemotherapy sequences in
   patients with locoregionally advanced nasopharyngeal carcinoma treated
   using intensity-modulated radiotherapy
SO BMC CANCER
AB Background: To compare the survival outcomes and acute toxicities of concurrent chemoradiotherapy (CCRT), induction chemotherapy (IC) plus radiotherapy (RT), and IC plus CCRT in patients with locoregionally advanced nasopharyngeal carcinoma (NPC) treated using intensity-modulated radiotherapy (IMRT).
   Methods: Patients with stage III-IVB NPC who were treated with IMRT between 2009 and 2012 at a single institution were retrospectively reviewed. The induction regimens included PF (cisplatin and fluorouracil) and TP (docetaxel and cisplatin) every 3 weeks for 2-3 cycles; the concurrent regimen was cisplatin every three weeks for 2-3 cycles. A propensity score matching method was used to match patients from each group in a 1: 1: 1 ratio.
   Results: In total, 147 eligible patients were propensity-matched, with 49 patients in each treatment group. The median follow-up duration was 38.5 months (range, 4.5 -56 months). The 3-year disease-free survival, overall survival, distant metastasis-free survival, and locoregional relapse-free survival rates were 82.1 %, 92.8 %, 87 %, and 90.4 % in the CCRT group; 86.3 %, 91.0 %, 91.6 %, and 94.4 % in the IC plus RT group; and 87.8 %, 95.8 %, 93.8 %, and 93.9 % in the IC plus CCRT group, respectively. No statistically significant survival differences were observed between the three treatment groups in either univariate or multivariate analyses. The incidence of grade 3-4 acute toxicities was similar among groups.
   Conclusions: This study suggests that CCRT, IC plus RT, and IC plus CCRT are similarly efficacious treatment strategies for patients with locoregionally advanced NPC treated using IMRT; however, long-term, large-scale randomized trials are required to confirm these findings.
SN 1471-2407
PD OCT 27
PY 2015
VL 15
AR 810
DI 10.1186/s12885-015-1768-x
UT WOS:000363502400003
PM 26506820
ER

PT J
AU Lee, AWM
   Ma, BBY
   Ng, WT
   Chan, ATC
AF Lee, Anne W. M.
   Ma, Brigette B. Y.
   Ng, Wai Tong
   Chan, Anthony T. C.
TI Management of Nasopharyngeal Carcinoma: Current Practice and Future
   Perspective
SO JOURNAL OF CLINICAL ONCOLOGY
AB Nasopharyngeal carcinoma of the undifferentiated subtype is endemic to southern China, and patient prognosis has improved significantly over the past three decades because of advances in disease management, diagnostic imaging, radiotherapy technology, and broader application of systemic therapy. Despite the excellent local control with modern radiotherapy, distant failure remains a key challenge. Advances in molecular technology have helped to decipher the molecular pathogenesis of nasopharyngeal carcinoma as well as its etiologic association with the Epstein-Barr virus. This in turn has led to the discovery of novel biomarkers and drug targets, rendering this cancer site a current focus for new drug development. This article reviews and appraises the key literature on the current management of nasopharyngeal carcinoma and future directions in clinical research. (C) 2015 by American Society of Clinical Oncology
RI Ng, Wai Tong/H-9525-2019; B.Y., Brigette/H-4681-2017; Lee, Anne
   WM/U-2551-2019; Chan, Anthony Tak Cheung/R-3940-2018
OI Ng, Wai Tong/0000-0001-6696-3000; B.Y., Brigette/0000-0003-4802-1102;
   Chan, Anthony Tak Cheung/0000-0002-6912-8091; Lee, Anne
   WM/0000-0003-2972-0231
SN 0732-183X
EI 1527-7755
PD OCT 10
PY 2015
VL 33
IS 29
BP 3356
EP +
DI 10.1200/JCO.2015.60.9347
UT WOS:000366474000017
PM 26351355
ER

PT J
AU He, X
   Xu, KR
   Guo, JY
   Zhu, YL
   Liang, XM
   Liu, LX
AF He, Xun
   Xu, Kairui
   Guo, Jiayi
   Zhu, Yalan
   Liang, Xiaomei
   Liu, Lixian
TI A meta-analysis of neoadjuvant chemotherapy plus radiation in the
   treatment of locally advanced nasopharyngeal carcinoma
SO JOURNAL OF CANCER RESEARCH AND THERAPEUTICS
AB Objective: We perform this meta-analysis was to evaluate the efficacy of neoadjuvant chemotherapy followed by radiation in the treatment of locally advanced nasopharyngeal carcinoma.
   Materials and Methods: We searched the database of Medline and Wanfang to screen and included the prospective, randomized controlled trials of neoadjuvant chemotherapy plus radiation versus radiotherapy in the treatment of locally advanced nasopharyngeal carcinoma. The pooled 5-year overall survival, 5 years disease free survival, recurrence rate, and metastasis rate were calculated by Stata version 11.0 statistical software.
   Results: Five prospective clinical studies were included in this meta-analysis. The total number of cases included in this study was 1277. The pooled 5 years overall survival and 5 years disease free survival were not statistical different between the neoadjuvant chemotherapy plus radiation group and radiotherapy group, respectively (P > 0.05). But the recurrence rate (odds ratio [OR] = 0.65, P < 0.05) and metastasis rate (OR = 0.61, P < 0.05) were significantly lower in the neoadjuvant chemotherapy plus radiation group compared to radiotherapy group.
   Conclusion: Neoadjuvant chemotherapy followed by radiation can decrease the risk of recurrence and metastasis but not improve the 5 years overall survival and 5 years disease free survival compared to radiotherapy alone in the patients with locally advanced nasopharyngeal carcinoma.
SN 0973-1482
EI 1998-4138
PD OCT
PY 2015
VL 11
IS 6
SU S
BP C205
EP C208
DI 10.4103/0973-1482.168186
UT WOS:000364060200012
PM 26506877
ER

PT J
AU Kang, MK
   Oh, D
   Cho, KH
   Moon, SH
   Wu, HG
   Heo, DS
   Ahn, YC
   Park, K
   Park, HJ
   Park, JS
   Keum, KC
   Cha, J
   Kim, JW
   Kim, YS
   Kang, JH
   Oh, YT
   Kim, JY
   Kim, SH
   Kim, JH
   Lee, CG
AF Kang, Min Kyu
   Oh, Dongryul
   Cho, Kwan Ho
   Moon, Sung Ho
   Wu, Hong-Gyun
   Heo, Dae-Seog
   Ahn, Yong Chan
   Park, Keunchil
   Park, Hyo Jung
   Park, Jun Su
   Keum, Ki Chang
   Cha, Jihye
   Kim, Jun Won
   Kim, Yeon-Sil
   Kang, Jin Hyoung
   Oh, Young-Taek
   Kim, Ji-Yoon
   Kim, Sung Hwan
   Kim, Jin-Hee
   Lee, Chang Geol
TI Role of Chemotherapy in Stacie II Nasopharyngeal Carcinoma Treated with
   Curative Radiotherapy
SO CANCER RESEARCH AND TREATMENT
AB Purpose
   To define the role of neoadjuvant and concurrent chemotherapy in stage II nasopharyngeal carcinoma, we compared the treatment outcomes of patients treated with curative radiotherapy with or without chemotherapy.
   Materials and Methods
   From 2004 to 2011, 138 patients with American Joint Committee on Cancer (AJCC) 2002 stage II nasopharyngeal carcinoma were treated with curative radiotherapy in 12 hospitals in South Korea. Treatment methods included radiotherapy alone in 34 patients, neoadjuvant chemotherapy followed by radiotherapy alone in seven, concurrent chemoradiotherapy in 80, and neoadjuvant chemotherapy followed by concurrent chemoradiotherapy in 17. Adjuvant chemotherapy was used in 42 patients. Total radiation dose ranged from 64 Gy to 74.2 Gy (median, 70 Gy).
   Results
   Median follow-up was 48 months (range, 7 to 97 months) for all patients. At the last followup, 13 patients had died and 32 had experienced treatment failure; locoregional failure occurred in 14, distant failure in 16, and both in two. Five-year locoregional relapse-free survival, distant metastasis free survival, progression -free survival, and overall survival were 86.2%, 85.5%, 74.4%, and 88.2%, respectively. Multivariate analyses showed that the significant prognostic factors were concurrent chemotherapy and N stage for locoregional relapse-free survival, concurrent chemotherapy for progression-free survival, and age and N stage for overall survival. Neither neoadjuvant nor concurrent chemotherapy improved distant metastasis-free survival.
   Conclusion
   Concurrent chemotherapy significantly improved 5-year locoregional relapse free survival and progression-free survival in stage II nasopharyngeal carcinoma. However, neoadjuvant chemotherapy failed to improve either.
RI Park, Keunchil/ABD-5852-2021; Oh, Dongryul/ABB-2406-2020; Park,
   Keunchil/ABD-7072-2021
OI Park, Keunchil/0000-0002-4846-7449; Keum, Ki Chang/0000-0003-4123-7998;
   Kim, Jun Won/0000-0003-1358-364X; Lee, Chang Geol/0000-0002-8702-881X
SN 1598-2998
EI 2005-9256
PD OCT
PY 2015
VL 47
IS 4
BP 871
EP 878
DI 10.4143/crt.2014.141
UT WOS:000362895800038
PM 25687858
ER

PT J
AU Hsieh, JCH
   Hsu, CL
   Ng, SH
   Wang, CH
   Lee, KD
   Lu, CH
   Chang, YF
   Hsieh, RK
   Yeh, KH
   Hsiao, CH
   Chen, SY
   Shiau, CY
   Wang, HM
AF Hsieh, Jason Chia-Hsun
   Hsu, Cheng-Lung
   Ng, Shu-Hang
   Wang, Cheng-Hsu
   Lee, Kuan-Der
   Lu, Chang-Hsien
   Chang, Yi-Fang
   Hsieh, Ruey-Kuen
   Yeh, Kun-Huei
   Hsiao, Chi-Huang
   Chen, Sheng-Yu
   Shiau, Cheng-Ying
   Wang, Hung-Ming
TI Gemcitabine plus cisplatin for patients with recurrent or metastatic
   nasopharyngeal carcinoma in Taiwan: a multicenter prospective Phase II
   trial
SO JAPANESE JOURNAL OF CLINICAL ONCOLOGY
AB This multicenter Phase II trial evaluated the toxicity/efficacy of gemcitabine plus cisplatin as first-line chemotherapy in patients with recurrent/metastatic nasopharyngeal carcinoma.
   Gemcitabine 1250 mg/m(2) on Days 1 and 8 and cisplatin 75 mg/m(2) on Day 1 were administered at a 3-week interval. The primary endpoint was the response rate. Secondary endpoints included progression-free survival, overall survival, response duration and safety.
   Fifty-two patients were recruited between 2004 and 2008. The response rate was 51.9% (complete remission rate, 9.6%) in the intent-to-treat group. The median progression-free and overall survivals were 9.8 and 14.6 months, respectively. The major Grade III/IV adverse event was leucopenia (61.6%). The mean number of cycles was 6.63 +/- 0.40. The regimen was well-tolerated, although one treatment-related death occurred after severe sepsis from aspiration pneumonia.
   Gemcitabine plus cisplatin is an effective, well-tolerated regimen as a first-line treatment for recurrent/metastatic nasopharyngeal carcinoma.
RI , 謝佳訓/G-5059-2010
OI , 謝佳訓/0000-0002-5547-409X; YEH, Kun-Huei/0000-0002-7306-174X
SN 0368-2811
EI 1465-3621
PD SEP
PY 2015
VL 45
IS 9
BP 819
EP 827
DI 10.1093/jjco/hyv083
UT WOS:000361286500004
PM 26056323
ER

PT J
AU Ng, WT
   Chang, ATY
   Lee, SWM
   Sze, HCK
   Lee, AWM
AF Ng, Wai Tong
   Chang, Amy T. Y.
   Lee, Sarah W. M.
   Sze, Henry C. K.
   Lee, Anne W. M.
TI Chemotherapy for Nasopharyngeal Cancer: Neoadjuvant, Concomitant, and/or
   Adjuvant
SO CURRENT TREATMENT OPTIONS IN ONCOLOGY
AB Nasopharyngeal cancers are unique among other head and neck cancers, not only in epidemiology and histological characteristics, but also on treatment strategies as well. Radiotherapy is the primary treatment due to its radiosensitivity. In locally advanced stages, concurrent chemoradiation has been established to be effective to eradicate the disease and improve survival, in favor of radiotherapy alone. While increasing studies have explored the potential benefit of adding more chemotherapy to the concurrent regimen, whether adjuvant or neoadjuvant, it is generally agreed that proper patient selection is needed to stratify high-risk groups to intensify treatment and to optimize the disease outcome. Future studies are ongoing, possibly with the addition of biomarkers such as EBV DNA for risk group stratification. Refinement of patient groups that should be selected for combined modality treatment in stage II disease is also warranted.
RI Ng, Wai Tong/H-9525-2019
OI Ng, Wai Tong/0000-0001-6696-3000
SN 1527-2729
EI 1534-6277
PD SEP
PY 2015
VL 16
IS 9
AR 44
DI 10.1007/s11864-015-0361-5
UT WOS:000359524500003
PM 26187796
ER

PT J
AU Xu, T
   Liu, Y
   Dou, S
   Li, F
   Guan, X
   Zhu, G
AF Xu, T.
   Liu, Y.
   Dou, S.
   Li, F.
   Guan, X.
   Zhu, G.
TI Weekly cetuximab concurrent with IMRT aggravated radiation-induced oral
   mucositis in locally advanced nasopharyngeal carcinoma: Results of a
   randomized phase II study
SO ORAL ONCOLOGY
AB Background: To evaluate the clinical efficacies and toxicities of induction chemotherapy followed by concomitant cisplatin-chemoradiotherapy (CRT) or cetuximab-radiotherapy (ERT) in locally advanced nasopharyngeal carcinoma (NPC).
   Methods: Previously untreated patients with stage III-IVb NPC were eligible. They were randomized to CRT arm: intensity modulated radiation therapy (IMRT) with weekly cisplatin (30 mg/m(2)/w) or ERT arm: IMRT with weekly cetuximab (loading dose of 400 mg/m(2) followed by weekly doses of 250 mg/m2). Two cycles of induction chemotherapy (docetaxel 75 mg/m(2) d1 and cisplatin 80 mg/m(2) d1) were administered to both arms. Endpoints were survivals, toxicities and quality of life (QoL).
   Results: Because of the unexpectedly high rates of grade 3/4 mucositis observed in the ERT arm, the study was closed ahead of schedule. A total of 44 patients (23 in CRT arm and 21 in ERT arm) were enrolled. All patients completed the scheduled induction chemotherapy and radical radiotherapy. The results showed better compliance (P < 0.001) with more oral mucositis, acneiform rash and dysphagia (P < 0.05) of cetuximab. The 3-year disease-free survival (DFS) were achieved as 78.3% and 85.7% (P = 0.547) in CRT and ERT arm, respectively. In the analysis of QoL, the addition of cetuximab to radiotherapy temporarily increased the adverse symptoms but did not result in long-term dysfunction.
   Conclusions: ERT was not more efficacious than CRT but was more likely to cause acute adverse events in LA NPC. The recommended treatment modality was still concurrent cisplatin-IMRT. The combination of TP induction chemotherapy and concurrent cetuximab-radiotherapy should only be used in selected patients. (C) 2015 Elsevier Ltd. All rights reserved.
OI Dou, Shengjin/0000-0002-6530-641X
SN 1368-8375
EI 1879-0593
PD SEP
PY 2015
VL 51
IS 9
BP 875
EP 879
DI 10.1016/j.oraloncology.2015.06.008
UT WOS:000359304800014
PM 26163437
ER

PT J
AU Xu, TT
   Shen, CY
   Zhu, GP
   Hu, CS
AF Xu, Tingting
   Shen, Chunying
   Zhu, Guopei
   Hu, Chaosu
TI Omission of Chemotherapy in Early Stage Nasopharyngeal Carcinoma Treated
   with IMRT A Paired Cohort Study
SO MEDICINE
AB The objective of this study was to evaluate the necessity of concurrent chemotherapy in T1-2N1 nasopharyngeal carcinoma (NPC) patients treated with intensity-modulated radiation therapy (IMRT).The retrospective analysis was conducted using the paired comparison method. We matched cases to controls using the greedy matching algorithm with 1:1 control to case ratio. Controls were matched to cases by factors including age, gender, T stage, and duration of RT. The control group included patients received IMRT alone. In another group, concurrent chemotherapy (DDP 40mg/m(2)/w) was administrated to each paired patient.From Jan 2009 to Dec 2011, a total of 86 well-balanced T1-2N1 (2002 UICC staging system) NPC patients were retrospectively analyzed. Half of them (43 patients) received radical IMRT alone and another 43 received concurrent chemotherapy with IMRT (CCRT). Median follow-up is 37.4 months (4.8-66.2 months). All patients received a radiation dose of 66Gy/30Fx. In the CCRT group, all patients received a cumulative dose of 200mg/m(2). The differences of 3-year overall survival (OS), 3-year progression-free survival (PFS), 3-year relapse-free survival (RFS), and 3-year metastasis-free survival (MFS) between 2 groups were not significant (P>0.05). The most frequently increased toxicities related to chemotherapy were mild to moderate leukopenia (P=0.003) and mild anemia (P=0.008).Omission of weekly cisplatin chemotherapy resulted in comparable survival outcomes to CCRT in IMRT populations. More data from future randomized trials are warranted to further confirm it.
OI Hu, Chaosu/0000-0001-7697-5224; Hu, Chaosu/0000-0002-6503-0951
SN 0025-7974
EI 1536-5964
PD SEP
PY 2015
VL 94
IS 39
AR e1457
DI 10.1097/MD.0000000000001457
UT WOS:000369534600008
PM 26426610
ER

PT J
AU Huang, PY
   Zeng, Q
   Cao, KJ
   Guo, X
   Guo, L
   Mo, HY
   Wu, PH
   Qian, CN
   Mai, HQ
   Hong, MH
AF Huang, Pei-Yu
   Zeng, Qi
   Cao, Ka-Jia
   Guo, Xiang
   Guo, Ling
   Mo, Hao-Yuan
   Wu, Pei-Hong
   Qian, Chao-Nan
   Mai, Hai-Qiang
   Hong, Ming-Huang
TI Ten-year outcomes of a randomised trial for locoregionally advanced
   nasopharyngeal carcinoma: A single-institution experience from an
   endemic area
SO EUROPEAN JOURNAL OF CANCER
AB Objective: We previously reported the five-year results of a randomised trial that compared induction chemotherapy plus concurrent chemoradiotherapy (IC + CCRT) with induction chemotherapy plus radiotherapy (IC + RT) in patients with locoregionally advanced nasopharyngeal carcinoma (NPC). The aim of this study was to report the ten-year results and to explore potential prognostic factors.
   Methods: From August 2002 to April 2005, 408 patients with locoregionally advanced NPC were randomly assigned to receive either IC (carboplatin and floxuridine) + CCRT (carboplatin) or IC + RT. The survival rates were analysed using the Kaplan-Meier method and compared using the log-rank test. Multivariable analysis was performed to identify valuable prognostic factors.
   Results: The ten-year overall survival, failure-free survival, locoregional failure-free survival and distant failure-free survival rates for the entire patient cohort were 49.5%, 48.0%, 80.8% and 66.9%, respectively. No significant survival differences were found between the IC + CCRT and IC + RT arms. By 3 years from the date of randomisation, 62.5% of the relapses had been detected; no recurrence occurred after 8 years. Within 3 years after randomisation, 77.0% of the metastases were detected; 0.8% was identified after 8 years. Age, Union for International Cancer Control (UICC) N-stage, serum lactate dehydrogenase (LDH) and body mass index (BMI) were independent prognostic factors that predicted death. Smoking status and total radiotherapy dose were independent prognostic factors that predicted locoregional recurrence. UICC N-stage, LDH and BMI were independent prognostic factors that predicted distant metastasis.
   Conclusions: Concurrent carboplatin chemotherapy did not significantly improve the long-term survival after inductive carboplatin and floxuridine chemotherapy in locoregionally advanced nasopharyngeal carcinoma. In addition to patient and tumour characteristics, LDH, BMI and smoking status were important baseline prognostic factors for tumour recurrence or distant metastasis; these are worthy of further prognostic investigation in future studies. (C) 2015 Elsevier Ltd. All rights reserved.
RI zeng, qi/AAE-9675-2020
OI zeng, qi/0000-0002-8700-6661
SN 0959-8049
EI 1879-0852
PD SEP
PY 2015
VL 51
IS 13
BP 1760
EP 1770
DI 10.1016/j.ejca.2015.05.025
UT WOS:000359007800013
PM 26093812
ER

PT J
AU Atchariyasathian, V
   Pruegsanusak, K
   Wongsriwattanakul, S
AF Atchariyasathian, V.
   Pruegsanusak, K.
   Wongsriwattanakul, S.
TI Sensorineural hearing loss following induction chemotherapy plus
   concurrent chemoradiotherapy for advanced nasopharyngeal carcinoma
SO JOURNAL OF LARYNGOLOGY AND OTOLOGY
AB Objective: To compare the incidence of sensorineural hearing loss between those treated with docetaxel, cisplatin and 5-fluorouracil induction chemotherapy followed by carboplatin concurrent chemoradiotherapy and those treated with conventional concurrent chemoradiotherapy for advanced nasopharyngeal carcinoma.
   Methods: Serial pure tone audiometry was conducted in 36 nasopharyngeal carcinoma patients who were randomised into 2 groups. The first group received docetaxel, cisplatin and 5-fluorouracil induction chemotherapy followed by carboplatin concurrent chemoradiotherapy. The second group received conventional concurrent chemoradiotherapy.
   Results: The incidence of sensorineural hearing loss at speech frequency in the first group was 10 per cent and in the second group was 50 per cent (p = 0.0027). Bone conduction thresholds were significantly increased after completion of the treatment at 2-4 kHz in the first group and at all frequencies in the second group.
   Conclusion: The docetaxel, cisplatin and 5-fluorouracil induction chemotherapy regimen followed by concurrent chemoradiotherapy was associated with a lower incidence of sensorineural hearing loss than conventional concurrent chemoradiotherapy. This regimen may be the preferred choice of treatment for hearing preservation.
SN 0022-2151
EI 1748-5460
PD AUG
PY 2015
VL 129
IS 8
BP 767
EP 772
DI 10.1017/S0022215115001632
UT WOS:000359264400007
PM 26112091
ER

PT J
AU Jin, T
   Chen, XZ
   Liu, JJ
AF Jin, Ting
   Chen, Xiao-Zhong
   Liu, Jian-Jiang
TI Evaluation of the efficacy and safety of a neoadjuvant gemcitabine and
   nedaplatin regimen followed by radiotherapy or concurrent
   chemoradiotherapy in locoregionally advanced nasopharyngeal carcinoma
SO ONCOLOGY LETTERS
AB The aim of the present study was to evaluate the efficacy and safety of a neoadjuvant gemcitabine and nedaplatin chemotherapy regimen, followed by concurrent chemoradiotherapy or radiotherapy alone, in locoregionally advanced nasopharyngeal carcinoma (NPC). Eighty-six patients with stage III, IVA or IVB NPC, who received neoadjuvant chemotherapy [gemcitabine, 1,000 mg/m(2) on day 1 (d1) and d5; nedaplatin, 25 mg/m(2) on d 1-3] every 3 weeks for at least two cycles, followed by intensity-modulated radiotherapy every 3 weeks, with or without concurrent nedaplatin (25 mg/m(2), d1-3) between September 2010 and December 2013, were retrospectively analyzed. By comparing pretreatment and post-treatment MRI images, it was shown that seven patients achieved a complete response (8.5%), while 66 achieved a partial response (80.5%), following completion of neoadjuvant chemotherapy (combined response rate, 89.0%). Grade 3-4 toxicities following neoadjuvant chemotherapy included neutropenia (29.1%), leukopenia (11.6%), liver dysfunction (9.3%), thrombocytopenia (9.3%) and nausea/vomiting (8.1%). The median follow-up was 18 months (range, 5-44 months). The 2-year relapse-free survival, distant metastasis-free survival, progression-free survival and overall survival rates were 96.6, 85.4, 83.3 and 96.1%, respectively. Compared with alternative neoadjuvant chemotherapy regimens in combination with radiotherapy or concurrent chemoradiotherapy, the present gemcitabine and nedaplatin did not provide additional survival benefit and led to a higher frequency of liver dysfunction. Therefore, neoadjuvant gemcitabine and nedaplatin should be used with caution in locoregionally advanced NPC.
SN 1792-1074
EI 1792-1082
PD AUG
PY 2015
VL 10
IS 2
BP 1123
EP 1130
DI 10.3892/ol.2015.3349
UT WOS:000358676200103
PM 26622637
ER

PT J
AU Chen, YP
   Sun, Y
   Chen, L
   Mao, YP
   Tang, LL
   Li, WF
   Liu, X
   Zhang, WN
   Zhou, GQ
   Guo, R
   Lin, AH
   Ma, J
AF Chen, Yu-Pei
   Sun, Ying
   Chen, Lei
   Mao, Yan-Ping
   Tang, Ling-Long
   Li, Wen-Fei
   Liu, Xu
   Zhang, Wen-Na
   Zhou, Guan-Qun
   Guo, Rui
   Lin, Ai-Hua
   Ma, Jun
TI Surrogate endpoints for overall survival in combined chemotherapy and
   radiotherapy trials in nasopharyngeal carcinoma: Meta-analysis of
   randomised controlled trials
SO RADIOTHERAPY AND ONCOLOGY
AB Background and purpose: We used a literature-based meta-analysis to assess whether failure-free survival (FFS) or progression-free survival (PFS) could be reliable surrogate endpoints for overall survival (OS) in trials of combined chemotherapy and radiotherapy for nasopharyngeal carcinoma (NPC).
   Methods and materials: We identified randomised trials that evaluated combined chemoradiotherapy strategies, and reported FFS or PFS and OS in NPC. We analysed the treatment effects on FFS or PFS, and OS. We used the coefficient of determination (R-2), and the surrogate threshold effect (STE) to assess the trial-level correlation.
   Results: Twenty-one trials (5212 patients), with sixteen treatment-control comparisons for FFS, and nine for PFS, were analysed. FFS was strongly correlated with OS (R-2 = 0.88, STE = 0.84), as was PFS (R-2 = 0.90, STE = 0.88). Moreover, FFS and PFS at 3 years were still strongly correlated with 5-year OS (R-2 = 0.80, STE = 0.83; R-2 = 0.85, STE = 0.84).
   Conclusions: Both FFS and PFS could be valid surrogate endpoints for OS in trials of combined chemotherapy and radiotherapy for NPC; PFS may be a more acceptable surrogate endpoint compared with FFS. (C) 2015 Elsevier Ireland Ltd. All rights reserved.
RI Chen, Yu-Pei/AAY-9539-2020
OI Chen, Yu-Pei/0000-0002-0010-3494
SN 0167-8140
EI 1879-0887
PD AUG
PY 2015
VL 116
IS 2
BP 157
EP 166
DI 10.1016/j.radonc.2015.07.030
UT WOS:000363077700001
PM 26243677
ER

PT J
AU Yan, M
   Kumachev, A
   Siu, LL
   Chan, KKW
AF Yan, Marie
   Kumachev, Alexander
   Siu, Lillian L.
   Chan, Kelvin K. W.
TI Chemoradiotherapy regimens for locoregionally advanced nasopharyngeal
   carcinoma: A Bayesian network meta-analysis
SO EUROPEAN JOURNAL OF CANCER
AB Background: Concurrent chemoradiotherapy followed by adjuvant chemotherapy (CRT-A) is often the regimen of choice in locoregionally advanced nasopharyngeal carcinoma (NPC). Many alternative regimens have been reported in the literature, however, it is unknown how effective these regimens are compared to each other due to the lack of direct comparisons. Our objective was to perform a network meta-analysis (NMA) to determine the relative survival benefits of these treatments for locoregionally advanced NPC.
   Methods: We performed a systematic review following the Cochrane methodology, using MEDLINE, EMBASE and CENTRAL to identify all randomised controlled trials (RCTs) that compared different chemoradiotherapy regimens for locoregionally advanced NPC. Overall survival (OS) was the primary outcome of interest, and hazard ratios (HRs) were extracted using the Parmar method. Bayesian NMAs with random effects were conducted using WinBUGS.
   Results: Twenty-five RCTs (5576 patients) were included in this review. All together, these trials compared seven different regimens: radiotherapy (RT), concurrent chemoradiotherapy (CRT), neoadjuvant followed by CRT (N-CRT), CRT-A, RT-A, N-RT and N-RT-A. All regimens that contained CRT performed significantly better than RT. CRT-Adid not improve survival compared to CRT alone (0.98; 95% credible regions: 0.71-1.34). For N-CRT versus CRT, the HR was 1.03 (0.69-1.47). When CRT-A was compared against N-CRT, the resulting HR was 0.96 (0.64-1.48).
   Conclusions: Adjuvant chemotherapy does not appear to improve survival following CRT. The efficacies of CRT, CRT-A and N-CRT all appeared to be similar. Further studies are warranted to determine the value of additional chemotherapy phases in specific patient subgroups. (C) 2015 Elsevier Ltd. All rights reserved.
SN 0959-8049
EI 1879-0852
PD AUG
PY 2015
VL 51
IS 12
BP 1570
EP 1579
DI 10.1016/j.ejca.2015.04.027
UT WOS:000357658900009
PM 26044925
ER

PT J
AU Song, YQ
   Wang, WW
   Tao, GZ
   Zhou, XL
AF Song, Yaqi
   Wang, Wanwei
   Tao, Guangzhou
   Zhou, Xilie
TI Survival benefit of induction chemotherapy in treatment for locally
   advanced nasopharyngeal carcinoma - A time-to-event meta-analysis
SO ORAL ONCOLOGY
AB Objectives: This paper aims to compare the longtime efficacy of induction chemotherapy followed by concurrent chemoradiotherapy (IC + CCRT) and concurrent chemoradiotherapy (CCRT) alone in locally advanced nasopharyngeal carcinoma (LANPC) by using time-to-event data based on randomized controlled trials (RCTs).
   Materials and methods: We searched all RCTs comparing the efficacy between IC + CCRT and CCRT of LANPC in major medical databases including Pubmed, web of science, cochrane, China National Knowledge Internet Web (CNKI), Wanfang, and VIP. The Hazard ratios (HR) of time-to-event data on overall survival (OS), progressive free survival (PFS), distant metastasis failure-free survival (D-FFS), and loco-regional failure-free survival (L-FFS) from the enrolled studies were calculated for this meta analysis. Our primary endpoints were OS, PFS, D-FFS, and L-FFS.
   Results: Four studies with 798 patients were enrolled for this paper. Compared with in CCRT alone, HRs (95% confidence interval) of OS, PFS, D-FFS and L-FFS were 0.52 (0.21-1.29), 0.66 (0.49-0.90), 0.60 (0.39-0.98) and 0.66 (0.16-2.65) respectively in IC + CCRT.
   Conclusions: Induction chemotherapy could significantly reduce the hazard of progression and distant metastasis in LANPC on the basis of concurrent chemoradiotherapy, but do less with the hazard of overall death and loco-regional failure. (C) 2015 Elsevier Ltd. All rights reserved.
SN 1368-8375
EI 1879-0593
PD AUG
PY 2015
VL 51
IS 8
BP 764
EP 769
DI 10.1016/j.oraloncology.2015.05.006
UT WOS:000357684700008
PM 26050095
ER

PT J
AU Zheng, W
   Qiu, SF
   Huang, LL
   Pan, JJ
AF Zheng, Wei
   Qiu, Sufang
   Huang, Lingling
   Pan, Jianji
TI Is Gemcitabine and Cisplatin induction chemotherapy superior in
   locoregionally advanced nasopharyngeal carcinoma?
SO PAKISTAN JOURNAL OF MEDICAL SCIENCES
AB Objective: To investigate the outcome of locoregionally advanced nasopharyngeal carcinoma (NPC) treated with induction chemotherapy followed by chemoradiotherapy.
   Methods: Between June 2005 and October 2007, 604 patients with locoregionally advanced NPC were analyzed, of whom 399 and 205 were treated with conventional radiotherapy and intensity-modulated radiotherapy (IMRT) respectively. Meanwhile, 153 patients received concurrent chemotherapy, and 520 were given induction chemotherapy.
   Results: With a median follow-up time of 65 months, the 3-, and 5-year overall survival (OS), locoregional free survival (LRFS), and distant-metastasis free survival (DMFS) rates were 82.5% vs. 72.6%, 90.6% vs. 87.1%, and 82.5% vs. 81.2%, respectively. Induction chemotherapy was not an independent prognostic factor for OS (P=0.193) or LRFS, but there was a positive tendency for DMFS (P=0.088). GP regimen (gemcitabine + cisplatin) was an independent prognostic factor for OS (P = 0.038) and it had a trend toward improved DMFS (P = 0.109). TP regimen (taxol + cisplatin) was only a significant prognostic factor for DMFS (P =0.038).
   Conclusions: Adding induction chemotherapy had no survival benefit, but GP regimen benefited overall survival and had a trend toward improved DMFS. GP regimen may be superior to TP/FP regimen (fluorouracil + cisplatin) in treating locoregionally advanced NPC.
RI Qiu, Sufang/AAO-2168-2021
OI Qiu, Sufang/0000-0001-7660-6955; Pan, Jianji/0000-0002-3211-7874
SN 1682-024X
PD JUL-AUG
PY 2015
VL 31
IS 4
BP 781
EP 786
DI 10.12669/pjms.314.7374
UT WOS:000362237900007
PM 26430402
ER

PT J
AU Blanchard, P
   Lee, A
   Marguet, S
   Leclercq, J
   Ng, WT
   Ma, J
   Chan, ATC
   Huang, PY
   Benhamou, E
   Zhu, GP
   Chua, DTT
   Chen, Y
   Mai, HQ
   Kwong, DLW
   Cheah, SL
   Moon, J
   Tung, Y
   Chi, KH
   Fountzilas, G
   Zhang, L
   Hui, EP
   Lu, TX
   Bourhis, J
   Pignon, JP
AF Blanchard, Pierre
   Lee, Anne
   Marguet, Sophie
   Leclercq, Julie
   Ng, Wai Tong
   Ma, Jun
   Chan, Anthony T. C.
   Huang, Pei-Yu
   Benhamou, Ellen
   Zhu, Guopei
   Chua, Daniel T. T.
   Chen, Yong
   Mai, Hai-Qiang
   Kwong, Dora L. W.
   Cheah, Shie Lee
   Moon, James
   Tung, Yuk
   Chi, Kwan-Hwa
   Fountzilas, George
   Zhang, Li
   Hui, Edwin Pun
   Lu, Tai-Xiang
   Bourhis, Jean
   Pignon, Jean Pierre
CA MAC-NPC Collaborative Grp
TI Chemotherapy and radiotherapy in nasopharyngeal carcinoma: an update of
   the MAC-NPC meta-analysis
SO LANCET ONCOLOGY
AB Background A previous individual patient data meta-analysis by the Meta-Analysis of Chemotherapy in Nasopharynx Carcinoma (MAC-NPC) collaborative group to assess the addition of chemotherapy to radiotherapy showed that it improves overall survival in nasopharyngeal carcinoma. This benefit was restricted to patients receiving concomitant chemotherapy and radiotherapy. The aim of this study was to update the meta-analysis, include recent trials, and to analyse separately the benefit of concomitant plus adjuvant chemotherapy.
   Methods We searched PubMed, Web of Science, Cochrane Controlled Trials meta-register, ClinicalTrials.gov, and meeting proceedings to identify published or unpublished randomised trials assessing radiotherapy with or without chemotherapy in patients with non-metastatic nasopharyngeal carcinoma and obtained updated data for previously analysed studies. The primary endpoint of interest was overall survival. All trial results were combined and analysed using a fixed-effects model. The statistical analysis plan was pre-specified in a protocol. All data were analysed on an intention-to-treat basis.
   Findings We analysed data from 19 trials and 4806 patients. Median follow-up was 7.7 years (IQR 6.2-11.9). We found that the addition of chemotherapy to radiotherapy significantly improved overall survival (hazard ratio [HR] 0.79, 95% CI 0.73-0.86, p<0.0001; absolute benefit at 5 years 6.3%, 95% CI 3.5-9.1). The interaction between treatment effect (benefit of chemotherapy) on overall survival and the timing of chemotherapy was significant (p=0.01) in favour of concomitant plus adjuvant chemotherapy (HR 0.65, 0.56-0.76) and concomitant without adjuvant chemotherapy (0.80, 0.70-0.93) but not adjuvant chemotherapy alone (0.87, 0.68-1.12) or induction chemotherapy alone (0.96, 0.80-1.16). The benefit of the addition of chemotherapy was consistent for all endpoints analysed (all p<0.0001): progression-free survival (HR 0.75, 95% CI 0.69-0.81), locoregional control (0.73, 0.64-0.83), distant control (0.67, 0.59-0.75), and cancer mortality (0.76, 0.69-0.84).
   Interpretation Our results confirm that the addition of concomitant chemotherapy to radiotherapy significantly improves survival in patients with locoregionally advanced nasopharyngeal carcinoma. To our knowledge, this is the first analysis that examines the effect of concomitant chemotherapy with and without adjuvant chemotherapy as distinct groups. Further studies on the specific benefits of adjuvant chemotherapy after concomitant chemoradiotherapy are needed.
RI Fountzilas, George/ABF-2139-2020; Michiels, Stefan/L-1516-2013; Ng, Wai
   Tong/H-9525-2019; Hui, Edwin/ABC-1818-2021; Chan, Anthony Tak
   Cheung/R-3940-2018; Chen, Yongming/E-3656-2015; Blanchard,
   Pierre/AAC-8695-2019
OI Michiels, Stefan/0000-0002-6963-2968; Ng, Wai Tong/0000-0001-6696-3000;
   Chan, Anthony Tak Cheung/0000-0002-6912-8091; Chen,
   Yongming/0000-0003-2843-5543; Blanchard, Pierre/0000-0003-4785-3409;
   PIGNON, Jean-Pierre/0000-0003-2047-1582; Bourhis,
   Jean/0000-0001-5162-1171; Soong, Yoke Lim/0000-0003-3677-8669;
   Fountzilas, George/0000-0001-8045-2186
SN 1470-2045
EI 1474-5488
PD JUN
PY 2015
VL 16
IS 6
BP 645
EP 655
DI 10.1016/S1470-2045(15)70126-9
UT WOS:000355246600049
PM 25957714
ER

PT J
AU Lee, AWM
   Ngan, RKC
   Tung, SY
   Cheng, A
   Kwong, DLW
   Lu, TX
   Chan, ATC
   Chan, LLK
   Yiu, H
   Ng, WT
   Wong, F
   Yuen, KT
   Yau, S
   Cheung, FY
   Chan, OSH
   Choi, H
   Chappell, R
AF Lee, Anne W. M.
   Ngan, Roger K. C.
   Tung, Stewart Y.
   Cheng, Ashley
   Kwong, Dora L. W.
   Lu, Tai-Xiang
   Chan, Anthony T. C.
   Chan, Lucy L. K.
   Yiu, Harry
   Ng, Wai-Tong
   Wong, Frank
   Yuen, Kam-Tong
   Yau, Stephen
   Cheung, Foon-Yiu
   Chan, Oscar S. H.
   Choi, Horace
   Chappell, Rick
TI Preliminary Results of Trial NPC-0501 Evaluating the Therapeutic Gain by
   Changing From Concurrent-Adjuvant to Induction-Concurrent
   Chemoradiotherapy, Changing From Fluorouracil to Capecitabine, and
   Changing From Conventional to Accelerated Radiotherapy Fractionation in
   Patients With Locoregionally Advanced Nasopharyngeal Carcinoma
SO CANCER
AB BACKGROUNDA current recommendation for locoregionally advanced nasopharyngeal carcinoma (NPC) is conventional fractionated radiotherapy with concurrent cisplatin plus adjuvant cisplatin and fluorouracil (PF). In this randomized trial, the authors evaluated the potential therapeutic benefit from changing to an induction-concurrent chemotherapy sequence, replacing fluorouracil with oral capecitabine, and/or using accelerated rather than conventional radiotherapy fractionation.
   METHODSPatients with stage III through IVB, nonkeratinizing NPC were randomly allocated to 1 of 6 treatment arms. The protocol was amended in 2009 to permit confining randomization to the conventional fractionation arms. The primary endpoint was progression-free survival. Secondary endpoints included overall survival and safety.
   RESULTSIn total, 803 patients were accrued, and 706 patients were randomly allocated to all 6 treatment arms. Comparisons of induction PF versus adjuvant PF did not indicate a significant improvement. Unadjusted comparisons of induction cisplatin and capecitabine (PX) versus adjuvant PF indicated a favorable trend in progression-free survival for the conventional fractionation arm (P=.045); analyses that were adjusted for other significant factors and fractionation reflected a significant reduction in the hazards of disease progression (hazard ratio [HR], 0.54; 95% confidence interval [CI], 0.36-0.80) and death (HR, 0.42; 95% CI, 0.25-0.70). Unadjusted comparisons of induction sequences versus adjuvant sequences did not reach statistical significance, but adjusted comparisons indicated favorable improvements by induction sequence. Comparisons of induction PX versus induction PF revealed fewer toxicities (neutropenia and electrolyte disturbance), unadjusted comparisons of efficacy were statistically insignificant, but adjusted analyses indicated that induction PX had a lower hazard of death (HR, 0.57; 95% CI, 0.34-0.97). Changing the fractionation from conventional to accelerated did not achieve any benefit but incurred higher toxicities (acute mucositis and dehydration).
   CONCLUSIONSPreliminary results indicate that the benefit of changing to an induction-concurrent sequence remains uncertain; replacing fluorouracil with oral capecitabine warrants further validation in view of its convenience, favorable toxicity profile, and favorable trends in efficacy; and accelerated fractionation is not recommended for patients with locoregionally advanced NPC who receive chemoradiotherapy. Cancer 2015;121:1328-1338. (c) 2014 American Cancer Society.
   Preliminary results from nasopharyngeal carcinoma trial NPC-0501 demonstrate that the benefit of changing the chemotherapy schedule from a concurrent-adjuvant sequence to an induction-concurrent sequence remains uncertain, and replacing fluorouracil with capecitabine warrants further validation in view of the convenience and favorable toxicity profile of capecitabine and the comparable efficacy of each agent. In agreement with studies on other head and neck cancers, accelerated fractionation is not recommended for patients with locoregionally advanced nasopharyngeal carcinoma who are receiving chemoradiotherapy.
RI Chan, Oscar/AAV-6968-2020; Chan, Anthony Tak Cheung/R-3940-2018; Ng, Wai
   Tong/H-9525-2019
OI Chan, Anthony Tak Cheung/0000-0002-6912-8091; Ng, Wai
   Tong/0000-0001-6696-3000; Chan, Oscar Siu Hong/0000-0003-1654-7708
SN 0008-543X
EI 1097-0142
PD APR 15
PY 2015
VL 121
IS 8
BP 1328
EP 1338
DI 10.1002/cncr.29208
UT WOS:000352713100028
PM 25529384
ER

PT J
AU Tan, T
   Lim, WT
   Fong, KW
   Cheah, SL
   Soong, YL
   Ang, MK
   Ng, QS
   Tan, D
   Ong, WS
   Tan, SH
   Yip, C
   Quah, D
   Soo, KC
   Wee, J
AF Tan, Terence
   Lim, Wan-Teck
   Fong, Kam-Weng
   Cheah, Shie-Lee
   Soong, Yoke-Lim
   Ang, Mei-Kim
   Ng, Quan-Sing
   Tan, Daniel
   Ong, Whee-Sze
   Tan, Sze-Huey
   Yip, Connie
   Quah, Daniel
   Soo, Khee-Chee
   Wee, Joseph
TI Concurrent Chemo-Radiation With or Without Induction Gemcitabine,
   Carboplatin, and Paclitaxel: A Randomized, Phase 2/3 Trial in Locally
   Advanced Nasopharyngeal Carcinoma
SO INTERNATIONAL JOURNAL OF RADIATION ONCOLOGY BIOLOGY PHYSICS
AB Purpose: To compare survival, tumor control, toxicities, and quality of life of patients with locally advanced nasopharyngeal carcinoma ( NPC) treated with induction chemotherapy and concurrent chemo- radiation ( CCRT), against CCRT alone. Patients and Methods: Patients were stratified by N stage and randomized to induction GCP ( 3 cycles of gemcitabine 1000 mg/ m 2, carboplatin area under the concentration- time- curve 2.5, and paclitaxel 70 mg/ m 2 given days 1 and 8 every 21 days) followed by CCRT ( radiation therapy 69.96 Gy with weekly cisplatin 40 mg/ m 2), or CCRT alone. The accrual of 172 was planned to detect a 15% difference in 5- year overall survival ( OS) with a 5% significance level and 80% power. Results: Between September 2004 and August 2012, 180 patients were accrued, and 172 ( GCP 86, control 86) were analyzed by intention to treat. There was no significant difference in OS ( 3- year OS 94.3% [ GCP] vs 92.3% [ control]; hazard ratio 1.05; 1- sided PZ. 494]), disease- free survival ( hazard ratio 0.77, 95% confidence interval 0.44- 1.35, PZ. 362), and distant metastasesefree survival ( hazard ratio 0.80, 95% confidence interval 0.38- 1.67, PZ. 547) between the 2 arms. Treatment compliance in the induction phase was good, but the relative dose intensity for concurrent cisplatin was significantly lower in the GCP arm. Overall, the GCP arm had higher rates of grades 3 and 4 leukopenia ( 52% vs 37%) and neutropenia ( 24% vs 12%), but grade 3 and 4 acute radiation toxicities were not statistically different between the 2 arms. The global quality of life scores were comparable in both arms. Conclusion: Induction chemotherapy with GCP before concurrent chemo- irradiation did not improve survival in locally advanced NPC. 2015 Elsevier Inc. All rights reserved.
RI Lim, Wan-Teck/L-2007-2016; Lim, Darren Wan-Teck/V-8435-2019
OI Lim, Wan-Teck/0000-0002-4655-0206; Lim, Darren
   Wan-Teck/0000-0002-4655-0206; Tan, Sze Huey/0000-0002-3089-7379; Soong,
   Yoke Lim/0000-0003-3677-8669
SN 0360-3016
EI 1879-355X
PD APR 1
PY 2015
VL 91
IS 5
BP 952
EP 960
DI 10.1016/j.ijrobp.2015.01.002
UT WOS:000351734000011
PM 25832687
ER

PT J
AU Du, CR
   Ying, HM
   Kong, FF
   Zhai, RP
   Hu, CS
AF Du, Cheng-run
   Ying, Hong-mei
   Kong, Fang-fang
   Zhai, Rui-ping
   Hu, Chao-su
TI Concurrent chemoradiotherapy was associated with a higher severe late
   toxicity rate in nasopharyngeal carcinoma patients compared with
   radiotherapy alone: a meta-analysis based on randomized controlled
   trials
SO RADIATION ONCOLOGY
AB Background: To investigate the incidence and risk of severe late toxicity with concurrent chemoradiotherapy (CCRT) in nasopharyngeal carcinoma patients.
   Methods: Eligible studies included prospective randomized controlled trials (RCTs) evaluating CCRT versus radiotherapy alone in patients with nasopharyngeal carcinoma and in which data on severe late toxicities were available. Random effects or fixed effect models were applied to obtain the summary incidence, relative risks (RRs) and 95% confidence intervals (CIs).
   Results: Five RCTs with 1102 patients with NPC were included in this analysis. The summary incidence of overall severe late toxicities in patients receiving CCRT was 30.7% (95% CI, 18-47.2%) and the incidence of radiotherapy alone group was 21.7% (95% CI, 13.3-33.4%). The use of concurrent chemotherapy was associated with an increased risk of severe late toxicities, with a RR of 1.349 (95% CI, 1.108-1.643; P = 0.005). As for specific late toxicity, CCRT significantly increased the risk of ear deafness/otitis (RR = 1.567; 95% CI, 1.192-2.052), but other late toxicities were not significantly different. Patients receiving concurrent chemotherapy regimens with 3-week high-dose cisplatin (HC) have a higher risk of ear deafness/otitis (RR = 1.672; 95% CI, 1.174-2.382; P = 0.026). However, there was no significant increase in the RR of severe ear complication with the addition of non-3-week high-dose cisplatin (nonHC) regimens (RR = 1.433; 95% CI, 0.946-2.171; P = 0.095).
   Conclusion: With the present evidence, the addition of concurrent chemotherapy seems to increase the risk of severe late toxicities in patients with NPC, especially when using HC regimen for the occurrence of severe ototoxicity.
OI Hu, Chaosu/0000-0001-7697-5224; Hu, Chaosu/0000-0002-6503-0951
SN 1748-717X
PD MAR 26
PY 2015
VL 10
AR 70
DI 10.1186/s13014-015-0377-9
UT WOS:000369834200001
PM 25889937
ER

PT J
AU Yoshizaki, T
   Kondo, S
   Murono, S
   Endo, K
   Tsuji, A
   Nakanishi, Y
   Nakanishi, S
   Sugimoto, H
   Hatano, M
   Ueno, T
   Wakisaka, N
AF Yoshizaki, Tomokazu
   Kondo, Satoru
   Murono, Shigeyuki
   Endo, Kazuhira
   Tsuji, Akira
   Nakanishi, Yosuke
   Nakanishi, Sayaka
   Sugimoto, Hisashi
   Hatano, Miyako
   Ueno, Takayoshi
   Wakisaka, Naohiro
TI Progress and controversy for the role of chemotherapy in nasopharyngeal
   carcinoma
SO JAPANESE JOURNAL OF CLINICAL ONCOLOGY
AB Since the publication of Intergroup Study 0099, representing a superiority of concurrent chemoradiotherapy with cisplatin followed by adjuvant chemotherapy to radiotherapy alone for the treatment of locoregionally advanced nasopharyngeal carcinoma, an efficacy of concurrent setting of cisplatin-based chemotherapy with radiotherapy has been repeatedly validated. In meanwhile, the role of adjuvant part of the protocol has been controversial. There is an increasing evidence for the positive role of neoadjuvant chemotherapy with following concurrent chemoradiotherapy whereas favorable contribution was not proven in the last century. This article reviews the role of chemotherapy in the treatment of locoregionally advanced nasopharyngeal carcinoma.
SN 0368-2811
EI 1465-3621
PD MAR
PY 2015
VL 45
IS 3
BP 244
EP 247
DI 10.1093/jjco/hyu212
UT WOS:000350225700002
PM 25583421
ER

PT J
AU Zhang, L
   Shan, GP
   Li, P
   Cheng, PJ
AF Zhang, Lei
   Shan, Guo-ping
   Li, Pu
   Cheng, Ping-jing
TI The role of concurrent chemotherapy to intensity-modulated radiotherapy
   (IMRT) after neoadjuvant docetaxel and cisplatin treatment in
   locoregionally advanced nasopharyngeal carcinoma
SO MEDICAL ONCOLOGY
AB The goal of this study was to assess the efficacy of concurrent chemotherapy to intensity-modulated radiotherapy (IMRT) after neoadjuvant chemotherapy (NACT) in locoregionally advanced nasopharyngeal carcinoma (NPC). A total of 120 patients with stage III-IVB NPC treated with NACT followed by IMRT alone (39 patients, arm 1) or CCRT (81 patients, arm 2) between May 2009 and June 2012 were eligible for study inclusion. NACT consisted of docetaxe (DOC, 60 mg/m(2), day 1) and cisplatin (DDP, 100 mg/m(2), days 1-5, every 3 weeks). Concurrent chemotherapy was nedaplatin (NDP, 25 mg/m(2), days 1-3, every 3 weeks). The median follow-up period was 41 (range 5-52) months, and the 3-year overall survival, distant metastases-free survival, locoregional relapse-free survival, and progression-free survival rates of arm 1 and arm 2 were 83.3 and 87.4 % (P = 0.516), 81.7 and 79.6 % (P = 0.596), 86 and 92.3 % (P = 0.920), 76.4 and 76.4 % (P = 0.709), respectively. During radiotherapy, the most commonly recorded grade 3/4 adverse events were anemia (7.7 vs. 4.9 %), leucopenia (10.2 vs. 3.7 %), thrombocytopenia (12.8 vs. 3.7 %), neutropenia (15.4 vs. 6.2 %), nausea/vomiting (7.7 vs. 12.3 %), stomatitis/mucositis (38.5 vs. 46.9 %), xerostomia (35.9 vs. 30.8 %), dermatitis (7.7 vs. 7.4 %), and fatigue(15.4 vs. 17.2 %) for arm 1 and arm 2. The results of this study indicated that added concurrent chemotherapy to IMRT after neoadjuvant DOC and DDP treatment for locoregionally advanced NPC was probably not be necessary.
SN 1357-0560
EI 1559-131X
PD MAR
PY 2015
VL 32
IS 3
AR 41
DI 10.1007/s12032-015-0505-2
UT WOS:000350060000003
PM 25631634
ER

PT J
AU Wuthrick, EJ
   Zhang, Q
   Machtay, M
   Rosenthal, DI
   Nguyen-Tan, PF
   Fortin, A
   Silverman, CL
   Raben, A
   Kim, HE
   Horwitz, EM
   Read, NE
   Harris, J
   Wu, Q
   Le, QT
   Gillison, ML
AF Wuthrick, Evan J.
   Zhang, Qiang
   Machtay, Mitchell
   Rosenthal, David I.
   Nguyen-Tan, Phuc Felix
   Fortin, Andre
   Silverman, Craig L.
   Raben, Adam
   Kim, Harold E.
   Horwitz, Eric M.
   Read, Nancy E.
   Harris, Jonathan
   Wu, Qian
   Quynh-Thu Le
   Gillison, Maura L.
TI Institutional Clinical Trial Accrual Volume and Survival of Patients
   With Head and Neck Cancer
SO JOURNAL OF CLINICAL ONCOLOGY
AB Purpose
   National Comprehensive Cancer Network guidelines recommend patients with head and neck cancer (HNC) receive treatment at centers with expertise, but whether provider experience affects survival is unknown.
   Patients and Methods
   The effect of institutional experience on overall survival (OS) in patients with stage III or IV HNC was investigated within a randomized trial of the Radiation Therapy Oncology Group (RTOG 0129), which compared cisplatin concurrent with standard versus accelerated fractionation radiotherapy. As a surrogate for experience, institutions were classified as historically low-(HLACs) or high-accruing centers (HHACs) based on accrual to 21 RTOG HNC trials (1997 to 2002). The effect of accrual volume on OS was estimated by Cox proportional hazards models.
   Results
   Median RTOG accrual (1997 to 2002) at HLACs was four versus 65 patients at HHACs. Analysis included 471 patients in RTOG 0129 (2002 to 2005) with known human papillomavirus and smoking status. Patients at HLACs versus HHACs had better performance status (0: 62% v 52%; P = .04) and lower T stage (T4: 26.5% v 35.3%; P = .002) but were otherwise similar. Radiotherapy protocol deviations were higher at HLACs versus HHACs (18% v 6%; P = .001). When compared with HHACs, patients at HLACs had worse OS (5 years: 51.0% v 69.1%; P = .002). Treatment at HLACs was associated with increased death risk of 91% (hazard ratio [HR], 1.91; 95% CI, 1.37 to 2.65) after adjustment for prognostic factors and 72% (HR, 1.72; 95% CI, 1.23 to 2.40) after radiotherapy compliance adjustment.
   Conclusion
   OS is worse for patients with HNC treated at HLACs versus HHACs to cooperative group trials after accounting for radiotherapy protocol deviations. Institutional experience substantially influences survival in locally advanced HNC. (C) 2014 by American Society of Clinical Oncology
RI Wu, Qian/M-2802-2015
OI Wu, Qian/0000-0002-3550-7923; Rosenthal, David/0000-0001-7124-7447
SN 0732-183X
EI 1527-7755
PD JAN 10
PY 2015
VL 33
IS 2
BP 156
EP U56
DI 10.1200/JCO.2014.56.5218
UT WOS:000352418100009
PM 25488965
ER

PT J
AU Tian, R
   Ye, HX
   Zhang, BG
   Gu, DY
   Zhang, BW
   Teng, ZP
   Jin, MY
   Chen', JF
   Qi, JW
AF Tian, Rui
   Ye, Hong Xun
   Zhang, Bao Guo
   Gu, Dong Ying
   Zhang, Bing Wen
   Teng, Zhi Pan
   Jin, Mao Yong
   Chen, Jin Fei
   Qi, Jian Wei
TI Use of taxane-containing induction chemotherapy in combination with
   concurrent chemoradiotherapy in Chinese patients with locally advanced
   nasopharyngeal carcinoma: a meta-analysis
SO ONCOTARGETS AND THERAPY
AB Purpose: Taxane-containing induction chemotherapy (IC) regimens in combination with concurrent chemoradiotherapy (CCRT) have been compared with non-taxane-containing IC combined with CCRT in randomized controlled trials (RCTs) in Chinese patients with advanced nasopharyngeal carcinoma (NPC). This meta-analysis aimed to systematically evaluate their clinical efficacy and safety profiling in this ethnic population.
   Methods: The electronic databases, PubMed, Embase, MEDLINE, and Chinese Biomedical Database, were searched for eligible studies. The outcomes included overall response rate (ORR), 1-year survival rate, and different types of adverse events. Odds ratios (ORs) and 95% confidence intervals (CIs) were calculated to evaluate the strength of the associations.
   Results: A total of 12 RCTs (representing 835 patients) were identified. The pooled analysis showed that taxane-containing regimens had a significant improvement in ORR for nasopharyngeal lesion (OR = 4.57, 95% CI = 1.14-18.30, P= 0.032, z=2.15) but not in cervical lymph nodes (OR = 1.23, 95% CI = 0.65-2.36, P= 0.532, z=0.64) and in 1-year survival rates (OR = 1.19, 95% CI = 0.10-14.82, P=0.893, z=0.13) compared with non-taxane-containing regimens. Regarding the adverse events and toxicities, grade 3-4 leukopenia and neutropenia were significantly different between the two groups (P<0.001) in favor of the non-taxane-containing regimens, but grade 3-4 vomiting was significantly different between the two groups (P<0.005) in favor of the taxane-containing regimens.
   Conclusion: When combined with CCRT, taxane-containing IC regimens may be more efficient for short-term local control in Chinese patients with locally advanced NPC than the non-taxane-containing IC regimens. Moreover, the major toxic effects, which were bone marrow suppression, could be tolerated by majority of patients. More long-term follow-up and high-quality trials of NPC are needed to validate our findings.
OI Tian, Rui/0000-0002-7023-0157
SN 1178-6930
PY 2015
VL 8
BP 3255
EP 3263
DI 10.2147/OTT.S92109
UT WOS:000364170900001
PM 26604792
ER

PT J
AU Chen, YP
   Guo, R
   Liu, N
   Liu, X
   Mao, YP
   Tang, LL
   Zhou, GQ
   Lin, AH
   Sun, Y
   Ma, J
AF Chen, Yu-Pei
   Guo, Rui
   Liu, Na
   Liu, Xu
   Mao, Yan-Ping
   Tang, Ling-Long
   Zhou, Guan-Qun
   Lin, Ai-Hua
   Sun, Ying
   Ma, Jun
TI Efficacy of the Additional Neoadjuvant Chemotherapy to Concurrent
   Chemoradiotherapy for Patients with Locoregionally Advanced
   Nasopharyngeal Carcinoma: a Bayesian Network Meta-analysis of Randomized
   Controlled Trials
SO JOURNAL OF CANCER
AB Background: Due to the lack of studies, it remains unclear whether the additional neoadjuvant chemotherapy (NACT) to concurrent chemoradiotherapy (CCRT) is superior to CCRT alone for locoregionally advanced nasopharyngeal carcinoma (NPC). The main objective of this Bayesian network meta-analysis was to determine the efficacy of NACT+CCRT as compared with CCRT alone.
   Methods: We comprehensively searched databases and extracted data from randomized controlled trials involving NPC patients who received NACT+CCRT, CCRT, NACT+radiotherapy (RT), or RT. Overall survival (OS) with hazard ratio (HR), and locoregional recurrence rate (LRR) and distant metastasis rate (DMR) with relative risks (RRs), were concerned.
   Results: Nine trials involving 1988 patients were analyzed. In the network meta-analysis, there was significant benefit of NACT+CCRT over CCRT for DMR (RR=0.54, 95% credible interval [CrI]=0.27-0.94). However, NACT+CCRT had a tendency to worsen locoregional control significantly as compared with CCRT (RR = 1.71, 95% CrI = 0.94-2.84), and no significant improvement in OS was found (HR = 0.73, 95% CrI=0.40-1.23).
   Conclusions: NACT+CCRT is associated with reduced distant failure as compared with CCRT alone, and whether the additional NACT can improve survival for locoregionally advanced NPC should be further explored. Optimizing regimens and identifying patients at high risk of metastasis may enhance the efficacy of NACT+CCRT.
RI Chen, Yu-Pei/AAY-9539-2020
OI Chen, Yu-Pei/0000-0002-0010-3494; Liu, Na/0000-0001-8654-3636
SN 1837-9664
PY 2015
VL 6
IS 9
BP 883
EP 892
DI 10.7150/jca.11814
UT WOS:000360298500010
PM 26284140
ER

PT J
AU Li, JX
   Zhao, ZF
   Wu, X
   Yao, J
   Ma, L
   Ye, R
   Niu, BL
   Liang, LQ
   Zhao, X
   Wang, QQ
AF Li, Jianxiong
   Zhao, Zhifei
   Wu, Xuan
   Yao, Jie
   Ma, Lin
   Ye, Rui
   Niu, Baolong
   Liang, Lanqing
   Zhao, Xiao
   Wang, Qianqian
TI Bevacizumab plus cisplatin and helical tomotherapy in treatment of
   locally advanced nasopharyngeal carcinoma
SO ONCOTARGETS AND THERAPY
AB Background: In recent years, chemotherapy, radiotherapy, and targeted drugs have been respectively used in nasopharyngeal carcinoma. In our research, we combined all of them for better curative effects.
   Materials and methods: Thirty patients with histologically confirmed stage III similar to IV (without distant metastasis) nasopharyngeal carcinoma were recruited between December 2013 and October 2014 with strict eligibility requirements and exclusion criteria. Bevacizumab 5 mg/kg, 80 mg/m(2) cisplatin and 67.5 Gy radiotherapy (helical tomotherapy [TOMO]) was given according to standard treatment protocols.
   Results: After 3 months, 24 complete responses (80%) and six partial responses (40%) were observed in our research. Twenty-four patients (80%) experienced oropharyngeal mucositis, 26% patients experienced weight loss caused by pharyngeal pain and dysphagia caused by oropharyngeal mucositis.
   Conclusion: Bevacizumab plus cisplatin and TOMO in treatment of locally advanced nasopharyngeal carcinoma can increase curative effects with low side effects and toxicities.
SN 1178-6930
PY 2015
VL 8
BP 1315
EP 1319
DI 10.2147/OTT.S80159
UT WOS:000355408200001
PM 26082647
ER

PT B
AU Sacco, AG
   Dobrosotskaya, IY
   Worden, FP
AF Sacco, Assuntina G.
   Dobrosotskaya, Irina Y.
   Worden, Francis P.
BE Todd, RF
   Cooney, KA
   Hayes, TG
   Mims, MP
   Worden, FP
TI Head and Neck Cancer
SO TUMOR BOARD REVIEW: GUIDELINE AND CASE REVIEWS IN ONCOLOGY, SECOND
   EDITION
BN 978-1-62070-060-0
PY 2015
BP 1
EP 9
UT WOS:000350004800001
ER

PT J
AU Chen, YP
   Wang, ZX
   Chen, L
   Liu, X
   Tang, LL
   Mao, YP
   Li, WF
   Lin, AH
   Sun, Y
   Ma, J
AF Chen, Y. P.
   Wang, Z. X.
   Chen, L.
   Liu, X.
   Tang, L. L.
   Mao, Y. P.
   Li, W. F.
   Lin, A. H.
   Sun, Y.
   Ma, J.
TI A Bayesian network meta-analysis comparing concurrent chemoradiotherapy
   followed by adjuvant chemotherapy, concurrent chemoradiotherapy alone
   and radiotherapy alone in patients with locoregionally advanced
   nasopharyngeal carcinoma
SO ANNALS OF ONCOLOGY
AB Given the lack of studies, whether the addition of adjuvant chemotherapy (AC) to concurrent chemoradiotherapy (CCRT) is superior to CCRT alone for locoregionally advanced nasopharyngeal carcinoma (NPC) remains unclear. The main objective of this Bayesian network meta-analysis was to determine the efficacy of CCRT + AC when compared with CCRT alone.
   We systematically searched databases and extracted data from randomized, controlled trials involving NPC patients randomly assigned to receive CCRT + AC, CCRT, or radiotherapy (RT). Overall survival (OS), locoregional recurrence-free survival (LRFS), and distant metastasis-free survival (DMFS) with hazard ratios (HRs) were investigated. A Bayesian network for different outcomes was established to incorporate all evidence. Multiple treatment comparisons based on the network integrated the efficacy of CCRT + AC, CCRT, and RT.
   Eight studies involving 2144 patients were analyzed. In the network meta-analysis, CCRT + AC and CCRT were both significantly better than RT alone for all outcomes, except that no significant difference was found between CCRT and RT for LRFS. Though ranking probabilities showed that CCRT + AC was ranked superior to CCRT for OS, LRFS, and DMFS, no significant differences were found between CCRT+AC and CCRT for all outcomes [OS: HR = 0.86, 95% credible interval (CrI) 0.60-1.16; LRFS: HR = 0.72, 95% CrI 0.43-1.15; DMFS: HR = 0.86, 95% CrI 0.62-1.16].
   No significant improvement was found following CCRT + AC compared with CCRT alone. Whether the omission of additional AC can reduce toxic effects without adversely affecting survival in patients with locoregionally advanced NPC should be further explored, in addition to the precise patient status that would benefit from AC following CCRT.
RI Chen, Yu-Pei/AAY-9539-2020
OI Chen, Yu-Pei/0000-0002-0010-3494; Wang, Zi-Xian/0000-0002-7950-787X;
   Liu, Xu (Steve)/0000-0003-4827-5524; Ma, Jun/0000-0002-1137-9349
SN 0923-7534
EI 1569-8041
PD JAN
PY 2015
VL 26
IS 1
BP 205
EP 211
DI 10.1093/annonc/mdu507
UT WOS:000347416300031
ER

PT J
AU Wu, SY
   Wu, YH
   Yang, MW
   Hsueh, WT
   Hsiao, JR
   Tsai, ST
   Chang, KY
   Chang, JS
   Yen, CJ
AF Wu, Shang-Yin
   Wu, Yuan-Hua
   Yang, Ming-Wei
   Hsueh, Wei-Ting
   Hsiao, Jenn-Ren
   Tsai, Sen-Tien
   Chang, Kwang-Yu
   Chang, Jeffrey S.
   Yen, Chia-Jui
TI Comparison of concurrent chemoradiotherapy versus neoadjuvant
   chemotherapy followed by radiation in patients with advanced
   nasopharyngeal carcinoma in endemic area: experience of 128 consecutive
   cases with 5 year follow-up
SO BMC CANCER
AB Background: Combined radiotherapy and chemotherapy is considered the standard of care for locally advanced nasopharyngeal carcinoma (LA-NPC) in Epstein-Barr virus infection endemic area. This study compared the long-term outcomes between LA-NPC patients treated with neoadjuvant chemotherapy followed by radiotherapy (NACT) and those treated with concurrent chemoradiotherapy (CCRT).
   Methods: From 2003 to 2007, a total of 128 histopathologically proven LA-NPC patients receiving either NACT or CCRT were consecutively enrolled at the National Cheng Kung University Hospital in Taiwan. NACT consisted of 3-week cycles of mitomycin, epirubicin, and cisplatin on day 1 and fluorouracil and leucovorin on day 8 (MEPFL) or weekly alternated cisplatin on day 1 and fluorouracil and leucovorin on day 8 (P-FL). CCRT comprised 3-week cycles of cisplatin (Cis 100) or 4-week cycles of cisplatin and fluorouracil (PF4). The first failure site, disease free survival (DFS), overall survival (OS), and other prognostic factors were analyzed.
   Results: Thirty-eight patients (30%) received NACT. Median follow-up duration was 53 months. More patients with advanced nodal disease (N2-N3) (86.8% vs 67.8%, p = 0.029) and advanced clinical stage (stage IVA-IVB) enrolled in the NACT group (55.2% vs 26.7%, p = 0.002). For NACT, both MEPFL and P-FL had similar 5-year DFS and OS (52.9% vs 50%, p = 0.860 and 73.5% vs 62.5%, p = 0.342, respectively). For CCRT, both PF4 and Cis 100 had similar 5-year DFS and OS (62.8% vs 69.6%, p = 0.49 and 72.9% vs 73.9%, p = 0.72, respectively). Compared to CCRT, NACT had similar 5-year DFS and OS (51.5% vs 65.1%, p = 0.28 and 71.7% vs 74.3%, p = 0.91, respectively). Among patients who were recurrence-free in the first 2 years after treatment, those treated with NACT experienced poorer locoregional control compared to those treated with CCRT (Hazard ratio = 2.57, 95% confidence interval: 1.02 to 6.47, p = 0.046).
   Conclusions: For LA-NPC, both CCRT and NACT were similarly efficacious treatment strategies in terms of long-term disease control and survival probability. Close locoregional follow-up is recommended for patients receiving NACT, because these patients are more prone to develop locoregional failure than patients receiving CCRT.
RI Chang, Jeffrey Shu-Ming/AAR-4161-2020; Chang, Kwang-Yu/G-9161-2011;
   Chang, Jeffrey Shu-Ming/B-1092-2010
OI Chang, Jeffrey Shu-Ming/0000-0002-3236-6205; WU,
   SHANG-YIN/0000-0003-2914-510X
EI 1471-2407
PD OCT 28
PY 2014
VL 14
AR 787
DI 10.1186/1471-2407-14-787
UT WOS:000344407800001
PM 25351202
ER

PT J
AU Tao, CJ
   Lin, L
   Zhou, GQ
   Tang, LL
   Chen, L
   Mao, YP
   Zeng, MS
   Kang, TB
   Jia, WH
   Shao, JY
   Mai, HQ
   Lin, AH
   Ma, J
   Sun, Y
AF Tao, Chang-Juan
   Lin, Li
   Zhou, Guan-Qun
   Tang, Ling-Long
   Chen, Lei
   Mao, Yan-Ping
   Zeng, Mu-Sheng
   Kang, Tie-Bang
   Jia, Wei-Hua
   Shao, Jian-Yong
   Mai, Hai-Qiang
   Lin, Ai-Hua
   Ma, Jun
   Sun, Ying
TI Comparison of Long-Term Survival and Toxicity of Cisplatin Delivered
   Weekly versus Every Three Weeks Concurrently with Intensity-Modulated
   Radiotherapy in Nasopharyngeal Carcinoma
SO PLOS ONE
AB Background: We aimed to compare the long-term survival outcomes and acute toxicity of cisplatin administered weekly versus every three weeks concurrently with intensity-modulated radiotherapy (IMRT) in patients with nasopharyngeal carcinoma (NPC).
   Methods: This was a retrospective review of 154 patients with histologically proven, non-disseminated NPC who were treated using IMRT between January 2003 and December 2007. Seventy-three patients (47.4%) received 5-7 weeks of 30-40 mg/m(2) cisplatin weekly; 81 patients (52.6%) received two or three cycles of 80 mg/m(2) cisplatin every three weeks. IMRT was delivered at 68 Gy/30 fractions to the nasopharyngeal gross target volume and 60-66 Gy to the involved neck area.
   Results: The clinical characteristics and treatment factors of the two groups were well-balanced. The median follow-up was 74 months (range, 6-123 months), and the 5-year overall survival, disease-free survival, locoregional relapse-free survival, and distant metastasis-free survival rates were 85.2% vs. 78.9% (P = 0.318), 71.6% vs. 71.0% (P = 0.847), 93.5% vs. 92.6% (P = 0.904), and 80.9% vs. 80.1% (P = 0.925) for the group treated every three weeks and weekly, respectively. Subgroup analyses indicated no significant differences in the survival rates of the two groups among patients with early-or advanced-stage disease. The incidence of acute toxicities was similar between groups.
   Conclusion: IMRT with concurrent cisplatin administered weekly or every three weeks leads to similar long-term survival outcomes and acute toxicity in NPC regardless of whether patients have early- or advanced-stage disease.
SN 1932-6203
PD OCT 16
PY 2014
VL 9
IS 10
AR e110765
DI 10.1371/journal.pone.0110765
UT WOS:000343210800110
PM 25329593
ER

PT J
AU Zheng, JH
   Lin, JG
   Wang, L
   Zhou, J
   Xie, B
   Xu, TW
   Zhang, WM
AF Zheng, Jihua
   Lin, Jianguang
   Wang, Lin
   Zhou, Juan
   Xie, Bo
   Xu, Tianwen
   Zhang, Weimin
TI Metastatic Nasopharyngeal Carcinoma Outcomes in Patients on Cisplatin
   with Nolatrexed or 5-Fluorouracil
SO ONCOLOGY RESEARCH AND TREATMENT
AB Background: Nasopharyngeal carcinoma (NPC) is one of the most common malignant tumors in southern China. In this study, we compared the clinical efficacy and toxicity of cisplatin with nolatrexed (LP) or 5-fluorouracil (FP) for NPC. Patients and Methods: 33 patients with metastatic NPC were randomized to the LP and FP regimens. The LP regimen consisted of continuous intravenous infusions of 740 mg/m(2) nolatrexed on days 1-5 and 25 mg/m(2) intravenous cisplatin on days 2-4. The FP regimen consisted of continuous intravenous infusions of 600 mg/m(2) 5-fluorouracil on days 1-5 and 25 mg/m(2) intravenous cisplatin on days 2-4. Cycles were repeated every 3 weeks until disease progression or completion of a total of 6 courses. Results: There were no significant differences in the response rates (RR), disease control rates (DCR), times to progression (UP), and median survival times (MST) between the regimens. The toxicities of the two regimens were mostly grade I/II, but the stomatitis incidence in the patients on the LP regimen was significantly lower than that on the FP regimen. Conclusions: The efficacy of the LP regimen was similar to that of the FP regimen. The LP regimen had lower toxicity.
SN 2296-5270
EI 2296-5262
PD OCT
PY 2014
VL 37
IS 10
BP 540
EP 544
DI 10.1159/000368107
UT WOS:000343969700001
PM 25342504
ER

PT J
AU Zhao, CL
   Chen, J
   Yu, B
   Chen, XY
AF Zhao, Changlin
   Chen, Jia
   Yu, Bin
   Chen, Xiaoyin
TI Improvement in quality of life in patients with nasopharyngeal carcinoma
   treated with non-invasive extracorporeal radiofrequency in combination
   with chennoradiotherapy
SO INTERNATIONAL JOURNAL OF RADIATION BIOLOGY
AB Purpose: To improve the quality of life (Q0L) of patients with nasopharyngeal carcinoma (NPC) after chemoradiotherapy (CRT), it is necessary to find an effective method to reduce the toxic side-effects of CRT.
   Materials and methods: Between June 2007 and June 2010, 83 previously untreated patients with NPC were randomized to receive CRT either with or without non-invasive extracorporeal radiofrequency (ERF). All the patients underwent radiation, and weekly chemotherapy of paclitaxel 135-175 mg/m(2) and cisplatin 60-90 mg/m(2). In addition, the patients in the treatment group also underwent non-invasive ERF on a radiofrequency machine at 13.56 MHz for 1 hour at 41-43 degrees C. After the completion of treatment, evaluation was carried out to determine the survival rate, disease-free survival time, and QOL. QOL was analyzed by using the European Organization for Research and Treatment of Cancer Quality of Life Questionnaire-Core 30 (EORTC QLQ-C30) and the European Organization for Research and Treatment of Cancer Quality of Life Questionnaire Head and Neck Cancer Module (EORTC QLQ-H&N35) every 6 months during the three-year period.
   Results: After completion of the treatments, the 36-month survival rate was 0.730 in the treatment group and 0.535 in the reference group (p = 0.041); the average disease-free survival time was 48 months in the treatment group and only 37.5 months in the reference group (p = 0.048). In the posttreatment questionnaires, several NPC-specific (pain, swallowing, speech, social eating, opening mouth, dry mouth, sticky saliva) QOL domains were better preserved with CRT + ERF compared to CRT at different time-points.
   Conclusions: The combination treatment of [RE with CRT can prolong the survival rate and disease-free survival time and improve the QOL for patients with NPC.
RI Zhao, chang-lin/AAE-9022-2019; yu, bin/AAJ-8592-2021
OI yu, bin/0000-0002-1258-4168
SN 0955-3002
EI 1362-3095
PD OCT
PY 2014
VL 90
IS 10
BP 853
EP 858
DI 10.3109/09553002.2014.916579
UT WOS:000343001200003
PM 24758521
ER

PT J
AU Xu, JH
   He, X
   Cheng, K
   Guo, WJ
   Bian, XH
   Jiang, XS
   Zhang, LF
   Huang, SF
AF Xu, Jianhua
   He, Xia
   Cheng, Kong
   Guo, Wenjie
   Bian, Xiuhua
   Jiang, Xuesong
   Zhang, Lanfang
   Huang, Shengfu
TI Concurrent chemoradiotherapy with nedaplatin plus paclitaxel or
   fluorouracil for locoregionally advanced nasopharyngeal carcinoma:
   Survival and toxicity
SO HEAD AND NECK-JOURNAL FOR THE SCIENCES AND SPECIALTIES OF THE HEAD AND
   NECK
AB Background. The purpose of this study was to review the survival and toxicity in patients with locoregionally advanced nasopharyngeal carcinoma (NPC) treated with intensity-modulated radiation therapy (IMRT) and concurrent nedaplatin plus paclitaxel or fluorouracil (NP or NF).
   Methods. A total of 155 patients with locoregionally advanced NPC seen at our institution between January 2008 and December 2010 were retrospectively reviewed. Seventy-nine cases (51%) were treated with IMRT and concurrent NP chemotherapy, and 76 cases (49%) were treated with IMRT and concurrent NF regimen. Survival and toxicity were reported.
   Results. The 3-year locoregional relapse-free survival, distant metastasis-free survival, progression-free survival (PFS), and overall survival (OS) rates were 90.3% and 87.8%, 79.7% and 81.1%, 77.3% and 71.1%, and 81.6% and 83.7% for the NF and NP group, respectively. The results were comparable to that of the cisplatin-based regimens. Acute and late toxicities were acceptable.
   Conclusion. IMRT with concurrent nedaplatin-based chemotherapy achieved comparable survival with acceptable toxicity to those of the cisplatin-based regimens in the treatment of locoregionally advanced NPC. (C) 2014 Wiley Periodicals, Inc.
SN 1043-3074
EI 1097-0347
PD OCT
PY 2014
VL 36
IS 10
BP 1474
EP 1480
DI 10.1002/hed.23487
UT WOS:000342157000018
PM 23996842
ER

PT J
AU Nwizu, T
   Adelstein, DJ
AF Nwizu, Tobenna
   Adelstein, David J.
TI In squamous cell head and neck cancer: which platinum, how much and how
   often?
SO EXPERT REVIEW OF ANTICANCER THERAPY
AB Head and neck squamous cell carcinoma is the fifth most common cancer worldwide. Patients who present with locally advanced disease are usually treated with a combined modality approach, often including chemotherapy, and frequently using the platinum agents cisplatin or carboplatin. In locally advanced head and neck squamous cell carcinoma, carboplatin and cisplatin have both been found to produce a survival benefit when added to radiation therapy. Although it appears that cisplatin may be more active, carboplatin is better tolerated. Cisplatin has been given concurrently with radiation every 3 weeks, weekly or daily. There have been no prospective trials comparing the different cisplatin dose schedules, but a dose of 100 mg/m(2) administered every 3 weeks on days 1, 22 and 43 with concurrent standard fractionation radiation therapy is the most widely used and tested regimen. The required total dose of cisplatin is also not known, although a necessary dose threshold of 200 mg/m(2) has been suggested.
SN 1473-7140
EI 1744-8328
PD SEP
PY 2014
VL 14
IS 9
BP 1033
EP 1039
DI 10.1586/14737140.2014.924399
UT WOS:000341183500007
PM 24998393
ER

PT J
AU Loong, HH
   Chan, ATC
AF Loong, Herbert H.
   Chan, Anthony T. C.
TI Controversies in the systemic treatment of Nasopharyngeal carcinoma
SO ORAL ONCOLOGY
AB In conjunction with radiotherapy, the concurrent use of systemic chemotherapy has been proven to improve treatment outcome and thus have been incorporated into the treatment paradigm for patients with loco-regionally advanced Nasopharyngeal carcinoma. The benefits from the use of chemotherapy in stage II disease remain controversial. There is now also increasing evidence for the use of neoadjuvant chemotherapy prior to definitive concurrent chemoirradiation, which is associated with decreased risks of distant metastases, translating to improvement in overall survival. Dose intensity of chemotherapy administered during radiotherapy has been shown to have prognostic significance in NPC treatment. The role of adjuvant chemotherapy after completion of concurrent chemoirradiation is less well defined, with studies indicating an insignificant survival improvement. However, this approach may still be of value in patients with high-risk disease. Data in support of this approach shall become available in the coming years. This article will discuss and highlight these findings and controversies in systemic treatment of NPC. (C) 2014 Elsevier Ltd. All rights reserved.
RI Chan, Anthony Tak Cheung/R-3940-2018; Loong, Herbert/J-5413-2017
OI Chan, Anthony Tak Cheung/0000-0002-6912-8091; Loong,
   Herbert/0000-0002-6607-1106
SN 1368-8375
EI 1879-0593
PD SEP
PY 2014
VL 50
IS 9
BP 785
EP 790
DI 10.1016/j.oraloncology.2014.01.010
UT WOS:000340267300004
PM 24556422
ER

PT J
AU Chen, SP
   Yang, Q
   Wang, CJ
   Zhang, LJ
   Fang, Y
   Lei, FY
   Wu, S
   Song, LB
   Guo, X
   Guo, L
AF Chen, Shu-Peng
   Yang, Qi
   Wang, Chan-Juan
   Zhang, Long-Juan
   Fang, Yi
   Lei, Fang-Yong
   Wu, Shu
   Song, Li-Bing
   Guo, Xiang
   Guo, Ling
TI Transducin beta-like 1 X-linked receptor 1 suppresses cisplatin
   sensitivity in Nasopharyngeal Carcinoma via activation of NF-kappa B
   pathway
SO MOLECULAR CANCER
AB Background: Transducin beta-like 1 X-linked receptor 1 (TBL1XR1) is an important transcriptional cofactor involved in the regulation of many signaling pathways, and is associated with carcinogenesis and tumor progression. However, the precise role of TBL1XR1 in these processes is not well understood.
   Methods: We detected the expression of TBL1XR1 protein and mRNA in nasopharyngeal carcinoma (NPC) cell lines and biopsies by western blotting, real-time PCR and immunohistochemical staining (IHC). Overexpression of TBL1XR1 in NPC enhanced chemoresistance to cisplatin using two NPC cell lines in vitro and in vivo.
   Results: TBL1XR1 was upregulated in NPC cell lines and clinical samples. The expression of TBL1XR1 was correlated with several clinicopathological factors including clinical stage, T classification, N classification and patient survival. Univariate and multivariate analysis revealed that TBL1XR1 was an independent prognostic factor for patient survival. In vitro and in vivo studies demonstrated that TBL1XR1 high expression induced resistance to cisplatin-induced apoptosis in NPC cells. Furthermore, we found that TBL1XR1 activated the NF-kappa B pathway and promoted transcription of genes downstream of NF-kappa B, especially anti-apoptotic genes.
   Conclusions: Upregulation of TBL1XR1 induces NPC cells resistance to cisplatin by activating the NF-kappa B pathway, and correlates with poor overall survival of NPC patients. TBL1XR1 has a pivotal role in NPC and could be a valuable prognostic factor as well as a novel biomarker for tailoring appropriate therapeutic regimes.
RI Song, LB/AAL-1968-2020
SN 1476-4598
PD AUG 22
PY 2014
VL 13
AR 195
DI 10.1186/1476-4598-13-195
UT WOS:000341321500001
PM 25145705
ER

PT J
AU Kunieda, F
   Kiyota, N
   Tahara, M
   Kodaira, T
   Hayashi, R
   Ishikura, S
   Mizusawa, J
   Nakamura, K
   Fukuda, H
   Fujii, M
AF Kunieda, Futoshi
   Kiyota, Naomi
   Tahara, Makoto
   Kodaira, Takeshi
   Hayashi, Ryuichi
   Ishikura, Satoshi
   Mizusawa, Junki
   Nakamura, Kenichi
   Fukuda, Haruhiko
   Fujii, Masato
CA Japan Clinical Oncology Grp
TI Randomized Phase II/III Trial of Post-operative Chemoradiotherapy
   Comparing 3-Weekly Cisplatin with Weekly Cisplatin in High-risk Patients
   with Squamous Cell Carcinoma of Head and Neck: Japan Clinical Oncology
   Group Study (JCOG1008)
SO JAPANESE JOURNAL OF CLINICAL ONCOLOGY
AB A randomized Phase II/III study was launched in Japan to evaluate the non-inferiority of concurrent chemoradiotherapy with weekly cisplatin (40 mg/m(2)) compared with concurrent chemoradiotherapy with 3-weekly cisplatin (100 mg/m(2)) for post-operative high-risk patients with locally advanced squamous cell carcinoma of head and neck. This study began in October 2012, and a total of 260 patients will be accrued from 18 institutions within 5 years. The primary endpoint of the Phase II part is proportion of treatment completion and that of the Phase III part is overall survival. The secondary endpoints are relapse-free survival, local relapse-free survival, nutrition-support-free survival, non-hospitalized treatment period during permissible treatment period and adverse events. This trial was registered at the UMIN Clinical Trials Registry as UMIN 000009125 [http://www.umin.ac.jp/ctr/].
RI Kiyota, Naomi/K-3226-2016; Fujimoto, Yasushi/I-1677-2012
OI Kiyota, Naomi/0000-0001-8021-6116; Fujimoto, Yasushi/0000-0002-6044-686X
SN 0368-2811
EI 1465-3621
PD AUG
PY 2014
VL 44
IS 8
BP 770
EP 774
DI 10.1093/jjco/hyu067
UT WOS:000340244200011
PM 24842866
ER

PT J
AU Osman, N
   Elamin, YY
   Rafee, S
   O'Brien, C
   Stassen, LFA
   Timon, C
   Kinsella, J
   Brennan, S
   O'Byrne, KJ
AF Osman, Nemer
   Elamin, Yasir Y.
   Rafee, Shereen
   O'Brien, Cathal
   Stassen, Leo F. A.
   Timon, Conrad
   Kinsella, John
   Brennan, Sinead
   O'Byrne, Kenneth J.
TI Weekly cisplatin concurrently with radiotherapy in head and neck
   squamous cell cancer: a retrospective analysis of a tertiary institute
   experience
SO EUROPEAN ARCHIVES OF OTO-RHINO-LARYNGOLOGY
AB Radiotherapy combined with three weekly 100 mg/m(2) of cisplatin is the accepted standard of care in head and neck squamous cell carcinoma. However, this regimen is associated with severe toxicities with devastating effects on patients. Alternative protocols like weekly 40 mg/m(2) have been used in an attempt to reduce toxicities. The main objective of the present study is to identify the dose intensities and toxicities of weekly cisplatin in patients treated in a tertiary centre over a 12 month period. Included patients had squamous cell carcinoma arising in the oral cavity, oropharynx, larynx, or hypopharynx. Patients were excluded if they had nasopharyngeal squamous cell carcinoma, distant metastasis or if they had prior treatment for head and neck cancer excluding neck dissection. During the study period, 52 patients met the inclusion criteria and their data were retrospectively obtained from the patients' database of St James hospital, Dublin. The median age of the study cohort was 54 years (range 33-73). Of the patients, 40 (76.9 %) were male and 12 (20.1 %) were female. The primary tumour sites were as follows: oral cavity and oropharynx in 38 (73 %), larynx in 10 (19 %), and hypopharynx in 4 (8 %). In total, 33 (63.5 %) patients had stage IV disease, while 19 (36.5 %) had stage III disease. Treatment was definitive in 35 (67 %) patients and adjuvant in 17 (35 %). Full-dose radiotherapy was achieved in 50 (96 %) patients. Only 22 (42.3 %) patients completed the intended six cycles of chemotherapy. Cumulative dose of 200 mg/m 2 or more was reached in 37 (71 %) patients. The acute adverse effects included grades 3 and 4 mucositis, which occurred in 22 (43.3 %) and 6 patients (12 %), respectively. Grade 3 and 4 neutropenia occurred in six (11.5 %) and three (5.7 %) patients, respectively. The only other haematological toxicity was grade 3 anaemia in 20 (38.4 %) patients. There was no grade 3 or 4 renal toxicity among the study cohort, although grade 2 was observed in six (11.5 %) patients. Death occurred in one patient due to neutropenic septicaemia. In conclusion, weekly cisplatin is associated with moderate to severe toxicities and might lead to suboptimal chemotherapy delivery. More prospective clinical studies are required to determine the optimal chemoradiation regimen in head and neck squamous cell carcinoma.
RI O'Brien, Cathal/AAV-4672-2021
OI O'Brien, Cathal/0000-0001-9099-7462; Stassen, Leo/0000-0002-9232-754X;
   Brennan, sinead/0000-0001-8427-6554
SN 0937-4477
EI 1434-4726
PD AUG
PY 2014
VL 271
IS 8
BP 2253
EP 2259
DI 10.1007/s00405-013-2749-9
UT WOS:000339973400024
PM 24121822
ER

PT J
AU Tang, JM
   Ma, XM
   Hou, YL
   Dai, LY
   Cao, HB
   Ye, M
   Bai, YR
AF Tang, Jian Min
   Ma, Xiu Mei
   Hou, Yan Li
   Dai, Li Yan
   Cao, Hong Bin
   Ye, Ming
   Bai, Yong Rui
TI Analysis of simultaneous modulated accelerated radiotherapy (SMART) for
   nasopharyngeal carcinomas
SO JOURNAL OF RADIATION RESEARCH
AB The purpose of this study was to analyze the clinical outcomes of simultaneous modulated accelerated radiotherapy (SMART) in patients with nasopharyngeal carcinoma (NPC). A total of 97 patients who underwent SMART for NPC between August 2005 and November 2011 were evaluated. The prescribed dose was 69.9 Gy/30 fractions at 2.33 Gy/fraction to the primary gross tumor volume (PGTV) including the nasopharynx gross target volume and the positive neck lymph nodes, and 60 Gy/30 fraction at 2.0 Gy/fraction to the PCTV1; 54 Gy/30 fractions at 1.8 Gy/fraction was given to the PCTV2. Among 59 patients with local advanced disease, 31 patients received concurrent chemoradiotherapy (chemo-RT) with a regimen consisting of 135 mg/m(2) paclitaxel on Day 1 and 25 mg/m(2) cisplatin on Days 1-3. The median follow-up period was 42 months. The local control rate (LCR), distant metastases-free survival (DMFS) and overall survival (OS) rates were 93.3%, 90.3% and 91.6% at 3 years, and 87.6%, 87.9% and 85.7% at 5 years, respectively. There was no significant difference in outcome with respect to these three indicators for Stage III and IV disease treated with/without concurrent chemoradiotherapy (P > 0.05). Acute toxicities included Grade 3 mucositis, skin desquamation, and leucopenia, which occurred in 78 (80.4%), 8 (8.2%), and 45 (46.4%) patients, respectively. No patient had a Grade 3-4 late toxicity. SMART was associated with a favorable outcome for NPC with acceptable toxicity. The local-regional control was excellent but distant metastasis remains the main risk. The combination of SMART and chemotherapy needs to be optimized through further studies to enhance outcomes for locally advanced diseases.
SN 0449-3060
EI 1349-9157
PD JUL
PY 2014
VL 55
IS 4
BP 794
EP 802
DI 10.1093/jrr/rru012
UT WOS:000339920200023
PM 24614820
ER

PT J
AU Ueno, T
   Endo, K
   Kondo, S
   Wakisaka, N
   Murono, S
   Ito, M
   Yoshizaki, T
AF Ueno, Takayoshi
   Endo, Kazuhira
   Kondo, Satoru
   Wakisaka, Naohiro
   Murono, Shigeyuki
   Ito, Makoto
   Yoshizaki, Tomokazu
TI Factors Affecting Outcomes of Alternating Chemoradiotherapy for
   Nasopharyngeal Cancer
SO ANNALS OF OTOLOGY RHINOLOGY AND LARYNGOLOGY
AB Objective: Nasopharyngeal cancer (NPC) is radiosensitive and chemosensitive. We evaluated the efficacy of alternating chemoradiotherapy in patients with advanced NPC.
   Methods: Alternating chemoradiotherapy was initiated in 30 patients with NPC, and 27 patients with cancer stages II (n = 6), III (n = 8), IVA (n = 9), and IVB (n = 4) were retrospectively analyzed. Chemotherapy was initially administered followed by radiotherapy, and chemotherapy, radiotherapy, and chemotherapy were alternately administered. Of the 27 patients, 22 patients received cisplatin (50 mg/m(2)/day, days 6 and 7) and 5-fluorouracil (5-FU; 800 mg/m(2)/day, days 1-5), whereas 5 patients received carboplatin (AUC 4-5, day 6) and 5-FU.
   Results: Of the 27 patients, 19 (70%) received 3 chemotherapy courses. The total duration of alternating chemoradiotherapy was 81 to 101 days (median, 90 days). At a median follow-up of 53 months, the 5-year progression-free survival (PFS) was 71%. Multivariate analysis showed that weight loss and the number of chemotherapy courses had a significant effect on PFS.
   Conclusion: Alternating chemoradiotherapy led to similar or higher survival rates compared with concurrent chemoradiotherapy, which was characterized by good compliance and adaptable intensity.
SN 0003-4894
EI 1943-572X
PD JUL
PY 2014
VL 123
IS 7
BP 509
EP 516
DI 10.1177/0003489414525122
UT WOS:000337974800009
PM 24634152
ER

PT J
AU Ye, W
   Liu, RY
   Pan, CC
   Jiang, WQ
   Zhang, L
   Guan, ZZ
   Wu, JX
   Ying, XF
   Li, LX
   Li, S
   Tan, W
   Zeng, MS
   Kang, TB
   Liu, Q
   Thomas, GR
   Huang, ML
   Deng, WG
   Huang, WL
AF Ye, Wen
   Liu, Ranyi
   Pan, Changchuan
   Jiang, Wenqi
   Zhang, Li
   Guan, Zhongzhen
   Wu, Jiangxue
   Ying, Xiaofang
   Li, Lixia
   Li, Su
   Tan, Wen
   Zeng, Musheng
   Kang, Tiebang
   Liu, Qing
   Thomas, George R.
   Huang, Manli
   Deng, Wuguo
   Huang, Wenlin
TI Multicenter Randomized Phase 2 Clinical Trial of a Recombinant Human
   Endostatin Adenovirus in Patients with Advanced Head and Neck Carcinoma
SO MOLECULAR THERAPY
AB A randomized, open-label, phase 2, multicenter clinical trial was conducted to evaluate the efficacy and safety of the addition of a recombinant human endostatin adenovirus (E10A) to cisplatin and paclitaxel in patients with advanced head and neck squamous cell carcinoma or nasopharyngeal carcinoma. Patients with locally advanced or metastatic head and neck squamous cell carcinoma or nasopharyngeal carcinoma not suitable for operation or radiotherapy were randomly assigned to receive E10A plus chemotherapy every 3 weeks for a maximum of six cycles or to receive chemotherapy only. One hundred and thirty-six eligible patients were randomly assigned. The addition of E10A did not significantly improve the objective response rate (29.9 versus 39.7%, P = 0.154). However, patients who received endostatin had longer progression-free survival (7.03 versus 3.60 months, P = 0.006; hazard ratio: 0.55). The combination of E10A with chemotherapy benefited prior chemotherapy-treated patients and those who received three to four treatment cycles (6.50 versus 3.43 months, P = 0.003; 8.27 versus 4.27 months, P = 0.018; respectively). The overall disease control rate significantly increased from 80.6% in the control group to 92.6% in the test group (P = 0.034). Except for fever, no adverse events were associated with the E10A treatment. In summary, E10A plus chemotherapy is a safe and effective therapeutic approach in patients with advanced head and neck squamous cell carcinoma or nasopharyngeal carcinoma.
RI Liu, Ran-yi/L-1008-2019
OI Deng, wuguo/0000-0002-1193-1500
SN 1525-0016
EI 1525-0024
PD JUN
PY 2014
VL 22
IS 6
BP 1221
EP 1229
DI 10.1038/mt.2014.53
UT WOS:000336717300018
PM 24662947
ER

PT J
AU Zhang, L
   Huang, Y
   Wu, X
   Liang, WH
   Fang, WF
   Hu, ZH
   Qin, T
AF Zhang, Li
   Huang, Yan
   Wu, Xuan
   Liang, Wenhua
   Fang, Wenfeng
   Hu, Zhihuang
   Qin, Tao
TI A randomized, multicenter phase HI clinical trial comparing gemcitabine
   and eisplatia with 5-fluoronracil and cisplatin in the treatment of
   recurrent or metastatic nasopharyngeal carcinoma.
SO JOURNAL OF CLINICAL ONCOLOGY
CT 50th Annual Meeting of the American-Society-of-Clinical-Oncology (ASCO)
CY MAY 30-JUN 03, 2014
CL Chicago, IL
SP Amer Soc Clin Oncol
RI Wu, Xuan/AAE-4778-2020
SN 0732-183X
EI 1527-7755
PD MAY 20
PY 2014
VL 32
IS 15
SU S
MA TPS6098
DI 10.1200/jco.2014.32.15_suppl.tps6098
UT WOS:000358613202172
ER

PT J
AU Twu, CW
   Wang, WY
   Chen, CC
   Liang, KL
   Jiang, RS
   Wu, CT
   Shih, YT
   Lin, PJ
   Liu, YC
   Lin, JC
AF Twu, Chih-Wen
   Wang, Wen-Yi
   Chen, Chien-Chih
   Liang, Kai-Li
   Jiang, Rong-San
   Wu, Ching-Te
   Shih, Yi-Ting
   Lin, Po-Ju
   Liu, Yi-Chun
   Lin, Jin-Ching
TI Metronomic Adjuvant Chemotherapy Improves Treatment Outcome in
   Nasopharyngeal Carcinoma Patients With Postradiation Persistently
   Detectable Plasma Epstein-Barr Virus Deoxyribonucleic Acid
SO INTERNATIONAL JOURNAL OF RADIATION ONCOLOGY BIOLOGY PHYSICS
AB Purpose: To investigate the effects of adjuvant chemotherapy in nasopharyngeal carcinoma (NPC) patients with persistently detectable plasma Epstein-Barr virus DNA (pEBV DNA) after curative radiation therapy plus induction/concurrent chemotherapy.
   Methods and Materials: The study population consisted of 625 NPC patients with available pEBV DNA levels before and after treatment. Eighty-five patients with persistently detectable pEBV DNA after 1 week of completing radiation therapy were eligible for this retrospective study. Of the 85 patients, 33 were administered adjuvant chemotherapy consisting of oral tegafur-uracil (2 capsules twice daily) for 12 months with (n=4) or without (n=29) preceding intravenous chemotherapy of mitomycin-C, epirubicin, and cisplatin. The remaining 52 patients who did not receive adjuvant chemotherapy served as the control group.
   Results: Baseline patient characteristics at diagnosis (age, sex, pathologic type, performance status, T classification, N classification, and overall stage), as well as previous treatment modality, were comparable in both arms. After a median follow-up of 70 months for surviving patients, 45.5% (15 of 33 patients) with adjuvant chemotherapy and 71.2% (37 of 52 patients) without adjuvant chemotherapy experienced tumor relapses (P=.0323). There were a significant reduction in distant failure (P=.0034) but not in local or regional recurrence. The 5-year overall survival rate was 71.6% for patients with adjuvant chemotherapy and 28.7% for patients without adjuvant chemotherapy (hazard ratio 0.27; 95% confidence interval 0.17-0.55; P<.0001).
   Conclusions: Our retrospective data showed that adjuvant chemotherapy can reduce distant failure and improve overall survival in NPC patients with persistently detectable pEBV DNA after curative radiation therapy plus induction/concurrent chemotherapy. (C) 2014 Elsevier Inc.
SN 0360-3016
EI 1879-355X
PD MAY 1
PY 2014
VL 89
IS 1
BP 21
EP 29
DI 10.1016/j.ijrobp.2014.01.052
UT WOS:000334590500006
PM 24725686
ER

PT J
AU Wei, WH
   Huang, ZL
   Li, SE
   Chen, HM
   Zhang, GY
   Li, SX
   Hu, WH
   Xu, T
AF Wei, Weihong
   Huang, Zeli
   Li, Shaoen
   Chen, Hemei
   Zhang, Guoyi
   Li, Shuxia
   Hu, Weihan
   Xu, Tao
TI Pretreatment Epstein-Barr Virus DNA Load and Cumulative Cisplatin Dose
   Intensity Affect Long-Term Outcome of Nasopharyngeal Carcinoma Treated
   with Concurrent Chemotherapy: Experience of an Institute in an Endemic
   Area
SO ONCOLOGY RESEARCH AND TREATMENT
AB Background: We retrospectively compared the long-term efficacy of concurrent chemoradiotherapy (CCRT) regimens (docetaxel vs. cisplatin), total dose intensity of cisplatin (> 200 vs. <= 200 mg/m(2)) and pretreatment plasma levels of Epstein-Barr virus (EBV) DNA for nasopharyngeal carcinoma (NPC), and investigated the prognostic factors. Methods: We enrolled 214 patients diagnosed with NPC and treated with CCRT. 41 patients received weekly docetaxel and 173 weekly cisplatin. 62 received cumulative cisplatin of <= 200 mg/m(2) and 111, > 200 mg/m(2). Pretreatment levels of EBV DNA were available for 155 patients. Results: Patients receiving concurrent weekly docetaxel and cisplatin had similar 5-year rates for overall survival (OS) (p = 0.306), progression-free survival (PFS) (p = 0.133), distant failure-free survival (DFS) (p = 0.110), and locoregional failure-free survival (LFS) (p = 0.452). Cumulative cisplatin of > 200 mg/m(2) improved the 5-year rates of PFS (p = 0.018) and DFS (p = 0.042) significantly in comparison with cumulative cisplatin of <= 200 mg/m(2). EBV DNA levels of >= 1,500 copies/ml was closely associated with poor DFS (p = 0.011), PFS (p = 0.006), and OS (p = 0.004). Conclusions: Weekly cisplatin was well tolerated in CCRT, during which cumulative cisplatin of > 200 mg/m(2) improved PFS and DFS. The long-term efficacy of concurrent docetaxel was -similar to that of concurrent cisplatin. The EBV DNA level was the most significant prognostic factor.
SN 2296-5270
EI 2296-5262
PD MAR
PY 2014
VL 37
IS 3
BP 88
EP 95
DI 10.1159/000360178
UT WOS:000332308600001
PM 24685911
ER

PT J
AU Rosenblatt, E
   Abdel-Wahab, M
   El-Gantiry, M
   Elattar, I
   Bourque, JM
   Afiane, M
   Benjaafar, N
   Abubaker, S
   Chansilpa, Y
   Vikram, B
   Levendag, P
AF Rosenblatt, Eduardo
   Abdel-Wahab, May
   El-Gantiry, Mahmoud
   Elattar, Inas
   Bourque, Jean Marc
   Afiane, M'hamed
   Benjaafar, Nouredine
   Abubaker, Shahid
   Chansilpa, Yaowalak
   Vikram, Bhadrasain
   Levendag, Peter
TI Brachytherapy boost in loco-regionally advanced nasopharyngeal
   carcinoma: a prospective randomized trial of the International Atomic
   Energy Agency
SO RADIATION ONCOLOGY
AB Background: The purpose was to determine whether a brachytherapy boost improves outcomes in patients with advanced nasopharyngeal carcinoma treated with standard chemo-radiotherapy.
   Methods: Patients with nasopharyngeal carcinoma WHO grades I-III and TNM stages III or non-metastatic stage IV were eligible for this phase III study. Patients were randomized to either arm (A) induction chemotherapy, followed by external beam radiotherapy (EBRT) with concomitant cisplatin (n = 139) or arm (B), the same schedule plus a brachytherapy boost to the nasopharynx (n = 135). The EBRT doses given were 70 Gy to the primary tumour and positive lymph nodes and 46 Gy to the negative neck. The additional brachytherapy boost in arm (B) was given by either low dose-rate (LDR - 11 Gy) or high dose-rate (HDR - 3 fractions of 3.0 Gy) brachytherapy. The primary endpoint was 3-year overall survival (OS) and secondary endpoints were: local control, regional control, distant metastasis and grade 3-4 adverse events.
   Results: 274 patients were randomized between September 2004 and December 2008. The two arms were comparable with regard to age, gender, stage and grade. 273 patients completed treatment. Median follow-up was 29 months (0.2-67 months). The effect of treatment arm, country, age, gender, WHO pathology, stage (T3-4, N2-3 versus other) and chemotherapy on overall survival (OS), disease-free survival (DFS) and local recurrence-free survival (LRFS) was studied. Stage significantly affected OS (p = 0.024) and DFS (p = 0.018) while age significantly affected OS (p = 0.014). None of the other factors studied were significant. The 3-year LRFS was 60.5% and 54.4% in arms A and B respectively (p = 0.647). The 3-year regional control rate in the neck was 59.7% and 54.3% respectively (p = 0.7). Distant metastasis developed in 59.7% of patients in arm A and 55.4% in arm B (p = 0.377). Patients with T1/T2 N + had a 3 year LRFS of 51.8% in Arm A (62 patients) versus 57.9% in Arm B (67 patients) (p = 0.343). The grade 3-4 toxicity rate was 21.6% (30/139) and 24.4% (33/135) respectively (p = 0.687).
   Conclusions: The addition of a brachytherapy boost to external beam radiotherapy and chemotherapy did not improve outcome in loco-regionally advanced nasopharyngeal carcinoma.
EI 1748-717X
PD MAR 1
PY 2014
VL 9
AR 67
DI 10.1186/1748-717X-9-67
UT WOS:000209614700001
PM 24581393
ER

PT J
AU Fan, KH
   Lin, CY
   Kang, CJ
   Lee, LY
   Huang, SF
   Liao, CT
   Chen, IH
   Ng, SH
   Wang, HM
   Chang, JTC
AF Fan, Kang-Hsing
   Lin, Chien-Yu
   Kang, Chung-Jan
   Lee, Li-Yu
   Huang, Shiang-Fu
   Liao, Chun-Ta
   Chen, I-How
   Ng, Shu-Hang
   Wang, Hung-Ming
   Chang, Joseph Tung-Chieh
TI Postoperative Concomitant Chemoradiotherapy Improved Treatment Outcomes
   of Patients with Oral Cavity Cancer with Multiple-Node Metastases but No
   Other Major Risk Factors
SO PLOS ONE
AB Purpose: To investigate the results of postoperative radiotherapy (PORT) for the treatment of pathologic N2b/c squamous cell carcinoma of the oral cavity (OSCC).
   Mterials and Methods: This study reviewed cancer registry data collected in our hospital from 1998 to 2009 with the following inclusion criteria: primary OSCC, treatment with radical surgery, and multiple nodal metastases. Patients who had extracapsular spreading of the lymph node metastases or positive resection margins or who refused to undergo PORT were excluded. The prescribed dose of PORT was 60-66 Gy. Concurrent chemotherapy was optional. Patient characteristics, treatment parameters and clinical outcome were recorded. The primary end point was overall survival, and the secondary endpoint was disease status.
   Results: There were 138 eligible cases, and the median follow-up period was 35 months. The 3-year overall survival rate was 56%. Univariate analysis revealed that pathologic T4 status (pT4), bone marrow invasion, and lymphatic invasion were significantly correlated with poor outcome (p < 0.05). Multivariate analysis showed that pT4, lymphatic invasion, and the no concurrent chemotherapy were independent poor prognostic factors (p < 0.05). Fifty-four patients had tumor recurrence. The 3-year recurrence-free survival rate was 59%. Skin invasion, pT4, and bone marrow invasion were correlated with poor prognosis in the univariate analysis (p < 0.05). Only pT4 (p, 0.01) and no concurrent chemotherapy (p = 0.03) were independently correlated with poor recurrence-free survival.
   Conclusion: For OSCC patients with multiple-node metastases without extracapsular spreading or positive resection margins, PORT without concurrent chemotherapy correlated to inferior outcome. Multiple lymph node metastases might be considered an indication for concurrent chemotherapy.
OI Fan, Kang-Hsing/0000-0002-0910-7803
SN 1932-6203
PD FEB 24
PY 2014
VL 9
IS 2
AR e86922
DI 10.1371/journal.pone.0086922
UT WOS:000331880700005
PM 24586259
ER

PT J
AU Yi, JL
   Huang, XD
   Gao, L
   Luo, JW
   Zhang, SP
   Wang, K
   Qu, Y
   Xiao, JP
   Xu, GZ
AF Yi, Junlin
   Huang, Xiaodong
   Gao, Li
   Luo, Jingwei
   Zhang, Shiping
   Wang, Kai
   Qu, Yuan
   Xiao, Jianping
   Xu, Guozhen
TI Intensity-modulated radiotherapy with simultaneous integrated boost for
   locoregionally advanced nasopharyngeal carcinoma
SO RADIATION ONCOLOGY
AB Objective: To compare the treatment outcomes of intensity-modulated radiotherapy with simultaneous integrated boost (IMRT-SIB) alone to concurrent chemoradiotherapy (CCRT) for locoregionally advanced nasopharyngeal carcinoma (NPC).
   Methods: From November 2001 to December 2009, 333 patients with pathologically diagnosed, locoregionally advanced NPC were treated by IMRT-SIB with or without weekly cisplatin concurrent chemotherapy at our institute. Among them, 62 patients received neo- or adjuvant chemotherapy or molecular target drugs were excluded from this analysis. There were 129 patients received IMRT-SIB alone, and 142 patients received IMRT-SIB with weekly cisplatin 30 mg/m(2) for 7 weeks. The radiotherapy protocol was identical for each group.
   Results: There were no significant differences in survival between CCRT and IMRT-SIB group in terms of gender, T/N classifications and concurrent chemoradiotherapy. The 5-year local control (LC), overall survival (OS), disease-free survival (DFS) and distant metastasis-free survival (DMFS) for the entire group were 87.0%, 79.4%, 69.7 and 83.3%, respectively. The LC, OS, DFS and DMFS for CCRT and IMRT-SIB alone groups were 80.6% vs. 90.8% (P = 0.10), 71.7% vs. 83.2% (P = 0.201), 63.9% vs. 74.6% (P = 0.07), and 79.6% vs. 86.0% (P = 0.27), respectively.
   Conclusion: Compared to CCRT, IMRT-SIB alone had demonstrated similar disease LC, OS, DFS and DMFS in locoregionally advanced NPC. Careful radiation target volume design and simultaneous integrated boost may play a role that overrides the benefit from concurrent chemotherapy. Further investigation with randomized study is necessary to determine whether IMRT-SIB alone can achieve similar outcomes of concurrent chemoradiotherapy.
SN 1748-717X
PD FEB 18
PY 2014
VL 9
AR 56
DI 10.1186/1748-717X-9-56
UT WOS:000335192000002
PM 24533569
ER

EF
