# Supplementary material for: Comparing the efficacy and safety of cisplatin and other platinum-based chemotherapies in locally advanced nasopharyngeal carcinoma: a systematic review and meta-analysis
Source: BMC Cancer. 2022 Jun 6;22:616. doi: 10.1186/s12885-022-09712-z (PMC9169397; doi:10.1186/s12885-022-09712-z)
Supplement: Supplementary file 1 — Additional file 1. [file 12885_2022_9712_MOESM1_ESM.zip › Supplementary material/retrieval results/savedrecsWEB350.ciw]

FN Clarivate Analytics Web of Science
VR 1.0
PT J
AU Jagdis, A
   Laskin, J
   Hao, D
   Hay, J
   Wu, J
   Ho, C
AF Jagdis, Amanda
   Laskin, Janessa
   Hao, Desiree
   Hay, John
   Wu, Jonn
   Ho, Cheryl
TI Dose Delivery Analysis of Weekly Versus 3-Weekly Cisplatin Concurrent
   With Radiation Therapy for Locally Advanced Nasopharyngeal Carcinoma
   (NPC)
SO AMERICAN JOURNAL OF CLINICAL ONCOLOGY-CANCER CLINICAL TRIALS
AB Objective: The purpose of this study was to analyze the dose delivery and toxicity of weekly cisplatin versus high-dose cisplatin given every 3 weeks in a tertiary oncology clinic.
   Methods: From January 2000 to July 2009, patients with biopsy-proven nasopharyngeal carcinoma receiving concurrent cisplatin with curative-intent radiation therapy (RT) were included. Before 2005, most patients received cisplatin (Q3) (100 mg/m(2) intravenously days 1, 22, and 43 of RT) and 3-dimensional conformal RT (66 Gy, 33 fractions). After 2005, most patients received weekly cisplatin (Q1) (40 mg/m(2) intravenously weekly for 7wk of RT) and intensity-modulated radiotherapy (70 Gy, 35 fractions).
   Results: Seventy-three patients were analyzed: 45 for Q1 and 28 for Q3. Cumulative doses >= 200 mg/m(2) were achieved in 80% of Q1 and 86% of Q3 patients, respectively. Dose reduction due to toxicity was required in 2/45 (4%) of Q1 patients compared with 11/28 (39%) of Q3 patients (P = 0.0003). Toxicities in Q1 and Q3 patients included: hospitalization for acute toxicity in 20% and 35.7%; mean weight loss 10.85% and 8.75%; percutaneous endoscopic gastrostomy tube placement in 25.6% and 29.6%; and grade 3 dehydration in 11.1% and 17.9%, respectively. Median follow-up time was 3 years for Q1 and 6 years for Q3 patients. Median disease-free survival was 46 months for the Q1 group and 53 months for the Q3 group (P = 0.667). There was no difference in overall survival between Q1 and Q3.
   Conclusions: In this series, weekly 40 mg/m(2) cisplatin and 3-weekly 100 mg/m(2) cisplatin showed similar deliverability, toxicity profiles, and outcomes. At our center, weekly cisplatin is standard of care for patients with locally advanced nasopharyngeal carcinoma undergoing chemoradiotherapy.
OI Ho, Cheryl/0000-0002-5922-3984
SN 0277-3732
EI 1537-453X
PD FEB
PY 2014
VL 37
IS 1
BP 63
EP 69
DI 10.1097/COC.0b013e31826b9b1a
UT WOS:000337966700012
PM 23111356
ER

PT J
AU Du, CR
   Ying, HM
   Zhou, JJ
   Jiang, JJ
   Liu, C
   Chen, JY
   Wang, XS
   Hu, CS
AF Du, Chengrun
   Ying, Hongmei
   Zhou, Junjun
   Jiang, Jinjin
   Liu, Chang
   Chen, Jingyi
   Wang, Xiaosheng
   Hu, Chaosu
TI Prediction of the response to docetaxel-based chemotherapy for
   locoregionally advanced nasopharyngeal carcinoma: the role of
   double-phase Tc-99m-MIBI SPECT/CT
SO MEDICAL ONCOLOGY
AB To evaluate the role of double-phase (99m)Technetium labeled sestamibi (Tc-99m-MIBI) single-photon emission computed tomography/compute tomography (SPECT/CT) in predicting the response to neoadjuvant chemotherapy with docetaxel-based regimen in patients with nasopharyngeal carcinoma. Thirty-nine pathologically proven nasopharyngeal carcinoma patients participated in this prospective study. Before treatment, early and delayed SPECT/CT images were obtained 5 min and 2 h after an intravenous injection of 25-30 mCi Tc-99m-MIBI. All patients received neoadjuvant chemotherapy consisting of docetaxel, cisplatin plus 5-fluorouracil for two cycles. The relationships between the efficacy of neoadjuvant chemotherapy and early uptake ratio (EUR), delayed uptake ratio (DUR) and washout rate (WR) of Tc-99m-MIBI were evaluated. The EUR of Tc-99m-MIBI (2.8 +/- 0.97) in the lesions which were sensitive to chemotherapy was significantly higher (p < 0.001) compared with that (1.69 +/- 0.46) in the insensitive lesions. The difference of the DUR between the sensitive (1.65 +/- 0.58) and the insensitive (1.06 +/- 0.62) was also statistically significant (p = 0.011). However, the WR of Tc-99m-MIBI was not significantly different between the two groups. When a EUR of 1.97 and a DUR of 1.06 were used as the cutoff value, the sensitivity, specificity, positive and negative predictive values were 76.1, 87.5, 97.2 and 38.8 % for EUR, 91.3, 67.5, 90 and 66.6 % for DUR, respectively. These results suggest that the early and delayed uptake ratios of Tc-99m-MIBI calculated with SPECT/CT may have predictive value for identifying the response to neoadjuvant chemotherapy with docetaxel-based regimen in NPC patients.
OI Hu, Chaosu/0000-0001-7697-5224; Hu, Chaosu/0000-0002-6503-0951
SN 1357-0560
EI 1559-131X
PD FEB
PY 2014
VL 31
IS 2
AR 833
DI 10.1007/s12032-013-0833-z
UT WOS:000331977900018
PM 24402323
ER

PT J
AU Xu, TT
   Zhu, GP
   He, XY
   Ying, HM
   Hu, CS
AF Xu, Tingting
   Zhu, Guopei
   He, Xiayun
   Ying, Hongmei
   Hu, Chaosu
TI A phase III randomized study comparing neoadjuvant chemotherapy with
   concurrent chemotherapy combined with radiotherapy for locoregionally
   advanced nasopharyngeal carcinoma: Updated long-term survival outcomes
SO ORAL ONCOLOGY
AB Objective: To determine whether concurrent chemoradiotherapy (CCRT) can improve survival rates compared to the neoadjuvant chemotherapy (NACT) regimen in locoregionally advanced nasopharyngeal carcinoma (NPC) patients.
   Materials and methods: A total of 338 patients with biopsy-proven NPC were randomly assigned to receive NACT followed by radical radiotherapy (RT) then adjuvant chemotherapy (AC) or CCRT followed by AC.
   Results: With a median follow-up of 60 months, the 5-year overall survival (OS) rate did not differ significantly between two groups (75.5% vs 79.4% in CCRT and NACT group respectively, P = 0.47, HR = 0.84, 95%CI 0.53-1.33). Metastasis-free survival (MFS) rate was significantly improved by the CCRT (79.0% vs 86.9%, P = 0.05, HR = 0.59, 95%CI 0.35-1.00). Subgroup analysis indicated that the benefit of CCRT was derived from N0/N1 tumors (78.0% vs 93.5%, P = 0.05, HR = 0.35, 95%CI 0.12-0.99). Higher rates of mucositis (52.4% vs. 35.9% P = 0.02) and vomiting (13.7% vs. 4.7% P = 0.00) were noted in the CCRT arm. Late toxicities were similar in two groups.
   Conclusions: The updated results demonstrated no significant survival benefit of CCRT over NACT in patients with locoregionally advanced NPC. CCRT only showed significant MFS efficacy in T3-4N0-1 populations. (C) 2013 Elsevier Ltd. All rights reserved.
OI Hu, Chaosu/0000-0002-6503-0951; Hu, Chaosu/0000-0001-7697-5224
SN 1368-8375
EI 1879-0593
PD FEB
PY 2014
VL 50
IS 2
BP 71
EP 76
DI 10.1016/j.oraloncology.2013.11.002
UT WOS:000329458500002
PM 24315404
ER

PT J
AU Wen, QL
   He, LJ
   Ren, PR
   Chen, CQ
   Wu, JB
AF Wen, Qing-Lian
   He, Li-Jia
   Ren, Pei-Rong
   Chen, Cheng-Qin
   Wu, Jing-Bo
TI Comparing radiotherapy with or without intracavitary hyperthermia in the
   treatment of primary nasopharyngeal carcinoma: a retrospective analysis
SO TUMORI
AB Aims and background. A retrospective study was performed to evaluate the contribution of intracavitary hyperthermia in patients with nasopharyngeal carcinoma who received radiation therapy.
   Methods and study design. Patients with nasopharyngeal carcinoma were treated with radiotherapy alone or with radiotherapy plus hyperthermia of the primary tumor. All patients were treated in a uniform fashion by definitive-intent radiotherapy in both groups. In the radiotherapy plus hyperthermia group, patients were treated with microwave heating hyperthermia delivered twice a week in combination with radiation.
   Results. Between November 1992 to September 1994, 225 patients were recruited, with 98 patients matched to the criteria of either treatment group (49 in the radiotherapy and 49 in the radiotherapy plus hyperthermia group). Ninety-eight patients were included in the treatment response and 87 patients in the survival analysis according to the intent-to-treat principle (11 patients were lost to follow-up). Overall survival did not show a significant difference between the two groups (81 vs 86 months of median survival time, respectively, P = 0.068). However, there were significant differences not only in progression-free survival (median months, 60 vs 100, respectively, P = 0.036), but also in local progression-free survival (median months, 54 vs 111, respectively, P = 0.029) between the radiotherapy and radiotherapy plus hyperthermia groups. No statistical difference was noted in the cumulative incidence of grade 3 adverse events or late radiation morbidity during follow-up between the two study groups.
   Conclusions. The retrospective study showed that hyperthermia combined with radiation therapy can improve progression-free survival and local progression-free survival, although no increase in overall survival was observed. Thus, the inclusion of hyperthermia in the treatment of nasopharyngeal carcinoma using radiation offers no survival benefit but may help to improve the current standard of care consisting of radiation and chemotherapy.
SN 0300-8916
EI 2038-2529
PD JAN-FEB
PY 2014
VL 100
IS 1
BP 49
EP 54
DI 10.1177/1430.15815
UT WOS:000333660700009
PM 24675491
ER

PT J
AU Jamshed, A
   Hussain, R
   Iqbal, H
AF Jamshed, Arif
   Hussain, Raza
   Iqbal, Hassan
TI Gemcitabine And Cisplatin Followed by Chemo-Radiation for Advanced
   Nasopharyngeal Carcinoma
SO ASIAN PACIFIC JOURNAL OF CANCER PREVENTION
AB Concurrent chemo-radiation (CRT) has been established as the standard of care for non-metastatic loco-regionally advanced nasopharyngeal carcinoma (NPC) but recently the addition of induction chemotherapy in the already established regimen has presented an attractive multidisciplinary approach. This retrospective study was carried out to evaluate the efficacy of induction chemotherapy (IC) followed by CRT for the management of loco-regionally advanced NPC. Between July 2005 and September 2010, 99 patients were treated with cisplatin based IC followed by CRT. Induction chemotherapy included a 2 drug combination; intravenous gemcitabine 1000 mg/m(2) on day 1 and 8 and cisplatin 75 mg/m(2) on day 1 only. Radiotherapy (RT) was given as a phase treatment to a total dose of 70 Gy in 35 fractions. Concurrent cisplatin (75 mg/m(2)) was administered to all patients on days 1, 22 and 43. All patients were evaluated for tumor response and adverse effects after IC and 6 weeks after the completion of the treatment protocol. Statistical analysis was performed using SPSS version 17 and Kaplan Meier estimates were applied to project survival. Median follow-up duration was 20 months. The 5-year overall survival (OS), loco regional control (LRC) and relapse free survival (RFS) rates were 71%, 73% and 50% respectively. Acute grade 4 toxicity related to induction chemotherapy and concurrent chemo-radiation was 4% and 2% respectively, with only 3 toxicity-related hospital admissions. We conclude that induction gemcitabine and cisplatin followed by chemo-radiation is a safe and effective regimen in management of nasopharyngeal carcinoma, meriting further investigation in randomized clinical trials.
OI jamshed, Arif/0000-0003-3582-5240
SN 1513-7368
PY 2014
VL 15
IS 2
BP 899
EP 904
DI 10.7314/APJCP.2014.15.2.899
UT WOS:000332517500063
PM 24568516
ER

PT J
AU Liu, H
   Qi, B
   Guo, X
   Tang, LQ
   Chen, QY
   Zhang, L
   Guo, L
   Luo, DH
   Huang, PY
   Mo, HY
   Xiang, YQ
   Qiu, F
   Sun, R
   Zhang, Y
   Chen, MY
   Hua, YJ
   Lv, X
   Wang, L
   Zhao, C
   Cao, KJ
   Qian, CN
   Hong, MH
   Mai, HQ
AF Liu, Huai
   Qi, Bin
   Guo, Xiang
   Tang, Lin-Quan
   Chen, Qiu-Yan
   Zhang, Lu
   Guo, Ling
   Luo, Dong-Hua
   Huang, Pei-Yu
   Mo, Hao-Yuan
   Xiang, Yan-Qun
   Qiu, Fang
   Sun, Rui
   Zhang, Ying
   Chen, Ming-Yuan
   Hua, Yi-Jun
   Lv, Xing
   Wang, Lin
   Zhao, Chong
   Cao, Ka-Jia
   Qian, Chao-Nan
   Hong, Ming-Huang
   Mai, Hai-Qiang
TI Genetic Variations in Radiation and Chemotherapy Drug Action Pathways
   and Survival in locoregionally Advanced Nasopharyngeal Carcinoma Treated
   with Chemoradiotherapy
SO PLOS ONE
AB Background and Purpose: Treatment outcomes vary greatly in patients with nasopharyngeal carcinoma (NPC). The purpose of this study is to evaluate the influence of radiation and chemotherapy drug action pathway gene polymorphisms on the survival of patients with locoregionally advanced NPC treated with cisplatin-and fluorouracil-based chemoradiotherapy.
   Material and Methods: Four hundred twenty-one consecutive patients with locoregionally advanced NPC were prospectively recruited. We utilized a pathway approach and examined 18 polymorphisms in 13 major genes. Polymorphisms were detected using the LDR-PCR technique. Multifactor dimensionality reduction (MDR) analysis was performed to detect potential gene-gene interaction.
   Results: After adjustment for clinicopathological characteristics, overall survival was significantly decreased in patients with the MPO rs2243828 CT/CC genotype (HR=2.453, 95% CI, 1.687-3.566, P<0.001). The ERCC1 rs3212986 CC (HR=1.711, 95% CI, 1.135-2.579, P=0.010), MDM2 rs2279744 GT/GG (HR=1.743, 95% CI, 1.086-2.798, P=0.021), MPO rs2243828 CT/CC (HR=3.184, 95% CI, 2.261-4.483, P<0.001) and ABCB1 rs2032582 AT/AA (HR=1.997, 95% CI, 1.086-3.670, P=0.026) genotypes were associated with poor progression-free survival. Prognostic score models based on independent prognostic factors successfully classified patients into low-, intermediate-, and high-risk groups. Furthermore, MDR analysis showed no significant interaction between polymorphisms.
   Conclusions: Four single nucleotide polymorphisms were associated with survival in patients with locoregionally advanced NPC treated with cisplatin- and fluorouracil-based chemoradiotherapy. Combining clinical prognostic factors with genetic information was valuable in identifying patients with different risk.
SN 1932-6203
PD DEC 10
PY 2013
VL 8
IS 12
AR e82750
DI 10.1371/journal.pone.0082750
UT WOS:000328707400094
PM 24340057
ER

PT J
AU Kong, L
   Hu, CS
   Niu, XS
   Zhang, YW
   Guo, Y
   Tham, IWK
   Lu, JJ
AF Kong, Lin
   Hu, Chaosu
   Niu, Xiaoshuang
   Zhang, Youwang
   Guo, Ye
   Tham, Ivan W. K.
   Lu, Jiade Jay
TI Neoadjuvant Chemotherapy Followed by Concurrent Chemoradiation for
   Locoregionally Advanced Nasopharyngeal Carcinoma Interim Results From 2
   Prospective Phase 2 Clinical Trials
SO CANCER
AB BACKGROUNDThe authors studied the efficacy of neoadjuvant chemotherapy, consisting of a taxane, cisplatin, and 5-fluorouracil (5-FU) (the TPF regimen) followed by concurrent chemoradiation, in 2 separately designed and synchronously executed phase 2 trials for stage III and IVA/IVB nasopharyngeal cancer (NPC).
   METHODSPatients with newly diagnosed NPC were accrued to 2 trials, 1 for patients with stage III disease and the other for patients with IVA/IVB disease. All patients received TPF (docetaxel 75 mg/m(2), cisplatin 75 mg/m(2), and 5-FU 2500 mg/m(2) every 3 weeks for 3 cycles) followed by cisplatin 40 mg/m(2) per week concurrently with either 3-dimentional conformal radiation therapy or intensity-modulated radiation therapy.
   RESULTSFrom January 2007 to July 2011, 52 eligible patients with stage III NPC and 64 eligible patients with nonmetastatic stage IV NPC were accrued. With a median follow-up of 32.9 months, the 3-year overall survival rates were 94.8% (95% confidence interval [CI], 87.6%-100%) and 90.2% (95% CI, 81.8%-98.6%) for the stage III NPC group and the IVA/IVB NPC group, respectively. The 3-year progression-free survival, distant metastasis-free survival, and local progression-free survival rates were 78.2% (95% CI, 64.6%-91.8%), 90.5% (95% CI, 79.7%-100%), and 93.9%(87.1%-100%), respectively, for patients with stage III NPC and 85.1% (95% CI, 75.1%-95.1%), 88% (95% CI, 78.6%-97.4%), and 100%, respectively, for patients with stage IVA/IVB NPC. The most common severe (grade 3/4) hematologic and nonhematologic adverse events were neutropenia (64 patients; 55.2%) and nausea/vomiting (23 patients; 19.8%).
   CONCLUSIONSNeoadjuvant TPF followed by concurrent chemoradiation was well tolerated and produced encouraging outcomes in patients with locally advanced NPC in this hypothesis-generating study. The authors concluded that randomized controlled trials are warranted to definitively confirm this aggressive and potentially efficacious strategy. Cancer 2013;119:4111-4118. (c) 2013 American Cancer Society.
   Neoadjuvant chemotherapy combined with a taxane, cisplatin, and 5-fluorouracil followed by concurrent chemoradiation is well tolerated and produces encouraging outcomes in patients with locally advanced nasopharyngeal carcinoma in this hypothesis-generating study. Randomized controlled trials are warranted to definitively confirm this aggressive and potentially efficacious strategy.
RI Tham, Ivan WK/H-6188-2016
OI Tham, Ivan WK/0000-0002-9476-4276; Hu, Chaosu/0000-0001-7697-5224; Hu,
   Chaosu/0000-0002-6503-0951
SN 0008-543X
EI 1097-0142
PD DEC 1
PY 2013
VL 119
IS 23
BP 4111
EP 4118
DI 10.1002/cncr.28324
UT WOS:000327832800010
PM 24037893
ER

PT J
AU He, X
   Xu, JH
   Guo, WJ
   Jiang, XS
   Wang, X
   Zong, D
AF He, Xia
   Xu, Jianhua
   Guo, Wenjie
   Jiang, Xuesong
   Wang, Xue
   Zong, Dan
TI Cetuximab in combination with chemoradiation after induction
   chemotherapy of locoregionally advanced nasopharyngeal carcinoma:
   preliminary results
SO FUTURE ONCOLOGY
AB Aim: This article aimed to determine treatment compliance, acute toxicities and the short-term curative effects of combining cetuximab with chemoradiation following induction chemotherapy of locoregionally advanced nasopharyngeal carcinoma (NPC). Materials & methods: A total of 21 patients with locoregionally advanced NPC were scheduled to receive one cycle of induction chemotherapy followed by intensity-modulated radiotherapy, weekly administration of cetuximab and concurrent chemotherapy (at least two cycles with a limit of six). Results: All 21 patients completed the planned radiotherapy, 14 patients (67%) without treatment breaks, and 20 patients (95.2%) completed the planned cetuximab therapy. Grade 4 toxicities included leukopenia (seven patients; 33.4%), neutropenia (three patients; 14.3%), thrombocytopenia (one patient; 4.8%) and acneiform rash (one patient; 4.8%). Over a median follow-up period of 13 months (range: 3-23 months), the local, regional and distant control rates were 100, 100 and 95.2%, respectively. Conclusion: Cetuximab in combination with intensity-modulated radiotherapy and chemoradiation is a feasible strategy against locoregionally advanced NPC. Preliminary survival data are encouraging compared with historic data.
SN 1479-6694
EI 1744-8301
PD OCT
PY 2013
VL 9
IS 10
BP 1459
EP 1467
DI 10.2217/fon.13.151
UT WOS:000325410600013
PM 24106897
ER

PT J
AU Lin, CC
   Chen, TT
   Lin, CY
   Hsieh, CY
   Lin, PH
   Chien, CR
   Chiu, CF
   Yeh, SP
AF Lin, Ching-Chan
   Chen, Tzu-Ting
   Lin, Chen-Yuan
   Hsieh, Ching-Yun
   Lin, Po-Han
   Chien, Chun-Ru
   Chiu, Chang-Fang
   Yeh, Su-Peng
TI Prognostic analysis of adjuvant chemotherapy in patients with
   nasopharyngeal carcinoma
SO FUTURE ONCOLOGY
AB Background: Concurrent chemoradiation has become the standard of treatment in locally advanced nasopharyngeal carcinoma. However, the exact magnitude of the benefits of adjuvant chemotherapy is still unclear. Materials & methods: This is a retrospective assessment of 181 patients with newly diagnosed, locally advanced nasopharygeal carcinoma who received concurrent chemoradiation followed by adjuvant chemotherapy with cisplatin plus fluorouracil in one institution between 2004 and 2010. Results: The median follow-up period was 40 months (range: 2.1-96.6 months). The estimated 5-year survival rate of patients with and without adjuvant chemotherapy were 83.6 and 66.7%, respectively (p = 0.027). Patients receiving two to three cycles of adjuvant chemotherapy had improved outcomes compared with those without adjuvant chemotherapy or who had received one cycle. Multivariate analysis showed that both advanced stage and suboptimal treatment of adjuvant chemotherapy were adverse risk factors in terms of overall survival and disease-specific survival. Conclusion: Adjuvant chemotherapy with two to three cycles of cisplatin plus fluorouracil improved the survival of nasopharyngeal carcinoma patients.
OI Lin, Po-Han/0000-0001-6066-398X
SN 1479-6694
EI 1744-8301
PD OCT
PY 2013
VL 9
IS 10
BP 1469
EP 1476
DI 10.2217/fon.13.100
UT WOS:000325410600014
PM 24106898
ER

PT J
AU Lin, HX
   Hua, YJ
   Chen, QY
   Luo, DH
   Sun, R
   Qiu, F
   Mo, HY
   Mai, HQ
   Guo, X
   Xian, LJ
   Hong, MH
   Guo, L
AF Lin, Huan-Xin
   Hua, Yi-Jun
   Chen, Qiu-Yan
   Luo, Dong-Hua
   Sun, Rui
   Qiu, Fang
   Mo, Hao-Yuan
   Mai, Hai-Qiang
   Guo, Xiang
   Xian, Li-Jian
   Hong, Ming-Huang
   Guo, Ling
TI Randomized study of sinusoidal chronomodulated versus flat intermittent
   induction chemotherapy with cisplatin and 5-fluorouracil followed by
   traditional radiotherapy for locoregionally advanced nasopharyngeal
   carcinoma
SO CHINESE JOURNAL OF CANCER
AB Neoadjuvant chemotherapy plus radiotherapy is the most common treatment regimen for advanced nasopharyngeal carcinoma (NPC). Whether chronomodulated infusion of chemotherapy can reduce its toxicity is unclear. This study aimed to evaluate the toxic and therapeutic effects of sinusoidal chronomodulated infusion versus flat intermittent infusion of cisplatin (DDP) and 5-fluorouracil (5-FU) followed by radiotherapy in patients with locoregionally advanced NPC. Patients with biopsy-diagnosed untreated stages III and IV NPC (according to the 2002 UICC staging system) were randomized to undergo 2 cycles of sinusoidal chronomodulated infusion (Arm A) or flat intermittent constant rate infusion (Arm B) of DDP and 5-FU followed by radical radiotherapy. Using a "MELODIE" multi-channel programmed pump, the patients were given 12-hour continuous infusions of DDP (20 mg/m(2)) and 5-FU (750 mg/m(2)) for 5 days, repeated every 3 weeks for 2 cycles. DDP was administered from 10: 00 am to 10: 00 pm, and 5-FU was administered from 10: 00 pm to 10: 00 am each day. Chronomodulated infusion was performed in Arm A, with the peak deliveries of 5-FU at 4: 00 am and DDP at 4: 00 pm. The patients in Arm B underwent a constant rate of infusion. Radiotherapy was initiated in the fifth week, and both arms were treated with the same radiotherapy techniques and dose fractions. Between June 2004 and June 2006, 125 patients were registered, and 124 were eligible for analysis of response and toxicity. The major toxicity observed during neoadjuvant chemotherapy was neutropenia. The incidence of acute toxicity was similar in both arms. During radiotherapy, the incidence of stomatitis was significantly lower in Arm A than in Arm B (38.1% vs. 59.0%, P = 0.020). No significant differences were observed for other toxicities. The 1-, 3-, and 5-year overall survival rates were 88.9%, 82.4%, and 74.8% for Arm A and 91.8%, 90.2%, and 82.1% for Arm B. The 1-, 3-, and 5-year progression-free survival rates were 91.7%, 88.1%, and 85.2% for Arm A and 100%, 94.5%, and 86.9% for Arm B. The 1-, 3-, and 5-year distant metastasis-free survival rates were 82.5%, 79.1%, and 79.1% for Arm A and 90.2%, 85.2%, and 81.7% for Arm B. Chronochemotherapy significantly reduced stomatitis but was not superior to standard chemotherapy in terms of hematologic toxicities and therapeutic response.
SN 1000-467X
EI 1944-446X
PD SEP
PY 2013
VL 32
IS 9
BP 502
EP 511
DI 10.5732/cjc.013.10004
UT WOS:000339651100006
PM 23816561
ER

PT J
AU OuYang, PY
   Xie, C
   Mao, YP
   Zhang, Y
   Liang, XX
   Su, Z
   Liu, Q
   Xie, FY
AF OuYang, P. Y.
   Xie, C.
   Mao, Y. P.
   Zhang, Y.
   Liang, X. X.
   Su, Z.
   Liu, Q.
   Xie, F. Y.
TI Significant efficacies of neoadjuvant and adjuvant chemotherapy for
   nasopharyngeal carcinoma by meta-analysis of published literature-based
   randomized, controlled trials
SO ANNALS OF ONCOLOGY
AB We carried out this meta-analysis to demonstrate efficacies of neoadjuvant chemotherapy (NACT) and adjuvant chemotherapy (AC) for nasopharyngeal carcinoma (NPC) patients based on randomized, controlled trials (RCTs).
   We comprehensively searched electronic databases and manuscripts for RCTs and extracted data from eligible studies for meta-analysis. Overall survival (OS) with hazard ratios (HRs), locoregional recurrence rate (LRR) and distant metastasis rate (DMR) with relative risks (RRs) were concerned using random and/or fixed-effects models. Subgroup and sensitivity analyses were also carried out.
   Six trials in NACT group (n = 1418) and five in AC group (n = 1187) were eligible. HR of death for NACT was 0.82 [95% confidence interval (CI) 0.69-0.98, P = 0.03], corresponding to an absolute survival gain of 5.13% after 3 years. Significant reduction of DMR (P = 0.0002; RR 0.69, 95% CI 0.56-0.84) was also found from NACT. But no decrease in LRR (P = 0.49; RR 0.90, 95% CI 0.66-1.22) was observed. Patients receiving additional AC had lower LRR (P = 0.03; RR 0.71, 95% CI 0.53-0.96). But no benefit of OS and DMR were seen in AC.
   NACT can effectively enhance OS and reduce DMR, not LRR in NPC. And AC only helps to better control locoregional recurrence of NPC.
RI XIE, CHUAN/ABC-6916-2020
SN 0923-7534
EI 1569-8041
PD AUG
PY 2013
VL 24
IS 8
BP 2136
EP 2146
DI 10.1093/annonc/mdt146
UT WOS:000322339300032
PM 23613477
ER

PT J
AU Baykara, M
   Buyukberber, S
   Ozturk, B
   Coskun, U
   Kaplan, MA
   Unsal, DK
   Dane, F
   Demirci, U
   Bora, H
   Benekli, M
AF Baykara, Meltem
   Buyukberber, Suleyman
   Ozturk, Banu
   Coskun, Ugur
   Kaplan, Muhammet Ali
   Unsal, Diclehan Kilic
   Dane, Faysal
   Demirci, Umut
   Bora, Huseyin
   Benekli, Mustafa
CA Anatolian Soc Med Oncology
TI Efficacy and safety of concurrent chemoradiotherapy with cisplatin and
   docetaxel in patients with locally advanced nasopharyngeal cancers
SO TUMORI
AB Aims and background. Chemoradiation using cisplatin-based regimens has become the standard care in the treatment of nasopharyngeal cancers, The impact of taxanes as radiosensitizing agents with concurrent chemoradiation regimens is unknown. We retrospectively evaluated the efficacy and tolerability of weekly cisplatin + docetaxel combination with chemoradiation in locally advanced nasopharyngeal cancers.
   Methods. Forty-two patients with locally advanced nasopharyngeal cancers (59.5% stage IV, 23.3% stage III, and 16.7% stage II) were assessed retrospectively. Total radiation dose to the planning target volume of gross disease (primary and/or node) was 70 Gy/35 fractions, 5 fractions per week. Minimum doses of 60 Gy and 50 Gy were administered to planning target volume of elective high-risk and low-risk disease, respectively. Chemotherapy consisted of weekly cisplatin (20 mg/m(2)) + docetaxel (20 mg/m2) concurrently with radiotherapy.
   Results. The median age of the patients was 46.5 years (range, 17-79). Objective response rate was 86%. The 4-year progression-free survival and overall survival were 65.4% and 91.3%, respectively. The most common grade 3 and 4 toxicities were mucositis (48%), nausea (22%), neutropenia (12%), dermatitis (5%), fatigue (5%) and weight loss (5%).
   Conclusions. Weekly cisplatin and docetaxel concurrent with radiotherapy for locally advanced nasopharyngeal cancers was found tolerable with a high efficacy.
RI ÖZTÜRK, BANU/AAD-4358-2019; benekli, mustafa/AAE-4555-2020
OI benekli, mustafa/0000-0003-3184-4946; DEMIRCI, UMUT/0000-0002-4833-6721;
   Kaplan, Muhammet Ali/0000-0003-0882-0524
SN 0300-8916
EI 2038-2529
PD JUL-AUG
PY 2013
VL 99
IS 4
BP 469
EP 473
DI 10.1177/030089161309900405
UT WOS:000329001000005
PM 24326834
ER

PT J
AU Chen, Y
   Sun, Y
   Liang, SB
   Zong, JF
   Li, WF
   Chen, M
   Chen, L
   Mao, YP
   Tang, LL
   Guo, Y
   Lin, AH
   Liu, MZ
   Ma, J
AF Chen, Yong
   Sun, Ying
   Liang, Shao-Bo
   Zong, Jing-Feng
   Li, Wen-Fei
   Chen, Mo
   Chen, Lei
   Mao, Yan-Ping
   Tang, Ling-Long
   Guo, Ying
   Lin, Ai-Hua
   Liu, Meng-Zhong
   Ma, Jun
TI Progress report of a randomized trial comparing long-term survival and
   late toxicity of concurrent chemoradiotherapy with adjuvant chemotherapy
   versus radiotherapy alone in patients with stage III to IVB
   nasopharyngeal carcinoma from endemic regions of China
SO CANCER
AB BACKGROUND The objective of this study was to evaluate the long-term survival and late toxicities of concurrent-adjuvant chemotherapy in patients with stage III through IVB nasopharyngeal carcinoma (NPC) from endemic regions of China. METHODS Patients with stage III to IVB NPC were assigned randomly to receive radiotherapy (RT) alone (the RT group) or RT plus concurrent adjuvant chemotherapy (the CRT group). CRT patients received concurrent cisplatin (40 mg/m2) weekly during RT followed by cisplatin (80 mg/m2) and fluorouracil (800 mg/m2 daily for 5 days) every 4 weeks for 3 cycles. The primary endpoint was overall survival. RESULTS In total, 316 patients underwent randomization, with 158 to each group. At a median follow-up of 70 months, the 5-year overall survival rate was 72% for the CRT group and 62% for the RT group (hazard ratio, 0.69; 95% confidence interval, 0.48-0.99; P=.043). Failure-free survival was significantly higher in the CRT group (P=.020). Most late toxicities were similar (33% vs 26%; P=.089), except for cranial neuropathy (P=.042), peripheral neuropathy (P=.041), and ear damage (P=.048), which were significantly increased in the CRT group. CONCLUSIONS The addition of concurrent adjuvant chemotherapy to RT provides survival benefits to patients with stage III through IVB NPC in endemic regions of China, and it does not increase most late toxicities apart from cranial neuropathy, peripheral neuropathy, and ear damage. Cancer 2013;119:2230-2238. (c) 2013 American Cancer Society.
RI , 宗井凤/AAH-1938-2020; Chen, Yongming/E-3656-2015
OI Chen, Yongming/0000-0003-2843-5543
SN 0008-543X
PD JUN 15
PY 2013
VL 119
IS 12
BP 2230
EP 2238
DI 10.1002/cncr.28049
UT WOS:000319871800008
PM 23576020
ER

PT J
AU Rishi, A
   Ghoshal, S
   Verma, R
   Oinam, AS
   Patil, VM
   Mohinder, R
   Sharma, SC
AF Rishi, Anupam
   Ghoshal, Sushmita
   Verma, Roshan
   Oinam, Arun S.
   Patil, Vijai M.
   Mohinder, Rakesh
   Sharma, Suresh C.
TI Comparison of concomitant boost radiotherapy against concurrent
   chemoradiation in locally advanced oropharyngeal cancers: A phase III
   randomised trial
SO RADIOTHERAPY AND ONCOLOGY
AB Purpose: To test the toxicity and efficacy of concomitant boost radiotherapy alone against concurrent chemoradiation (conventional fractionation) in locally advanced oropharyngeal cancer in our patient population.
   Methods and materials: In this open-label, randomised trial, 216 patients with histologically proven Stage III-IVA oropharyngeal cancer were randomly assigned between June 2006 and December 2010 to receive either chemoradiation (CRT) to a dose of 66 Gy in 33 fractions over 6.5 weeks with concurrent cisplatin (100 mg/m(2) on days 1,22 and 43) or accelerated radiotherapy with concomitant boost (CBRT) to a dose of 67.5 Gy in 40 fractions over 5 weeks. The compliance, toxicity and quality of life were investigated. Disease-free survival (DFS) and overall survival (OS) curves were estimated with the Kaplan-Meier method and compared using log rank test.
   Results: The compliance to radiotherapy was superior in concomitant boost with lesser treatment interruptions (p = 0.004). Expected acute toxicities were significantly higher in CRT, except for grade 3/4 mucositis which was seen more in CBRT arm (39% and 55% in CRT and CBRT, respectively; p = 0.02). Late toxicities like Grade 3 xerostomia were significantly high in CRT arm than CBRT arm (33% versus 18%; p < 0.0001). The quality of life was significantly poor in CRT arm at all follow up visits (p < 0.0001). The rates of 2 year disease-free survival were similar with 56% in the chemoradiotherapy group and 61% in CBRT group (p = 0.2; HR-0.81, 95%CI-0.53-1.2). Subgroup analysis revealed that patients with nodal size >2 cm had significantly better DFS with CRT (p = 0.05; HR-1.59, 95%CI-0.93-2.7).
   Conclusion: In selected patients of locally advanced oropharyngeal cancer, concomitant boost offers abetter compliance, toxicity profile and quality of life with similar disease control, than chemoradiation. (c) 2013 Elsevier Ireland Ltd. All rights reserved.
SN 0167-8140
PD JUN
PY 2013
VL 107
IS 3
BP 317
EP 324
DI 10.1016/j.radonc.2013.05.016
UT WOS:000323869100010
PM 23746674
ER

PT J
AU Zhong, YH
   Dai, J
   Wang, XY
   Xie, CH
   Chen, G
   Zeng, L
   Zhou, YF
AF Zhong, Ya Hua
   Dai, Jing
   Wang, Xiao Yong
   Xie, Cong Hua
   Chen, Gang
   Zeng, Lei
   Zhou, Yun Feng
TI Phase II trial of neoadjuvant docetaxel and cisplatin followed by
   intensity-modulated radiotherapy with concurrent cisplatin in locally
   advanced nasopharyngeal carcinoma
SO CANCER CHEMOTHERAPY AND PHARMACOLOGY
AB To evaluate the feasibility and efficacy of neoadjuvant chemotherapy involving docetaxel and cisplatin followed by intensity-modulated radiotherapy (IMRT) with concurrent cisplatin in patients with newly diagnosed stage III to IVB nasopharyngeal carcinoma (NPC).
   Docetaxel (75 mg/m(2) on day 1) and cisplatin (75 mg/m(2) on day 1) were administered on a 3-week cycle for 2 courses, followed by radical IMRT (72 Gy/33F/6.5-7 W) with concurrent cisplatin (75 mg/m(2), on day 1) every 3 weeks for 2 cycles.
   From June 2008 to October 2010, forty-six patients were recruited in this trial. Forty-five patients completed neoadjuvant setting, and all patients completed planned concurrent chemoradiotherapy (CCRT). The complete and partial response rates were 28.3 and 56.5 % after neoadjuvant chemotherapy, and 91.3, 8.7 % after CCRT, respectively. After median follow-up of 26 months (range 12-39 months), one patient experienced local recurrence and 4 patients developed distant metastasis. The 3-year overall survival and progression-free survival rate were 94.1 and 72.7 %, respectively. Neutropenia (37.0 %) and vomiting (28.3 %) were the most common Grade 3-4 adverse effects during neoadjuvant course, while mucositis (30.4 %), xerostomia (30.4 %) and radiodermatitis (21.7 %) were the most common Grades 3 acute toxicities during CCRT. Xerostomia (73.9 %), dysphagia (56.5 %), hear loss (30.4 %) and skin reaction (21.7 %) were the common Grade 1-2 late effects. There were no Grades 3-4 late toxicities.
   The protocol of neoadjuvant docetaxel and cisplatin followed by IMRT with concurrent cisplatin was well tolerated, with outstanding compliance and efficacy in locally advanced NPC, which deserved further follow-up.
SN 0344-5704
PD JUN
PY 2013
VL 71
IS 6
BP 1577
EP 1583
DI 10.1007/s00280-013-2157-2
UT WOS:000319751400021
PM 23549883
ER

PT J
AU Zhang, WD
   Dou, HQ
   Lam, C
   Liu, JX
   Zhou, JF
   Liu, YS
   Wang, XW
AF Zhang, Wendong
   Dou, Huiqin
   Lam, Chileong
   Liu, Jixi
   Zhou, Jianfeng
   Liu, Yunsheng
   Wang, Xiuwen
TI Concurrent chemoradiotherapy with or without adjuvant chemotherapy in
   intermediate and locoregionally advanced nasopharyngeal carcinoma
SO TUMOR BIOLOGY
AB Concurrent chemoradiotherapy (CCRT) showed a significant improvement in disease control and clinical outcome in patients with intermediate and locoregionally advanced nasopharyngeal carcinoma (NPC) (stage II, III and IVA+B). However, there has been debate about the contribution and application of additional adjuvant chemotherapy (AC) to a CCRT regime. This study aims to evaluate the additional value of AC in the treatment of intermediate and locally advanced NPC with regard to toxicity and clinical outcomes. A total of 189 patients with American Joint Committee on Cancer (AJCC) stage II to stage IVB NPC were retrospectively identified. Patient characteristics, toxicity, compliance with treatment and clinical outcomes, including response to treatment, overall survival (OS), progression-free survival (PFS), relapse-free survival (RFS), freedom from local recurrence (FLR) and freedom from distant metastasis (FDM), were analyzed. The overall response rate of CCRT and CCRT/AC groups was 97.92 % and 97.83 %, respectively (P = 0.643). The 5-year OS rate was 68.2 % in the CCRT group and 75.9 % in the CCRT/AC group (P = 0.53). The 5-year PFS rate was 66.7 % and 71.4 % in CCRT and CCRT/AC groups, respectively (P = 0.96). This study showed no evidence of an additional value of AC in CCRT treatment in disease control and clinical outcomes in patients with locally advanced NPC in endemic regions. Moreover, three additional cycles of AC after CCRT appeared to be poorly tolerated in patients. Therefore, AC should not be routinely used for treatment, although clinical trials may be justified.
OI wang, xiuwen/0000-0001-6494-122X
SN 1010-4283
EI 1423-0380
PD JUN
PY 2013
VL 34
IS 3
BP 1729
EP 1736
DI 10.1007/s13277-013-0710-6
UT WOS:000319356900050
PM 23436047
ER

PT J
AU Du, CR
   Ying, HM
   Zhou, JJ
   Hu, CS
   Zhang, YW
AF Du, Chengrun
   Ying, Hongmei
   Zhou, Junjun
   Hu, Chaosu
   Zhang, Youwang
TI Experience with combination of docetaxel, cisplatin plus 5-fluorouracil
   chemotherapy, and intensity-modulated radiotherapy for locoregionally
   advanced nasopharyngeal carcinoma
SO INTERNATIONAL JOURNAL OF CLINICAL ONCOLOGY
AB Our aim was to evaluate the efficacy and toxicity of cisplatin, fluorouracil, and docetaxel chemotherapy plus intensity-modulated radiotherapy (IMRT) for locoregionally advanced nasopharyngeal carcinoma (NPC).
   Sixty patients with locoregionally advanced NPC were enrolled. Patients received IMRT plus three courses of neoadjuvant chemotherapy and two courses of adjuvant chemotherapy consisting of docetaxel (60 mg/m(2)/day on day 1), cisplatin (25 mg/m(2)/day on days 1-3), and 5-fluorouracil (500 mg/m(2)/day on days 1-3).
   The overall response rate to neoadjuvant chemotherapy was 89 %. Three months after the completion of radiotherapy, 53 (93 %) patients achieved complete regression, 3 (5 %) achieved partial response (PR), and 1 experienced liver metastasis. However, among the 3 PR patients, 2 patients had no evidence of relapse in the follow-up. With a median follow-up of 27 months (range, 6-43), the 2-year estimated locoregional failure-free survival, distant failure-free survival, progression-free survival, and overall survival were 96.6, 93.3, 89.9, and 98.3 %, respectively. Leukopenia was the main adverse effect in chemotherapy; 14 patients experienced grade 3 or grade 4 neutropenia, and 1 patient developed febrile neutropenia. The nonhematological adverse events included alopecia, nausea, vomiting, anorexia, and diarrhea. The incidence of grade 3 acute radiotherapy-related mucositis was 28.3 %; no grade 4 acute mucositis was observed. No grade 3 or grade 4 hematological toxicity occurred during radiotherapy. None of the patients had interrupted radiotherapy. The common late adverse effects included xerostomia and hearing impairment.
   Neoadjuvant-adjuvant chemotherapy using cisplatin, fluorouracil, plus docetaxel combined with IMRT was an effective and well-tolerated alternative for advanced NPC.
OI Hu, Chaosu/0000-0001-7697-5224; Hu, Chaosu/0000-0002-6503-0951
SN 1341-9625
PD JUN
PY 2013
VL 18
IS 3
BP 464
EP 471
DI 10.1007/s10147-012-0403-y
UT WOS:000320456500016
PM 22527846
ER

PT J
AU Niu, XS
   Hu, CS
   Kong, L
AF Niu, Xiaoshuang
   Hu, Chaosu
   Kong, Lin
TI Experience with combination of cetuximab plus intensity-modulated
   radiotherapy with or without chemotherapy for locoregionally advanced
   nasopharyngeal carcinoma
SO JOURNAL OF CANCER RESEARCH AND CLINICAL ONCOLOGY
AB To evaluate the safety and efficacy of cetuximab plus intensity-modulated radiotherapy (IMRT) with or without chemotherapy for locoregionally advanced nasopharyngeal carcinoma (NPC).
   From June 2007 to December 2010, 33 patients with stage II (12 %), III (33 %), IVA (33 %), and IVB (21 %) NPC were treated at our hospital. Cetuximab was administered at an initial dose of 400 mg/m(2) followed by weekly doses of 250 mg/m(2). All patients completed IMRT, and a total dose of 66-70.4, 66, 60, and 54 Gy were given to the gross tumor volume, positive neck nodes, high-risk clinical target volume, and low-risk clinical target volume, respectively. Most patients (90.9 %) received platinum-based neoadjuvant, concurrent, or adjuvant chemotherapy. The efficacy and safety were evaluated retrospectively.
   With a median follow-up of 40.0 months, the 3-year progression-free survival (PFS), distant metastasis-free survival, and overall survival were 70.5 % (95 % CI 54.0-87.0 %), 83.6 % (95 % CI 70.3-96.9 %), and 90.9 % (95 % CI 81.1-100.0 %), respectively. Majority (75.8 %) of patients received a parts per thousand yen7 cycles of cetuximab (median 7 cycles, range 2-14 cycles). Patients who received a parts per thousand yen7 cycles of cetuximab showed a better 3-year PFS than those receiving < 7 cycles (79.1 vs. 31.2 %, p = 0.050). During cetuximab + IMRT, stomatitis was the most common acute treatment toxicity, 23 (69.7 %) and 5 (15.2 %) patients with grade 3 and grade 4 stomatitis, respectively. Temporal lobe necrosis was observed in 7 patients.
   Cetuximab plus IMRT with or without chemotherapy for locoregionally advanced NPC is effective and tolerated. Further investigations are warranted.
OI Hu, Chaosu/0000-0001-7697-5224; Hu, Chaosu/0000-0002-6503-0951
SN 0171-5216
EI 1432-1335
PD JUN
PY 2013
VL 139
IS 6
BP 1063
EP 1071
DI 10.1007/s00432-013-1419-z
UT WOS:000318899600019
PM 23525586
ER

PT J
AU Wang, DQ
   Yang, JL
   Zhu, JY
   Li, BS
   Zhai, LM
   Sun, MP
   Gong, HY
   Zhou, T
   Wei, YM
   Huang, W
   Wang, ZT
   Li, HS
   Zhang, ZC
AF Wang, Dongqing
   Yang, Jiali
   Zhu, Jingyu
   Li, Baosheng
   Zhai, Limin
   Sun, Mingping
   Gong, Heyi
   Zhou, Tao
   Wei, Yumei
   Huang, Wei
   Wang, Zhongtang
   Li, Hongsheng
   Zhang, Zicheng
TI Elective lymph node irradiation late course accelerated
   hyper-fractionated radiotherapy plus concurrent cisplatin-based
   chemotherapy for esophageal squamous cell carcinoma: a phase II study
SO RADIATION ONCOLOGY
AB Background: In this phase II study, we evaluated the efficacy, toxicity, and patterns of failure of elective lymph node irradiation (ENI) late course accelerated hyper-fractionated radiotherapy (LCAHRT) concurrently with cisplatin-based chemotherapy (CHT) for esophageal squamous cell carcinoma (ESCC).
   Methods: Patients with clinical stage II-IVa (T1-4N0-1M0 or M-1a) ESCC were enrolled between 2004 and 2011. Radiation therapy (RT) comprised two courses: The first course of radiation covered the primary and metastatic regional tumors and high risk lymph nodal regions, given at 2 Gy per fraction for a dose of 40 Gy. In the second course, LCAHRT was delivered to the boost volume twice a day for an additional 19.6 Gy in 7 treatment days, using 1.4 Gy per fraction. Two cycles of CHT were given at the beginning of RT.
   Results: The median age and Karnofsky performance status were 63 years and 80, respectively. The American Joint Committee on Cancer stage was II in 14 (20.6%) patients, III in 32 (47.1%), and IVa in 22 (32.3%). With a median follow-up of 18.5 months, the overall survival at 1-, 3-, 5-year were 75.5%, 46.5%, 22.7% for whole group patients, versus 78.6%, 49.4%, 39.9% for patients with stage II-III. The patterns of first failure from local recurrence, regional failure, and distant metastasis were seen in 20.6%, 17.6%, and 19.1%, respectively. The most frequent acute high-grade (>= 3) toxicities were esophagitis and leucopenia, occurred in 26.4% and 32.4%.
   Conclusions: ENI LCAHRT concurrently with CHT was appeared to be an effective regimen for ESCC patient with a favorable and tolerated profile. Further observation with longer time and randomized phase III trial is currently underway.
SN 1748-717X
PD MAY 2
PY 2013
VL 8
AR 108
DI 10.1186/1748-717X-8-108
UT WOS:000318968700001
PM 23638721
ER

PT J
AU Ohno, T
   Thinh, DHQ
   Kato, S
   Devi, CRB
   Tung, NT
   Thephamongkhol, K
   Calaguas, MJC
   Zhou, JY
   Chansilpa, Y
   Supriana, N
   Erawati, D
   Banu, PA
   Koo, CC
   Kobayashi, K
   Nakano, T
   Tsujii, H
AF Ohno, Tatsuya
   Dang Huy Quoc Thinh
   Kato, Shingo
   Devi, C. R. Beena
   Ngo Thanh Tung
   Thephamongkhol, Kullathorn
   Calaguas, Miriam Joy C.
   Zhou, Juying
   Chansilpa, Yaowalak
   Supriana, Nana
   Erawati, Dyah
   Banu, Parvin Akhter
   Koo, Cho Chul
   Kobayashi, Kunihiko
   Nakano, Takashi
   Tsujii, Hirohiko
TI Radiotherapy concurrently with weekly cisplatin, followed by adjuvant
   chemotherapy, for N2-3 nasopharyngeal cancer: a multicenter trial of the
   Forum for Nuclear Cooperation in Asia
SO JOURNAL OF RADIATION RESEARCH
AB The purpose of this study was to evaluate the efficacy and toxicity of radiotherapy concurrently with weekly cisplatin, followed by adjuvant chemotherapy, for the treatment of N2-3 nasopharyngeal cancer (NPC) in Asian countries, especially regions of South and Southeast Asian countries where NPC is endemic. Between 2005 and 2009, 121 patients with NPC (T1-4 N2-3 M0) were registered from Vietnam, Malaysia, Indonesia, Thailand, The Philippines, China and Bangladesh. Patients were treated with 2D radiotherapy concurrently with weekly cisplatin (30 mg/m (2)), followed by adjuvant chemotherapy, consisting of cisplatin (80 mg/m(2) on Day 1) and fluorouracil (800 mg/m(2) on Days 1-5) for 3 cycles. Of the 121 patients, 56 patients (46%) required interruption of RT. The reasons for interruption of RT were acute non-hematological toxicities such as mucositis, pain and dermatitis in 35 patients, hematological toxicities in 11 patients, machine break-down in 3 patients, poor general condition in 2 patients, and others in 8 patients. Of the patients, 93% completed at least 4 cycles of weekly cisplatin during radiotherapy, and 82% completed at least 2 cycles of adjuvant chemotherapy. With a median follow-up time of 46 months for the surviving 77 patients, the 3-year locoregional control, distant metastasis-free survival and overall survival rates were 89%, 74% and 66%, respectively. No treatment-related deaths occurred. Grade 3-4 toxicities of mucositis, nausea/vomiting and leukopenia were observed in 34%, 4% and 4% of the patients, respectively. In conclusion, further improvement in survival and locoregional control is necessary, although our regimen showed acceptable toxicities.
SN 0449-3060
EI 1349-9157
PD MAY
PY 2013
VL 54
IS 3
BP 467
EP 473
DI 10.1093/jrr/rrs115
UT WOS:000318813900008
PM 23192700
ER

PT J
AU Lim, AM
   Corry, J
   Collins, M
   Peters, L
   Hicks, RJ
   D'Costa, I
   Coleman, A
   Chua, M
   Solomon, B
   Rischin, D
AF Lim, Annette M.
   Corry, June
   Collins, Marnie
   Peters, Lester
   Hicks, Rodney J.
   D'Costa, Ieta
   Coleman, Andrew
   Chua, Margaret
   Solomon, Benjamin
   Rischin, Danny
TI A phase II study of induction carboplatin and gemcitabine followed by
   chemoradiotherapy for the treatment of locally advanced nasopharyngeal
   carcinoma
SO ORAL ONCOLOGY
AB Objectives: To investigate the tolerability and feasibility of induction gemcitabine and carboplatin chemotherapy followed by radiotherapy with concurrent cisplatin in patients with locally advanced nasopharyngeal carcinoma.
   Patients and methods: Twenty-eight patients with previously untreated non-keratinising nasopharyngeal carcinoma, with stage IIb to IV disease were enroled to receive three cycles of carboplatin AUC 5 and gemcitabine 1 g/m(2) day 1 and 8 every 21-days, followed by 70 Gy of radiotherapy with concurrent cisplatin 20 mg/m(2)/day for 5 days of weeks 1, 4 and 7.
   Results: 26/28 (93.0%) patients received all three cycles of induction chemotherapy. All 27 patients who commenced chemoradiotherapy received 70 Gy in 35 fractions of radiotherapy with at least two cycles of concurrent cisplatin. The three-year time to locoregional failure rate was 92.9% (95% CI: 75.5-98.2%) and the three-year overall survival rate was 89.3% (95% CI: 71.6-96.5%). Induction chemotherapy was well tolerated with 5/28 (17.9%) patients experiencing grade 3 non-haematological toxicities and no reported episodes of febrile neutropenia or grade 4 toxicity. For the 27 patients who received radiotherapy, no acute grade 4 radiation toxicities and only 2/27 (7.4%) late grade 4 radiation adverse events were observed.
   Conclusion: The use of induction carboplatin and gemcitabine followed by chemoradiotherapy is feasible, with acceptable toxicity, and is a promising regimen for the treatment of locally advanced nasopharyngeal carcinoma. (C) 2013 Elsevier Ltd. All rights reserved.
OI Solomon, Benjamin/0000-0003-3059-5730; Hicks, Rodney/0000-0002-0758-0824
SN 1368-8375
PD MAY
PY 2013
VL 49
IS 5
BP 468
EP 474
DI 10.1016/j.oraloncology.2012.12.012
UT WOS:000317265300014
PM 23369852
ER

PT J
AU Xue, C
   Huang, Y
   Huang, PY
   Yu, QT
   Pan, JJ
   Liu, LZ
   Song, XQ
   Lin, SJ
   Wu, JX
   Zhang, JW
   Zhao, HY
   Xu, F
   Liu, JL
   Hu, ZH
   Zhao, LP
   Zhao, YY
   Wu, X
   Zhang, J
   Ma, YX
   Zhang, L
AF Xue, C.
   Huang, Y.
   Huang, P. Y.
   Yu, Q. T.
   Pan, J. J.
   Liu, L. Z.
   Song, X. Q.
   Lin, S. J.
   Wu, J. X.
   Zhang, J. W.
   Zhao, H. Y.
   Xu, F.
   Liu, J. L.
   Hu, Z. H.
   Zhao, L. P.
   Zhao, Y. Y.
   Wu, X.
   Zhang, J.
   Ma, Y. X.
   Zhang, L.
TI Phase II study of sorafenib in combination with cisplatin and
   5-fluorouracil to treat recurrent or metastatic nasopharyngeal carcinoma
SO ANNALS OF ONCOLOGY
AB We aimed to investigate the efficacy and tolerability of sorafenib combined with cisplatin and 5-fluorouracil (5-FU) in patients with recurrent or metastatic nasopharyngeal carcinoma (NPC).
   It was a Simon two-stage designed trial. Chemotherapy-naive patients with recurrent or metastatic disease were enrolled. The regimen was sorafenib 400 mg orally b.i.d., cisplatin 80 mg/m(2) i.v. day 1, and 5-FU 1000 mg/m(2)/day CIV for 4 days, repeated every 21 days. After a maximum of six cycles of chemotherapy, patients received maintenance of sorafenib.
   In total, 54 patients were enrolled. The objective response rate reached 77.8%, including 1 complete response and 41 partial responses. The median progression-free survival was 7.2 months (95% CI 6.8-8.4 months), and the median overall survival was 11.8 months (95% CI 10.6-18.7 months). Major toxic effects included hand-foot skin reaction, myelosuppression, and gastrointestinal (GI) reaction. The incidence of hemorrhage was 22.2%, and one patient with liver metastases died of GI bleeding. Contrast-enhanced ultrasonography was carried out in a subset of patients with liver metastases.
   Combination of sorafenib, cisplatin (80 mg/m(2)) and 5-FU (3000 mg/m(2)) was tolerable and feasible in recurrent or metastatic NPC. Further randomized trials to compare sorafenib plus cisplatin and 5-FU with standard dose of cisplatin plus 5-FU in NPC are warranted.
RI Wu, Xuan/AAE-4778-2020
OI Pan, Jianji/0000-0002-3211-7874
SN 0923-7534
PD APR
PY 2013
VL 24
IS 4
BP 1055
EP 1061
DI 10.1093/annonc/mds581
UT WOS:000316701300029
PM 23172635
ER

PT J
AU Liu, H
   Chen, QY
   Guo, L
   Tang, LQ
   Mo, HY
   Zhong, ZL
   Huang, PY
   Luo, DH
   Sun, R
   Guo, X
   Cao, KJ
   Hong, MH
   Mai, HQ
AF Liu, Huai
   Chen, Qiu-Yan
   Guo, Ling
   Tang, Lin-Quan
   Mo, Hao-Yuan
   Zhong, Zong-Liang
   Huang, Pei-Yu
   Luo, Dong-Hua
   Sun, Rui
   Guo, Xiang
   Cao, Ka-Jia
   Hong, Ming-Huang
   Mai, Hai-Qiang
TI Feasibility and efficacy of chemoradiotherapy for elderly patients with
   locoregionally advanced nasopharyngeal carcinoma: results from a matched
   cohort analysis
SO RADIATION ONCOLOGY
AB Background: To clarify the feasibility and efficacy of chemoradiotherapy (CRT) in elderly (age >= 65 years) patients with locoregionally advanced nasopharyngeal carcinoma (NPC).
   Methods: From January 2000 to December 2006, 101 newly diagnosed elderly non-metastatic NPC patients (age >= 65 years) who received cisplatin 3-weekly or weekly concurrent CRT with/without sequential chemotherapy were recruited. Each patient from the CRT group was matched to another patient treated with radiotherapy (RT) alone based on age, gender, pathological type, performance status, overall stage, stage method, Adult Comorbidity Evaluation-27 (ACE-27) score and RT technique, from the same institute and time period. We also recruited 101 young patients (age<65 years) as the referent group, which had been matched to the CRT group based on patient characteristics and treatment parameters. Treatment tolerability and toxicity were clarified, and treatment outcomes were calculated and compared among groups.
   Results: CRT was feasible in elderly NPC patients, while a concurrent regimen of weekly cisplatin was more tolerable. Grade >= 3 acute toxicity in CRT group was similar with referent group, although it was significantly higher than the RT alone group (65.3% vs. 43.6%, P=0.002). Furthermore, patients with ACE-27 score >= 2 in the CRT group had significantly higher severe acute toxicity and dose reduction. Survival was poorer in elderly patients than the referent group. Compared to RT alone, CRT significantly improved the 5-year overall survival (OS: 54.6% vs. 39.3%, P=0.009), cancer-specific survival (CSS: 56.6% vs. 42.7%, P=0.022), disease-free survival (DFS: 51.6% vs. 30.2%, P=0.028) and locoregional relapse-free survival (LRRFS: 78.4% vs. 52.2%, P=0.003), but not distant metastasis-free survival (DMFS: 69.6% vs. 63.6%, P=0.669). However, CRT did not significantly improve 5-year OS (43.6% vs. 27.3%, P=0.893) or CSS (43.6% vs. 34.1%, P=0.971) in elderly NPC patients with ACE-27 score >= 2.
   Conclusions: CRT is feasible and effective in elderly patients with locoregionally advanced NPC without severe comorbidities. CRT should be used under serious consideration and be further tested in elderly patients with severe comorbidities. As such, it is essential to perform a comprehensive evaluation of pretreatment comorbidity status for all elderly NPC patients.
SN 1748-717X
PD MAR 22
PY 2013
VL 8
AR 70
DI 10.1186/1748-717X-8-70
UT WOS:000318510900001
PM 23521779
ER

PT J
AU Wang, WY
   Twu, CW
   Chen, HH
   Jiang, RS
   Wu, CT
   Liang, KL
   Shih, YT
   Chen, CC
   Lin, PJ
   Liu, YC
   Lin, JC
AF Wang, Wen-Yi
   Twu, Chih-Wen
   Chen, Hsin-Hong
   Jiang, Rong-San
   Wu, Ching-Te
   Liang, Kai-Li
   Shih, Yi-Ting
   Chen, Chien-Chih
   Lin, Po-Ju
   Liu, Yi-Chun
   Lin, Jin-Ching
TI Long-term survival analysis of nasopharyngeal carcinoma by plasma
   Epstein-Barr virus DNA levels
SO CANCER
CT CTRC-AACR
CY FEB 19, 2013
CL San Antonio, TX
AB BACKGROUND: The objective of this study was to confirm the relation between plasma Epstein-Barr virus (EBV) DNA (pEBV DNA) load and treatment outcomes after long-term follow-up in patients with nasopharyngeal carcinoma (NPC). METHODS: In total, 210 patients with NPC were enrolled, including 99 previously reported patients and 111 new patients. They prospectively received treatment with induction chemotherapy plus radiotherapy and were followed for at least 6 years. In these patients, pEBV DNA levels were measured before treatment and 1 week after treatment. The plasma viral load was correlated with treatment outcomes in the group of new patients and in the entire group. RESULTS: By using previously defined pEBV DNA cutoff values (1500 copies/mL pretreatment and 0 copies/mL post-treatment), there was a significant correlation between the pEBV DNA value and relapse-free survival, overall survival, and subsequent relapse rates in the new, independent patient cohort. Outcome analyses for the entire group revealed a higher relapse rate (45.6% vs 21.5% [P = .0037] or 76.7% vs 26.1% [P < .0001]), a worse relapse-free survival rate (56.5% vs 79.3% [P < .0001] or 23.3% vs 75.6% [P < .0001]), and poorer overall survival (59.2% vs 86% [P = .0003] or 33.3% vs 79.4% [P < .0001]) in patients who had high pretreatment or persistently detectable post-treatment pEBV DNA levels, respectively, versus their respective counterparts. Multivariate Cox analysis also confirmed these results. CONCLUSIONS: In this expanded study, the prognostic significance of pEBV DNA was confirmed using predefined cutoff values in an independent patient group, and pEBV DNA was identified as an independent prognostic marker for NPC. Cancer 2013. (c) 2012 American Cancer Society.
OI Jiang, Rong-San/0000-0002-8280-6029
SN 0008-543X
EI 1097-0142
PD MAR 1
PY 2013
VL 119
IS 5
BP 963
EP 970
DI 10.1002/cncr.27853
UT WOS:000315214000009
PM 23065693
ER

PT J
AU Fan, TY
   Xing, J
   Lu, J
   Liu, TH
   Xu, M
   Zhang, YJ
   Shao, Q
   Li, JB
   Yu, JM
AF Fan, Ting-Yong
   Xing, Jun
   Lu, Jie
   Liu, Tong-Hai
   Xu, Min
   Zhang, Ying-Jie
   Shao, Qian
   Li, Jian-Bin
   Yu, Jin-Ming
TI Phase I/II study of induction chemotherapy plus concurrent chemotherapy
   and SMART-IMRT-based radiotherapy in locoregionally-advanced
   nasopharyngeal cancer
SO ONCOLOGY LETTERS
AB This study aimed to evaluate the efficacy, toxicity and tolerability of simultaneous modulated accelerated radiation therapy (SMART)-intensity modulated radiotherapy (IMRT) plus cisplatin and 5-fluorouracil (5-FU) chemotherapy for patients with advanced nasopharyngeal cancer (NPC). Forty-five patients with stage II-IV NPC, determined by the American Joint Committee on Cancer system, were treated with prescribed doses of 72 Gy total to the gross tumor volume, 60 Gy to the clinical target volume and metastatic nodal station, and 54 Gy to the clinically-negative neck region. Before radiotherapy, two cycles of cisplatin (30 mg/m(2)/day on days 1-3) plus 5-FU (400 mg/m(2)/day on days 1-5) were delivered every three weeks for two cycles. Patients received two cycles of cisplatin (30 mg/m(2) day on days 1-3) every three weeks during radiotherapy. In addition, two cycles of cisplatin and 5-FU were given after radiation. All patients completed the prescribed radiotherapy and all scheduled cycles of chemotherapy. Thirty of the 45 patients (66.6%) had a complete response at the end of treatment. Grade 3 mucositis occurred in 4/45 patients (8.8%) and grade 3 dermatitis occurred in 5/45 (11.1%) during radiotherapy. Grade 3 neutropenia occurred in 6/45 (13.3%) during concurrent chemotherapy. There was no treatment-related mortality. After a median follow-up time of 51 months, only three patients' treatments had failed. Local and distant failure rates were 1.5 and 3.0%, respectively. SMART-IMRT plus cisplatin and 5-FU chemotherapy showed promising activity with manageable toxicity. It is a feasible regimen and improves locoregional disease control.
SN 1792-1074
EI 1792-1082
PD MAR
PY 2013
VL 5
IS 3
BP 889
EP 895
DI 10.3892/ol.2013.1137
UT WOS:000315423900030
PM 23426016
ER

PT J
AU Golden, DW
   Rudra, S
   Witt, ME
   Nwizu, T
   Cohen, EEW
   Blair, E
   Stenson, KM
   Vokes, EE
   Haraf, DJ
AF Golden, D. W.
   Rudra, S.
   Witt, M. E.
   Nwizu, T.
   Cohen, E. E. W.
   Blair, E.
   Stenson, K. M.
   Vokes, E. E.
   Haraf, D. J.
TI Outcomes of induction chemotherapy followed by concurrent chemoradiation
   for nasopharyngeal carcinoma
SO ORAL ONCOLOGY
AB Purpose: Current standard therapy for nasopharyngeal carcinoma (NPC) is concurrent chemoradiation based on randomized data. However, limited randomized data exist to support the addition of induction chemotherapy (ICT).
   Methods: 58 Patients with NPC were treated from 1990 to 2010. All patients received platinum-based ICT. All 58 patients were treated with chemoradiation, 57 in a week-on/week-off (WOWO) fashion. Concurrent chemotherapy included hydroxyurea/5-fluorouracil for all patients. Median radiation dose was 70 Gy. No patient received adjuvant chemotherapy.
   Results: AJCC 2009 stage was II = 13, III = 21, IVa = 13, and IVb = 11. Median follow-up for surviving patients was 66 months. Response to ICT was complete response (CR) 17% and partial response (PR) 64%. The CR rate after chemoradiation was 96%. Five-year actuarial freedom from local failure (FFLF), freedom from distant failure (FFDF), cause-specific survival (CSS), and overall survival (OS) was 98%, 90%, 90%, and 76%, respectively. Analysis of pediatric patients (n = 9) demonstrated 5-year actuarial FFLF, FFDF, CSS, and OS of 100%, 88%, 80%, and 80%, respectively.
   Conclusions: ICT followed by concurrent chemoradiation demonstrates excellent FFLF, FFDF, CSS, and OS with tolerable toxicity. Induction chemotherapy followed by concurrent chemoradiation for patients with NPC should be explored further in a randomized setting. (C) 2012 Elsevier Ltd. All rights reserved.
RI Vokes, Everett/Q-2146-2019
OI /0000-0002-2808-722X; Cohen, Ezra/0000-0002-9872-6242
SN 1368-8375
PD MAR
PY 2013
VL 49
IS 3
BP 277
EP 282
DI 10.1016/j.oraloncology.2012.10.003
UT WOS:000314871900020
PM 23102863
ER

PT J
AU Ji, XM
   Xie, CH
   Hu, DS
   Fan, X
   Zhou, YJ
   Zheng, YJ
AF Ji, Xuemei
   Xie, Conghua
   Hu, Desheng
   Fan, Xia
   Zhou, Yajuan
   Zheng, Yingjie
TI Survival Benefit of Adding Chemotherapy to Intensity Modulated Radiation
   in Patients with Locoregionally Advanced Nasopharyngeal Carcinoma
SO PLOS ONE
AB Background: To evaluate the contribution of chemotherapy for patients with locoregionally advanced nasopharyngeal carcinoma (NPC) treated by intensity modulated radiotherapy (IMRT) and to identify the optimal combination treatment strategy.
   Patients and Methods: Between 2006 and 2010, 276 patients with stage II-IVb NPC were treated by IMRT alone or IMRT plus chemotherapy. Cisplatin-based chemotherapy included neoadjuvant or concurrent, or neoadjuvant plus concurrent protocols. The IMRT alone and chemoradiotherapy groups were well-matched for prognostic factors, except N stage, with more advanced NPC in the chemoradiotherapy arm.
   Results: With a mean follow-up of 33.8 months, the 3-year actuarial rates of overall survival (OS), metastasis-free survival (MFS), relapse-free survival (RFS), and disease-free survival (DFS) were 90.3%, 84.2%, 80.3%, and 69.2% for all of the patients, respectively. Compared with the IMRT alone arm, patients treated by concurrent chemoradiotherapy had a significantly better DFS (HR = 2.64; 95% CI, 1.12-6.22; P = 0.03), patients with neoadjuvant-concurrent chemoradiotherapy had a significant improvement in RFS and DFS (HR = 4.03; 95% CI, 1.35-12.05; P = 0.01 and HR = 2.43; 95% CI, 1.09-5.44; P = 0.03), neoadjuvant chemoradiotherapy provided no significant benefit in OS, MFS, RFS, and DFS. Stage group and alcohol consumption were prognostic factors for OS and N stage was a significant predictor for DFS.
   Conclusions: Addition of concurrent or neoadjuvant-concurrent chemotherapy to IMRT is available to prolong RFS or DFS for locoregionally advanced NPC. Such work could be helpful to guide effective individualized therapy.
RI Ji, Xuemei/B-9774-2015
OI Ji, Xuemei/0000-0001-7416-9122
SN 1932-6203
PD FEB 18
PY 2013
VL 8
IS 2
AR e56208
DI 10.1371/journal.pone.0056208
UT WOS:000315159200026
PM 23441169
ER

PT J
AU Kang, M
   Liu, WQ
   Qin, YT
   Wei, ZX
   Wang, RS
AF Kang, Min
   Liu, Wen-Qi
   Qin, Yu-Tao
   Wei, Zhu-Xin
   Wang, Ren-Sheng
TI Long-term Efficacy of Microwave Hyperthermia Combined with
   Chemoradiotherapy in Treatment of Nasopharyngeal Carcinoma with Cervical
   Lymph Node Metastases
SO ASIAN PACIFIC JOURNAL OF CANCER PREVENTION
AB Objective: The long-term efficacy of microwave hyperthermia combined with chemoradiotherapy in treating nasopharyngeal carcinoma (NPC) with metastatic foci in cervical lymph nodes was evaluated. Methods: A total of 154 cases of N2 or N3 stage NPC were randomized into two groups: hyperthermia group (76 cases) and control group (78 cases). Both received cisplatin chemotherapy and radiotherapy. In addition, the hyperthermia group further received microwave hyperthermia to the metastatic cervical nodes with different patterns (before or after radiotherapy), heating temperatures (T90 < 43 degrees C and T90 >= 43 degrees C) and hyperthermia episodes (< 4 times, 4-10 times and > 10 times). Results: The 3-month and 5-year complete response (CR) rates of cervical lymph nodes in the hyperthermia group were significantly higher than those in the control group. The 5-year disease-free survival (DFS) rate and the 3-year / 5-year overall survival rate in the hyperthermia group were also significantly higher. There was no significant difference in 5-year metastatic rates. In the hyperthermia group, the 3-month and 5-year CR rates of T90 < 43 degrees C treatment were significantly lower than with T90 >= 43 degrees C treatment. The CR rate was highest when the hyperthermia was performed 4-10 times. There were no significant differences in 3-month and 5-year CR rates between hyperthermia before or after radiotherapy treatment. Conclusion: Microwave hyperthermia combined with chemoradiotherapy can increase local control, DFS and 3, 5-year overall survival rates of patients with N2 similar to N3 stage NPC. The heating temperature should be over 43 degrees C with hyperthermia repeated 4-10 times.
SN 1513-7368
PY 2013
VL 14
IS 12
BP 7395
EP 7400
DI 10.7314/APJCP.2013.14.12.7395
UT WOS:000331528900061
PM 24460309
ER

PT J
AU Kua, VF
   Ismail, F
   Phua, VCE
   Aslan, NM
AF Kua, Voon Fong
   Ismail, Fuad
   Phua, Vincent Chee Ee
   Aslan, Nik Muhd
TI Carboplatin/5-fluorouracil as an Alternative to Cisplatin/5-Fluorouracil
   for Metastatic and Recurrent Head and Neck Squamous Cell Carcinoma and
   Nasopharyngeal Carcinoma
SO ASIAN PACIFIC JOURNAL OF CANCER PREVENTION
AB Background: Palliative chemotherapy with cisplatin/5-fluorouracil (5FU) is the commonest regimen employed for metastatic and recurrent head and neck squamous cell carcinoma (SCCHN) and nasopharyngeal carcinoma (NPC). However, this regimen is cumbersome requiring 5 days of admission to hospital. Carboplatin/5FU may be an alternative regimen without compromising survival and response rates. This study aimed to compare the efficacy and toxicity of carboplatin/5FU regimen with the cisplatin/5FU regimen. Materials and Methods: This retrospective study looked at patients who had palliative chemotherapy with either cisplatin/5FU or carboplatin/5FU for metastatic and recurrent SCCHN and NPC. It included patients who were treated at UKMMC from 1st January 2004 to 31st December 2009 with either palliative IV cispaltin 75 mg/m(2) D1 only plus IV 5FU 750 mg/m(2) D1-5 infusion or IV Carboplatin AUC 5 D1 only plus IV 5FU 500 mg/m(2) D1-2 infusion plus IV 5FU 500 mg/m(2) D1-2 bolus. The specific objectives were to determine the efficacy of palliative chemotherapy in terms of overall response rate (ORR), median progression free survival (PFS) and median overall survival (OS) and to evaluate the toxicities of both regimens. Results: A total of 41 patients were eligible for this study. There were 17 in the cisplatin/5FU arm and 24 in the carboplatin/5FU arm. The ORR was 17.7 % for cisplatin/5FU arm and 37.5 % for carboplatin/5FU arm (p-value=0.304). The median PFS was 7 months for cisplatin/5FU and 9 months for carboplatin/5FU (p-value=1.015). The median OS was 10 months for cisplatin/5FU arm and 12 months for carboplatin/5FU arm (p-value=0.110). There were 6 treatment-related deaths (6/41=14.6%), four in the carboplatin/5FU arm (4/24=16.7%) and 2 in the cisplatin/5FU arm (2/17=11.8%). Grade 3 and 4 hematologic toxicity was also more common with carboplatin/5FU group, this difference being predominantly due to grade 3-4 granulocytopenia (41.6% vs. 0), grade 3-4 anemia (37.5% vs. 0) and grade 3-4 thrombocytopenia (16.6% vs. 0). Conclusions: Carboplatin/5FU is not inferior to cisplatin/5FU with regard to its efficacy. However, there was a high rate of treatment-related deaths with both regimens. A better alternative needs to be considered.
SN 1513-7368
PY 2013
VL 14
IS 2
BP 1121
EP 1126
DI 10.7314/APJCP.2013.14.2.1121
UT WOS:000324920000092
PM 23621198
ER

PT J
AU Liang, ZG
   Zhu, XD
   Tan, AH
   Jiang, YM
   Qu, S
   Su, F
   Xu, GZ
AF Liang, Zhong-Guo
   Zhu, Xiao-Dong
   Tan, Ai-Hua
   Jiang, Yan-Ming
   Qu, Song
   Su, Fang
   Xu, Guo-Zeng
TI Induction Chemotherapy Followed by Concurrent with or without Adjuvant
   Chemotherapy for Locoregionally Advanced Nasopharyngeal Carcinoma:
   Meta-analysis of 1,096 Patients from 11 Randomized Controlled Trials
SO ASIAN PACIFIC JOURNAL OF CANCER PREVENTION
AB Purpose: To evaluate the efficacy and toxicity of induction chemotherapy followed by concurrent chemoradiotherapy (the treatment group) versus concurrent chemoradiotherapy with or without adjuvant chemotherapy (the control group) for locoregionally advanced nasopharyngeal carcinoma. Methods: The search strategy included Pubmed, Embase, the Cochrane Library, China National Knowledge Internet Web, Chinese Biomedical Database and Wanfang Database. We also searched reference lists of articles and the volumes of abstracts of scientific meetings. All randomized controlled trials were included for a meta-analysis performed with RevMan 5.1.0. The Grading of Recommendations Assessment, Development, and Evaluation system (GRADE) was used to rate the level of evidence. Results: Eleven studies were included. Risk ratios of 0.99 (95% CI 0.72-1.36), 0.37 (95% CI 0.20-0.69), 1.08 (95% CI 0.84-1.38), 0.98 (95% CI 0.75-1.27) were observed for 3 years overall survival, 3 years progression-free survival, 2 years loco-regional failure-free survival and 2 years distant metastasis failure-free survival. There were no treatment-related deaths in either group in the 11 studies. Risk ratios of 1.90 (95% CI 1.24-2.92), 2.67 (95% CI 0.64-11.1), 1.04 (95% CI 0.79-1.37), 0.98 (95% CI 0.27-3.52) were found for grade 3-4 leukopenia, grade 3-4 thrombocytopenia, grade 3-4 mucous membrane, and grade 3-4 hepatic hematologic and gastrointestinal toxicity, the most significant toxicities for patients. Conclusion: Compared with the control group, induction chemotherapy followed by concurrent chemoradiotherapy was well tolerated but could not significantly improve prognosis in terms of overall survival, loco-regional failure-free survival or distant metastasis failure-free survival.
SN 1513-7368
PY 2013
VL 14
IS 1
BP 515
EP 521
DI 10.7314/APJCP.2013.14.1.515
UT WOS:000319980200092
PM 23534786
ER

PT J
AU Zhang, L
   Chen, QY
   Liu, H
   Tang, LQ
   Mai, HQ
AF Zhang, Lu
   Chen, Qiu-Yan
   Liu, Huai
   Tang, Lin-Quan
   Mai, Hai-Qiang
TI Emerging treatment options for nasopharyngeal carcinoma
SO DRUG DESIGN DEVELOPMENT AND THERAPY
AB Nasopharyngeal carcinoma is endemic in Asia and is etiologically associated with Epstein-Barr virus. Radiotherapy is the primary treatment modality. The role of systemic therapy has become more prominent. Based on multiple phase III studies and meta-analyses, concurrent cisplatin-based chemoradiotherapy is the current standard of care for locally advanced disease (American Joint Committee on Cancer manual [7th edition] stages II-IVb). The reported failure-free survival rates from phase II trials are encouraging for induction + concurrent chemoradiotherapy. Data from ongoing phase III trials comparing induction + concurrent chemoradiotherapy with concurrent chemoradiotherapy will validate the results of these phase II studies. Intensity-modulated radiotherapy techniques are recommended if the resources are available. Locoregional control exceeding 90% and reduced xerostomia-related toxicities can now be achieved using intensity-modulated radiotherapy, although distant control remains the most pressing research problem. The promising results of targeted therapy and Epstein-Barr virus-specific immunotherapy from early clinical trials should be validated in phase III clinical trials. New technology, more effective and less toxic chemotherapy regimens, and targeted therapy offer new opportunities for treating nasopharyngeal carcinoma.
SN 1177-8881
PY 2013
VL 7
BP 37
EP 52
DI 10.2147/DDDT.S30753
UT WOS:000314351600001
PM 23403548
ER

PT S
AU Hui, EP
   Chan, ATC
AF Hui, Edwin P.
   Chan, Anthony T. C.
BE Busson, P
TI THE EVOLVING ROLE OF SYSTEMIC THERAPY IN NASOPHARYNGEAL CARCINOMA:
   Current Strategies and Perspectives
SO NASOPHARYNGEAL CARCINOMA: KEYS FOR TRANSLATIONAL MEDICINE AND BIOLOGY
SE Advances in Experimental Medicine and Biology
AB Treatment for nasopharyngeal carcinoma (NPC) has evolved tremendously over the last decade, owing to the integration of chemotherapy into the primary radiotherapy, improvement in tumor imaging and disease monitoring, and advances in high precision radiotherapy delivery. Several randomized trials have established concurrent chemoradiation (with or without adjuvant chemotherapy) as the standard of care in advanced NPC. Current efforts are building on these earlier trials, to further test the optimal strategy of integrating neoadjuvant or adjuvant chemotherapy to further improve patient's survival and quality of life. Meanwhile investigators are developing novel and molecular targeted therapies in locoregionally advanced or metastatic NPC. This chapter will provide a basic understanding of the clinical data from randomized chemotherapy trials in NPC, current effort to integrate neoadjuvant chemotherapy to concurrent chemo-radiation in advanced NPC, and selection of high risk NPC by molecular marker of minimal residual disease for adjuvant therapy. On-going clinical studies in molecular targeted therapies in NPC, including the epidermal growth factor receptor (EGFR), vascular endothelial growth factor (VEGF), epigenetic therapy, Epstein-Barr virus (EBV) directed immunotherapy and gene therapy, will also be discussed.
RI Chan, Anthony Tak Cheung/R-3940-2018; Hui, Edwin/ABC-1818-2021
OI Chan, Anthony Tak Cheung/0000-0002-6912-8091; 
SN 0065-2598
EI 2214-8019
BN 978-1-4614-5947-7; 978-1-4614-5946-0
PY 2013
VL 778
BP 149
EP 172
D2 10.1007/978-1-4614-5947-7
UT WOS:000334205100011
ER

PT J
AU Gu, MF
   Liu, LZ
   He, LJ
   Yuan, WX
   Zhang, R
   Luo, GY
   Xu, GL
   Zhang, HM
   Yan, CX
   Li, JJ
AF Gu, Mo-Fa
   Liu, Li-Zhi
   He, Long-Jun
   Yuan, Wen-Xin
   Zhang, Rong
   Luo, Guang-Yu
   Xu, Guo-Liang
   Zhang, Hua-Man
   Yan, Chao-Xian
   Li, Jian-Jun
TI Sequential chemoradiotherapy with gemcitabine and cisplatin for
   locoregionally advanced nasopharyngeal carcinoma
SO INTERNATIONAL JOURNAL OF CANCER
AB We investigated a new chemoradiotherapy (CRT) regimen for locoregionally advanced nasopharyngeal carcinoma (NPC). A total of 240 patients were randomly assigned to three different CRT regimens: sequential CRT [1 cycle chemotherapy + Phase I radiotherapy (RT) + 1 cycle chemotherapy + Phase II RT + 2 cycles chemotherapy] with a cisplatin-gemcitabine (GC) regimen (800 mg/m(2) gemcitabine on Days 1 and 8 and 20 mg/m(2) cisplatin on Days 15, every 4 weeks) (sGC-RT); sequential chemoradiotherapy with a cisplatin-fluorouracil (PF) regimen (20 mg/m(2) DDP and 500 mg/m(2) 5-FU on Days 1-5, every 4 weeks) (sPF-RT) and cisplatin-based concurrent chemoradiotherapy plus adjuvant PF chemotherapy (Con-RT + PF). The complete response rate was higher in the sGC + RT group than in the other two groups (98.75% vs. 92.50%, p < 0.01). The 3-year overall survival (OS), disease-free survival (DFS) and distant metastasis-free survival (DMFS) rates in the sGC-RT group were significantly higher than those observed in the Con-RT group (OS, 95.0% vs. 76.3%, p < 0.001; DFS, 89.9% vs. 67.5%, p < 0.001; DMFS, 92.5% vs. 76.0%, p = 0.004) and in the sPF + RT group (OS, 95.0% vs. 73.6%, p < 0.001; DFS, 89.9% vs. 63.3%, p < 0.001; DMFS, 92.5% vs. 74.7%, p = 0.002). There were no significant differences in 3-year OS, DFS and MFS rates between the Con-RT and the sPF-RT groups. The GC-RT group experienced more hematologic toxicity, constipation and rash; however, there were no differences in late RT toxicity between the groups. These results demonstrate that a sGC-RT regimen is effective and well tolerated in patients with locoregionally advanced NPC.
SN 0020-7136
EI 1097-0215
PD JAN 1
PY 2013
VL 132
IS 1
BP 215
EP 223
DI 10.1002/ijc.27638
UT WOS:000310486800024
PM 22610788
ER

PT J
AU Tsan, DL
   Lin, CY
   Kang, CJ
   Huang, SF
   Fan, KH
   Liao, CT
   Chen, IH
   Lee, LY
   Wang, HM
   Chang, JTC
AF Tsan, Din-Li
   Lin, Chien-Yu
   Kang, Chung-Jan
   Huang, Shiang-Fu
   Fan, Kang-Hsing
   Liao, Chun-Ta
   Chen, I-How
   Lee, Li-Yu
   Wang, Hung-Ming
   Chang, Joseph Tung-Chieh
TI The comparison between weekly and three-weekly cisplatin delivered
   concurrently with radiotherapy for patients with postoperative high-risk
   squamous cell carcinoma of the oral cavity
SO RADIATION ONCOLOGY
AB Background: The aim of this study was to compare the outcomes of postoperative adjuvant concomitant chemoradiotherapy using two different schedules of cisplatin for patients with high-risk oral squamous cell carcinoma (OSCC).
   Methods: From Feb. 2008 to Aug. 2010, 55 patients with high-risk OSCC were included in this study. Patients were randomized into treatment groups that either received 100 mg/m(2) cisplatin once every 3 weeks (arm A) or 40 mg/m(2) cisplatin once per week (arm B). All patients were irradiated with 66 Gy in 33 fractions.
   Results: Of the 50 eligible patients, 26 were assigned to arm A, and 24 were assigned to arm B. Both groups of patients received the same mean doses of radiotherapy and cisplatin. However, 88.5% of patients in arm A and 62.5% of those in arm B (p = 0.047) received >= 200 mg/m(2) of cisplatin in total. The overall toxicity was significantly greater in arm B (p = 0.020), and all of the grade 4 toxicities occurred in patients in arm B.
   Conclusions: Three-weekly high-dose cisplatin treatment showed higher compliance, and lower acute toxicity compared to weekly low-dose cisplatin treatment.
OI Fan, Kang-Hsing/0000-0002-0910-7803
SN 1748-717X
PD DEC 18
PY 2012
VL 7
AR 215
DI 10.1186/1748-717X-7-215
UT WOS:000314510200001
PM 23245290
ER

PT J
AU Kim, JW
   Cho, JH
   Keum, KC
   Kim, JH
   Kim, GE
   Lee, JY
   Kim, SK
   Lee, CG
AF Kim, Jun Won
   Cho, Jae Ho
   Keum, Ki Chang
   Kim, Joo Ho
   Kim, Gwi Eon
   Lee, Jong Young
   Kim, Soo Kon
   Lee, Chang Geol
TI IMRT with Simultaneous Integrated Boost and Concurrent Chemotherapy for
   Nasopharyngeal Cancer: Plan Evaluation and Treatment Outcome
SO JAPANESE JOURNAL OF CLINICAL ONCOLOGY
AB This study evaluated the outcome of intensity-modulated radiation therapy with simultaneous integrated boost and concurrent chemotherapy for nasopharyngeal cancer.
   We analyzed 53 consecutive nasopharyngeal cancer patients who received definitive treatment using intensity-modulated radiation therapy with simultaneous integrated boost and cisplatin-based concurrent chemotherapy. Forty-six patients were treated with concurrent chemoradiation and seven patients with induction chemotherapy plus concurrent chemoradiation. The gross tumor (PTV70) received 69.96 Gy (2.12 Gy/fraction), high-risk subclinical disease (PTV60) received 59.4 Gy (1.8 Gy/fraction) and low-risk subclinical disease (PTV56) received 56.1 Gy (1.7 Gy/fraction) in 33 fractions. Twenty-eight patients were treated with step-and-shoot intensity-modulated radiation therapy and 25 patients with helical tomotherapy. Dosimetric parameters were compared between the two modalities.
   The median treatment duration was 49 days (range: 4165 days). The complete response rate was 92.5. Three local, two regional, one locoregional and seven distant failures were observed. With the median follow-up of 41 months (range: 889 months), the 3- and 5-year local control, locoregional control, disease-free survival and overall survival rates were 91.8 and 91.8; 87.6 and 87.6; 77.5 and 70.5; and 86.4 and 82.1, respectively. Grade 3 mucositis, dermatitis, leucopenia and grade 4 leucopenia were observed in 10, 1, 2 and 1 patient, respectively. No grade 3 or higher xerostomia occurred. Helical tomotherapy significantly improved dosimetric parameters including the maximum dose, volume receiving 107 of the prescribed dose and uniformity index (D-5/D-95).
   Intensity-modulated radiation therapy with simultaneous integrated boost with concurrent chemotherapy is a safe and effective treatment modality for nasopharyngeal cancer. Helical tomotherapy has a dosimetric advantage over step-and-shoot intensity-modulated radiation therapy in a clinical setting.
OI Lee, Chang Geol/0000-0002-8702-881X
SN 0368-2811
EI 1465-3621
PD DEC
PY 2012
VL 42
IS 12
BP 1152
EP 1160
DI 10.1093/jjco/hys169
UT WOS:000311903200006
PM 23077243
ER

PT J
AU Lefebvre, JL
   Andry, G
   Chevalier, D
   Luboinski, B
   Collette, L
   Traissac, L
   de Raucourt, D
   Langendijk, JA
AF Lefebvre, J. -L.
   Andry, G.
   Chevalier, D.
   Luboinski, B.
   Collette, L.
   Traissac, L.
   de Raucourt, D.
   Langendijk, J. A.
CA EORTC Head Neck Canc Grp
TI Laryngeal preservation with induction chemotherapy for hypopharyngeal
   squamous cell carcinoma: 10-year results of EORTC trial 24891
SO ANNALS OF ONCOLOGY
AB We report the 10-year results of the EORTC trial 24891 comparing a larynx-preservation approach to immediate surgery in hypopharynx and lateral epilarynx squamous cell carcinoma.
   Two hundred and two patients were randomized to either the surgical approach (total laryngectomy with partial pharyngectomy and neck dissection, followed by irradiation) or to the chemotherapy arm up to three cycles of induction chemotherapy (cisplatin 100 mg/m(2) day 1 + 5-FU 1000 mg/m(2) day 1-5) followed for complete responders by irradiation and otherwise by conventional treatment. The end points were overall survival [OS, noninferiority: hazard ratio (preservation/surgery) < 1.428, one-sided alpha = 0.05], progression-free survival (PFS) and survival with a functional larynx (SFL).
   At a median follow-up of 10.5 years on 194 eligible patients, disease evolution was seen in 54 and 49 patients in the surgery and chemotherapy arm, respectively, and 81 and 83 patients had died. The 10-year OS rate was 13.8% in the surgery arm and 13.1% in the chemotherapy arm. The 10-year PFS rates were 8.5% and 10.8%, respectively. In the chemotherapy arm, the 10-year SFL rate was 8.7%.
   This strategy did not compromise disease control or survival (that remained poor) and allowed more than half of the survivors to retain their larynx.
OI Collette, Laurence/0000-0003-2518-7281; Langendijk, Johannes
   A./0000-0003-1083-372X; andry, guy/0000-0001-7410-6519
SN 0923-7534
EI 1569-8041
PD OCT
PY 2012
VL 23
IS 10
BP 2708
EP 2714
DI 10.1093/annonc/mds065
UT WOS:000309412700032
PM 22492697
ER

PT J
AU Jin, Y
   Cai, XY
   Shi, YX
   Xia, XY
   Cai, YC
   Cao, Y
   Zhang, WD
   Hu, WH
   Jiang, WQ
AF Jin, Ying
   Cai, Xiu-Yu
   Shi, Yan-Xia
   Xia, Xi-Ya
   Cai, Yu-Chen
   Cao, Ye
   Zhang, Wei-Dong
   Hu, Wei-Han
   Jiang, Wen-Qi
TI Comparison of five cisplatin-based regimens frequently used as the
   first-line protocols in metastatic nasopharyngeal carcinoma
SO JOURNAL OF CANCER RESEARCH AND CLINICAL ONCOLOGY
AB No randomized trial has been reported comparing different chemotherapy regimens on disseminated nasopharyngeal carcinoma (NPC). This study aims to compare five cisplatin-based regimens including cisplatin + 5-fluororacil (PF), paclitaxel + cisplatin (TP), gemcitabine + cisplain (GP), paclitaxel + cisplatin + 5-fluororacil (TPF), and bleomycin + cisplatin + 5-fluororacil (BPF) regimen most frequently used as the first-line protocols for metastatic NPC retrospectively.
   Eight hundred and twenty-two patients with metastatic NPC were divided into five groups according to the regimen they received. Then, their response rate, toxicity, and long-term survival outcome as well as the prognostic factors were analyzed.
   The higher response rates in GP and TPF regimens comparing to PF regimen were achieved (I (2) = 4.57, P = 0.033; I (2) = 7.04, P = 0.008), as well as in TPF regimen comparing to TP regimen (I (2) = 5.579, P = 0.018). The occurrence rate of the major III-IV grade toxicity was significantly different between the five groups. However, no statistically significant difference was observed in progression-free survival (PFS; P = 0.247) and overall survival (P = 0.127) among the five groups. Cox multivariate analysis identified the following independent prognostic factors: liver metastases, plasma Epstein Barr Virus (EBV)-DNA level, cycles of chemotherapy, and second-line chemotherapy.
   PF, TP, and GP are all effective regimens as the first-line chemotherapy for metastatic NPC, which can be well tolerated. Over four cycles of chemotherapy are recommended under no contraindication. Patients should transfer to the second-line regimen after the treatment failure of the first-line chemotherapy.
SN 0171-5216
PD OCT
PY 2012
VL 138
IS 10
BP 1717
EP 1725
DI 10.1007/s00432-012-1219-x
UT WOS:000309101600014
PM 22684794
ER

PT J
AU Huang, PY
   Cao, KJ
   Guo, X
   Mo, HY
   Guo, L
   Xiang, YQ
   Deng, MQ
   Qiu, F
   Cao, SM
   Guo, Y
   Zhang, L
   Li, NW
   Sun, R
   Chen, QY
   Luo, DH
   Hua, YJ
   Mai, HQ
   Hong, MH
AF Huang, Pei-Yu
   Cao, Ka-Jia
   Guo, Xiang
   Mo, Hao-Yuan
   Guo, Ling
   Xiang, Yan-Qun
   Deng, Man-Quan
   Qiu, Fang
   Cao, Su-Mei
   Guo, Ying
   Zhang, Li
   Li, Ning-Wei
   Sun, Rui
   Chen, Qiu-Yan
   Luo, Dong-Hua
   Hua, Yi-Jun
   Mai, Hai-Qiang
   Hong, Ming-Huang
TI A randomized trial of induction chemotherapy plus concurrent
   chemoradiotherapy versus induction chemotherapy plus radiotherapy for
   locoregionally advanced nasopharyngeal carcinoma
SO ORAL ONCOLOGY
AB The aim of this randomized study was to compare the efficacy of induction chemotherapy plus concurrent chemoradiotherapy (IC + CCRT) versus induction chemotherapy plus radiotherapy (IC + RT) for patients with locoregionally advanced nasopharyngeal carcinoma. From August 2002 to April 2005, 408 patients were randomly divided into two groups: an IC + CCRT group and an IC + RT group. Patients in both groups received the same induction chemotherapy: two cycles of floxuridine (FuDR) + carboplatin (FuDR, 750 mg/m(2), d1-5; carboplatin, area under the curve [AUC] = 6). The patients received radiotherapy 1 week after they finished the induction chemotherapy. The patients in the IC + CCRT group also received carboplatin (AUC = 6) on days 7, 28, and 49 of radiotherapy. Eight patients did not meet the inclusion criteria, and the remaining 400 cases were analyzed. Grade III or IV toxicity was found in 28.4% of the patients in the IC + CCRT group and 13.1% of those in the IC + RT group (P < .001). Five-year overall survival rates were 70.3% and 71.7% (P = 0.734) in the IC + CCRT and IC + RT groups, respectively. No significant differences in failure-free survival, locoregional control, and distant control were found between the two groups. Compared with the IC + RT program, the IC + CCRT program used in the present study did not improve the overall survival and failure-free survival in patients with locoregionally advanced nasopharyngeal carcinoma. Using carboplatin in the concurrent chemoradiotherapy was not suitable for nasopharyngeal carcinoma. (C) 2012 Elsevier Ltd. All rights reserved.
SN 1368-8375
EI 1879-0593
PD OCT
PY 2012
VL 48
IS 10
BP 1038
EP 1044
DI 10.1016/j.oraloncology.2012.04.006
UT WOS:000309114600024
PM 22591726
ER

PT J
AU Yang, YQ
   Xuan, JZ
   Yang, ZQ
   Han, AQ
   Xing, LG
   Yue, JB
   Hu, M
   Yu, JM
AF Yang, Yanqin
   Xuan, Jize
   Yang, Zhiqiang
   Han, Anqin
   Xing, Ligang
   Yue, Jinbo
   Hu, Man
   Yu, Jinming
TI The expression of epidermal growth factor receptor and Ki67 in primary
   and relapse nasopharyngeal cancer: a micro-evidence for anti-EGFR
   targeted maintenance therapy
SO MEDICAL ONCOLOGY
AB Epidermal growth factor receptor (EGFR) was expressed widely in NPC. The aim of this study was to investigate the difference of expression of EGFR and Ki67 in primary and recurrence of NPC to supply a micro-evidence of anti-EGFR targeted maintenance therapy for NPC. A retrospective review of 40 patients with clinical stages I-IV b was performed. Chemoradiation was included chemotherapy with fluorouracil plus cisplatin and irradiation for primary and lymph draining regions. All patients were verified tumor locoregional relapse with/or without distant metastasis by CT or MRI after combined CRT by primary and recurrence biopsies. The correlation between EGFR and Ki67 expression inspected by immunohistochemistry was analyzed. The difference of time to recurrence grouped by different expressions of EGFR and Ki67 was compared by log-rank test. The median follow-up time was 20.0 months +/- 2.70 (range 23-71). EGFR and Ki67 expression in primary was not significantly different with recurrent focus. A strong significant correlation between EGFR and Ki67 molecules expression was obtained in primary (r = 0.573; P = 0.001) and in recurrent focus (r = 0.698; P = 0.000). A significantly shorter time to locoregional relapse in patients with positive expression of EGFR than patients with negative EGFR expression in primary (P = 0.010) and in relapse (P = 0.022). There was no significant difference of EGFR and Ki67 expression in primary and recurrence tumor expression. The time to relapse was significantly shorter in high expression of EGFR, which might supply micro-evidence to anti-EGFR targeted maintenance therapy for those patients with EGFR overexpression in primary tumor.
SN 1357-0560
EI 1559-131X
PD SEP
PY 2012
VL 29
IS 3
BP 1448
EP 1455
DI 10.1007/s12032-011-0028-4
UT WOS:000307964100007
PM 21786012
ER

PT J
AU Zhang, AM
   Fan, Y
   Wang, XX
   Xie, QC
   Sun, JG
   Chen, ZT
   Zhu, B
AF Zhang, An-Mei
   Fan, Ye
   Wang, Xin-Xin
   Xie, Qi-Chao
   Sun, Jian-Guo
   Chen, Zheng-Tang
   Zhu, Bo
TI Increased treatment-related mortality with additional cisplatin-based
   chemotherapy in patients with nasopharyngeal carcinoma treated with
   standard radiotherapy
SO RADIOTHERAPY AND ONCOLOGY
AB Background and purposes: We performed a meta-analysis of randomized controlled trials (RCTs) to determine the overall risk of treatment-related death associated with additional cisplatin-based chemotherapy in patients with nasopharyngeal carcinoma treated with standard radiotherapy.
   Material and methods: Eligible studies included RCTs in which cisplatin-based chemotherapy in combination with radiotherapy was compared with radiotherapy alone. Statistical analyses were conducted to calculate the summary incidence rates, relative risks (RRs), and 95% confidence intervals (CIs) using fixedor random-effects models based on the heterogeneity of included studies.
   Results: A total of 2829 patients from 13 RCTs were included in this study. The overall incidence for treatment-related death in chemoradiotherapy and radiotherapy treated patients was 1.7% and 0.8%. Compared to radiotherapy alone, radiotherapy plus cisplatin-based chemotherapy significantly increased the risk of treatment-related mortality. On subgroup analyses, no difference was found in treatmentrelated mortality between different timings of chemotherapy and chemotherapeutic agents. Adding cisplatin-based chemotherapy was associated with higher incidences of severe acute toxicity.
   Conclusions: Cisplatin-based chemotherapy plus radiotherapy increased the risk of treatment-related death and severe acute toxicity, compared with radiotherapy alone. Better management of treatment toxicity might improve the therapeutic gain in patients with nasopharyngeal carcinoma. Crown Copyright (c) 2012 Published by Elsevier Ireland Ltd. All rights reserved. Radiotherapy and Oncology 104 (2012) 279-285
OI Wang, Xinxin/0000-0001-8238-7832
SN 0167-8140
EI 1879-0887
PD SEP
PY 2012
VL 104
IS 3
BP 279
EP 285
DI 10.1016/j.radonc.2012.08.022
UT WOS:000310405000003
PM 22981609
ER

PT J
AU Fan, KY
   Gogineni, H
   Zaboli, D
   Lake, S
   Zahurak, ML
   Best, SR
   Levine, MA
   Tang, M
   Zinreich, ES
   Saunders, JR
   Califano, JA
   Blanco, RG
   Pai, SI
   Messing, B
   Ha, PK
AF Fan, Katherine Y.
   Gogineni, Hrishikesh
   Zaboli, David
   Lake, Spencer
   Zahurak, Marianna L.
   Best, Simon R.
   Levine, Marshall A.
   Tang, Mei
   Zinreich, Eva S.
   Saunders, John R.
   Califano, Joseph A.
   Blanco, Ray G.
   Pai, Sara I.
   Messing, Barbara
   Ha, Patrick K.
TI Comparison of Acute Toxicities in Two Primary Chemoradiation Regimens in
   the Treatment of Advanced Head and Neck Squamous Cell Carcinoma
SO ANNALS OF SURGICAL ONCOLOGY
AB The optimal dosage and frequency of platinum-based chemoradiotherapy (CRT) regimen for treating advanced head and neck squamous cell carcinoma remains unresolved. This study aims to compare the toxicity and efficacy of weekly versus more dose-intensive cisplatin-based CRTs.
   We reviewed 155 stage III/IV head and neck squamous cell carcinoma patients with no evidence of distant metastasis treated with one of two CRT regimens from 2000 to 2010 at Greater Baltimore Medical Center. Twice-daily radiation was provided as a split course over a 45-day period. Regimen A consisted of concomitant cisplatin (30 mg/m(2)/1 h) weekly for 6 cycles; regimen B consisted of concomitant cisplatin (12 mg/m(2)/1 h) and 5-fluorouracil (600 mg/m(2)/20 h) on days 1 through 5 and days 29 through 33. Main outcome measures included acute toxicities (myelosuppression, neurotoxicity, nephrotoxicity, gastrointestinal dysfunction), unplanned hospitalizations, and disease control at 12 months.
   Patients on regimen A were much less likely to experience ototoxicity due to their treatment (0% vs. 9.8%, = 0.04). They were more likely to experience thrombocytopenia acutely (46% vs. 26%, = 0.02), but the toxicity was not limiting (grade 1-2). No significant differences exist in the incidence of other toxicities or unplanned hospitalizations. At 1 year, 97% of patients on A vs. 86% of patients on regimen B were free of disease ( = 0.11).
   With concurrent radiotherapy, low-dose, single-agent, weekly cisplatin is less likely than higher-dose daily cisplatin plus 5-fluorouracil provided at the beginning and end of treatment to be associated with ototoxicity. The preliminary data suggest at least equivalent efficacy, but longer follow-up is required.
OI Pai, Sara/0000-0002-6341-9971
SN 1068-9265
PD JUN
PY 2012
VL 19
IS 6
BP 1980
EP 1987
DI 10.1245/s10434-012-2219-4
UT WOS:000304209800036
PM 22290566
ER

PT J
AU Xiayun, H
   Ou, D
   Ying, HM
   Zhu, GP
   Hu, CS
   Liu, TF
AF Xiayun, He
   Ou, Dan
   Ying, Hongmei
   Zhu, Guopei
   Hu, Chaosu
   Liu, Taifu
TI Experience with combination of cisplatin plus gemcitabine chemotherapy
   and intensity-modulated radiotherapy for locoregionally advanced
   nasopharyngeal carcinoma
SO EUROPEAN ARCHIVES OF OTO-RHINO-LARYNGOLOGY
AB The purpose of this study was to evaluate the efficacy and toxicity of cisplatin plus gemcitabine chemotherapy and intensity-modulated radiation therapy (IMRT) for locoregionally advanced nasopharyngeal carcinoma (NPC). A total of 54 patients (stage IIB: 6, stage III: 24, stage IVA-B: 24) with locoregionally advanced NPC were treated with cisplatin 25 mg/m(2) intravenously on days 1-3, and gemcitabine 1,000 mg/m(2) of 30-min intravenous infusion on days 1 and 8, every 3 weeks for two cycles as neoadjuvant chemotherapy. Two cycles of the same regimen were administered as adjuvant chemotherapy 28 days after the end of radiotherapy. The prescription doses were 66-70.4 Gy to the gross tumor volume (GTV), 66 Gy to positive neck nodes, 60 Gy to the high-risk clinical target volume and 54 Gy to the low-risk clinical target volume. The overall response rate to neoadjuvant chemotherapy was 88.6%. Toxicity was mainly grade 1/2 myelosuppression. All patients completed IMRT. The median follow-up duration was 30 months (range, 12-60 months). The 3-year locoregional control, metastasis-free rate and overall survival were 94.9%, 86.2% and 87.7%, respectively. Severe late toxicities included grade 3 trismus in one patient, grade 3 hearing impairment in one patient and cranial nerve XII palsy in one patient. No grade 4 late toxicities were observed. A combination of cisplatin plus gemcitabine chemotherapy and intensity-modulated radiotherapy for locoregionally advanced NPC is well-tolerated, convenient, effective and warrants further studies.
OI Hu, Chaosu/0000-0002-6503-0951; Hu, Chaosu/0000-0001-7697-5224
SN 0937-4477
EI 1434-4726
PD MAR
PY 2012
VL 269
IS 3
BP 1027
EP 1033
DI 10.1007/s00405-011-1669-9
UT WOS:000300325300045
PM 21706324
ER

PT J
AU Xu, TT
   Hu, CS
   Zhu, GP
   He, XY
   Wu, YR
   Ying, HM
AF Xu, Tingting
   Hu, Chaosu
   Zhu, Guopei
   He, Xiayun
   Wu, Yongru
   Ying, Hongmei
TI Preliminary results of a phase III randomized study comparing
   chemotherapy neoadjuvantly or concurrently with radiotherapy for
   locoregionally advanced nasopharyngeal carcinoma
SO MEDICAL ONCOLOGY
AB The current study was conducted to compare neoadjuvant chemotherapy (NACT) with concurrent chemotherapy for efficacy, toxicities and compliance of locoregionally advanced nasopharyngeal carcinoma (NPC). Eligible patients were randomized to NACT + radiotherapy (RT) + adjuvant chemotherapy (AC) arm or concurrent chemoradiotherapy(CCRT) + AC arm. Two arms received same conventional RT at a planned dose of 70 Gy. Neoadjuvant chemotherapy comprised cisplatin 90 mg/m(2) (30 mg/m(2)/day) and 5-fluorouracil 1,500 mg/m(2) (500 mg/m(2)/day) over 3 days for two 21-day cycles. The same regimen at equal dosage was administered on the 1st and 22nd days of the radiotherapy as concurrent chemotherapy. Four cycles of the same chemotherapy regimen were given to both two arms as AC. A total of 338 NPC patients were recruited. 170 patients were randomized to NACT arm and 168 patients to CCRT arm. The median duration of follow-up was 38 months. The 3-year OS and DFS rates were 95.9 versus 94.5% (P = 0.54) and 78.5 versus 82.5% (P = 0.16), respectively, in NACT and CCRT arms. An unplanned subgroup analysis according to the N-classification suggested that CCRT improves MFS in patients with N0-1 disease (80.1 vs. 94.9%, P = 0.034). Among the acute toxicities observed, the rates of grade 3/4 mucositis (52.4 vs. 35.9% P = 0.023) and vomiting (13.7 vs. 4.7% P = 0.000) were significantly higher in CCRT arm. Our preliminary results only showed an advantage of CCRT over NACT in NPC patients with limited N disease in MFS. More acute toxicities were observed in CCRT arm and a trend of better tolerance was observed in NACT arm.
OI Hu, Chaosu/0000-0001-7697-5224; Hu, Chaosu/0000-0002-6503-0951
SN 1357-0560
PD MAR
PY 2012
VL 29
IS 1
BP 272
EP 278
DI 10.1007/s12032-010-9803-x
UT WOS:000300317200042
PM 21279704
ER

PT J
AU Komatsu, M
   Tsukuda, M
   Matsuda, H
   Horiuchi, C
   Taguch, T
   Takahashi, M
   Nishimura, G
   Mori, M
   Niho, T
   Ishitoya, J
   Sakuma, Y
   Hirama, M
   Shiono, O
AF Komatsu, Masanori
   Tsukuda, Mamoru
   Matsuda, Hideki
   Horiuchi, Choichi
   Taguch, Takahide
   Takahashi, Masahiro
   Nishimura, Gohshi
   Mori, Makiko
   Niho, Tatuo
   Ishitoya, Junichi
   Sakuma, Yasunori
   Hirama, Mariko
   Shiono, Osamu
TI Comparison of Concurrent Chemoradiotherapy versus Induction Chemotherapy
   Followed by Radiation in Patients with Nasopharyngeal Carcinoma
SO ANTICANCER RESEARCH
AB Purpose: The study aimed to evaluate the efficacy of concurrent chemoradiotherapy (CCRT) with platinum-based chemotherapy as a primary treatment for nasopharyngeal carcinoma (NPC) and to further compare the results of CCRT with these of neoadjuvant chemotherapy (NAC) followed by radiotherapy (RT). Patients and Methods: Before 1998, 21 patients with NPC received NAC followed by RT (NAC-RT). Between 1999 and 2008, a total of 25 NPC patients received CCRT. The CCRT group received a regimen including docetaxel (50 mg/m(2), day 1), cisplatin (CDDP, 60 mg/m(2), day4) and continuous 5-fluorouracil (5-FU) infusion (600 mg/m(2), day 1-5), the TPF regimen, or a regimen including CDDP (60 mg/m(2), day4), continuous 5-FU infusion (600 mg/m(2), day 1-5), methotrexate (MTX, 30 mg/m(2), day 1) and leucovorin (LV, 20 mg/m(2), day 1-5), PFML regimen. The CCRT group received 2 cycles of chemotherapy during definitive RT. The NAC group of patients received a PFML regimen. Results: The overall response rate after CCRT was 96%. The 3-year and 5-year disease-specific survival rates were 75.6% and 60.1%, respectively. In patients receiving NAC-RT, the 3-year and 5-year disease-specific survival rates were 84.1% and 67.3%, respectively. There was no difference observed in terms of survival rates between the group receiving CCRT and that receiving NAC-RT. Conclusion: CCRT with the TPF or PFML regimen was tolerable, and the NPC patients receiving this treatment showed excellent survival rates. In comparison to the group receiving NAC-RT, CCRT had no advantage in terms of the survival rate. In the future, the control of distant metastasis might play an important role in improving the survival rate of patients with advanced NPC receiving CCRT.
SN 0250-7005
PD FEB
PY 2012
VL 32
IS 2
BP 681
EP 686
UT WOS:000299985800039
PM 22287763
ER

PT J
AU Fountzilas, G
   Ciuleanu, E
   Bobos, M
   Kalogera-Fountzila, A
   Eleftheraki, AG
   Karayannopoulou, G
   Zaramboukas, T
   Nikolaou, A
   Markou, K
   Resiga, L
   Dionysopoulos, D
   Samantas, E
   Athanassiou, H
   Misailidou, D
   Skarlos, D
   Ciuleanu, T
AF Fountzilas, G.
   Ciuleanu, E.
   Bobos, M.
   Kalogera-Fountzila, A.
   Eleftheraki, A. G.
   Karayannopoulou, G.
   Zaramboukas, T.
   Nikolaou, A.
   Markou, K.
   Resiga, L.
   Dionysopoulos, D.
   Samantas, E.
   Athanassiou, H.
   Misailidou, D.
   Skarlos, D.
   Ciuleanu, T.
TI Induction chemotherapy followed by concomitant radiotherapy and weekly
   cisplatin versus the same concomitant chemoradiotherapy in patients with
   nasopharyngeal carcinoma: a randomized phase II study conducted by the
   Hellenic Cooperative Oncology Group (HeCOG) with biomarker evaluation
SO ANNALS OF ONCOLOGY
AB Background: Concomitant administration of radiation therapy (RT) and chemotherapy with cisplatin (CCRT) is considered standard treatment in patients with locally advanced nasopharyngeal cancer (LA-NPC). The role of induction chemotherapy (IC) when followed by CCRT in improving locoregional control remains controversial.
   Patients and methods: Totally, 141 eligible patients with LA-NPC were randomized to either three cycles of IC with cisplatin 75 mg/m(2), epirubicin 75 mg/m(2) and paclitaxel (Taxol) 175 mg/m(2) (CEP) every 3 weeks followed by definitive RT (70 Gy) and concomitant weekly infusion of cisplatin 40 mg/m(2) (investigational arm, 72 patients) or to the same CCRT regimen alone (control arm, 69 patients).
   Results: Sixty-two patients (86%) received three cycles of IC. No difference between the arms was observed in the number of patients who completed RT (61 versus 64, P = 018). Overall and complete response rates were very similar in the two arms and so were 3-year progression-free and overall survival rates. Grade III or IV toxic effects from IC were infrequent, apart of alopecia. Mucositis, weight loss and leukopenia were the most prominent side-effects from CCRT.
   Conclusion: IC with three cycles of CEP when followed by CCRT did not significantly improve response rates and/or survival compared with that of CCRT alone.
RI Fountzilas, George/ABF-2139-2020; Markou, Konstantinos/A-5135-2013;
   Bobos, Mattheos/L-5702-2019; Ciuleanu, Tudor-Eliade/ABH-8452-2020
OI Bobos, Mattheos/0000-0001-5662-9201; Ciuleanu, Tudor
   Eliade/0000-0003-0958-5597; ELEFTHERAKI, ANASTASIA/0000-0003-1826-4699;
   Markou, Konstantinos/0000-0001-9891-5185
SN 0923-7534
EI 1569-8041
PD FEB
PY 2012
VL 23
IS 2
BP 427
EP U409
DI 10.1093/annonc/mdr116
UT WOS:000299744400024
PM 21525406
ER

PT J
AU Chen, L
   Hu, CS
   Chen, XZ
   Hu, GQ
   Cheng, ZB
   Sun, Y
   Li, WX
   Chen, YY
   Xie, FY
   Liang, SB
   Chen, Y
   Xu, TT
   Li, B
   Long, GX
   Wang, SY
   Zheng, BM
   Guo, Y
   Sun, Y
   Mao, YP
   Tang, LL
   Chen, YM
   Liu, MZ
   Ma, J
AF Chen, Lei
   Hu, Chao-Su
   Chen, Xiao-Zhong
   Hu, Guo-Qing
   Cheng, Zhi-Bin
   Sun, Yan
   Li, Wei-Xiong
   Chen, Yuan-Yuan
   Xie, Fang-Yun
   Liang, Shao-Bo
   Chen, Yong
   Xu, Ting-Ting
   Li, Bin
   Long, Guo-Xian
   Wang, Si-Yang
   Zheng, Bao-Min
   Guo, Ying
   Sun, Ying
   Mao, Yan-Ping
   Tang, Ling-Long
   Chen, Yu-Ming
   Liu, Meng-Zhong
   Ma, Jun
TI Concurrent chemoradiotherapy plus adjuvant chemotherapy versus
   concurrent chemoradiotherapy alone in patients with locoregionally
   advanced nasopharyngeal carcinoma: a phase 3 multicentre randomised
   controlled trial
SO LANCET ONCOLOGY
AB Background The effect of the addition of adjuvant chemotherapy to concurrent chemoradiotherapy in locoregionally advanced nasopharyngeal carcinoma is unclear. We aimed to assess the contribution of adjuvant chemotherapy to concurrent chemoradiotherapy versus concurrent chemoradiotherapy alone.
   Methods We did an open-label phase 3 multicentre randomised controlled trial at seven institutions in China. Randomisation was by a computer-generated random number code. Patients were stratified by treatment centre and randomly assigned in blocks of four. Treatment allocation was not masked. We randomly assigned patients with non-metastatic stage III or IV (except T3-4N0) nasopharyngeal carcinoma to receive concurrent chemoradiotherapy plus adjuvant chemo therapy or concurrent chemoradiotherapy alone. Patients in both groups received 40 mg/m(2) cisplatin weekly up to 7 weeks, concurrently with radiotherapy. Radiotherapy was given as 2.0-2.27 Gy per fraction with five daily fractions per week for 6-7 weeks to a total dose of 66 Gy or greater to the primary tumour and 60-66 Gy to the involved neck area. The concurrent chemoradiotherapy plus adjuvant chemotherapy group subsequently received 80 mg/m(2) adjuvant cisplatin and 800 mg/m(2) per day fluorouracil for 120 h every 4 weeks for three cycles. Our primary endpoint was failure-free survival. We did efficacy analyses in our intention-to-treat population. Our trial is ongoing; in this report we present the 2 year survival results and acute toxic effects. This trial is registered with ClinicalTrials.gov, number NCT00677118.
   Findings 251 patients were assigned to the concurrent chemoradiotherapy plus adjuvant chemotherapy group and 257 to the concurrent chemoradiotherapy alone group. After a median follow-up of 37.8 months (range 1.3-61.0), the estimated 2 year failure-free survival rate was 86% (95% CI 81-90) in the concurrent chemo radiotherapy plus adjuvant chemotherapy group and 84% (78-88) in concurrent chemoradiotherapy only group (hazard ratio 0.74, 95% CI 0.49-1.10; p=0.13). Stomatitis was the most commonly reported grade 3 or 4 adverse event during both radiotherapy (76 of 249 patients in the concurrent chemoradiotherapy plus adjuvant chemotherapy group and 82 of 254 in the concurrent chemoradiotherapy alone group) and adjuvant chemotherapy (43 [21%] of 205 patients treated with adjuvant chemotherapy).
   Interpretation Adjuvant cisplatin and fluorouracil chemotherapy did not significantly improve failure-free survival after concurrent chemoradiotherapy in locoregionally advanced nasopharyngeal carcinoma. Longer follow-up is needed to fully assess survival and late toxic effects, but such regimens should not, at present, be used outside well-designed clinical trials.
RI Chen, Yu/Y-3292-2019; Chen, Yongming/E-3656-2015
OI Chen, Yongming/0000-0003-2843-5543; Hu, Chaosu/0000-0002-6503-0951; Ma,
   Jun/0000-0002-1137-9349; Hu, Guoqing/0000-0001-6856-7220
SN 1470-2045
EI 1474-5488
PD FEB
PY 2012
VL 13
IS 2
BP 163
EP 171
DI 10.1016/S1470-2045(11)70320-5
UT WOS:000300197400041
PM 22154591
ER

PT J
AU Lee, NY
   Zhang, Q
   Pfister, DG
   Kim, J
   Garden, AS
   Mechalakos, J
   Hu, K
   Le, QT
   Colevas, AD
   Glisson, BS
   Chan, ATC
   Ang, KK
AF Lee, Nancy Y.
   Zhang, Qiang
   Pfister, David G.
   Kim, John
   Garden, Adam S.
   Mechalakos, James
   Hu, Kenneth
   Le, Quynh T.
   Colevas, A. Dimitrios
   Glisson, Bonnie S.
   Chan, Anthony T. C.
   Ang, K. Kian
TI Addition of bevacizumab to standard chemoradiation for locoregionally
   advanced nasopharyngeal carcinoma (RTOG 0615): a phase 2
   multi-institutional trial
SO LANCET ONCOLOGY
AB Background We aimed to improve the outcomes for locoregionally advanced nasopharyngeal carcinoma by testing the feasibility and safety of the addition of bevacizumab to chemoradiotherapy.
   Methods We enrolled patients older than 18 years with stage IIB-IVB nasopharyngeal carcinoma from 19 centres in North America and Hong Kong. Treatment consisted of three cycles of bevacizumab (15 mg/kg) and cisplatin (100 mg/m(2)) both given on days 1, 22, and 43 of radiation (70 Gy) with intensity-modulated radiation therapy delivered over 33 days on a daily basis, Monday through Friday. Patients then received three cycles of bevacizumab (15 mg/kg) and cisplatin (80 mg/m(2)), both given on days 64, 85, and 106 after radiation, and three cycles of fluorouracil (1000 mg/m(2) per day), given on days 64-67, 85-88, and 106-109 after radiation. The primary endpoint was the occurrence of treatment-related grade 4 haemorrhage or any grade 5 adverse event in the first year. Analyses were done with all eligible patients who started protocol treatment. The trial is registered at ClinicalTrials.gov, number NCT00408694.
   Findings From Dec 13, 2006, to Feb 5, 2009, we enrolled 46 patients, of whom 44 were eligible for analysis. We recorded no grade 3-4 haemorrhages or grade 5 adverse events; nine patients (20%) had a treatment-related grade 1-2 haemorrhage. Nine patients had one or more grade 4 blood or bone marrow-related complication (grade 4 leucopenia was noted in six patients, grade 4 lymphopenia in five, grade 4 neutrophils in five, and grade 4 anaemia in one). One patient had two grade 4 infections with grade 3-4 neutrophils. One patient reported grade 4 tinnitus, one patient reported grade 4 thrombosis, one reported grade 4 radiation mucositis, and two reported grade 4 pharyngolaryngeal pain. With a median follow-up of 2.5 years (IQR 2.1-2.9), the estimated 2 year locoregional progression-free interval was 83.7% (95% CI 72.6-94.9), the 2 year distant metastasis-free interval was 90.8% (82.2-99.5), the 2 year progression-free survival was 74.7% (61.8-87.6), and 2 year overall survival was 90.9% (82.3-99.4).
   Interpretation The addition of bevacizumab to standard chemoradiation treatment for patients with nasopharyngeal carcinoma is feasible, and might delay the progression of subclinical distant disease.
RI colevas, alexander/AAP-2415-2021; Chan, Anthony Tak Cheung/R-3940-2018
OI Chan, Anthony Tak Cheung/0000-0002-6912-8091; Mechalakos,
   James/0000-0001-9373-836X; Garden, Adam/0000-0001-7926-2641
SN 1470-2045
EI 1474-5488
PD FEB
PY 2012
VL 13
IS 2
BP 172
EP 180
DI 10.1016/S1470-2045(11)70303-5
UT WOS:000300197400042
PM 22178121
ER

PT J
AU Spratt, DE
   Lee, N
AF Spratt, Daniel E.
   Lee, Nancy
TI Current and emerging treatment options for nasopharyngeal carcinoma
SO ONCOTARGETS AND THERAPY
AB In this article, we focus on the current and emerging treatments in nasopharyngeal cancer (NPC). A detailed evolution of the current standard of care, and new techniques and treatment options will be reviewed. Intergroup 0099 established the role for chemoradiotherapy (chemo-RT) in the treatment of nasopharyngeal carcinoma. Multiple randomized Phase III trials have shown the benefit of chemo-RT; however, none of these studies utilized modern radiotherapy (RT) techniques of intensity-modulated radiation therapy (IMRT). IMRT has the ability to deliver high doses of radiation to the target structures while sparing adjacent bystander healthy tissues, and has now become the preferred RT treatment modality. Chemotherapy also has had a shifting paradigm of induction and/or adjuvant chemotherapy combined with RT alone, to the investigation with concurrent chemo-RT. New treatment options including targeted monoclonal antibodies and small molecule tyrosine kinase inhibitors are being studied in NPC. These new biologic therapies have promising in vitro activity for NPC, and emerging clinical studies are beginning to define their role. RT continues to expand its capabilities, and since IMRT and particle therapy, specifically intensity-modulated proton therapy (IMPT), has reports of impressive dosimetric efficacy in-silica. Adaptive RT is attempting to reduce toxicity while maintaining treatment efficacy, and the clinical results are still in their youth. Lastly, Epstein-Barr virus (EBV) DNA has recently been studied for prediction of tumor response and its use as a biomarker is increasingly promising to aid in early detection as well as supplementing the current staging system. RT with or without chemotherapy remains the standard of care for nasopharyngeal carcinoma. Advances in RT technique, timing of chemotherapy, biologically targeted agents, particle therapy, adaptive RT, and the incorporation of EBV DNA as a biomarker may aid in the current and future treatment of nasopharyngeal cancer.
RI Spratt, Daniel/AAM-4612-2020
OI Spratt, Daniel/0000-0002-5973-4741
SN 1178-6930
PY 2012
VL 5
BP 297
EP 308
DI 10.2147/OTT.S28032
UT WOS:000310050000001
PM 23118544
ER

PT B
AU Dobrosotskaya, IY
   Worden, FP
AF Dobrosotskaya, Irina Y.
   Worden, Francis P.
BE Todd, RF
   Cooney, KA
   Hayes, TG
   Mims, MP
   Worden, FP
TI Head and Neck Cancer
SO TUMOR BOARD REVIEW: GUIDELINE AND CASE REVIEWS IN ONCOLOGY
BN 978-1-936287-17-8
PY 2012
BP 1
EP 8
UT WOS:000299368800001
ER

PT J
AU Montejo, ME
   Shrieve, DC
   Bentz, BG
   Hunt, JP
   Buchman, LO
   Agarwal, N
   Hitchcock, YJ
AF Montejo, Michael E.
   Shrieve, Dennis C.
   Bentz, Brandon G.
   Hunt, Jason P.
   Buchman, Luke O.
   Agarwal, Neeraj
   Hitchcock, Ying J.
TI IMRT WITH SIMULTANEOUS INTEGRATED BOOST AND CONCURRENT CHEMOTHERAPY FOR
   LOCOREGIONALLY ADVANCED SQUAMOUS CELL CARCINOMA OF THE HEAD AND NECK
SO INTERNATIONAL JOURNAL OF RADIATION ONCOLOGY BIOLOGY PHYSICS
AB Purpose: To evaluate the efficacy and toxicity of accelerated radiotherapy with concurrent chemotherapy in advanced head-and-neck squamous cell carcinoma.
   Methods and Materials: Between April 2003 and May 2008, 43 consecutive patients with advanced head-and-neck squamous cell carcinoma received accelerated chemoradiation with concurrent cisplatin or cetuximab. The doses for intensity-modulated radiotherapy with simultaneous integrated boost were 67.5, 60.0, and 54 Gy in 30 daily fractions of 2.25, 2.0, and 1.8 Gy to the planning target volumes for gross disease, high-risk nodes, and low-risk nodes, respectively.
   Results: Of the patients, 90.7% completed chemoradiotherapy as prescribed. The median treatment duration was 43 days (range, 38-55 days). The complete response rate was 74.4%. With median follow-up of 36.7 months (range, 16.8-78.1 months) in living patients, the estimated 1-, 2-, and 5-year locoregional control, overall survival, and disease-free survival rates were 82%, 82%, and 82%; 73%, 65%, and 61%; and 73%, 73%, and 70%, respectively. One treatment-related death occurred from renal failure. Grade 3 mucositis and dermatitis occurred in 13 patients (30.2%) and 3 patients (6.9%), respectively. Grade 2 xerostomia occurred in 12 patients (27.9%). In patients with adequate follow-up, 82% were feeding tube free by 6 months after therapy; 13% remained feeding tube dependent at 1 year. Grade 3 soft-tissue fibrosis, esophageal stricture, osteoradionecrosis, and trismus occurred in 3 patients (6.9%), 5 patients (11.6%), 1 patient (2.3%), and 3 patients (6.9%), respectively.
   Conclusions: Our results show that intensity-modulated radiotherapy with simultaneous integrated boost with concurrent chemotherapy improved local and regional control. Acute and late toxicities were tolerable and acceptable. A prospective trial of this fractionation regimen is necessary for further assessment of its efficacy and toxicity compared with other approaches. (C) 2011 Elsevier Inc.
SN 0360-3016
PD DEC 1
PY 2011
VL 81
IS 5
BP E845
EP E852
DI 10.1016/j.ijrobp.2010.10.021
UT WOS:000306334300023
PM 21167654
ER

EF
