# Supplementary material for: Comparing the efficacy and safety of cisplatin and other platinum-based chemotherapies in locally advanced nasopharyngeal carcinoma: a systematic review and meta-analysis
Source: BMC Cancer. 2022 Jun 6;22:616. doi: 10.1186/s12885-022-09712-z (PMC9169397; doi:10.1186/s12885-022-09712-z)
Supplement: Supplementary file 1 — Additional file 1. [file 12885_2022_9712_MOESM1_ESM.zip › Supplementary material/retrieval results/savedrecsWEB400.ciw]

FN Clarivate Analytics Web of Science
VR 1.0
PT J
AU Chen, QY
   Wen, YF
   Guo, L
   Liu, H
   Huang, PY
   Mo, HY
   Li, NW
   Xiang, YQ
   Luo, DH
   Qiu, F
   Sun, R
   Deng, MQ
   Chen, MY
   Hua, YJ
   Guo, X
   Cao, KJ
   Hong, MH
   Qian, CN
   Mai, HQ
AF Chen, Qiu-Yan
   Wen, Yue-Feng
   Guo, Ling
   Liu, Huai
   Huang, Pei-Yu
   Mo, Hao-Yuan
   Li, Ning-Wei
   Xiang, Yan-Qun
   Luo, Dong-Hua
   Qiu, Fang
   Sun, Rui
   Deng, Man-Quan
   Chen, Ming-Yuan
   Hua, Yi-Jun
   Guo, Xiang
   Cao, Ka-Jia
   Hong, Ming-Huang
   Qian, Chao-Nan
   Mai, Hai-Qiang
TI Concurrent Chemoradiotherapy vs Radiotherapy Alone in Stage II
   Nasopharyngeal Carcinoma: Phase III Randomized Trial
SO JNCI-JOURNAL OF THE NATIONAL CANCER INSTITUTE
AB Concurrent chemoradiotherapy (CCRT) has been shown to improve outcomes for stage III-IV nasopharyngeal carcinoma (NPC) patients compared with radiotherapy (RT) alone, but the effectiveness of the combined therapy for stage II NPC patients is unknown.
   Patients with Chinese 1992 stage II NPC were randomly assigned to receive either RT alone (n = 114) or CCRT (n = 116). The CCRT patients were given concurrent cisplatin (30 mg/m(2) on day 1) weekly during RT. The primary endpoint was overall survival (OS). Secondary endpoints were progression-free survival (PFS), distant metastasis-free survival, and locoregional relapse-free survival. All patients were analyzed by the intent-to-treat principle. The Cox proportional hazards model was used to calculate hazard ratios (HRs) with 95% confidence intervals (CIs) and in multivariable analyses to test the independent statistical significance of treatment intervention. Toxic effects and the response to treatment were analyzed using the chi(2) test. All statistical tests were two-sided.
   With a median follow-up of 60 months, adding chemotherapy statistically significantly improved the 5-year OS rate (94.5% vs 85.8%; HR of death = 0.30, 95% CI = 0.12 to 0.76; P = .007), PFS (87.9% vs 77.8%; HR of progression = 0.45, 95% CI = 0.23 to 0.88; P = .017), and distant metastasis-free survival (94.8% vs 83.9%; HR of distant relapse = 0.27, 95% CI = 0.10 to 0.74; P = .007); however, there was no statistically significant difference in the 5-year locoregional relapse-free survival rate (93.0% vs 91.1%; HR of locoregional relapse = 0.61, 95% CI = 0.25 to 1.51; P = .29). Multivariable analysis showed that the number of chemotherapy cycles was the only independent factor that was associated with OS, PFS, and distant control in stage II NPC. The CCRT arm experienced statistically significantly more acute toxic effects (P = .001), although the rate of late toxic effects did not increase statistically significantly.
   Concurrent chemotherapy and radiotherapy is associated with a considerable survival benefit for patients with stage II NPC.
SN 0027-8874
EI 1460-2105
PD DEC
PY 2011
VL 103
IS 23
BP 1761
EP 1770
DI 10.1093/jnci/djr432
UT WOS:000297869800011
PM 22056739
ER

PT J
AU Bossi, P
   Orlandi, E
   Bergamini, C
   Locati, LD
   Granata, R
   Mirabile, A
   Parolini, D
   Franceschini, M
   Fallai, C
   Olmi, P
   Quattrone, P
   Potepan, P
   Gloghini, A
   Miceli, R
   Mattana, F
   Scaramellini, G
   Licitra, L
AF Bossi, P.
   Orlandi, E.
   Bergamini, C.
   Locati, L. D.
   Granata, R.
   Mirabile, A.
   Parolini, D.
   Franceschini, M.
   Fallai, C.
   Olmi, P.
   Quattrone, P.
   Potepan, P.
   Gloghini, A.
   Miceli, R.
   Mattana, F.
   Scaramellini, G.
   Licitra, L.
TI Docetaxel, cisplatin and 5-fluorouracil-based induction chemotherapy
   followed by intensity-modulated radiotherapy concurrent with cisplatin
   in locally advanced EBV-related nasopharyngeal cancer
SO ANNALS OF ONCOLOGY
AB Background: This monocentric study evaluates the activity and tolerability of docetaxel (Taxotere), cisplatin and 5-luorouracil (5-FU) (TPF) induction chemotherapy followed by intensity-modulated radiotherapy (IMRT) concurrent with high-dose cisplatin in Epstein-Barr virus -related locally advanced undifferentiated nasopharyngeal cancer.
   Patients and methods: We retrospectively reviewed the records of patients who received induction docetaxel 75 mg/m(2) and cisplatin 75 mg/m(2) on day 1, and 5-FU 750 mg/m(2)/day (96-h continuous infusion). Following induction, patients received full doses of IMRT concurrently with cisplatin 100 mg/m(2) every 21 days for three cycles.
   Results: Thirty patients received three TPF cycles (median). Induction was well tolerated; the main toxicity was neutropenia (33%, grade 3-4). During chemoradiotherapy, neutropenia (40%) and mucositis (43%) were the most frequent grade 3-4 adverse events. Mean dose of IMRT was 68.8 Gy. Worst late toxicity was xerostomia. Complete response rate was 93%. At 35 months, two patients had locoregional recurrence, three had distant metastases, and one had both. Three-year progression-free survival and overall survival were 79% [95% confidence interval (CI) 64% to 94%] and 87% (95% CI 74%- to 100%), respectively.
   Conclusions: In this high-stage nonendemic cancer population, TPF followed by high-dose cisplatin IMRT was promising; this treatment approach deserves evaluation in randomized trials.
RI Licitra, Lisa F/C-6271-2017; Granata, Roberta/B-8649-2017; Bossi,
   Paolo/I-2376-2019; Bossi, Paolo/D-1807-2017; Potepan,
   Paolo/AAC-2811-2020; Gloghini, Annunziata/C-1992-2017; Bergamini,
   Cristiana/H-9431-2017; Miceli, Rosalba/C-1215-2017; Quattrone,
   Pasquale/D-7103-2017; Orlandi, Ester/B-9486-2017; Locati, Laura
   D/B-8163-2017; Gloghini, Annunziata/AAB-4809-2019; Fallai,
   Carlo/J-3936-2017
OI Licitra, Lisa F/0000-0003-0623-4118; Granata,
   Roberta/0000-0001-6584-3138; Bossi, Paolo/0000-0003-0135-0224; Bossi,
   Paolo/0000-0003-0135-0224; Potepan, Paolo/0000-0001-5929-6350; Gloghini,
   Annunziata/0000-0002-7226-1942; Bergamini,
   Cristiana/0000-0001-7616-5125; Miceli, Rosalba/0000-0003-0954-375X;
   Quattrone, Pasquale/0000-0002-1187-1325; Orlandi,
   Ester/0000-0001-6495-8574; Locati, Laura D/0000-0003-3315-2580;
   Gloghini, Annunziata/0000-0002-7226-1942; Fallai,
   Carlo/0000-0001-8070-0282
SN 0923-7534
PD NOV
PY 2011
VL 22
IS 11
BP 2495
EP 2500
DI 10.1093/annonc/mdq783
UT WOS:000296292700022
PM 21398385
ER

PT J
AU Quon, H
   Leong, T
   Haselow, R
   Leipzig, B
   Cooper, J
   Forastiere, A
AF Quon, Harry
   Leong, Traci
   Haselow, Robert
   Leipzig, Bruce
   Cooper, Jay
   Forastiere, Arlene
TI PHASE III STUDY OF RADIATION THERAPY WITH OR WITHOUT CIS-PLATINUM IN
   PATIENTS WITH UNRESECTABLE SQUAMOUS OR UNDIFFERENTIATED CARCINOMA OF THE
   HEAD AND NECK: AN INTERGROUP TRIAL OF THE EASTERN COOPERATIVE ONCOLOGY
   GROUP (E2382)
SO INTERNATIONAL JOURNAL OF RADIATION ONCOLOGY BIOLOGY PHYSICS
AB Purpose: The Head and Neck Intergroup conducted a Phase III randomized trial to determine whether the addition weekly cisplatin to daily radiation therapy (RT) would improve survival in patients with unresectable squamous cell head-and-neck carcinoma.
   Methods and Materials: Eligible patients were randomized to RT (70 Gy at 1.8-2 Gy/day) or to the identical RT with weekly cisplatin dosed at 20 mg/m(2). Failure-free survival (FFS) and overall survival (OS) curves were estimated with the Kaplan-Meier method and compared with the log rank test.
   Results: Between 1982 and 1987, 371 patients were accrued, and 308 patients were found eligible for analysis. Median follow-up was 62 months. The median FFS was 6.5 and 7.2 months for the RT and RT + cisplatin groups, respectively (p = 0.30). The p value for the treatment difference was p = 0.096 in multivariate modeling of FES (compared to a p = 0.30 in univariate analysis). Expected acute toxicities were significantly increased with the addition of cisplatin except for in-field RT toxicities. Late toxicities were not significantly different except for significantly more esophageal (9% vs. 3%, p = 0.03) and laryngeal (11% vs. 4%, p = 0.05) late toxicities in the RT + cisplatin group.
   Conclusion: The addition of concurrent weekly cisplatin at 20 mg/m(2) to daily radiation did not improve survival, although there was evidence of activity. Low-dose weekly cisplatin seems to have modest tumor radiosensitization but can increase the risk of late swallowing complications. (C) 2011 Elsevier Inc.
RI Leong, Traci/AAG-1693-2021
SN 0360-3016
EI 1879-355X
PD NOV 1
PY 2011
VL 81
IS 3
BP 719
EP 725
DI 10.1016/j.ijrobp.2010.06.038
UT WOS:000296115500016
PM 20888709
ER

PT J
AU Mohammadianpanah, M
   Razmjou-Ghalaei, S
   Shafizad, A
   Ashouri-Taziani, Y
   Khademi, B
   Ahmadloo, N
   Ansari, M
   Omidvari, S
   Mosalaei, A
   Mosleh-Shirazi, MA
AF Mohammadianpanah, Mohammad
   Razmjou-Ghalaei, Sasan
   Shafizad, Amin
   Ashouri-Taziani, Yaghoub
   Khademi, Bijan
   Ahmadloo, Niloofar
   Ansari, Mansour
   Omidvari, Shapour
   Mosalaei, Ahmad
   Mosleh-Shirazi, Mohammad Amin
TI Efficacy and safety of concurrent chemoradiation with weekly cisplatin
   low-dose celecoxib in locally advanced undifferentiated nasopharyngeal
   carcinoma: A phase II-III clinical trial
SO JOURNAL OF CANCER RESEARCH AND THERAPEUTICS
AB Background: This is the first study that aimed to determine the efficacy and safety of concurrent chemoradiation with weekly cisplatin celecoxib 100 mg twice daily in locally advanced undifferentiated nasopharyngeal carcinoma. Materials and Methods: Eligible patients had newly diagnosed locally advanced (T3-T4, and/or N2-N3, M0) undifferentiated nasopharyngeal carcinoma, no prior therapy, Karnofsky performance status >= 70, and normal organ function. The patients were assigned to receive 7 weeks concurrent chemoradiation (70 Gy) with weekly cisplatin 30 mg/m (2) with either celecoxib 100 mg twice daily, (study group, n = 26) or placebo (control group, n = 27) followed by adjuvant combined chemotherapy with cisplatin 70 mg/m (2) on day 1 plus 5-fluorouracil 750 mg/m (2) /d with 8-h infusion on days 1-3, 3-weekly for 3 cycles. Results: Overall clinical response rate was 100 in both groups. Complete and partial clinical response rates were 64 and 36 in the study group and 44 and 56 in the control group, respectively (P > 0.25). The addition of celecoxib to concurrent chemoradiation was associated with improved 2-year locoregional control rate from 84 to 100 (P = 0.039). Conclusions: The addition of celecoxib 100 mg twice daily to concurrent chemoradiation improved 2-year locoregional control rate.
RI Razmjoo, Sasan/N-5652-2017; Omidvari, Shapour/M-9992-2018; Khademi,
   Bijan/AAB-3019-2021; Mohammadianpanah, Mohammad/N-1020-2018; Ahmadloo,
   Niloofar/T-6121-2018; Mosalaei, Ahmad/Q-1445-2019; Ansari,
   Mansour/T-5678-2018; Mosleh-Shirazi, Mohammad Amin/L-9212-2016
OI Razmjoo, Sasan/0000-0002-9365-012X; Omidvari,
   Shapour/0000-0003-3656-9891; Khademi, Bijan/0000-0002-8303-6126;
   Mohammadianpanah, Mohammad/0000-0001-9391-8977; Ahmadloo,
   Niloofar/0000-0001-5203-3398; Mosalaei, Ahmad/0000-0002-3986-8865;
   Mosleh-Shirazi, Mohammad Amin/0000-0003-3021-6489; Ansari,
   Mansour/0000-0002-8249-1776
SN 0973-1482
EI 1998-4138
PD OCT-DEC
PY 2011
VL 7
IS 4
BP 442
EP 447
DI 10.4103/0973-1482.92013
UT WOS:000299473200012
PM 22269407
ER

PT J
AU Franchin, G
   Vaccher, E
   Talamini, R
   Politi, D
   Gobitti, C
   Minatel, E
   LLeshi, A
   Sartor, G
   Mascarin, M
   Abu Rumeileh, I
   Trovo, MG
   Barzan, L
AF Franchin, Giovanni
   Vaccher, Emanuela
   Talamini, Renato
   Politi, Doriano
   Gobitti, Carlo
   Minatel, Emilio
   LLeshi, Arben
   Sartor, Giovanna
   Mascarin, Maurizio
   Abu Rumeileh, Imad
   Trovo, Mauro Gaetano
   Barzan, Luigi
TI Intensity-modulated radiotherapy (IMRT)/Tomotherapy following
   neoadjuvant chemotherapy in stage IIB-IVA/B undifferentiated
   nasopharyngeal carcinomas (UCNT): A mono-institutional experience
SO ORAL ONCOLOGY
AB To evaluate the outcome of Undifferentiated Nasopharyngeal Carcinomas (UCNT) treated with intensity-modulated radiation therapy with Simultaneous Integrated Boost (SIB), following induction chemotherapy. Between January 2006 and June 2009, 52 patients with stage II B-IVA/B UCNT were treated either with linac-IMRT or Tomotherapy. All patients were scheduled to receive three cycles of cisplatin based neoadjuvant chemotherapy. With a median follow-up of 38.5 months (range 12.3-64.1), 3 year overall survival (OS), disease-free survival (DFS), and DFS by T2a-2b and T3-T4-stage were 95.0%, 84.6%, 89.0%, and 78.0%, respectively. At multivariate analysis, none of the examined prognostic factors reported statistical significance. N-classification was not a significant predictive factor for either OS or development of distant metastases. T-stage alone had a borderline effect on DFS and development of metastases. No difference between Tomotherapy and linac-IMRT emerged in terms of loco-regional control and development of severe, acute, and late toxicities. The most significant severe, acute toxicities were grade 3 (32.7%) and grade 4 (7.7%) mucositis. No grades 3 and 4 late toxicities were observed. The most commonly observed late effect was xerostomia, 11.5% patients complained grade 2 xerostomia. The severity of grade 2 xerostomia diminished over time with only four patients not improving salivation. IMRT-SIB following neoadjuvant chemotherapy was very satisfactory in terms of local control, regional control, DFS and OS rates in patients with stage IIB to IVB UCNT. In our experience, adding concurrent chemotherapy to IMRT after neoadjuvant chemotherapy in loco-regional widespread disease resulted to be the indicated approach. (C) 2011 Elsevier Ltd. All rights reserved.
RI Vaccher, Emanuela/AAC-9372-2020; Franchin, Giovanni/AAC-2398-2020;
   Lleshi, Arben/ABE-4788-2020; Mascarin, Maurizio/AAA-2220-2019; MINATEL,
   EMILIO/ABF-8833-2020; Sartor, Giovanna/ABD-4956-2020; GOBITTI,
   CARLO/ABH-5261-2020
OI Vaccher, Emanuela/0000-0003-3386-5142; Franchin,
   Giovanni/0000-0003-1988-2739; Lleshi, Arben/0000-0003-4683-1304;
   Mascarin, Maurizio/0000-0002-2828-0257; MINATEL,
   EMILIO/0000-0001-8074-6985; Sartor, Giovanna/0000-0002-2039-740X;
   GOBITTI, CARLO/0000-0003-4964-8046
SN 1368-8375
EI 1879-0593
PD SEP
PY 2011
VL 47
IS 9
BP 905
EP 909
DI 10.1016/j.oraloncology.2011.06.503
UT WOS:000294299600022
PM 21783403
ER

PT J
AU Shueng, PW
   Shen, BJ
   Wu, LJ
   Liao, LJ
   Hsiao, CH
   Lin, YC
   Cheng, PW
   Lo, WC
   Jen, YM
   Hsieh, CH
AF Shueng, Pei-Wei
   Shen, Bing-Jie
   Wu, Le-Jung
   Liao, Li-Jen
   Hsiao, Chi-Huang
   Lin, Yu-Chin
   Cheng, Po-Wen
   Lo, Wu-Chia
   Jen, Yee-Min
   Hsieh, Chen-Hsi
TI Concurrent image-guided intensity modulated radiotherapy and
   chemotherapy following neoadjuvant chemotherapy for locally advanced
   nasopharyngeal carcinoma
SO RADIATION ONCOLOGY
AB Background: To evaluate the experience of induction chemotherapy followed by concurrent chemoradiationwith helical tomotherapy (HT) for nasopharyngeal carcinoma (NPC).
   Methods: Between August 2006 and December 2009, 28 patients with pathological proven nonmetastatic NPC were enrolled. All patients were staged as IIB-IVB. Patients were first treated with 2 to 3 cycles of induction chemotherapy with EP-HDFL (Epirubicin, Cisplatin, 5-FU, and Leucovorin). After induction chemotherapy, weekly based PFL was administered concurrent with HT. Radiation consisted of 70 Gy to the planning target volumes of the primary tumor plus any positive nodal disease using 2 Gy per fraction.
   Results: After completion of induction chemotherapy, the response rates for primary and nodal disease were 96.4% and 80.8%, respectively. With a median follow-up after 33 months (Range, 13-53 months), there have been 2 primary and 1 nodal relapse after completion of radiotherapy. The estimated 3-year progression-free rates for local, regional, locoregional and distant metastasis survival rate were 92.4%, 95.7%, 88.4%, and 78.0%, respectively. The estimated 3-year overall survival was 83.5%. Acute grade 3, 4 toxicities for xerostomia and dermatitis were only 3.6% and 10.7%, respectively.
   Conclusion: HT for locoregionally advanced NPC is feasible and effective in regard to locoregional control with high compliance, even after neoadjuvant chemotherapy. None of out-field or marginal failure noted in the current study confirms the potential benefits of treating NPC patients by image-guided radiation modality. A long-term follow-up study is needed to confirm these preliminary findings.
OI Shueng, Pei-Wei/0000-0003-2051-364X
SN 1748-717X
PD AUG 13
PY 2011
VL 6
AR 95
DI 10.1186/1748-717X-6-95
UT WOS:000294350300001
PM 21838917
ER

PT J
AU Homma, A
   Inamura, N
   Oridate, N
   Suzuki, S
   Hatakeyama, H
   Mizumachi, T
   Kano, S
   Sakashita, T
   Onimaru, R
   Yasuda, K
   Shirato, H
   Fukuda, S
AF Homma, Akihiro
   Inamura, Naoya
   Oridate, Nobuhiko
   Suzuki, Seigo
   Hatakeyama, Hiromitsu
   Mizumachi, Takatsugu
   Kano, Satoshi
   Sakashita, Tomohiro
   Onimaru, Rikiya
   Yasuda, Koichi
   Shirato, Hiroki
   Fukuda, Satoshi
TI Concomitant Weekly Cisplatin and Radiotherapy for Head and Neck Cancer
SO JAPANESE JOURNAL OF CLINICAL ONCOLOGY
AB Objective: The most common chemoradiotherapy regimen is high-dose (100 mg/m(2)) three-weekly cisplatin with concomitant radiotherapy; however, this protocol is associated with acute and late toxicities. Here, we reviewed the dose intensity and toxicity for concomitant weekly cisplatin and radiotherapy in patients with head and neck cancer.
   Methods: Fifty-three patients with untreated head and neck cancer were enrolled and evaluated at our institution from April 2006 to April 2010. Weekly cisplatin (40 mg/m(2)) was given on weeks 1, 2, 3, 5, 6 and 7 with radiotherapy, which comprised a standard dose of 70 Gy delivered in 35 daily fractions over 7 weeks.
   Results: Fifty-one patients (96.2%) received the full dose of radiotherapy, while the course was disrupted by adverse events in two. Over the course of the chemotherapy, 31 patients (58.5%) received more than 200 mg/m(2) cisplatin. The toxicity was manageable in all except one patient, who died of sepsis after completing treatment. The 2-year overall survival rate and local progression-free rate for all patients were 93.7% and 88.0%, respectively. The primary site showed a complete response in 52 patients (98.1%) and a partial response in 1 patient (1.9%). The primary disease was well controlled by chemoradiotherapy in 47 patients (88.7%).
   Conclusions: Weekly cisplatin could be easier to manage than three-weekly cisplatin, because patients can be monitored more regularly for toxicity allowing the schedule to be altered if required. This regimen appears to be a suitable alternative to three-weekly high-dose cisplatin with concomitant radiotherapy.
RI Yasuda, Koichi/ABE-6380-2021; Oridate, Nobuhiko/G-5365-2012; Homma,
   Akihiro/G-8024-2012; Fukuda, Satoshi/A-8433-2012; Shirato,
   Hiroki/A-7068-2010; Mizumachi, Takatsugu/G-5479-2012; Oridate,
   Nobuhiko/ABC-4116-2020; Onimaru, Rikiya/C-9805-2012; Yasuda,
   Koichi/A-5740-2012; Kano, Satoshi/A-6415-2012
OI Oridate, Nobuhiko/0000-0002-6968-3028; Onimaru,
   Rikiya/0000-0002-4768-2358; 
SN 0368-2811
PD AUG
PY 2011
VL 41
IS 8
BP 980
EP 986
DI 10.1093/jjco/hyr086
UT WOS:000293305000008
PM 21715362
ER

PT J
AU Xiao, WW
   Huang, SM
   Han, F
   Wu, SX
   Lu, LX
   Lin, CG
   Deng, XW
   Lu, TX
   Cui, NJ
   Zhao, C
AF Xiao, Wei-Wei
   Huang, Shao-Min
   Han, Fei
   Wu, Shao-Xiong
   Lu, Li-Xia
   Lin, Cheng-Guang
   Deng, Xiao-Wu
   Lu, Tai-Xiang
   Cui, Nian-Ji
   Zhao, Chong
TI Local Control, Survival, and Late Toxicities of Locally Advanced
   Nasopharyngeal Carcinoma Treated by Simultaneous Modulated Accelerated
   Radiotherapy Combined With Cisplatin Concurrent Chemotherapy Long-Term
   Results of a Phase 2 Study
SO CANCER
AB BACKGROUND: The aim of this phase 2 study was to determine the long-term local control, survival, and late toxicities among patients with locally advanced nasopharyngeal carcinoma (NPC) treated with intensity-modulated radiotherapy (IMRT) with the simultaneous modulated accelerated radiation therapy (SMART) boost technique and concurrent chemotherapy. METHODS: Eighty-one patients with pathologically diagnosed locally advanced NPC were enrolled in this study. IMRT was delivered with the SMART boost technique at prescribed doses of 68 grays (Gy)/30 fraction to the nasopharynx gross target volume. Concurrent cisplatin chemotherapy (80 mg/m(2)/d on Days 1 and 22) was administered. RESULTS: The mean actual physical dose delivered to the nasopharynx gross target volume was 73.8 Gy, and the mean biologically effective dose (BED) for the nasopharynx gross target volume was 84.8 Gy. With a median follow-up of 54 months, 4 (4.9%) patients experienced local recurrence. The 5-year local control rate was 94.9%. Eighteen patients died. Among them, 66.7% died of distant metastasis. The 5-year disease-free and overall survivals were 76.7% and 74.5%, respectively. The most common late toxicities among 68 patients with >= 4 years follow-up were grade 1-2 xerostomia, hearing loss, skin dystrophy, and subcutaneous fibrosis. No grade 4 late toxicities were noted. CONCLUSIONS: IMRT with SMART to enhance BED and concurrent chemotherapy is feasible in patients with locally advanced NPC. Long-term results showed excellent local control with fewer late toxicities, although no further improvement was noted in overall survival, and the major cause of death was distant metastasis. Exploration of more effective combined chemoradiation strategies is warranted. Cancer 2011;117:1874-83. (C) 2010 American Cancer Society.
RI Han, Fei/AAD-7348-2021
OI Han, Fei/0000-0002-1598-9048; Xiao, WeiWei/0000-0002-9922-640X; Deng,
   Xiaowu/0000-0003-2923-1251
SN 0008-543X
PD MAY 1
PY 2011
VL 117
IS 9
BP 1874
EP 1883
DI 10.1002/cncr.25754
UT WOS:000289833100013
PM 21509764
ER

PT J
AU Xu, TT
   Hu, CS
   Wang, XS
   Shen, CY
AF Xu, Tingting
   Hu, Chaosu
   Wang, Xiaoshen
   Shen, Chunying
TI Role of chemoradiotherapy in intermediate prognosis nasopharyngeal
   carcinoma
SO ORAL ONCOLOGY
AB To evaluate the long term impact of concurrent chemoradiotherapy (CCRT) compared to radiotherapy (RT) alone in patients with T2N1M0 nasopharyngeal carcinoma (NPC) retrospectively.
   Three hundred and ninety-two patients with T2N1M0 NPC according to the AJCC 2002 stage classification system were analyzed. Among them, 211 patients were treated with RT alone and the rest of 181 patients were treated with CCRT. A planned dose of 70 Gy was delivered in 2.0 Gy per fraction over 7 weeks to the primary tumor with 6-MV photons or (60)Cobalt gamma-ray. The chemotherapy regimen of cisplatin with a dose of 100 mg/m(2) was delivered for 2-3 cycles.
   With a median follow-up of 66 months (range 2.4-117.1 months), the 5-year overall survival (OS) and disease-free survival (DFS) rates was higher in CCRT group compared to RT alone group, though they failed to reach statistical significance (80.2% vs. 76.6%, P = 0.778 and 70.5% vs. 64.2%, P = 0.413, respectively). A significant improvement was detected in 5-year relapse-free survival (RFS) rate in CCRT group than RT alone group (91.5% vs. 77.3%, P = 0.008). Moreover, chemotherapy was the only independent prognostic factor for the 5-year RFS (P = 0.007).
   Concurrent chemoradiotherapy appeared to improve the 5-year RFS rate for patients with T2N1M0 NPC. Large prospective, randomized clinical studies are needed to confirm its therapeutic gain. (C) 2011 Elsevier Ltd. All rights reserved.
OI Hu, Chaosu/0000-0002-6503-0951; Hu, Chaosu/0000-0001-7697-5224
SN 1368-8375
PD MAY
PY 2011
VL 47
IS 5
BP 408
EP 413
DI 10.1016/j.oraloncology.2011.03.008
UT WOS:000290723000019
PM 21459659
ER

PT J
AU Zhao, YY
   Xue, C
   Hou, X
   Liao, H
   Li, S
   Zhao, HY
   Huang, Y
   Chen, LK
   Xu, F
   Liu, JL
   Zhang, L
AF Zhao, Yuan-Yuan
   Xue, Cong
   Hou, Xue
   Liao, Hai
   Li, Su
   Zhao, Hong-Yun
   Huang, Yan
   Chen, Li-Kun
   Xu, Fei
   Liu, Jun-Ling
   Zhang, Li
TI Changes of bone resorption marker (NTX) in chemotherapy plus zoledronic
   acid versus chemotherapy alone for nasopharyngeal cancer patients with
   bone metastases
SO EUROPEAN JOURNAL OF CANCER
AB Background: Zoledronic acid (ZOL) is the only bisphosphonate with demonstrated efficacy for the prevention of skeletal-related events (SRE) in patients with bone metastases of diverse malignant tumours. A recent large, retrospective analysis reported that a reduction in N-telopeptide of type I collagen (NTX) provided a continuum of reduced SRE risk and survival benefit in patients with bone metastases. The present prospective, open-label, randomised, phase II trial sought to evaluate NTX changes after ZOL administration in nasopharyngeal cancer (NPC) patients with bone metastases (BM).
   Methods: Newly diagnosed NPC patients (n = 60) with bone metastasis were randomised to the test group (n = 30), who received chemotherapy with cisplatin plus 5-fluorouracil (5-FU) (q3wks) and intravenous ZOL (4 mg, q4wks) for 3 months, or a control group (n = 30), who received cisplatin plus 5-FU alone. Urinary NTX was measured by ELISA at baseline and 1, 2 and 3 months after administration of ZOL.
   Results: The median baseline NTX level was no different in both the test and control patients (75.4 and 94.6 nM bone collagen equivalent units/mM creatinine, respectively; p = 0.370). NTX decreased by 61.5% within 1 month in the test group, but only by 6.6% in the control group (p < 0.01). After 3 months, the test group reached a maximum reduction (-85.9%) as compared to the other time points and to the control group (-51.5%) (p = 0.001). More patients in the test group achieved normal NTX than that in the control group (p = 0.042).
   Conclusions: ZOL administered with chemotherapy immediately and consistently reduced NTX levels for NPC patients with bone metastasis. Larger prospective randomised trial to confirm the efficacy of ZOL in NPC patients with bone metastases is pending. (C) 2010 Elsevier Ltd. All rights reserved.
SN 0959-8049
EI 1879-0852
PD APR
PY 2011
VL 47
IS 6
BP 848
EP 853
DI 10.1016/j.ejca.2010.12.004
UT WOS:000290056500006
PM 21256000
ER

PT J
AU Bensouda, Y
   Kaikani, W
   Ahbeddou, N
   Rahhali, R
   Jabri, M
   Mrabti, H
   Boussen, H
   Errihani, H
AF Bensouda, Y.
   Kaikani, W.
   Ahbeddou, N.
   Rahhali, R.
   Jabri, M.
   Mrabti, H.
   Boussen, H.
   Errihani, H.
TI Treatment for metastatic nasopharyngeal carcinoma
SO EUROPEAN ANNALS OF OTORHINOLARYNGOLOGY-HEAD AND NECK DISEASES
AB Nasopharyngeal carcinoma (NPC) is a specific entity different from head and neck carcinoma. Incidence is higher in South-East Asia and North Africa. Prognosis, especially for locally advanced stages (IIB - IVB) and metastasis, remains poor: more than third of cases will present local and/or metastatic recurrence. Overall 5-year survival for all NPC stages ranges from 50% to 70%.
   The role of chemotherapy in metastasis is well established, and remains an important palliative treatment, although no randomized trial has been reported comparing the different chemotherapy regimens. As 1st-line treatment, platin-based regimens seems optimal; in 2nd line and after progression under platins, there is no consensus: monotherapy with drugs such as gemcitabine, capecitabine or taxanes has been the most widely tested, with acceptable results. Future trials should integrate targeted therapy, in the light of overexpression of EGFR1 and C-kit in NPC.
   The present study presents a review of the literature concerning the various studies of metastatic NPC. (C) 2010 Elsevier Masson SAS. All rights reserved.
SN 1879-7296
EI 1879-730X
PD APR
PY 2011
VL 128
IS 2
BP 79
EP 85
DI 10.1016/j.anorl.2010.10.003
UT WOS:000209169700005
PM 21177151
ER

PT J
AU Ngeow, J
   Lim, WT
   Leong, SS
   Ang, MK
   Toh, CK
   Gao, F
   Chowbay, B
   Tan, EH
AF Ngeow, J.
   Lim, W. T.
   Leong, S. S.
   Ang, M. K.
   Toh, C. K.
   Gao, F.
   Chowbay, B.
   Tan, E. H.
TI Docetaxel is effective in heavily pretreated patients with disseminated
   nasopharyngeal carcinoma
SO ANNALS OF ONCOLOGY
AB Background: To evaluate the efficacy and toxicity of single-agent docetaxel (Taxotere) as therapy in patients with disseminated nasopharyngeal carcinoma (NPC).
   Patients and methods: Patients with histologically confirmed metastatic or recurrent NPC who have failed at least one line of palliative chemotherapy regimen but no prior docetaxel were eligible. Patients received weekly docetaxel every 28 days (docetaxel 30 mg/m(2) on days 1, 8 and 15) and were evaluated every two cycles of treatment of response assessment. Quality-of-life (QoL) assessments during the treatment period were done using the European Organization for Research and Treatment of Cancer QoL questionnaire QLQ-C30; version 3.0.
   Results: Thirty patients were assessable for toxicity and response. The median age of the patients was 47 years (range 25-68 years) and the majority of patients had good performance status (Eastern Cooperative Oncology Group 0-1). Grade 3 or 4 toxicity included fatigue (13%), anemia (10%) and diarrhea (3%) of patients. Eleven (37%) and four (13.3%) patients achieved partial response and stable disease, respectively. The median progression-free survival was 5.3 months and median overall survival of 12.8 months. The partial responders had a mean duration of response of 4.1 months. Docetaxel caused a significant decline in QoL scores during treatment of patients responding or progressing with the treatment.
   Conclusions: Our findings suggest that weekly docetaxel is well tolerated and is an active agent in patients with disseminated NPC who were previously exposed and largely refractory to platinum-based chemotherapy but can cause a significant decline in QoL during treatment.
RI Lim, Darren Wan-Teck/V-8435-2019; Joanne, Ngeow/G-9610-2019; Lim,
   Wan-Teck/L-2007-2016; Toh, Chee-Keong/AAC-9610-2020; Ngeow,
   Joanne/O-1250-2013
OI Lim, Darren Wan-Teck/0000-0002-4655-0206; Joanne,
   Ngeow/0000-0003-1558-3627; Lim, Wan-Teck/0000-0002-4655-0206; Ngeow,
   Joanne/0000-0003-1558-3627; Toh, Chee-Keong/0000-0002-5691-6144
SN 0923-7534
EI 1569-8041
PD MAR
PY 2011
VL 22
IS 3
BP 718
EP 722
DI 10.1093/annonc/mdq425
UT WOS:000287750700030
PM 20716628
ER

PT J
AU Lee, AWM
   Tung, SY
   Ngan, RKC
   Chappell, R
   Chua, DTT
   Lu, TX
   Siu, L
   Tan, T
   Chan, LK
   Ng, WT
   Leung, TW
   Fu, YT
   Au, GKH
   Zhao, C
   O'Sullivan, B
   Tan, EH
   Lau, WH
AF Lee, Anne W. M.
   Tung, Stewart Y.
   Ngan, Roger K. C.
   Chappell, Rick
   Chua, Daniel T. T.
   Lu, T. X.
   Siu, Lillian
   Tan, Terence
   Chan, L. K.
   Ng, W. T.
   Leung, T. W.
   Fu, Y. T.
   Au, Gordon K. H.
   Zhao, C.
   O'Sullivan, Brian
   Tan, E. H.
   Lau, W. H.
TI Factors contributing to the efficacy of concurrent-adjuvant chemotherapy
   for locoregionally advanced nasopharyngeal carcinoma: Combined analyses
   of NPC-9901 and NPC-9902 Trials
SO EUROPEAN JOURNAL OF CANCER
AB Background: The current standard treatment for locoregionally advanced nasopharyngeal carcinoma (NPC) was conventional-fractionation radiotherapy plus concurrent-adjuvant chemotherapy as recommended by the Intergroup-0099 Study. This combined analysis of the NPC-9901 and the NPC-9902 Trials aims to provide more comprehensive data to evaluate the efficacy of the Intergroup-0099 regimen and the contributing factors.
   Methods: Eligible patients with stage III-IVB non-keratinizing NPC were randomly assigned to radiotherapy-alone (RTi group: 218 patients) or chemoradiotherapy (CRTi group: 223 patients) using cisplatin (100 mg/m(2)) for three cycles in concurrence with radiotherapy, followed by cisplatin (80 mg/m(2)) plus fluorouracil (1000 mg/m(2)/day for 4 days) for three cycles. The median follow-up was 6.1 years.
   Findings: Comparison by intention-to-treat showed that the CRTi group achieved significant improvement in overall failure-free rate (FFR), locoregional-FFR and cancer-specific survival (p <= 0.019); but the improvements for distant-FFR and overall survival (OS) were statistically insignificant (p >= 0.14). Further exploratory studies based on actual treatment showed that an additional improvement achieved was a significant gain in OS (CRTa versus RTa group: 72% versus 63% at 5-year, p = 0.037). Multivariate analyses showed that the dose of cisplatin during the concurrent phase had significant impact on locoregional-FFR and OS, while that of fluorouracil during the adjuvant phase was significant for distant-FFR. The 5-year locoregional-FFR for patients who received 0-1, 2 and 3 concurrent cycles were 79%, 88% and 88%, respectively; the corresponding distant-FFR by adjuvant cycles were 68%, 78% and 77%, respectively.
   Interpretation: Our results support the current practice of adding concurrent cisplatin plus adjuvant cisplatin-fluorouracil to radiotherapy for treating patients with locoregionally advanced NPC. The concurrent phase is important for locoregional control and survival, cisplatin 200 mg/m(2) in two concurrent cycles might be adequate. Additional chemotherapy using fluorouracil-containing combination contributed to improving distant control. (C) 2010 Elsevier Ltd. All rights reserved.
RI Ng, Wai Tong/H-9525-2019
OI Ng, Wai Tong/0000-0001-6696-3000; O'Sullivan, Brian/0000-0001-8887-843X
SN 0959-8049
PD MAR
PY 2011
VL 47
IS 5
BP 656
EP 666
DI 10.1016/j.ejca.2010.10.026
UT WOS:000288881700002
PM 21112774
ER

PT S
AU Tishler, RB
AF Tishler, Roy B.
BE Heron, DE
   Tishler, RB
TI Concurrent chemotherapy and Radiation for Head and Neck Cancer
SO HEAD AND NECK CANCER
SE Radiation Medicine Rounds
AB Concurrent chemoradiotherapy is the standard of care for treatment of locally advanced squamous cell cancers of the head and neck (SCCHN) in most clinical situations. This treatment approach is used for definitive therapy as well as in the postoperative setting. Bolus cisplatin is the most commonly used agent, but a wide range of drugs and schedules have been employed. We review the existing data on systemic chemotherapy delivered concurrently with radiation therapy for SCCHN, addressing both single-agent and multidrug combinations. We include studies using standard fractionated radiation and altered fractionation schedules. Issues and data relevant to the efficacy and toxicity of the different combinations are presented.
SN 2151-4208
BN 978-1-936287-36-9
PY 2011
VL 2
IS 2
BP 183
EP 199
DI 10.5003/2151-4208.2.2.183
UT WOS:000294788400002
ER

PT B
AU Lorch, JH
AF Lorch, Jochen H.
BA Haddad, RI
BF Haddad, RI
TI Induction Chemotherapy in Locally Advanced Head and Neck Cancer: An
   Evolving Concept
SO MULTIDISCIPLINARY MANAGEMENT OF HEAD AND NECK CANCER
BN 978-1-933864-55-6
PY 2011
BP 75
EP 82
UT WOS:000285026700004
ER

PT J
AU Lee, AWM
   Tung, SY
   Chan, ATC
   Chappell, R
   Fu, YT
   Lu, TX
   Tan, T
   Chua, DTT
   O'Sullivan, B
   Tung, R
   Ng, WT
   Leung, TW
   Leung, SF
   Yau, S
   Zhao, C
   Tan, EH
   Au, GKH
   Siu, L
   Fung, KK
   Lau, WH
AF Lee, Anne W. M.
   Tung, Stewart Y.
   Chan, Anthony T. C.
   Chappell, Rick
   Fu, Yiu-tung
   Lu, Tai-xiang
   Tan, Terence
   Chua, Daniel T. T.
   O'Sullivan, Brian
   Tung, Raymond
   Ng, Wai-tong
   Leung, To-wai
   Leung, Sing-fai
   Yau, Stephen
   Zhao, Chong
   Tan, Eng-huat
   Au, Gordon K. H.
   Siu, Lillian
   Fung, Ka-kit
   Lau, Wai-hon
TI A randomized trial on addition of concurrent-adjuvant chemotherapy
   and/or accelerated fractionation for locally-advanced nasopharyngeal
   carcinoma
SO RADIOTHERAPY AND ONCOLOGY
AB Background and purpose: To evaluate the therapeutic benefits by adding chemotherapy (+C) and/or accelerated-fractionation (AF) for patients with T3-4N0-1M0 nasopharyngeal carcinoma.
   Materials and methods: From 1999 to 2004, 189 eligible patients were randomized to one of four treatment groups (CF/CF + C/AF/AF + C). The number of fractions/week was 5 for the CF groups and 6 for the AF groups. Patients in the +C groups were given concurrent cisplatin plus adjuvant cisplatin and fluorouracil.
   Results: The AF + C group achieved significantly higher failure-free rate (88% at 5-year) than the CF group (63%; p = 0.013), the AF group (56%; p = 0.001) and the CF + C group (65%; p = 0.027). As compared with CF alone, the increase in late toxicity was statistically insignificant (36% vs. 20%; p = 0.25). Deaths due to cancer progression decreased (7% vs. 33%; p = 0.011) but deaths due to incidental causes increased (9% vs. 2%; p = 0.62). Improvement in overall survival reached borderline significance (85% vs. 66%; p = 0.058).
   Conclusions: Concurrent-adjuvant chemotherapy combined with AF significantly reduced failure and cancer-specific deaths. Although the increase in major late toxicity and incidental deaths were statistically insignificant, a subtle increase in non-cancer deaths narrowed the overall survival gain. (C) 2010 Elsevier Ireland Ltd. All rights reserved. Radiotherapy and Oncology 98 (2011) 15-22
RI Chan, Anthony Tak Cheung/R-3940-2018; Ng, Wai Tong/H-9525-2019
OI Chan, Anthony Tak Cheung/0000-0002-6912-8091; Ng, Wai
   Tong/0000-0001-6696-3000; O'Sullivan, Brian/0000-0001-8887-843X
SN 0167-8140
EI 1879-0887
PD JAN
PY 2011
VL 98
IS 1
BP 15
EP 22
DI 10.1016/j.radonc.2010.09.023
UT WOS:000286994400002
PM 20971520
ER

PT J
AU Zhang, L
   Zhao, C
   Ghimire, B
   Hong, MH
   Liu, Q
   Zhang, Y
   Guo, Y
   Huang, YJ
   Guan, ZZ
AF Zhang, Li
   Zhao, Chong
   Ghimire, Bijesh
   Hong, Ming-Huang
   Liu, Qing
   Zhang, Yang
   Guo, Ying
   Huang, Yi-Jun
   Guan, Zhong-Zhen
TI The role of concurrent chemoradiotherapy in the treatment of
   locoregionally advanced nasopharyngeal carcinoma among endemic
   population: a meta-analysis of the phase iii randomized trials
SO BMC CANCER
AB Background: The main objective of this meta-analysis was to determine the clinical benefit of concurrent chemoradiotherapy (CCRT) compared with radiation alone (RT) in the treatment of nasopharyngeal carcinoma (NPC) patients in endemic geographic areas.
   Methods: Using a prospective meta-analysis protocol, two independent investigators reviewed the publications and extracted the data. Published randomized controlled trials (RCTs) in which patients with NPC in endemic areas were randomly assigned to receive CCRT or RT alone were included.
   Results: Seven trials (totally 1608 patients) were eligible. Risk ratios (RRs) of 0.63 (95% Cl, 0.50 to 0.80), 0.76 (95% Cl, 0.61 to 0.93) and 0.74 (95% Cl, 0.62 to 0.89) were observed for 2, 3 and 5 years OS respectively in favor of the CCRT group. The RRs were larger than that detected in the previously reported meta-analyses (including both endemic and non-endemic), indicating that the relative benefit of survival was smaller than what considered before.
   Conclusions: This is the first meta-analysis of CCRT vs. RT alone in NPC treatment which included studies only done in endemic area. The results confirmed that CCRT was more beneficial compared with RT alone. However, the relative benefit of CCRT in endemic population might be less than that from previous meta-analyses.
EI 1471-2407
PD OCT 15
PY 2010
VL 10
AR 558
DI 10.1186/1471-2407-10-558
UT WOS:000283786100001
PM 20950416
ER

PT J
AU Chan, ATC
AF Chan, A. T. C.
TI Nasopharyngeal carcinoma
SO ANNALS OF ONCOLOGY
AB With the improvement in local control achieved by more precise imaging and radiotherapy, the predominant mode of failure for nasopharyngeal carcinoma is distant metastases. Concurrent cisplatin-radiotherapy with or without adjuvant chemotherapy is the standard treatment approach for stages IIB and above disease. The addition of neoadjuvant chemotherapy has been most promising, and phase III trial results are awaited. Quantitative Epstein-Barr virus (EBV) DNA can be applied clinically for disease monitoring and follow-up, and may in future be used for risk stratification strategies. Targeted therapies against epidermal growth factor receptor and angiogenesis have demonstrated activity, and immunotherapeutic approaches are being investigated.
RI Chan, Anthony Tak Cheung/R-3940-2018
OI Chan, Anthony Tak Cheung/0000-0002-6912-8091
SN 0923-7534
EI 1569-8041
PD OCT
PY 2010
VL 21
SU 7
BP 308
EP 312
DI 10.1093/annonc/mdq277
UT WOS:000283099200044
PM 20943634
ER

PT J
AU Lu, HM
   Chen, JX
   Huang, BQ
   Cheng, JJ
   Peng, LX
   Hao, YR
   Liao, CL
   Mo, Y
   Wu, DL
   Qin, JA
AF Lu, Heming
   Chen, Jiaxin
   Huang, Baoqin
   Cheng, Jinjian
   Peng, Luxing
   Hao, Yanrong
   Liao, Chaolong
   Mo, Ying
   Wu, Danling
   Qin, Jian
TI Feasibility and efficacy study of weekly cisplatin with concurrent
   intensity-modulated radiation therapy for nasopharyngeal carcinoma:
   Preliminary results
SO ORAL ONCOLOGY
AB The aim of this study was to assess the feasibility and efficacy of a weekly cisplatin 40 mg/m(2) regimen in patients with nasopharyngeal carcinoma treated concurrently with definitive intensity-modulated radiation therapy (IMRT).
   The primary endpoints were treatment compliance and acute toxicities. Twenty-two patients with newly diagnosed NPC were recruited in this phase II trial. All patients received definitive IMRT concurrently with weekly cisplatin 40 mg/m(2) for six cycles. The treatment technique was split-field IMRT (SF-IMRT) before August 2009 and whole-field IMRT (WF-IMRT) thereafter.
   The median follow-up time was 15.1 months ( range, 1.5-30 months). No patients experienced regional recurrence or distant metastasis. One patient developed local recurrence. One patient died of non-malignant disease. For all patients, the 1-year overall survival, local recurrence-free survival, regional recurrence-free survival, and distant metastasis-free survival were 95.5%, 95.5%, 100%, and 100%, respectively. All patients received the full dose of RT. Twenty-one patients ( 95.5%) completed all six cycles of chemotherapy (CHT). Three patients experienced treatment delay. Of them, one had CHT delay, and the other two had IMRT delay. No treatment-related death was found. Acute toxicities were generally mild or moderate. Grade 3 and 4 toxicities accounted for less than 10% of overall occurrence in each corresponding category except for a relatively higher rate in stomatitis ( Grade 3, 27%). Renal function impairment was not found.
   Weekly cisplatin with concurrent IMRT appears to be feasible and effective in treating NPC patients and these findings warrant further investigation. (C) 2010 Elsevier Ltd. All rights reserved.
SN 1368-8375
PD OCT
PY 2010
VL 46
IS 10
BP 743
EP 747
DI 10.1016/j.oraloncology.2010.08.001
UT WOS:000282281600007
PM 20833579
ER

PT J
AU Wu, SX
   Cui, TT
   Zhao, C
   Pan, JJ
   Xu, BY
   Tian, Y
   Cui, NJ
AF Wu, Shao-Xiong
   Cui, Tian-Tian
   Zhao, Chong
   Pan, Jian-Ji
   Xu, Bing-Yu
   Tian, Ye
   Cui, Nian-Ji
TI A prospective, randomized, multi-center trial to investigate Actovegin
   in prevention and treatment of acute oral mucositis caused by
   chemoradiotherapy for nasopharyngeal carcinoma
SO RADIOTHERAPY AND ONCOLOGY
AB Purpose: A multi-center prospective randomized trial was conducted to evaluate the efficacy and safety of Actovegin in the prevention and treatment of chemoradiotherapy-induced acute oral mucositis.
   Methods and materials: Between February 2006 and May 2007, 156 evaluable patients with nasopharyngeal carcinoma were randomized to Group 1 (n = 53) for prevention, Group 2 (n = 51) for treatment, and Group 3 (n = 52) for control. All patients received concomitant chemoradiotherapy +/- induction chemotherapy. Radiation technique and dose were similar among 3 groups. Intravenous Actovegin of 30 ml daily (5 days/week) was administrated from day 1 of the radiotherapy for Group 1 and from the onset of grade 2 mucositis for Group 2, until the end of the radiotherapy.
   Results: The incidence of grade 3 mucositis was lower in Group 1 compared with Group 3 (26.4% vs. 55.8%, P = 0.002). Group 2 had a lower progression rate of mucositis from grade 2 to 3 compared with Group 3 (39.2% vs. 60.4%, P = 0.035). There was no difference in the onset time of grade 3 mucositis among 3 groups. Actovegin was well tolerated and no treatment-related adverse events were observed.
   Conclusions: Actovegin is effective in the prevention and treatment of chemoradiotherapy-induced oral mucositis. (C) 2010 Elsevier Ireland Ltd. All rights reserved. Radiotherapy and Oncology 97 (2010) 113-118
OI Pan, Jianji/0000-0002-3211-7874
SN 0167-8140
PD OCT
PY 2010
VL 97
IS 1
SI SI
BP 113
EP 118
DI 10.1016/j.radonc.2010.08.003
UT WOS:000283685400021
PM 20826029
ER

PT J
AU Park, KH
   Kim, JS
   Park, Y
   Seo, HY
   Park, YJ
   Choi, IK
   Oh, SC
   Seo, JH
   Kim, CY
   Jung, KY
   Shin, SW
   Kim, YH
   Kim, JS
   Lee, NJ
AF Park, Kyong Hwa
   Kim, Jeong Sun
   Park, Yong
   Seo, Hee Yeon
   Park, Young Je
   Choi, In Keun
   Oh, Sang Chul
   Seo, Jae Hong
   Kim, Chul Yong
   Jung, Kwang Yoon
   Shin, Sang Won
   Kim, Yeul Hong
   Kim, Jun Suk
   Lee, Nam Joon
TI Concurrent chemoradiation followed by adjuvant chemotherapy in patients
   with locoregionally advanced nasopharyngeal carcinoma in Korea
SO CANCER CHEMOTHERAPY AND PHARMACOLOGY
AB Concomitant approach using cisplatin and 5-fluorouracil (5-FU) has shown an excellent local control rate and significantly reduced distant metastasis in patients with locally advanced nasopharyngeal carcinoma (NPC). However, optimal schedule and dosing of chemotherapy still need to be developed to reduce distant metastasis. This retrospective study was conducted to evaluate the efficacy, toxicity, and tolerability of a concurrent chemoradiation therapy (CCRT) regimen using cisplatin and 5-FU followed by adjuvant chemotherapy (AC) in patients with locoregioanlly advanced NPC.
   Forty-three NPC patients who had AJCC stage T3/T4 or N2/N3 and M0 disease were evaluated. The chemotherapy during CCRT consisted of cisplatin (75 mg/m(2) on day 1) plus 5-FU (750 mg/m(2)/day on day 1-5), delivered every 4 weeks for two cycles. Three cycles of AC were given with cisplatin (75 mg/m(2)), epirubicin (37.5 mg/m(2)) on day 1, and bleomycin (7.5 mg/m(2) bolus iv. on day 1 followed by 9 mg/m(2) on day 1-5 by continuous infusion) every 3 weeks.
   The overall response rate after CCRT was 95% (22 CRs and 19 PRs in 43) and 100% (16 CRs and 8 PRs in 24) after AC. Grade 3/4 neutropenia, mucositis, and weight loss were observed during CCRT phase in 18, 44, and 26% of patients, respectively. AC caused grade 3/4 neutropenia and emesis in 12.5 and 20.8% of patients, respectively.
   CCRT regimen using cisplatin and 5-FU followed by three cycles of BEC chemotherapy was effective in locally advanced NPC patients, with acceptable and reversible acute toxicities.
OI PARK, KYONG HWA/0000-0002-2464-7920; Kim, Yeul Hong/0000-0002-2555-2333;
   KIM, CHUL YONG/0000-0001-5584-4145
SN 0344-5704
PD SEP
PY 2010
VL 66
IS 4
BP 643
EP 651
DI 10.1007/s00280-009-1203-6
UT WOS:000280066100003
PM 20033411
ER

PT J
AU Tham, IWK
   Lu, JJ
AF Tham, Ivan Weng-Keong
   Lu, Jiade Jay
TI Controversies and challenges in the current management of nasopharyngeal
   cancer
SO EXPERT REVIEW OF ANTICANCER THERAPY
AB Nasopharyngeal carcinoma is uncommon worldwide, but poses a significant public health burden in endemic regions. Primary treatment for nonmetastatic disease is by radiation therapy, which has evolved from simple 2D-planning techniques to intensity-modulated radiation therapy. The role of systemic therapy has also become more prominent, with concurrent cisplatin-based chemoradiation the current standard of care for locally advanced disease based on multiple Phase Ill studies. Based on these advances, the prognosis of nasopharyngeal carcinoma appears to have improved significantly over the past two decades. Nevertheless, there are areas of substantial uncertainty and divergent views in the optimal treatment strategy. Distant metastases have become the dominant mode of treatment failure with the excellent local control provided by intensity-modulated radiation therapy. Recent studies have focused on this challenge of treating micrometastases while keeping toxicities manageable. Radiation therapy techniques continue to be refined to maintain consistently high locoregional tumor control while decreasing the probability of acute and late toxicities. This article discusses some of the current issues confronting the multidisciplinary team managing this disease.
RI Tham, Ivan WK/H-6188-2016
OI Tham, Ivan WK/0000-0002-9476-4276
SN 1473-7140
EI 1744-8328
PD SEP
PY 2010
VL 10
IS 9
BP 1439
EP 1450
DI 10.1586/ERA.10.97
UT WOS:000282259800016
PM 20836679
ER

PT J
AU Lee, AWM
   Tung, SY
   Chua, DTT
   Ngan, RKC
   Chappell, R
   Tung, R
   Siu, L
   Ng, WT
   Sze, WK
   Au, GKH
   Law, SCK
   O'Sullivan, B
   Yau, TK
   Leung, TW
   Au, JSK
   Sze, WM
   Choi, CW
   Fung, KK
   Lau, JT
   Lau, WH
AF Lee, Anne W. M.
   Tung, Stewart Y.
   Chua, Daniel T. T.
   Ngan, Roger K. C.
   Chappell, Rick
   Tung, Raymond
   Siu, Lillian
   Ng, W. T.
   Sze, W. K.
   Au, Gordon K. H.
   Law, Stephen C. K.
   O'Sullivan, Brian
   Yau, T. K.
   Leung, T. W.
   Au, Joseph S. K.
   Sze, W. M.
   Choi, C. W.
   Fung, K. K.
   Lau, Joseph T.
   Lau, W. H.
TI Randomized Trial of Radiotherapy Plus Concurrent-Adjuvant Chemotherapy
   vs Radiotherapy Alone for Regionally Advanced Nasopharyngeal Carcinoma
SO JNCI-JOURNAL OF THE NATIONAL CANCER INSTITUTE
AB Background Current practice of adding concurrent-adjuvant chemotherapy to radiotherapy (CRT) for treating advanced nasopharyngeal carcinoma is based on the Intergroup-0099 Study published in 1998. However, the outcome for the radiotherapy-alone (RT) group in that trial was substantially poorer than those in other trials, and there were no data on late toxicities. Verification of the long-term therapeutic index of this regimen is needed.
   Methods Patients with nonkeratinizing nasopharyngeal carcinoma staged T1-4N2-3M0 were randomly assigned to RT (176 patients) or to CRT (172 patients) using cisplatin (100 mg/m(2)) every 3 weeks for three cycles in concurrence with radiotherapy, followed by cisplatin (80 mg/m2) plus fluorouracil (1000 mg per m(2) per day for 4 days) every 4 weeks for three cycles. Primary endpoints included overall failure-free rate (FFR) (the time to first failure at any site) and progression-free survival. Secondary endpoints included overall survival, locoregional FFR, distant FFR, and acute and late toxicity rates. All statistical tests were two-sided.
   Results The two treatment groups were well balanced in all patient characteristics, tumor factors, and radiotherapy parameters. Adding chemotherapy statistically significantly improved the 5-year FFR (CRT vs RT: 67% vs 55%; P = .014) and 5-year progression-free survival (CRT vs RT: 62% vs 53%; P = .035). Cumulative incidence of acute toxicity increased with chemotherapy by 30% (CRT vs RT: 83% vs 53%; P < .001), but the 5-year late toxicity rate did not increase statistically significantly (CRT vs RT: 30% vs 24%; P = .30). Deaths because of disease progression were reduced statistically significantly by 14% (CRT vs RT: 38% vs 24%; P = .008), but 5-year overall survival was similar (CRT vs RT: 68% vs 64%; P = .22; hazard ratio of CRT = 0.81, 95% confidence interval = 0.58 to 1.13) because deaths due to toxicity or incidental causes increased by 7% (CRT vs RT: 1.7% vs 0, and 8.1% vs 3.4%, respectively; P = .015).
   Conclusions Adding concurrent-adjuvant chemotherapy statistically significantly reduced failure and cancer-specific deaths when compared with radiotherapy alone. Although there was no statistically significant increase in major late toxicity, increase in noncancer deaths narrowed the resultant gain in overall survival. J Natl Cancer Inst 2010; 102: 1188-1198
RI Ng, Wai Tong/H-9525-2019
OI Ng, Wai Tong/0000-0001-6696-3000; O'Sullivan, Brian/0000-0001-8887-843X
SN 0027-8874
EI 1460-2105
PD AUG 4
PY 2010
VL 102
IS 15
BP 1188
EP 1198
DI 10.1093/jnci/djq258
UT WOS:000280705500012
PM 20634482
ER

PT J
AU Frikha, M
   Toumi, N
   Ghorbel, L
   Ben Salah, H
   Khabir, A
   Karray, H
   Gargouri, R
   Boudawara, T
   Ghorbel, A
   Daoud, J
AF Frikha, M.
   Toumi, N.
   Ghorbel, L.
   Ben Salah, H.
   Khabir, A.
   Karray, H.
   Gargouri, R.
   Boudawara, T.
   Ghorbel, A.
   Daoud, J.
TI Pediatric nasopharyngeal carcinoma: Anatomoclinic aspects, therapeutic
   results and evolutive particularities
SO CANCER RADIOTHERAPIE
AB Purpose. - We retrospectively analyzed anatomoclinic, therapeutic and evolutive particularities of 74 young patients (<= 20 years) with nasopharyngeal carcinoma treated between 1993 and 2005.
   Patients and methods. - Initial work-up included a fiberoptic nasofibroscopy with biopsy, tomodensitometry and/or MRI of nasopharynx and neck, chest X-ray, abdominal ultrasonography and bone scan. Patients were treated with either primary chemotherapy (epirubicin and cisplatin) followed by radiotherapy or concomitant radiochemotherapy (five fluorouracil and cisplatin). Radiotherapy was delivered to a total dose of 70 to 75 Gy to nasopharynx and involved cervical lymph nodes and 50 Gy to the remainder cervical areas.
   Results. - The median age was 16 years. Sixty-three percent of patients had undifferentiated tumors. Sixty-six percent had locally advanced tumor. With a median follow-up of 107 months, one patient presented a local relapse, 24 patients developed distant metastases with a median delay of 7 months. The 5 years overall survival and disease-free survival were 66 and 65%. Late complications were dominated by dry mouth and endocrine disorders.
   Comments. - Pediatric nasopharyngeal carcinoma is characterized by an early metastatic diffusion. Local control is excellent but with severe late toxicities. New techniques of radiotherapy and new molecules of chemotherapy could improve these results. (C) 2010 Published by Elsevier Masson SAS on behalf of the Societe francaise de radiotherapie oncologique (SFRO).
RI GHORBAL, LILIA/ABG-3283-2021
OI GHORBAL, LILIA/0000-0002-0306-0012
SN 1278-3218
EI 1769-6658
PD JUN
PY 2010
VL 14
IS 3
BP 169
EP 175
DI 10.1016/j.canrad.2010.01.003
UT WOS:000278543100002
PM 20347607
ER

PT J
AU Quon, H
   Yom, SS
   Garg, MK
   Lawson, J
   McDonald, MW
   Ridge, JA
   Saba, N
   Salama, J
   Smith, R
   Yeung, AR
   Beitler, JJ
AF Quon, Harry
   Yom, Sue S.
   Garg, Madhur Kumar
   Lawson, Joshua
   McDonald, Mark W.
   Ridge, John A.
   Saba, Nabil
   Salama, Joseph
   Smith, Richard
   Yeung, Anamaria Reyna
   Beitler, Jonathan J.
TI ACR Appropriateness Criteria (R): Local-Regional Therapy for Resectable
   Oropharyngeal Squamous Cell Carcinomas
SO CURRENT PROBLEMS IN CANCER
AB The optimal management of resedable oropharyngeal squamous cell carcinomas is controversial with many treatment options, both surgical and nonsurgical approaches, supported by published experiences with no randomized trials comparing commonly accepted treatments. The treatment decisions are further complicated by the need for local-regional disease control and competing goals to preserve salivary and swallow function. Treatment decisions may also be affected by tumor and patient related factors and a history of environmental exposure to tobacco and evidence of human papilloma virus. We summarize the published literature and provide treatment consensus derived from the modified Delphi methodology.
RI Smith, Richard D/J-3664-2012
OI Smith, Richard D/0000-0002-2381-2349; Yom, Sue/0000-0002-0779-7476
SN 0147-0272
EI 1535-6345
PD MAY-JUN
PY 2010
VL 34
IS 3
BP 175
EP 192
DI 10.1016/j.currproblcancer.2010.04.004
UT WOS:000279038500003
PM 20541056
ER

PT J
AU Koukourakis, MI
   Tsoutsou, PG
   Karpouzis, A
   Tsiarkatsi, M
   Karapantzos, I
   Daniilidis, V
   Kouskoukis, C
AF Koukourakis, Michael I.
   Tsoutsou, Pelagia G.
   Karpouzis, Antonios
   Tsiarkatsi, Maria
   Karapantzos, Ilias
   Daniilidis, Vassilios
   Kouskoukis, Constantinos
TI RADIOCHEMOTHERAPY WITH CETUXIMAB, CISPLATIN, AND AMIFOSTINE FOR LOCALLY
   ADVANCED HEAD AND NECK CANCER: A FEASIBILITY STUDY
SO INTERNATIONAL JOURNAL OF RADIATION ONCOLOGY BIOLOGY PHYSICS
AB Purpose: Radiotherapy (RT) combined with cisplatin or cetuximab is the standard of care for patients with locally advanced head/neck cancer (LA-HNC). The feasibility of radiochemotherapy with cisplatin and cetuximab, supported with amifostine, was herein investigated.
   Methods and Materials: Forty-three patients with LA-HNC were recruited. Conformal hypofractionated/accelerated RT with amifostine cytoprotection (2.7 Gy/fraction, 21 fractions in 4 weeks) was combined with cisplatin (30 mg/m(2)/week) and cetuximab (standard weekly regimen) therapy. The dose of amifostine was individualized according to tolerance.
   Results: A high daily amifostine dose (750-1,000 mg) was tolerated by 41.8% of patients, and a standard dose (500 mg) was tolerated by 34.9% of patients. A high amifostine dose was linked to reduced RT delays (p=0.0003). Grade 3 to 4 (3-4) mucositis occurred in 7/43 (16.2%) patients, and fungal infections occurred in 18/43 (41.8%) patients. Radiation dermatitis was not aggravated. Interruption of cetuximab due to acneiform rash was necessary in 23.3% of patients, while amifostine-related fever and rash were not observed. Severe late radiation sequelae consisted of laryngeal edema (9% laryngeal cases) and cervical strictures (33% of hypopharyngeal cases). Good salivary function was preserved in 6/11 (54.5%) nasopharyngeal cancer patients. The complete response rate was 68.5%, reaching 77.2% in patients with minor radiotherapy delays. The 24-month local control and survival rates were 72.3% and 91%, respectively (median follow-up was 13 months.).
   Conclusions: In this feasibility study, weekly administration of cisplatin and cetuximab was safely combined with accelerated RT, supported with amifostine, at the cost of a high incidence of acneiform rash but a reduced incidence of amifostine-related fever/rash. A high daily dose of amifostine allows completion of therapy with minor delays. (C) 2010 Elsevier Inc.
RI Tsoutsou, Pelagia G/L-8350-2017
SN 0360-3016
EI 1879-355X
PD MAY 1
PY 2010
VL 77
IS 1
BP 9
EP 15
DI 10.1016/j.ijrobp.2009.04.060
UT WOS:000277106900005
PM 19744802
ER

PT J
AU Zheng, JJ
   Wang, G
   Yang, GY
   Wang, DY
   Luo, XZ
   Chen, C
   Zhang, ZM
   Li, Q
   Xu, W
   Li, ZP
   Wang, D
AF Zheng, Jijun
   Wang, Ge
   Yang, Gary Y.
   Wang, Daoyuan
   Luo, Xizhong
   Chen, Chuan
   Zhang, Zhimin
   Li, Qiong
   Xu, Wen
   Li, Zengpeng
   Wang, Dong
TI Induction Chemotherapy with Nedaplatin with 5-FU Followed by
   Intensity-modulated Radiotherapy Concurrent with Chemotherapy for
   Locoregionally Advanced Nasopharyngeal Carcinoma
SO JAPANESE JOURNAL OF CLINICAL ONCOLOGY
AB This Phase II study was conducted to evaluate the activity and feasibility of a regimen of nedaplatin and 5-fluorouracil as induction chemotherapy, followed by intensity-modulated radiotherapy concurrent with chemotherapy in patients with locoregionally advanced nasopharyngeal carcinoma.
   Patients received neoadjuvant chemotherapy comprised two cycles of 5-fluorouracil at 700 mg/m(2)/day administered on days 1-4 as continuous intravenous infusion and nedaplatin (100 mg/m(2) administered i.v. over 2 h) given after the administration of 5-fluorouracil on day 1, repeated every 3 weeks, followed by intensity-modulated radiotherapy concurrent with nedaplatin. During intensity-modulated radiotherapy, nedaplatin was administered at a dose of 100 mg/m(2) intravenous infusion on days 1, 22 and 43, given similar to 60 min before radiation.
   Fifty-nine (95.8%) of the 60 patients were assessable for response. Thirty-eight cases of complete response and 14 cases of partial response were confirmed after completion of chemoradiation, with the objective response rate of 86.7% (95% CI, 78.1-95.3%). The median follow-up period was 48 months (range, 30-62 months). The 3-year progression-free survival and overall survival were 75.0% (95% CI, 63.0-87.0%) and 85.5% (95% CI, 75.9-95.1%). No patient showed Grade 3 or higher renal dysfunction. The most commonly observed late effect was xerostomia, but the severity diminished over time, and the detectable xerostomia at 24 months was 10.2%. There were no treatment-related deaths during this study.
   Neoadjuvant chemotherapy with nedaplatin and 5-fluorouracil followed by concomitant nedaplatin and intensity-modulated radiotherapy is an effective and safe treatment for Southern China patients affected by locoregionally advanced nasopharyngeal carcinoma.
SN 0368-2811
PD MAY
PY 2010
VL 40
IS 5
BP 425
EP 431
DI 10.1093/jjco/hyp183
UT WOS:000277448600007
PM 20085903
ER

PT J
AU Lin, SJ
   Lu, JJ
   Han, L
   Chen, QS
   Pan, JJ
AF Lin, Shaojun
   Lu, Jiade Jay
   Han, Lu
   Chen, Qisong
   Pan, Jianji
TI Sequential chemotherapy and intensity-modulated radiation therapy in the
   management of locoregionally advanced nasopharyngeal carcinoma:
   Experience of 370 consecutive cases
SO BMC CANCER
AB Introduction: To investigate the outcome of locoregionally advanced nasopharyngeal carcinoma (NPC) treated with intensity-modulated radiation therapy (IMRT) after induction chemotherapy, with or without concomitant chemotherapy.
   Methods: Between August 2003 and March 2007, 370 patients with locoregionally advanced NPC were treated with IMRT. Presenting stages were stage IIB in 62, stage III in 197, and stage IVA/B in 111 patients. All patients except for 36 patients with cervical lymphadenopathy of 4 cm or less in diameter received 2 cycles of cisplatin-based neoadjuvant chemotherapy. Forty-eight patients received cisplatin-based concurrent chemotherapy as well.
   Results: With a median follow-up time of 31 months (range 5 to 61 months), the 3-year local control, regional control, metastasis-free survival (MFS), disease-free survival (DFS) and overall survival (OS) rates were 95%, 97%, 86%, 81% and 89%, respectively. Multivariate analyses revealed that both age (<= 60 vs. >60) and N-classification are significant prognosticators for OS (P = 0.001, hazard ratio [HR] 2.395, 95% confidence interval [CI] 1.432-4.003; P = 0.012, hazard ratio [HR] 2.614, 95% confidence interval [CI] 1.235-5.533); And N-classification is the only significant predicative factor for MFS (P = 0.002, [HR] 1.99, 95% CI 1.279-3.098). T-classification and concurrent chemotherapy were not significant prognostic factors for local/regional control, MFS, DFS, or OS. Subgroup analysis revealed that concurrent chemotherapy provided no significant benefit to IMRT in locoregionally advanced NPC, but was responsible for higher rates of grade 3 or 4 acute toxicities (50% vs. 29.8%, P < 0.005). No grade 3 or 4 late toxicity including xerostomia was observed. However, two patients treated with IMRT and neoadjuvant but without concurrent and adjuvant chemotherapy died of treatment related complications.
   Conclusion: IMRT following neoadjuvant chemotherapy produced a superb outcome in terms of local control, regional control, MFS, DFS, and OS rates in patients with stage IIB to IVB NPC. Effective treatment strategy is urgently needed for distant control in patients diagnosed with locoregionally advanced NPC.
OI Pan, Jianji/0000-0002-3211-7874
EI 1471-2407
PD FEB 10
PY 2010
VL 10
AR 39
DI 10.1186/1471-2407-10-39
UT WOS:000275794500002
PM 20146823
ER

PT J
AU Bae, WK
   Hwang, JE
   Shim, HJ
   Cho, SH
   Lee, JK
   Lim, SC
   Chung, WK
   Chung, IJ
AF Bae, Woo Kyun
   Hwang, Jun Eul
   Shim, Hyun Jeong
   Cho, Sang Hee
   Lee, Joon Kyoo
   Lim, Sang-Chul
   Chung, Woong-Ki
   Chung, Ik-Joo
TI Phase II study of docetaxel, cisplatin, and 5-FU induction chemotherapy
   followed by chemoradiotherapy in locoregionally advanced nasopharyngeal
   cancer
SO CANCER CHEMOTHERAPY AND PHARMACOLOGY
AB This study sought to determine the feasibility and safety of induction chemotherapy with docetaxel, cisplatin, and 5-fluorouracil (5-FU) triple combination chemotherapy (TPF) followed by concurrent chemoradiotherapy (CCRT) for locoregionally advanced nasopharyngeal cancer (NPC).
   Patients with advanced NPC were treated with three cycles of induction chemotherapy. Docetaxel (70 mg/m(2)) and cisplatin (75 mg/m(2)) were given on day 1, followed by 5-FU (1,000 mg/m(2)) as a continuous infusion for 4 days. After induction chemotherapy, cisplatin was given at a dose of 100 mg/m(2) every 3 weeks with radiotherapy.
   Thirty-three patients were enrolled; all patients were stage III (n = 4, 12.1%) or IV (n = 29, 87.9%). Among the patients, 32 patients completed both induction TPF therapy and CCRT, with responses as follows: five patients (15.2%) achieved a complete response (CR), and 27 patients (81.8%) a partial response (PR). At 6 weeks after CCRT, 23 patients (69.7%) had a CR and 9 patients (27.3%) a PR. The 3-year progression-free survival was 75.6% and the 3-year overall survival was 86.1%. Neutropenia (72.7%), febrile neutropenia (9.1%), and nausea (9.1%) were the most severe toxicities (grade 3-4) during induction chemotherapy, and mucositis (39.4%), fatigue (15.2%), and nausea (9.1%) were the most common toxicities (grade 3-4) during CCRT.
   Although most patients had stage IV NPC, the TPF induction chemotherapy followed by CCRT showed promising activity with manageable toxicity. These results demonstrated the possibility of effective treatment with the aim of not only a palliative, but also a curative, approach to the treatment of advanced NPC.
SN 0344-5704
EI 1432-0843
PD FEB
PY 2010
VL 65
IS 3
BP 589
EP 595
DI 10.1007/s00280-009-1152-0
UT WOS:000273031400022
PM 19830427
ER

PT J
AU Lee, YJ
   Lee, CG
   Cho, BC
   Kim, GE
   Choi, HJ
   Choi, EC
   Sohn, JH
   Kim, JH
AF Lee, Young Joo
   Lee, Chang Geol
   Cho, Byoung Chul
   Kim, Gwi Eon
   Choi, Hye Jin
   Choi, Eun Chang
   Sohn, Joo Hyuk
   Kim, Joo-Hang
TI WEEKLY 5-FLUOROURACIL PLUS CISPLATIN FOR CONCURRENT CHEMORADIOTHERAPY IN
   PATIENTS WITH LOCALLY ADVANCED HEAD AND NECK CANCER
SO HEAD AND NECK-JOURNAL FOR THE SCIENCES AND SPECIALTIES OF THE HEAD AND
   NECK
AB Background. In locally advanced head and neck cancer, concurrent chemoradiotherapy (CRT) with combined 5-fluorouracil (5-FU) and cisplatin has increased acute toxicities as well as survival. Once-weekly chemotherapeutic administration schedule may reduce severe toxicities. Thus, we investigated CRT using weekly administration of 5-FU-cisplatin in locally advanced head and neck cancer.
   Methods. In a single-arm, phase II study, CRT included radiation (70.0 Gy/35 fr) and weekly 5-FU (750 mg/m(2)) and cisplatin (20 Mg/m(2)).
   Results. Thirty-two patients completed planned radiation. Thirteen (41%) achieved complete response, and 16 (50%) partial response. Twelve patients (38%) experienced acute grade 3 toxicities. Grade 3 mucositis, which was the most common toxicity, developed in 5 (16%) patients. The survival rates at 1 and 2 years were 81% and 76%, respectively. The progression-free survival rates at 1 and 2 years were 69% and 66%, respectively.
   Conclusions. We demonstrated weekly 5-FU-cisplatin with conventional radiotherapy was efficacious and feasible with high compliance rate in locally advanced head and neck cancer. (C) 2009 Wiley Periodicals, Inc. Head Neck 32: 235-243, 2010
OI Sohn, Joohyuk/0000-0002-2303-2764; CHOI, HYE JIN/0000-0001-5917-1400;
   Lee, Chang Geol/0000-0002-8702-881X; Cho, Byoung
   Chul/0000-0002-5562-270X
SN 1043-3074
EI 1097-0347
PD FEB
PY 2010
VL 32
IS 2
BP 235
EP 243
DI 10.1002/hed.21177
UT WOS:000273925500014
PM 19572288
ER

PT J
AU Nishimura, Y
   Shibata, T
   Nakamatsu, K
   Kanamori, S
   Koike, R
   Okubo, M
   Nishikawa, T
   Tachibana, I
   Tamura, M
   Okumura, M
AF Nishimura, Yasumasa
   Shibata, Toru
   Nakamatsu, Kiyoshi
   Kanamori, Shuichi
   Koike, Ryuta
   Okubo, Mitsuru
   Nishikawa, Tatsuyuki
   Tachibana, Izumi
   Tamura, Masaya
   Okumura, Masahiko
TI A Two-step Intensity-modulated Radiation Therapy Method for
   Nasopharyngeal Cancer: The Kinki University Experience
SO JAPANESE JOURNAL OF CLINICAL ONCOLOGY
AB The aim of this study was to analyze the clinical results of our adaptive radiation therapy scheme of a two-step intensity-modulated radiotherapy (IMRT) method for nasopharyngeal cancer (NPC) at Kinki University Hospital.
   Between 2000 and 2007, 35 patients with Stage I-IVB NPC treated by IMRT were included. For all patients, treatment-planning computed tomography was done twice before and during IMRT to a total dose of 60-70 Gy/28-35 fractions (median 68 Gy). Chemotherapy (cisplatin 80 mg/m(2)/3 weeks x 1-3 courses) was given concurrently with IMRT for 31 patients.
   The 3- and 5-year overall survival rates for the 31 patients treated with concurrent chemotherapy were 88% and 83%, respectively. The 3- and 5-year loco-regional control rates for the 31 patients were 93% and 87%, respectively. Planning target volume delineation for the primary site or involved nodes was insufficient for three early cases, resulting in marginal recurrence in the three patients (9%). Except for one patient with early death, xerostomia scores at 1-2 years were: Grade 0, 11; Grade 1, 17; Grade 2, 5; Grade 3, 1.
   Excellent overall survival and loco-regional control rates were obtained by a two-step IMRT method with concurrent chemotherapy for NPC, although marginal recurrence was noted in some early cases.
OI Shibata, Toru/0000-0002-5972-1262
SN 0368-2811
PD FEB
PY 2010
VL 40
IS 2
BP 130
EP 138
DI 10.1093/jjco/hyp136
UT WOS:000274088600006
PM 19841102
ER

PT B
AU Prasad, G
   Rembert, J
   Hansen, EK
   Yom, SS
AF Prasad, Gautam
   Rembert, James
   Hansen, Eric K.
   Yom, Sue S.
BA Hansen, EK
   Roach, M
BF Hansen, EK
   Roach, M
TI Nasopharyngeal Cancer
SO HANDBOOK OF EVIDENCE-BASED RADIATION ONCOLOGY, SECOND EDITION
OI Yom, Sue/0000-0002-0779-7476
BN 978-0-387-92987-3
PY 2010
BP 99
EP 108
DI 10.1007/978-0-387-92988-0_5
D2 10.1007/978-0-387-92988-0
UT WOS:000279814000005
ER

PT J
AU Marcus, KJ
   Tishler, RB
AF Marcus, Karen J.
   Tishler, Roy B.
TI Head and Neck Carcinomas Across the Age Spectrum: Epidemiology, Therapy,
   and Late Effects
SO SEMINARS IN RADIATION ONCOLOGY
AB Carcinomas of the head and neck occur in both children and adults, but notable differences exist in their relative frequency, pathologic subtypes, etiologies, presenting symptoms, and late effects. In contrast, treatment strategies are similar depending on the disease type and distribution at the time of diagnosis. Thus, in adult patients, squamous cell carcinomas or one of its variants are the most common malignancies in the head and neck. However, in children, cancers of the head/neck are most commonly rhabdomyosarcomas, lymphomas, including Hodgkin's lymphoma, lymphoblastic lymphomas, and Burkitt's lymphoma or neuroblastoma. Epithelial cancers are unusual in the pediatric population, with the exception of nasopharyngeal carcinoma. Although nasopharyngeal carcinoma is a rare disease in children, representing less than 1% of childhood cancers, it does constitute 20%-50% of pediatric malignancies of the nasopharynx. This is one of the few malignant tumors in children that arise from the epithelium. Despite the differences between the diseases in children from that in adults, the management strategy has been based largely on the experience in adults. This review will describe the epidemiology, etiology, management, and late effects in children and adults, and offer explanations for both the similarities and differences. Semin Radiat Oncol 20:52-57 (C) 2010 Elsevier Inc. All rights reserved.
SN 1053-4296
PD JAN
PY 2010
VL 20
IS 1
BP 52
EP 57
DI 10.1016/j.semradonc.2009.09.004
UT WOS:000279412000007
PM 19959031
ER

PT J
AU Hu, W
   Ding, WJ
   Yang, HH
   Shao, MH
   Wang, BY
   Wang, JH
   Wu, SF
   Wu, SX
   Jin, LH
   Ma, CCM
AF Hu, Wei
   Ding, Weijun
   Yang, Haihua
   Shao, Minghai
   Wang, Biyun
   Wang, Jianhua
   Wu, Sufang
   Wu, Shixiu
   Jin, Lihui
   Ma, Charlie C. -M.
TI Weekly paclitaxel with concurrent radiotherapy followed by adjuvant
   chemotherapy in locally advanced nasopharyngeal carcinoma
SO RADIOTHERAPY AND ONCOLOGY
AB Purpose: To evaluate the efficacy and toxicity of weekly-paclitaxel whit concurrent radiotherapy followed by adjuvant chemotherapy (AC) in patients with locally advanced nasopharyngeal carcinoma (NPC).
   Methods and materials. Between 2004 and 2007. 54 patients with locally advanced NPC were included in this protocol. Patient characteristics. median age 48: 69% male; 52% World Health Organization (WHO) III; 50%.: stage III. 50.% stage IV. The patients underwent a course of definitive conventional radiotherapy (70 Gy in 7 week; with 2 Gy/fraction), with concurrent weekly paclitaxel 35 mg/mz from the first to the sixth week of radiation. AC was started 4 weeks after the end of the radiotherapy (RT), paclitaxel 135 mg/m(2) on day 1 and cisplatin 30 mg/m(2) on days 1-3 were administered every 4 weeks for two cycles.
   Results: Median follow-up was 32 months. Eighty-five percentage of complete response and 15% partial response were achieved at the time of one month after AC. The 3-year actuarial rate of local re.-tonal control was 86%, distant metastases-free survival, progression-free survival and overall survival at 3 years were 81%, 691 and 76%, respectively Forty-nine (91%) patients completed SIX courses or concurrent chemotherapy with weekly paclitaxel, and 4 (7%) patients delayed at the second cycle of AC. No pattern developed severe acute toxicities
   Conclusions Weekly paclitaxel with concurrent RT followed by AC is a potentially effective and toxicity tolerable method for locally advanced NPC. Further studies are needed to identify the optimal dose of weekly paclitaxel in this strategy (C) 2009 Elsevter Iceland Ltd. All rights reserved Radiotherapy and Oncology 93 (2009) 488-491
RI Yang, Haihua/ABB-9067-2020
SN 0167-8140
PD DEC
PY 2009
VL 93
IS 3
BP 488
EP 491
DI 10.1016/j.radonc.2009.06.030
UT WOS:000272762900019
PM 19679366
ER

PT J
AU Lin, SJ
   Pan, JJ
   Han, L
   Zhang, XC
   Liao, XY
   Lu, JJ
AF Lin, Shaojun
   Pan, Jianji
   Han, Lu
   Zhang, Xiuchun
   Liao, Xiyi
   Lu, Jiade J.
TI NASOPHARYNGEAL CARCINOMA TREATED WITH REDUCED-VOLUME INTENSITY-MODULATED
   RADIATION THERAPY: REPORT ON THE 3-YEAR OUTCOME OF A PROSPECTIVE SERIES
SO INTERNATIONAL JOURNAL OF RADIATION ONCOLOGY BIOLOGY PHYSICS
AB Purpose: To evaluate the efficacy of intensity-modulated radiotherapy (IMRT) using reduced clinical target volumes (CTV) in the treatment of nasopharyngeal carcinoma (NPC).
   Methods and Materials: Between August 2003 and December 2006,323 patients with NTC were treated with IMRT according to this institutional protocol. Presenting stages were Stage II in 63, Stage III in 166, and Stage IVA/B in 94 patients. High-risk CTV encompassed gross tumor volume and entire nasopharyngeal mucosa with a margin. A reduced CTV was delineated for the remaining subclinical regions adjacent to the primary disease. Uninvolved neck nodes were delineated according to the Radiation Therapy Oncology Group (RTOG) / European Organisation for Research and Treatment of Cancer (EORTC) consensus excluding the deep jugular (i.e., lymph nodes in retrostyloid space above C1 vertebra) and submental nodes. Patients with locoregionally advanced diseases also received cisplatin-based chemotherapy.
   Results: With a median follow-up of 30 months (range, 4-53months), 12, 6, and 26 patients had developed local, regional, and distant failures, respectively. The 3-year estimated local control, regional control, metastasis-free survival, disease-free survival and overall survival were 95%, 98%, 90%, 85%, and 90%, respectively. Multivariate analyses revealed that T-classification had no predictive value for outcome, whereas N-classification was significant for predicting metastasis-free (p = 0.005) and overall survival (p = 0.006). Ten patients (7.8%) experienced Grade II xerostomia at 24 months after treatment. No Grade III or IV late-toxicities were observed. Two patients died of treatment-induced complications.
   Conclusion: The IMRT approach using a reduced target volume provided favorable outcome for NPC with acceptable toxicity. This strategy needs to be optimized and then tested in a prospective setting to learn whether further improvement can be achieved. (C) 2009 Elsevier Inc.
OI Pan, Jianji/0000-0002-3211-7874
SN 0360-3016
EI 1879-355X
PD NOV 15
PY 2009
VL 75
IS 4
BP 1071
EP 1078
DI 10.1016/j.ijrobp.2008.12.015
UT WOS:000271489600018
PM 19362784
ER

PT J
AU Yang, ES
   Murphy, BM
   Chung, CH
   Netterville, JL
   Burkey, BB
   Gilbert, J
   Yarbrough, WG
   Sinard, R
   Cmelak, AJ
AF Yang, Eddy S.
   Murphy, Barbara M.
   Chung, Christine H.
   Netterville, James L.
   Burkey, Brian B.
   Gilbert, Jill
   Yarbrough, Wendell G.
   Sinard, Robert
   Cmelak, Anthony J.
TI Evolution of clinical trials in head and neck cancer
SO CRITICAL REVIEWS IN ONCOLOGY HEMATOLOGY
AB The treatment paradigm for locally advanced head and neck cancers has evolved over the past two decades as the role of chemotherapy has been substantiated by clinical trials. Presently, concurrent chemoradiation is considered a standard treatment option for patients with resectable head and neck tumors desiring an organ preservation approach, as well as for patients with locally advanced nasopharyngeal cancers and patients in the postoperative setting who are at high risk for recurrence. The addition of a taxane to induction chemotherapy appears to improve efficacy over cisplatin and 5-FU. Targeted biologic therapies such as the monoclonal antibody Cetuximab has demonstrated efficacy with radiation that appear comparable to chemoradiation combinations and has a favorable toxicity profile. This review will discuss key clinical trials supporting the current standard of care. Emerging new technologies such as intensity modulated radiation therapy (IMRT) and image-guided radiation therapy (IGRT) will also be reviewed. Functional assessments and quality of fife issues will be addressed. (C) 2008 Elsevier Ireland Ltd. All rights reserved.
OI Netterville, James/0000-0002-7282-8769
SN 1040-8428
EI 1879-0461
PD JUL
PY 2009
VL 71
IS 1
BP 29
EP 42
DI 10.1016/j.critrevonc.2008.09.015
UT WOS:000267460800004
PM 18996026
ER

PT J
AU Mesia, R
   Manos, M
   Nogues, J
   Galiana, R
   Garcia, MM
   Lozano, A
   Tornero, J
   Germa, JR
AF Mesia, Ricard
   Manos, Manel
   Nogues, Julio
   Galiana, Ramon
   Martinez Garcia, Maria
   Lozano, Alicia
   Tornero, Jordi
   Ramon Germa, Jose
TI Hyperfractionated Radiotherapy: Improvement of Survival in Locally
   Advanced Nasopharyngeal Carcinoma
SO ANNALS OF OTOLOGY RHINOLOGY AND LARYNGOLOGY
AB Objectives: Standard treatment with concomitant chemotherapy (CT) and radiotherapy (RT) for nasopharyngeal cancer has shown rates of locoregional control of 80% and has improved the rate of 5-year survival to 67% to 84%. Hyperfractionated radiotherapy (HFRT) may increase locoregional control of tumors of the head and neck, but the addition of concomitant CT involves an unacceptable level of toxicity. Adding induction CT may control distant metastasis. Here we compare the results of our protocol with induction CT followed by HFRT alone with the results obtained with concomitant treatments.
   Methods: Between October 1994 and May 2002, 46 patients with nasopharyngeal carcinoma were treated with HFRT. The patients with N+ or T4 lesions also received cisplatin-based induction CT (55%).
   Results: The patients received a mean of 3 CT cycles (range, 2 to 5). At 5 years, the rate of progression-free survival was 66% (range, 51.3% to 82.1%), and the global survival rate was 75.7% (range, 61.9% to 89.5%).
   Conclusions: The use of HFRT in association with induction CT in patients with the greatest risk of metastasis may be as effective as concomitant CT-RT for treatment of nasopharyngeal cancer. Efforts should now concentrate on minimizing the acute and chronic toxicities.
SN 0003-4894
EI 1943-572X
PD JUN
PY 2009
VL 118
IS 6
BP 442
EP 448
DI 10.1177/000348940911800607
UT WOS:000266952500007
PM 19663376
ER

PT J
AU Scarpace, SL
   Brodzik, FA
   Mehdi, S
   Belgam, R
AF Scarpace, Sarah L.
   Brodzik, Frank A.
   Mehdi, Syed
   Belgam, Robert
TI Treatment of Head and Neck Cancers: Issues for Clinical Pharmacists
SO PHARMACOTHERAPY
AB Head and neck cancers are a heterogeneous group of diseases involving the oral cavity, pharyngeal tube, and larynx. Given the drug therapy options available, clinical pharmacists can play an important role in the care of this patient population. They can recommend a regimen based oil efficacy, toxicity, and patient-specific factors; ensure that the prescribed regimen has been studied and reported in the literature; verify dosages; and monitor and counsel patients about adverse effects. Chemotherapy Plus radiation (chemoradiation) is often the standard treatment for patients with stage III or nonmetastatic stage IV head and neck cancer. Cisplatin-based regimens are preferred, although carboplatin may be appropriate in some circumstances. Induction therapy with a docetaxel-based regimen is recommended for some patients; however, this therapy has been associated with a high frequency of grade 3 and 4 neutropenia and febrile neutropenia. Cetuximab, an epidermal growth factor receptor inhibitor, is the newest agent approved for treatment of head and neck cancer. Although evidence supports cetuximab combined with cisplatin versus cisplatin alone for patients with metastatic disease, the role of combination therapy is less clear in patients undergoing chemoradiation. Patients with head and neck cancer may experience swallowing difficulties or mouth pain, possibly interfering with drug administration and adherence, thus, pharmacists in all practice settings Should be knowledgeable about different regimens and alternative routes of administration. Xerostomia and mucositis arc common adverse effects of radiation therapy, and it is critical that good oral hygiene practices are maintained. Patients may achieve symptomatic relief from xerostomia with saliva substitutes, and clinical experience suggests that use of pilocarpine is worthwhile. Until more evidence becomes available, prevention of xerostomia and mucositis with amifostine is still controversial. Salt-water rinses, bioadherent oral gel, and honey are relatively inexpensive and nontoxic agents for managing mucositis. Because of the expense of palifermin, it is best reserved for refractor cases. Skin toxicities are common with radiation. Rash is also a common adverse effect of cetuximab. When used together, they may produce complicated skin toxicities. It is important to become familiar with the grading of these rashes so that appropriate therapy call be recommended. As pharmacotherapy for head and neck cancers continues to evolve, clinical pharmacists will continue to have an important role in optimizing treatment for patients by balancing efficacy and toxicity
OI Peters, Sarah/0000-0002-1525-8704
SN 0277-0008
PD MAY
PY 2009
VL 29
IS 5
BP 578
EP 592
DI 10.1592/phco.29.5.578
UT WOS:000265671500008
PM 19397465
ER

PT J
AU Venkitaraman, R
   Ramanan, SG
   Vasanthan, A
   Sagar, TG
AF Venkitaraman, Ramachandran
   Ramanan, S. Ganapathy
   Vasanthan, A.
   Sagar, Tenali Gnana
TI Results of combined modality treatment for nasopharyngeal cancer
SO JOURNAL OF CANCER RESEARCH AND THERAPEUTICS
AB Context: Radiotherapy is the cornerstone of treatment in nasopharyngeal cancer (NPC); the addition of chemotherapy has shown improved results. Aims: To compare the results of concurrent chemoradiation with that of radiotherapy alone in NPC. Materials and Methods: One hundred and ninety consecutive NPC patients, without distant metastasis, who reported to the institute from January 1992 to December 2001, received external-beam radiation to 66 Gy in 33 fractions. Seventy-five of these patients received concurrent chemotherapy with cisplatin and 5-fluorouracil (5-FU) for four cycles. We compared the results of treatment in these two groups. Results: The 5-year disease-free survival rates were 40 and 60, respectively, for patients who had radiotherapy alone and those who had chemoradiation ( 0.002), while the median survival was 45 months and 60 months, respectively (P = 0.0028). Conclusion: A significant improvement in local control and survival was observed by the addition of concurrent chemotherapy with cisplatin and 5-FU to radical radiation in this nonrandomized study on patients with NPC.
SN 0973-1482
PD APR-JUN
PY 2009
VL 5
IS 2
BP 102
EP 106
DI 10.4103/0973-1482.52798
UT WOS:000267145100007
PM 19542665
ER

PT J
AU Marcu, LG
AF Marcu, L. G.
TI The role of amifostine in the treatment of head and neck cancer with
   cisplatin-radiotherapy
SO EUROPEAN JOURNAL OF CANCER CARE
AB Although head and neck cancer is not one of the most common cancers, it is a debilitating disease with poor prognosis and considerable post-treatment normal tissue toxicity. The unremitting search to increase the therapeutic ratio between tumour control and late normal tissue injury led to the adoption of altered fractionation schedules. While the increase in acute toxicity can be managed with appropriate medical support, damage produced to late responding tissues is usually irreversible, therefore clinically unacceptable. By altering the conventionally fractionated radiotherapy both loco-regional control and overall survival are increased. Moreover, phase III randomized trials indicated that the combined administration of cisplatin and radiotherapy further improves treatment outcome. Although the uptake of cisplatin in normal cells is not amplified by the combined modality treatment, cisplatin, by itself is a highly cytotoxic agent. Therefore, the need for normal tissue protection has arisen. Amifostine is a selective, radio-protective drug used in both radiotherapy and chemotherapy to reduce normal tissue toxicity. This paper provides an overview of clinical trials employing cisplatin-radiotherapy treatment for advanced head and neck cancer with specific focus on normal tissue toxicity. The emerging role of radioprotectors and furthermore, the effectiveness of amifostine in combined cisplatin-radiotherapy trials are presented.
RI Marcu, Loredana/B-9582-2011
OI Marcu, Loredana/0000-0002-6703-979X
SN 0961-5423
EI 1365-2354
PD MAR
PY 2009
VL 18
IS 2
BP 116
EP 123
DI 10.1111/j.1365-2354.2008.01032.x
UT WOS:000265455500004
PM 19267726
ER

PT J
AU Burri, RJ
   Lee, NY
AF Burri, Ryan J.
   Lee, Nancy Y.
TI Concurrent chemotherapy and radiotherapy for head and neck cancer
SO EXPERT REVIEW OF ANTICANCER THERAPY
AB Head and neck cancer is best managed in a multidisciplinary setting. Surgery, radiation therapy, chemotherapy and, more recently, biologic therapy are often employed in various combinations in an attempt to eradicate both clinically apparent and occult disease. The goals of treatment include maximizing tumor control while maintaining function and quality of life. Most patients present with locally advanced disease, and multimodality organ-conserving therapy is often employed for these patients based on the results of multiple Phase III clinical trials. This article focuses on the rationale and evidence supporting the use of concurrent chemotherapy and radiation therapy in the management of locally advanced head and neck cancers.
SN 1473-7140
EI 1744-8328
PD MAR
PY 2009
VL 9
IS 3
BP 293
EP 302
DI 10.1586/14737140.9.3.293
UT WOS:000264493600010
PM 19275508
ER

PT J
AU Dietz, A
   Schulz, A
   Wittlinger, M
   Keilholz, U
AF Dietz, A.
   Schulz, A.
   Wittlinger, M.
   Keilholz, U.
TI Rare head and neck tumors I
SO ONKOLOGE
AB This article gives a review of "rare" head and neck tumors, such as sialoma, squamous epithelial tumors, nasopharyngeal tumors and paraganglioma. In many cases no prospective randomized studies have been carried out due to the rarity of these tumors. Recommendations on therapy are therefore predominantly based on retrospective studies or on personal experience. This article is only concerned with malignant tumors.
   The prognosis for sialoma depends on the histological subtype and the grade of differentiation. Therapy is primarily surgical and is oriented to the morphological image criteria for"sensible" respectability. The indications for adjuvant radiotherapy of a sialoma are the presence of risk factors which postoperatively increase the probability of locoregional recurrence. Squamous epithelial tumors are extremely malignant but are comparatively sensitive to radiotherapy and chemotherapy. The standard therapy for nasopharyngeal tumors in the early stages I-IIA is radiotherapy alone and in advanced stages III and IV simultaneous radiochemotherapy with cisplatin. The effectiveness of chemotherapy is particularly high with this entity. Paragangiomas must primarily be surgically treated and are basically sensitive to radiotherapy but barely respond to chemotherapy.
SN 0947-8965
EI 1433-0415
PD MAR
PY 2009
VL 15
IS 3
BP 222
EP +
DI 10.1007/s00761-009-1574-7
UT WOS:000264621300003
ER

PT J
AU Fountzilas, G
   Bamias, A
   Kalogera-Fountzila, A
   Karayannopoulou, G
   Bobos, M
   Athanassiou, E
   Kalogeras, KT
   Tolis, C
   Tsekeris, P
   Papakostas, P
   Vamvouka, C
   Zaramboukas, T
   Kosmidis, P
   Zamboglou, N
   Misailidou, D
AF Fountzilas, George
   Bamias, Aristotelis
   Kalogera-Fountzila, Anna
   Karayannopoulou, Georgia
   Bobos, Mattheos
   Athanassiou, Eleni
   Kalogeras, Konstantine T.
   Tolis, Christos
   Tsekeris, Periklis
   Papakostas, Pavlos
   Vamvouka, Chrysanthi
   Zaramboukas, Thomas
   Kosmidis, Paris
   Zamboglou, Nikolaos
   Misailidou, Despina
TI Induction Chemotherapy with Docetaxel and Cisplatin Followed by
   Concomitant Chemoradiotherapy in Patients with Inoperable
   Non-nasopharyngeal Carcinoma of the Head and Neck
SO ANTICANCER RESEARCH
AB Background: Induction chemotherapy (IC) followed by concomitant chemoradiotherapy (CCRT) has the potential of being an ideal multi-modality approach for improving the prognosis of patients with squamous cell carcinoma of the head and neck (SSCHN). Patients and Methods: Thirty-four patients with locally advanced SCCHN were treated with 3 cycles of IC, consisting of docetaxel 75 mg/m(2) and cisplatin 75 mg/m(2) even 3 weeks, followed 3-4 weeks later by definitive radiotherapy (70 Gy) and concomitant weekly cisplatin 40 mg/m(2). Results: After a median follow-up of 27.7 months, 6-month progression-free survival (PFS), the primary study end-point, was 84%. The median PFS was 16.4 months and median overall survival 24.4 months. The majority of the patients completed 3 cycles of IC with mild to moderate toxicity. Anemia, nausea/vomiting and mucositis were the prominent toxicities during CCRT Retrospective analysis of a panel of biomarkers suggested that excision repair cross-complementation group 1 (ERCC1) protein expression was associated with shorter PFS. Conclusion: IC followed by CCRT as administered in the present study, is a feasible and well-tolerated therapeutic approach. However, its real impact on the prognosis of SCCHN patients has to be demonstrated in a randomized study comparing this treatment to CCRT alone.
RI bobos, mattheos/A-8701-2010; Bamias, Aristotelis/AAD-5332-2019;
   Fountzilas, George/ABF-2139-2020; Bobos, Mattheos/L-5702-2019
OI Bamias, Aristotelis/0000-0002-5996-7262; Bobos,
   Mattheos/0000-0001-5662-9201
SN 0250-7005
EI 1791-7530
PD FEB
PY 2009
VL 29
IS 2
BP 529
EP 538
UT WOS:000263731300012
PM 19331199
ER

PT J
AU Hui, EP
   Ma, BB
   Leung, SF
   King, AD
   Mo, F
   Kam, MK
   Yu, BK
   Chiu, SK
   Kwan, WH
   Ho, R
   Chan, I
   Ahuja, AT
   Zee, BC
   Chan, AT
AF Hui, Edwin P.
   Ma, Brigette B.
   Leung, Sing F.
   King, Ann D.
   Mo, Frankie
   Kam, Michael K.
   Yu, Brian K.
   Chiu, Samuel K.
   Kwan, Wing H.
   Ho, Rosalie
   Chan, Iris
   Ahuja, Anil T.
   Zee, Benny C.
   Chan, Anthony T.
TI Randomized Phase II Trial of Concurrent Cisplatin-Radiotherapy With or
   Without Neoadjuvant Docetaxel and Cisplatin in Advanced Nasopharyngeal
   Carcinoma
SO JOURNAL OF CLINICAL ONCOLOGY
CT 43rd Annual Meeting of the American-Society-of-Clinical-Oncology (ASCO)
CY JUN 01-05, 2007
CL Chicago, IL
SP Amer Soc Clin Oncol (ASCO)
AB Purpose
   To compare the toxicities, tumor control, survival, and quality of life of nasopharyngeal cancer (NPC) patients treated with sequential neoadjuvant chemotherapy followed by concurrent cisplatin-radiotherapy (CRT) or CRT alone.
   Patients and Methods
   Previously untreated stage III to IVB NPC were randomly assigned to (1) neoadjuvant docetaxel 75 mg/m(2) and cisplatin 75 mg/m(2) every 3 weeks for two cycles, followed by cisplatin 40 mg/m(2)/wk concurrent with radiotherapy, or (2) CRT alone. Planned accrual was 30 patients per arm to detect 20% difference of toxicities based on 95% CIs.
   Results
   From November 2002 to November 2004, 65 eligible patients were randomly assigned to neoadjuvant chemotherapy followed by CRT (n = 34) or CRT alone (n = 31). There was a high rate of grade 3/4 neutropenia (97%) but not neutropenic fever (12%) during neoadjuvant chemotherapy. No significant differences in rates of acute toxicities were observed between the two arms during CRT. Dose intensities of concurrent cisplatin, late RT toxicities and quality of life scores were comparable in both arms. The 3-year progression-free survival for neoadjuvant versus control arm was 88.2% and 59.5% (hazard ratio = 0.49; 95% CI, 0.20 to 1.19; P = .12). The 3-year overall survival for neoadjuvant versus control arm was 94.1% and 67.7% (hazard ratio = 0.24; 95% CI, 0.078 to 0.73; P = .012).
   Conclusion
   Neoadjuvant docetaxel-cisplatin followed by CRT was well tolerated with a manageable toxicity profile that allowed subsequent delivery of full-dose CRT. Preliminary results suggested a positive impact on survival. A phase III study to definitively test this neoadjuvant-concurrent strategy is warranted.
RI B.Y., Brigette/H-4681-2017; Chan, Anthony Tak Cheung/R-3940-2018; Ahuja,
   Anil T/H-4031-2017; Zee, Benny Chung Ying/G-5606-2017; King, Ann
   D/C-9845-2011; Hui, Edwin/ABC-1818-2021; Mo, Frankie/AAG-8079-2021; Mo,
   Frankie/AAC-9230-2022
OI B.Y., Brigette/0000-0003-4802-1102; Chan, Anthony Tak
   Cheung/0000-0002-6912-8091; Ahuja, Anil T/0000-0002-0726-5402; Zee,
   Benny Chung Ying/0000-0002-7238-845X; King, Ann D/0000-0002-5280-8349;
   Mo, Frankie/0000-0002-0566-3212
SN 0732-183X
EI 1527-7755
PD JAN 10
PY 2009
VL 27
IS 2
BP 242
EP 249
DI 10.1200/JCO.2008.18.1545
UT WOS:000262318300015
PM 19064973
ER

PT J
AU Wu, FY
   Yang, ES
   Willey, CD
   Ely, K
   Garrett, G
   Cmelak, AJ
AF Wu, Frederick Y.
   Yang, Eddy S.
   Willey, Christopher D.
   Ely, Kim
   Garrett, Gaelyn
   Cmelak, Anthony J.
TI Refractory lympho-epithelial carcinoma of the nasopharynx: a case report
   illustrating a protracted clinical course
SO HEAD & NECK ONCOLOGY
AB Nasopharyngeal carcinoma is an uncommon cancer in North America. Its clinical course is typified by locally advanced disease at diagnosis and has a high propensity for both regional and distant spread. It is, therefore, typically treated with a combination of radiation and chemotherapy. This report describes our 10-year clinical and radiological findings in a 48-year-old Vietnamese male patient with locally-advanced T4N1M0 lympho-epithelial carcinoma of the nasopharynx. Despite a long remission period after his initial course of aggressive chemoradiation, his tumor recurred locally after 4 years. Thereafter, throughout a period of over 10 years, he has been treated with multiple courses of re-irradiation and three different trials of chemotherapy. He was ultimately provided with over 30 months of progression-free tumor control with the epidermal growth factor receptor (EGFR)-inhibitor cetuximab. This case illustrates the commonly protracted course of this disease and its responsiveness to multiple treatment modalities.
OI Willey, Christopher/0000-0001-9953-0279
SN 1758-3284
PY 2009
VL 1
AR 18
DI 10.1186/1758-3284-1-18
UT WOS:000208107000018
PM 19527509
ER

PT J
AU Afqir, S
   Ismaili, N
   Errihani, H
AF Afqir, Said
   Ismaili, Nabil
   Errihani, Hassan
TI Concurrent chemoradiotherapy in the management of advanced
   nasopharyngeal carcinoma: Current status
SO JOURNAL OF CANCER RESEARCH AND THERAPEUTICS
AB Nasopharyngeal carcinoma (NPC) differs from other head and neck cancers in its epidemiology, natural behavior and, particularly, in the therapeutic considerations. In addition, NPC is responsive to both chemotherapy and radiotherapy (RT). This article reviews the recent advances in concurrent chemoradiotherapy (CCRT) for NPC. To identify the studies mentioned in this article, we searched the MEDLINE database, and abstracts of selected conference proceedings (up to 2008) using the key words nasopharyngeal carcinoma, advanced, radiotherapy, and concurrent chemotherapy. Eight randomized clinical trials of CCRT in NPC have been reported in the English literature. These trials can be classified according to the timing of the chemotherapy, which was given either concurrently with RT (in three trials) or concurrently with radiotherapy and adjuvant after the and of concurrent chemoradiotherapy (in five trials). There have also been four meta-analyses addressing the value and scheduling of chemotherapy in the curative treatment of NPC. This article reviews the recent literature and the pertinent issues concerning the role of CCRT in the treatment of patients with locoregionally advanced NPC.
SN 0973-1482
EI 1998-4138
PD JAN-MAR
PY 2009
VL 5
IS 1
BP 3
EP 7
DI 10.4103/0973-1482.48763
UT WOS:000264353700002
PM 19293481
ER

PT J
AU Lorch, JH
   Posner, MR
   Wirth, LJ
   Haddad, RI
AF Lorch, Jochen H.
   Posner, Marshall R.
   Wirth, Lori J.
   Haddad, Robert I.
TI Induction Chemotherapy in Locally Advanced Head and Neck Cancer: A New
   Standard of Care?
SO HEMATOLOGY-ONCOLOGY CLINICS OF NORTH AMERICA
AB Locally advanced squamous cell cancer of the head and neck is a major contributor to morbidity and mortality worldwide. Despite progress through the use of multimodality treatment involving surgery, radiotherapy, and chemotherapy in recent years, the survival remains poor, and treatment-related morbidity-mainly caused by radiation-induced effects such as soft tissue scarring, esophageal stenosis, xerostomia, dental decay, and osteoradionecrosis-is a major problem in long-term survivors. Data from early trials and encouraging results from meta-analyses have revived interest in the use of neoadjuvant or induction chemotherapy before definitive local treatment. Recent randomized trials have demonstrated marked improvements in survival with the addition of the taxane docetaxel (Taxotere) to the traditional induction regimen consisting of cisplatin and 5FU (TPF) compared with cisplatin and 5FU (PF) alone and have established a new standard of care. The newer TPF induction chemotherapy regimens also appear to be tolerated better than PF when accompanied by adequate supportive measures. Studies to enhance the efficacy of TPF induction chemotherapy by adding new targeted agents, such as the EGF-R inhibitors cetuximab and panitumumab, are underway.
OI Haddad, Robert/0000-0003-1413-0079
SN 0889-8588
PD DEC
PY 2008
VL 22
IS 6
BP 1155
EP +
DI 10.1016/j.hoc.2008.08.004
UT WOS:000261982400005
PM 19010265
ER

PT J
AU Krstevska, V
   Stojkovski, I
AF Krstevska, V.
   Stojkovski, I.
TI Chemotherapy in locoregionally advanced nasopharyngeal carcinoma-a
   review
SO JOURNAL OF BUON
AB Locoregionally advanced nasopharyngeal carcinoma (NPC), when traditionally treated with radiotherapy (RT) alone, has been associated with low overall survival (OS). Efforts to improve the efficacy of treatment for locoregionally advanced NPC have led to the use of multimodality approach with combination of RT and chemotherapy (CT). Analyzing the historical progress of the incorporation of CT as an integral part of the management of advanced NPC, we reviewed 12 randomized controlled trials on induction, concurrent, and adjuvant therapy, or a combination of these approaches. Four meta-analyses on this subject have been also reviewed.
   Evidence that concurrent chemoradiotherapy (CCRT) provides significant improvement in OS in patients with locoregionally advanced NPC is based on the results of 2 meta-analyses and several randomized studies on the administration of CT concomitantly with RT. The revealed survival benefits with CCRT compared with RT alone resulted in confirmation of CCRT as the currently recommended treatment for patients with advanced-stage NPC. The recognition of the development of distant metastatic disease as more frequent pattern of failure when concurrent CT is utilized has led to the assumption that the use of both induction chemotherapy (ICT) and CCRT in a sequential manner may provide improvement in overall treatment outcome in this patient category The definition of the precise role of sequential CT in the management of patients with locally advanced NPC is to be revealed from the results of future phase III trials addressing this issue.
RI Stojkovski, Igor/N-2436-2018; Stojkovski, Igor/L-3236-2019
OI Stojkovski, Igor/0000-0002-5770-2578; 
SN 1107-0625
EI 2241-6293
PD OCT-DEC
PY 2008
VL 13
IS 4
BP 495
EP 503
UT WOS:000262200500004
PM 19145670
ER

PT J
AU Ozturk, B
   Buyukberber, S
   Akmansu, M
   Coskun, U
   Yamac, D
   Uner, A
   Yaman, E
   Yildiz, R
   Kaya, AO
   Bora, H
   Unsal, D
   Pak, Y
   Benekli, M
AF Ozturk, Banu
   Buyukberber, Suleyman
   Akmansu, Muge
   Coskun, Ugur
   Yamac, Deniz
   Uner, Aytug
   Yaman, Emel
   Yildiz, Ramazan
   Kaya, A. Osman
   Bora, Huseyin
   Unsal, Diclehan
   Pak, Yucel
   Benekli, Mustafa
TI The results of three different treatment modalities in patients with
   locally advanced nasopharyngeal carcinoma
SO MEDICAL ONCOLOGY
AB The aim of the study was to evaluate the toxicity and efficacy of 62 patients with locally advanced nasopharyngeal carcinoma (NPC) (stage III, IVA, IVB) treated by three different modalities. Cisplatin was given weekly 35 mg/m(2)/day or every 3 weeks 100 mg/m(2)/day during radiotherapy (RT) in all patients. Patients were classified into following three groups: The patients in the group 1 (n = 23) were treated only with concurrent chemoradiotherapy (CCRT). In the group 2 (n = 15), before the CCRT, neoadjuvant chemotherapy, consisting of intravenous cisplatin and docetaxel on day 1, every 3 weeks treatment cycles was administered. In the group 3 (n = 24), adjuvant chemotherapy, consisting of cisplatin on day 1 and 5-flourouracil on day 1 to 5 every 3 weeks was used after CCRT. Three arms were treated with the same RT technique and dose. There was no difference for age, sex, and stage among the groups. Radiotherapy was administered in planned dose for all patients. A total of 82% patients completed planned chemotherapy concurrent with RT. The treatment related adverse effects were mild or moderate in intensity. There was no statistical difference between the groups regarding the treatment responses. Complete response rate of RT was 73.9%, 86.7%, and 87.5%, respectively. Median progression free survival (PFS) and overall survival (OS) were 13, 12, 9 months and 22, 20, 15 months for groups 1, 2, 3, respectively. No difference was observed in median OS and PFS among three groups. In our study, the efficacy and toxicity of neoadjuvant and/or adjuvant chemotherapy with CCRT and CCRT alone were found similar.
RI coskun, ugur/C-1388-2009; ÖZTÜRK, BANU/AAD-4358-2019; benekli,
   mustafa/AAE-4555-2020
OI benekli, mustafa/0000-0003-3184-4946
SN 1357-0560
EI 1559-131X
PD SEP
PY 2008
VL 25
IS 3
BP 269
EP 273
DI 10.1007/s12032-007-9029-8
UT WOS:000260250400003
PM 18080790
ER

PT J
AU Huang, K
   Xia, P
   Chuang, C
   Weinberg, V
   Glastonbury, CM
   Eisele, DW
   Lee, NY
   Yom, SS
   Phillips, TL
   Quivey, JM
AF Huang, Kim
   Xia, Ping
   Chuang, Cynthia
   Weinberg, Vivian
   Glastonbury, Christine M.
   Eisele, David W.
   Lee, Nancy Y.
   Yom, Sue S.
   Phillips, Theodore L.
   Quivey, Jeanne M.
TI Intensity-modulated chemoradiation for treatment of stage III and IV
   oropharyngeal carcinoma - The University of California-San Francisco
   experience
SO CANCER
AB BACKGROUND. Treatment outcomes for stage III and IV oropharyngeal carcinoma treated with intensity-modulated radiotherapy (IMRT) and concurrent chemotherapy without prior surgical resection were reviewed.
   METHODS. Between April 2000 and September 2004, 71 patients underwent IMRT concurrent with chemotherapy without prior surgical resection for stage III and TV oropharyngeal carcinoma. Chemotherapy was platinum based. The gross tumor volume (GTV) received 70 Gy in 2.12 Gy per fraction. The high-risk clinical tumor volume (CTV) received 59.4 Gy in 1.80 Gy per fraction, and the low-risk CTV received 54 Gy in 1.64 Gy per fraction.
   RESULTS. With a median follow-up of 33 months, the 3-year local, regional, and locoregional progression-free probabilities were 94%, 94%, and 90%, respectively. The 3-year overall survival estimate was 83%. Locoregional failures occurred in the GTV in 7 patients. Acute grade 3 or 4 toxicity developed in 35 patients. A feeding gastrostomy was placed in 25 patients. Late xerostomia was grade 0 in 16 patients, grade I in 31 patients, and grade 2 in 24 patients at last follow-up. No patients experienced grade 3 or 4 late toxicity, except for I who developed osteoradionecrosis of the mandible.
   CONCLUSIONS. Excellent local and regional control was achieved with IMRT and concurrent chemotherapy without prior surgical resection in the treatment of stage III and IV oropharyngeal carcinoma. Significant sparing of the parotid glands and other critical normal tissues was possible using IMRT with moderate acute toxicities and minimal severe late effects.
OI Yom, Sue/0000-0002-0779-7476; GLASTONBURY, CHRISTINE/0000-0002-9611-1287
SN 0008-543X
EI 1097-0142
PD AUG 1
PY 2008
VL 113
IS 3
BP 497
EP 507
DI 10.1002/cncr.23578
UT WOS:000257825700008
PM 18521908
ER

EF
