# Supplementary material for: Comparing the efficacy and safety of cisplatin and other platinum-based chemotherapies in locally advanced nasopharyngeal carcinoma: a systematic review and meta-analysis
Source: BMC Cancer. 2022 Jun 6;22:616. doi: 10.1186/s12885-022-09712-z (PMC9169397; doi:10.1186/s12885-022-09712-z)
Supplement: Supplementary file 1 — Additional file 1. [file 12885_2022_9712_MOESM1_ESM.zip › Supplementary material/retrieval results/savedrecsWEB450.ciw]

FN Clarivate Analytics Web of Science
VR 1.0
PT J
AU Chen, Y
   Liu, MZ
   Liang, SB
   Zong, JF
   Mao, YP
   Tang, LL
   Guo, Y
   Lin, AH
   Zeng, XF
   Ma, J
AF Chen, Yong
   Liu, Meng-Zhong
   Liang, Shao-Bo
   Zong, Jing-Feng
   Mao, Yan-Ping
   Tang, Ling-Long
   Guo, Ying
   Lin, Ai-Hua
   Zeng, Xiang-Fa
   Ma, Jun
TI Preliminary results of a prospective randomized trial comparing
   concurrent chemoradiotherapy plus adjuvant chemotherapy with
   radiotherapy alone in patients with locoregionally advanced
   nasopharyngeal carcinoma in endemic regions of China
SO INTERNATIONAL JOURNAL OF RADIATION ONCOLOGY BIOLOGY PHYSICS
CT 3rd East-West Symposium on Nasopharyngeal Carcinoma
CY JUL 30-AUG 02, 2007
CL Sunshine Coast, AUSTRALIA
AB Purpose: A prospective randomized trial was performed to evaluate the efficacy of concurrent chemotherapy and adjuvant chemotherapy in patients with locoregionally advanced nasopharyngeal carcinoma (NPC) in endemic regions of China.
   Methods and Materials: Between July 2002 and September 2005, 316 eligible patients were randomly assigned to receive either radiotherapy alone (RT) or chemoradiotherapy concurrent with adjuvant chemotherapy (CRT). All patients received 70 Gy in 7 weeks using standard RT portals and techniques. The CRT patients were given concurrent cisplatin (40 mg/m(2) on Day 1) weekly during RT, followed by cisplatin (80 mg/m(2) on Day 1) and fluorouracil (800 mg/m(2) on Days 1-5) every 4 weeks (Weeks 5, 9, and 13) for three cycles after completion of RT. All patients were analyzed by intent-to-treat analysis.
   Results: The two groups were well-balanced in all prognostic factors and RT parameters. The CRT group experienced significantly more acute toxicity (62.6% vs. 32%, p = 0.000). A total of 107 patients (68 %) and 97 patients (61 %) completed all cycles of concurrent chemotherapy and adjuvant chemotherapy, with a median follow-up time of 29 months. The 2-year overall survival rate, failure-free survival rate, distant failure-free survival rate, and locoregional failure-free survival rate for the CRT and RT groups were 89.8% vs. 79.7% (p = 0.003), 84.6% vs. 72.5% (p = 0.001), 86.5% vs. 78.7% (p = 0.024), and 98.0% vs. 91.9% (p = 0.007), respectively.
   Conclusions: This trial demonstrated the significant survival benefits of concurrent chemotherapy plus adjuvant chemotherapy in patients with locoregionally advanced NPC in endemic regions of China. (c) 2008 Elsevier Inc.
RI Chen, Yongming/E-3656-2015; , 宗井凤/AAH-1938-2020
OI Chen, Yongming/0000-0003-2843-5543; 
SN 0360-3016
EI 1879-355X
PD AUG 1
PY 2008
VL 71
IS 5
BP 1356
EP 1364
DI 10.1016/j.ijrobp.2007.12.028
UT WOS:000258215000011
PM 18472356
ER

PT J
AU Ponzanelli, A
   Vigo, V
   Marcenaro, M
   Bacigalupo, A
   Gatteschi, B
   Ravetti, JL
   Corvo, R
   Benasso, M
AF Ponzanelli, Anna
   Vigo, Viviana
   Marcenaro, Michela
   Bacigalupo, Almalina
   Gatteschi, Beatrice
   Ravetti, Jean-Luis
   Corvo, Renzo
   Benasso, Marco
TI Induction chemotherapy followed by alternating chemo-radiotherapy in
   non-endemic undifferentiated carcinoma of the nasopharynx: Optimal
   compliance and promising 4-year results
SO ORAL ONCOLOGY
AB Concomitant chemo-radiotherapy is the standard treatment for advanced nasopharyngeal carcinoma (NPC). Induction chemotherapy may improve the results further by enhancing both loco-regional. and distant control. Fifty patients with untreated, stage IV (UICC 1992) undifferentiated NPC were initially treated with three courses of epidoxorubicin, go mg/m(2), day 1 and cisplatin, 40 mg/m2, days 1 and 2, every three weeks and then underwent three courses of cisplatin, 20 mg/m(2)/day, days 1-4 and fluorouracil, 200 mg/m(2)/day, days 1-4 (weeks 1, 4, 7), alternated to three splits of radiation (week 2-3, 5-6, 8-9-10) up to 70 Gy. All patients but one received 3 cycles of induction chemotherapy. Toxicities from induction chemotherapy were grade III or IV mucositis (2%), grade III or IV nausea/vomiting (22%), grade III or IV hematological toxicity (6%). At the end of induction phase 12% of CRs, 84% of PRs were recorded. Toxicities from alternating chemo-radiotherapy were grade III or IV mucositis (30%), grade III or IV nausea vomiting (8%), grade III or IV hematological toxicity (24%). Overall, 86% of CRs and 14% of PRs were observed. Four-year progression free survival and overall survival rates are 71% and 81%, respectively. In a small number of patients studied, no correlation between the level of EGFR overexpression and outcomes was detected.
RI Bacigalupo, Almalina/AAB-1916-2020; Corvò, Renzo G/K-4993-2012
OI Bacigalupo, Almalina/0000-0001-6875-5803; CORVO,
   RENZO/0000-0002-5001-4844
SN 1368-8375
PD AUG
PY 2008
VL 44
IS 8
BP 767
EP 774
DI 10.1016/j.oraloncology.2007.09.011
UT WOS:000258649500007
PM 18061519
ER

PT J
AU Forastiere, AA
AF Forastiere, Arlene A.
TI Chemotherapy in the treatment of locally advanced head and neck cancer
SO JOURNAL OF SURGICAL ONCOLOGY
AB Three decades of collaborative research have led to the integration of platinum-based chemotherapy into the curative management of squamous cell carcinoma of the head and neck and gains in local-regional control, organ preservation and survival endpoints. Concomitant cisplatin-based chemotherapy and radiotherapy is the strategy that has proven most effective for organ preservation for larynx and oropharynx cancers, the treatment of unresectable disease, nasopharyngeal cancer and the post-operative adjuvant treatment of patients at high risk of recurrence. The evolution of current indications for this multimodality approach is reviewed and current areas of investigation discussed. Nearly all patients with locally advanced head and neck cancer receive chemotherapy as part of initial curative treatment. The focus of future trials should be on survival improvement, toxicity reduction and risk stratification for treatment decision making.
SN 0022-4790
EI 1096-9098
PD JUN 15
PY 2008
VL 97
IS 8
BP 701
EP 707
DI 10.1002/jso.21012
UT WOS:000256648700015
PM 18493921
ER

PT J
AU Hara, W
   Loo, BW
   Goffinet, DR
   Chang, SD
   Adler, JR
   Pinto, HA
   Fee, WE
   Kaplan, MJ
   Fischbein, NJ
   Le, QT
AF Hara, Wendy
   Loo, Billy W., Jr.
   Goffinet, Don R.
   Chang, Steven D.
   Adler, John R.
   Pinto, Harlan A.
   Fee, Willard E.
   Kaplan, Michael J.
   Fischbein, Nancy J.
   Le, Quynh-Thu
TI Excellent local control with stereotactic radiotherapy boost after
   external beam radiotherapy in patients with nasopharyngeal carcinoma
SO INTERNATIONAL JOURNAL OF RADIATION ONCOLOGY BIOLOGY PHYSICS
CT 87th Annual Meeting of the American-Radium-Society
CY APR 30-MAY 04, 2005
CL Barcelona, SPAIN
SP Amer Radium Soc
AB Purpose: To determine long-term outcomes in patients receiving stereotactic radiotherapy (SRT) as a boost after external beam radiotherapy (EBRT) for locally advanced nasopharyngeal carcinoma (NPC).
   Methods and Materials: Eight-two patients received an SRT boost after EBRT between September 1992 and July 2006. Nine patients had T1, 30 had T2,12 had T3, and 31 had T4 tumors. Sixteen patients had Stage 11, 19 had Stage 111, and 47 had Stage IV disease. Patients received 66 Gy of EBRT followed by a single-fraction SRT boost of 7-15 Gy, delivered 2-6 weeks after EBRT. Seventy patients also received cisplatin-based chemotherapy delivered concurrently with and adjuvant to radiotherapy.
   Results: At a median follow-up of 40.7 months (range, 6.5-144.2 months) for living patients, there was only 1 local failure in a patient with a T4 tumor. At 5 years, the freedom from local relapse rate was 98%, freedom from nodal relapse 83%, freedom from distant metastasis 68%, freedom from any relapse 67%, and overall survival 69%. Late toxicity included radiation-related retinopathy in 3, carotid aneurysm in 1, and radiographic temporal lobe necrosis in 10 patients, of whom 2 patients were symptomatic with seizures. Of 10 patients with temporal lobe necrosis, 9 had T4 tumors.
   Conclusion: Stereotactic radiotherapy boost after EBRT provides excellent local control for patients with NPC. Improved target delineation and dose homogeneity of radiation delivery for both EBRT and SRT is important to avoid long-term complications. Better systemic therapies for distant control are needed. (c) 2008 Elsevier Inc.
SN 0360-3016
EI 1879-355X
PD JUN 1
PY 2008
VL 71
IS 2
BP 393
EP 400
DI 10.1016/j.ijrobp.2007.10.027
UT WOS:000255971100013
PM 18164839
ER

PT J
AU Guigay, J
AF Guigay, Joel
TI Advances in nasopharyngeal carcinoma
SO CURRENT OPINION IN ONCOLOGY
AB Purpose of review
   Nasopharyngeal carcinoma prognosis is related to its potential locoregional invasion and metastatic spread. Among prognostic factors, initial tumor-node-metastasis stage is the main one, besides other biological parameters. Worldwide development of positron emission tomography imaging is changing modalities of staging. Concomitant chemoradiotherapy represents one of the most recent advances in the treatment of nasopharyngeal carcinoma patients, besides intensity-modulated radiation therapy. This review updates these recent advances in diagnosis and treatment of nasppharyngeal carcinoma.
   Recent findings
   Recent publications have shown the superiority of fused positron emission tomography/computed tomography over positron emission tomography alone and conventional imaging to do an accurate staging and to impact on patient management. Circulating Epstein-Barr virus DNA load may be a useful prognostic marker in endemic regions. Recent meta-analysis confirmed the superiority of concurrent chemoradiotherapy to radiotherapy alone. Previous publications have shown that induction chemotherapy with new agents might be promising. Data demonstrating targeted therapies efficacy in metastatic nasopharyngeal carcinoma are limited to date.
   Summary
   Positron emission tomography-computed tomography is replacing conventional imaging in the initial M staging of nasopharyngeal carcinoma. Its usefulness in response evaluation after therapy and its place in the follow-up need to be prospectively evaluated. Cisplatin-based concomitant chemoradiotherapy is now the standard treatment for locally advanced patients. However, incidence of relapses remains high, and new multimodal therapy is needed.
SN 1040-8746
EI 1531-703X
PD MAY
PY 2008
VL 20
IS 3
BP 264
EP 269
DI 10.1097/CCO.0b013e3282fad846
UT WOS:000255437200004
PM 18391624
ER

PT J
AU Lee, AWM
   Lau, KY
   Hung, WM
   Ng, WT
   Lee, MCH
   Choi, CW
   Chan, CCC
   Tung, R
   Cheng, PTC
   Yau, TK
AF Lee, Anne W. M.
   Lau, Kam Ying
   Hung, Wai Man
   Ng, Wai Tong
   Lee, Michael C. H.
   Choi, Cheuk Wai
   Chan, Connie C. C.
   Tung, Raymond
   Cheng, Peter T. C.
   Yau, Tsz Kok
TI Potential improvement of tumor control probability by induction
   chemotherapy for advanced nasopharyngeal carcinoma
SO RADIOTHERAPY AND ONCOLOGY
AB Purpose: To assess the reduction of tumor bulk and improvement of tumor control probability (TCP) by using induction chemotherapy for advanced nasopharyngeal carcinoma (NPC). Materials and methods: From February to December 2005, 20 patients with Stage III-IVB NPC were treated with induction-concurrent chemotherapy and intensity-modulated radiotherapy with accelerated fractionation. Combination of cisplatin and 5-fluorouracil was used in the induction phase and single agent Cisplatin in the concurrent phase. All patients were irradiated at 2 Gy per fraction, 6 daily fractions per week, to a total dose of 70 Gy. Results: Nineteen (95%) patients completed all 3 cycles of induction chemotherapy and 90% had >= 2 cycles of concurrent chemotherapy. Induction chemotherapy achieved significant down-staging of T-category in 35% of patients (p = 0.016) and reduction of gross tumor volume (GTV_P) from 55.6 to 22.9 cc (mean 61.4%, p < 0.001). Although the mean radiation dose did not show any substantial change, the volume within GTV_P that failed to reach 70 Gy was reduced from 10.2% to 3.8% (p = 0.017). The estimated local TCP increased from 0.83 to 0.89 (p = 0.002). Conclusions: Induction chemotherapy using cisplatin-5-fluorouracil could significantly reduce tumor bulk leading to potential improvement in tumor control. (C) 2008 Elsevier Ireland Ltd. All rights reserved.
RI Ng, Wai Tong/H-9525-2019
OI Ng, Wai Tong/0000-0001-6696-3000
SN 0167-8140
EI 1879-0887
PD MAY
PY 2008
VL 87
IS 2
BP 204
EP 210
DI 10.1016/j.radonc.2008.02.003
UT WOS:000256774800008
PM 18329742
ER

PT J
AU Song, CH
   Wu, HG
   Heo, DS
   Kim, KH
   Sung, MW
   Park, CI
AF Song, Chang Hoon
   Wu, Hong-Gyun
   Heo, Dae Seog
   Kim, Kwang Hyun
   Sung, Myung-Whun
   Park, Charn Il
TI Treatment Outcomes for Radiotherapy Alone are Comparable With
   Neoadjuvant Chemotherapy Followed by Radiotherapy in Early-Stage
   Nasopharyngeal Carcinoma
SO LARYNGOSCOPE
AB Objectives: To analyze the impact of neoadjuvant chemotherapy (CT) on the treatment of early-stage nasopharyngeal carcinoma (NPC) as compared with radiotherapy (RT) alone.
   Methods: We analyzed retrospectively the outcome of 60 previously untreated and histologically confirmed early-stage NPC patients treated with either RT alone or with neoadjuvant CT followed by RT (CT/RT) at the Seoul National University Hospital between 1986 and 2004. Neoadjuvant CT consisted of three cycles with 5-fluourouracil and cisplatin. RT was given to the nasopharynx and neck nodes. The median dose to the primary site, involved nodes, and elective nodes was 70.2 Gy, 63 Gy, and 45 Gy, respectively. According to the 1997 American Joint Committee on Cancer staging system, 9 patients had stage I or IIA disease, and 22 patients had stage IIB disease in the RT group. For the CT/RT group, 8 patients had stage I or IIA disease, and 21 patients had stage IIB disease. The median follow-up for all patients was 124.5 (range, 5-239) months.
   Results: The 5-year locoregional failure-free (LRFF), distant metastasis-free (DMF), disease-free survival (DIPS), and overall survival (OS) rate was 84%, 93%, 81%, and 84% for the RT group and 77%, 86%, 71%, and 79% for the CT/RT group, respectively. There were no significant differences in LRFF (P =.728), DMF (P =.433), DFS (P =.562), and OS (P =.625) rates between the RT and CT/RT groups. Multivariate analysis revealed that delaying RT for more than 81 days was, significantly associated with an increased risk of locoregional failure in the subgroup of patients with stage IIB disease (P =.044).
   Conclusions: In our retrospective analysis, the use of neoadjuvant CT showed no additional benefit to treatment with RT alone. Neoadjuvant CT may cause deleterious effect on stage IIB disease by delaying RT.
RI Wu, Hong Gyun/J-5547-2012; Heo, Dae/J-2184-2012; Kim, Kwang
   Hyun/J-5385-2012
OI Heo, Dae/0000-0001-5221-173X; Song, Changhoon/0000-0002-0714-8775
SN 0023-852X
EI 1531-4995
PD APR
PY 2008
VL 118
IS 4
BP 663
EP 670
DI 10.1097/MLG.0b013e3181626cfe
UT WOS:000260662000016
PM 18216741
ER

PT J
AU Kamer, S
   Esassolak, M
   Yalman, D
   Karabulut, B
   Bolukbasi, Y
   Aydin, B
AF Kamer, Serra
   Esassolak, Mustafa
   Yalman, Deniz
   Karabulut, Bulent
   Bolukbasi, Yasemin
   Aydin, Barbaros
TI Mature results of neoadjuvant chemotherapy followed by radiotherapy in
   nasopharyngeal cancer: is it really old fashioned?
SO MEDICAL ONCOLOGY
AB Nasopharyngeal carcinoma (NPC) is known as a radiosensitive and chemosensitive tumor. The interest in neoadjuvant chemotherapy (NACT) has been refreshed in recent years due to promising results with more effective chemotherapeutic agents in head and neck tumors. The aim of this retrospective study is to evaluate the long-term toxicity and efficacy of NACT followed by radiotherapy (RT). From January 1995 to December 2002, 73 NPC patients were consecutively treated at Ege University Medical School Department of Radiation Oncology and the results were analyzed retrospectively. The NACT consisted of cisplatin 100 mg/m(2)day and epirubicine 100 mg/m(2)/day, every 3 weeks. External radiotherapy by conventional fractionation was delivered 3 weeks after NACT. Response evaluated after NACT followed by radiotherapy showed 75% complete response (CR) rate. After a median follow-up time of 74 months, 32 relapses were noted. Most of the local failures were observed in 2 years (median 17 months) and the most common site for distant failure was bone. A total of 27 deaths had occurred due to uncontrolled disease. Xerostomia, soft tissue fibrosis and loss of sensorineural hearing were the most common long-term side effects. Only one treatment related death was observed and this patient died due to temporal lobe necrosis 22 months after the radiotherapy. The 5-year disease-free, distant metastasis-free and overall survival rates were 58, 77 and 68%, respectively. Current study showed that NACT with cisplatin and epirubicine followed by radiotherapy provided promising results with low toxicity in NPC patients.
RI Aydi̇n, Barbaros/AAP-3787-2021; Yalman, Deniz/ABG-5077-2020; bolukbasi,
   yasemin/P-2244-2019
OI Aydi̇n, Barbaros/0000-0002-7701-5820; Yalman, Deniz/0000-0002-4010-8353;
   bolukbasi, yasemin/0000-0002-3170-5826
SN 1357-0560
EI 1559-131X
PD MAR
PY 2008
VL 25
IS 1
BP 93
EP 99
DI 10.1007/s12032-007-0052-6
UT WOS:000252280800014
PM 18188721
ER

PT J
AU Koom, WS
   Kim, TH
   Shin, KH
   Pyo, HR
   Kim, JY
   Kim, DY
   Yoon, M
   Park, SY
   Lee, DH
   Ryu, JS
   Jung, YS
   Lee, SH
   Cho, KH
AF Koom, Woong Sub
   Kim, Tae Hyun
   Shin, Kyung Hwan
   Pyo, Hong Ryull
   Kim, Joo-Young
   Kim, Dae Yong
   Yoon, Myonggeun
   Park, Sung Yong
   Lee, Dae Ho
   Ryu, Jun Sun
   Jung, Yoo Seok
   Lee, Sang Hyun
   Cho, Kwan Ho
TI Smart (simultaneous modulated accelerated radiotherapy) for locally
   advanced nasopharyngeal carcinomas
SO HEAD AND NECK-JOURNAL FOR THE SCIENCES AND SPECIALTIES OF THE HEAD AND
   NECK
AB Background. Concurrent chemoradiotherapy is commonly used for locally advanced nasopharyngeal carcinoma (NPC). We retrospectively analyzed the clinical outcomes of simultaneous modulated accelerated radiotherapy (SMART) with concurrent chemotherapy.
   Methods. Between January 2003 and May 2005, 24 patients with stage IIB to IVB NPC underwent SMART encompassing 3 targets: gross tumor volume (GTV), high-risk subclinical disease (CTV1), and low-risk subclinical disease (CTV2). Daily fractions of 2.4, 2.15, and 1.9 Gy were delivered to GTV, CTV1, and CTV2 to a total dose of 64.8, 58.05, and 51.3 Gy in 27 fractions over 5.5 weeks, respectively. Fifteen patients received concurrent cisplatin (DDP group), and 9 received 5-fluorouracil plus cisplatin (FP group).
   Results. With a median follow-up of 26 months (range, 1745 months), 3-year overall and local-, regional-, and distant-progression-free survivals were 96% and 93%, 87%, and 88%, respectively. Grade 3 acute mucositis and pharyngitis were observed in 16 (67%) and 14 (59%) patients, respectively. Severe acute mucositis (100% vs 47%) and pharyngitis (100% vs 34%) were more frequently observed in the FP group than the DDP group (p <.01).
   Conclusions. Despite short follow-up with a small number of patients, our preliminary results demonstrated encouraging local-regional control and survival at the cost of modest increase in treatment related toxicities. The total dose and fractionation scheme of SMART used in our study is feasible with no life-threatening or fatal complications. However, the administration of fluorouracil in addition to cisplatin during SMART was associated with increased acute and late toxicities, and it should be administered with caution. (C)2007 Wiley Periodicals, Inc.
RI Kim, Tae Hyun/P-1470-2019
OI Kim, Tae Hyun/0000-0001-8413-3385; Koom, Woong Sub/0000-0002-9435-7750
SN 1043-3074
PD FEB
PY 2008
VL 30
IS 2
BP 159
EP 169
DI 10.1002/hed.20667
UT WOS:000252945800003
PM 17764088
ER

PT J
AU Ho, KF
   Swindell, R
   Brammer, CV
AF Ho, Kean F.
   Swindell, Ric
   Brammer, Caroline V.
TI Dose intensity comparison between weekly and 3-weekly Cisplatin
   delivered concurrently with radical radiotherapy for head and neck
   cancer: A retrospective comparison from New Cross Hospital,
   Wolverhampton, UK
SO ACTA ONCOLOGICA
AB Aims. In this retrospective comparison, we describe the differences in dose intensity, delays and toxicity between weekly Cisplatin and 3-weekly Cisplatin given concurrently to patients with locally advanced squamous head and neck cancer (SCCHN) at New Cross Hospital, Wolverhampton. Materials and methods. Fifty-one patients received radical Cisplatin based chemoradiotherapy for stage 4a SCCHN of the head and neck between September 2000 and December 2004. Twenty-seven patients were treated with 3-weekly inpatient Cisplatin for 3 cycles (20 patients-80 mg/m(2); 7 patients-100 mg/m(2)) concomitantly with radiotherapy (66-70 Gy/33-35 fractions). Twenty-four patients received a similar radiotherapy schedule but received weekly Cisplatin 33-40 mg/m(2). Results. More patients received a higher cumulative dose of at least 240 mg/m(2) if given weekly Cisplatin 40 mg/m(2) or 3-weekly Cisplatin 80 mg/m(2) compared with those receiving Cisplatin 3-weekly 100 mg/m(2) (p=0.04). Maximum cumulative dose achievable in the latter group was only 200 mg/m2 and none achieved the full 3 cycles. Mean Cisplatin dose in the weekly Cisplatin 40 mg/m(2) regime (mean 202 mg/m(2)) and 3-weekly arm of 80 mg/m2 (mean 203 mg/m(2)) was higher than that reached if given 3-weekly Cisplatin 100 mg/m(2) (mean 180 mg/m(2)) although statistically insignificant (p=0.39) due to the small number of patients. More delays (29% vs. 41%) and omission of chemotherapy (5.6% vs. 17.4%) occurred in the 3-weekly compared with the weekly regime. Toxicity, radiotherapy overall treatment time and delays were similar between the two groups. Conclusion. Delivery of 100 mg/m(2) Cisplatin 3-weekly with radiotherapy was less tolerated than 40 mg/m(2) weekly and resulted in less patients achieving cumulative dose beyond 200 mg/m(2), potentially lowering chemotherapy dose intensity.
SN 0284-186X
PY 2008
VL 47
IS 8
BP 1513
EP 1518
DI 10.1080/02841860701846160
UT WOS:000260227700006
PM 18607863
ER

PT J
AU Ho, HC
   Su, YC
   Lee, MS
   Hsiao, SH
   Hwang, JH
   Lee, CC
   Hung, SK
AF Ho, Hsu-Chueh
   Su, Yu-Chieh
   Lee, Moon-Sing
   Hsiao, Shih-Hsuan
   Hwang, Juen-Haur
   Lee, Ching-Chih
   Hung, Shih-Kai
TI A preliminary result of concurrent chemoradiation with weekly cisplatin
   in elderly nasopharyngeal carcinoma patients
SO ACTA OTO-LARYNGOLOGICA
AB Conclusion. A weekly regimen of cisplatin 30 mg/m(2) as concurrent chemoradiation (CCRT) was effective in elderly nasopharyngeal carcinoma (NPC) patients, with acceptable and reversible acute toxicity following CCRT therapy. Objectives. The purpose of this retrospective study was to evaluate the efficacy, toxicity, and tolerability of a multi-modal treatment strategy in elderly NPC patients. Subsequent systemic adjuvant chemotherapy was administered to achieve systemic control. Patients and methods. From December 2002 to December 2006, 26 NPC patients over 60 years of age who had stage IIB to IV NPC were evaluated in this retrospective analysis. The CCRT chemotherapy protocol consisted of eight weekly doses of cisplatin 30 mg/m2 administered in an outpatient setting. Adjuvant systemic chemotherapy consisted of four monthly cycles of cisplatin (20 mg/m(2)day) plus 5-fluorouracil (1000 mg/m(2)/day) for 5 consecutive days. Study end points included treatment outcome, compliance, and toxicity. Results. The 2-year overall survival, disease-free survival, local control, and distant metastasis-free rate were 87%, 73%, 92%, and 76%, respectively. Over 80% of patients were able to take more than six doses of weekly cisplatin during CCRT; however, nearly half of the patients had grade 3 hematological toxicity during adjuvant therapy requiring treatment modification or cessation of further adjuvant therapy.
RI Su, Yu-Chieh/M-7867-2013
OI Hung, Shih-Kai/0000-0002-4945-528X; Su, Yu-Chieh/0000-0002-1771-9017
SN 0001-6489
EI 1651-2251
PY 2008
VL 128
IS 8
BP 930
EP 935
DI 10.1080/00016480701767374
UT WOS:000257468400018
PM 18607921
ER

PT J
AU Atasoy, BM
   Dane, F
   Yumuk, R
   Akgun, Z
   Turhal, NS
   Abacioglu, U
   Sengoz, M
AF Atasoy, B. M.
   Dane, F.
   Yumuk, Re
   Akguen, Z.
   Turhal, N. S.
   Abacioglu, U.
   Sengoez, M.
TI Toxicity and feasibility analysis for cisplatin-based concomitant
   chemoradiotherapy in locally advanced nasopharyngeal carcinoma
SO JOURNAL OF BUON
AB Purpose: To assess the side effects of cisplatin-based concurrent chemoradiotherapy (CRT) for locally advanced nasopharyngeal carcinoma (NPC).
   Patients and methods: From 2001 through 2007, 34 (27 males; 7 females) patients received a median of 70 Gy curative radiotherapy (RT) with conventional fractionation. Twenty-one (62%) patients received induction chemotherapy (CT): 8 of them received 2 courses of cisplatin (75 mg/m(2) day 1) and 5-fluorouracil (5-FU) (750 mg/m(2) days 1-5) every 3 weeks and 13 patients received 3 courses of cisplatin (75 mg/m(2), day 1) and docetaxel (75 mg/m(2) day 1) every 3 weeks. Concomitant cisplatin was administered either 40 mg/m(2) weekly (n=8) or 75-80 mg/m(2) every 3 weeks (n=26) during RT Median Karnoftky performance status (KPS) prior to R T was 8 0 (range 70-90). Patient, disease and treatment-related factors were analysed in relation to termination of concurrent CT
   Results: Concurrent CT was administered to 13 (38.2%) patients without cisplatin termination, whereas 10 (29.4%) patients received 2 cycles of the 3-weekly schedule. Grade 3 oral mucositis (47.1%), grade 2-3 weight loss (44.2%) and grade 2 fatigue (44.1%) were the most frequently dose-limiting side effects during concurrent therapy. The rate of receiving cisplatin cycles as planned was 85% for patients with KPS >80, whilst it was 15% only for patients with KPS <= 80 (p=0.006). None of the patients suffering of grade 2 fatigue could complete all cycles compared to 68% of patients with < grade 2 fatigue who completed all cycles (p<0.001). The severity of mucositis was significantly related to initial haemoglobin level (p=0.02) and weight loss during RT (p=0.04).
   Median follow-up was 20 months (range 5-65). Three-year locoregional relapse free (LRRFS), disease free (DFS) and overall survival (OS) rates were 79.3%, 68.8% and 79.2%, respectively.
   Conclusion: Concurrent administration of CT during RT reveals better outcome but requires careful consideration for toxicity. Initial performance status prior to CRT might be a predictor for unplanned CT stopping due to side effects.
RI Atasoy, Beste/L-5144-2015; TURHAL, NAZIM SERDAR/AAJ-4421-2020; Atasoy,
   Beste/AAG-9232-2021; Abacioglu, Ufuk/AAM-1813-2020; Yumuk, Perran
   Fulden/A-6189-2018
OI Atasoy, Beste/0000-0003-1320-9105; Abacioglu, Ufuk/0000-0002-3950-8616;
   Yumuk, Perran Fulden/0000-0001-8650-299X
SN 1107-0625
PD JAN-MAR
PY 2008
VL 13
IS 1
BP 43
EP 50
UT WOS:000256591700006
PM 18404785
ER

PT J
AU Ferrari, D
   Chiesa, F
   Codeca, C
   Calabrese, L
   Jereczek-Fossa, BA
   Alterio, D
   Fiore, J
   Luciani, A
   Floriani, I
   Orecchia, R
   Foa, P
AF Ferrari, D.
   Chiesa, F.
   Codeca, C.
   Calabrese, L.
   Jereczek-Fossa, B. A.
   Alterio, D.
   Fiore, J.
   Luciani, A.
   Floriani, I.
   Orecchia, R.
   Foa, P.
TI Locoregionally advanced nasopharyngeal carcinoma: Induction chemotherapy
   with cisplatin and 5-fluorouracil followed by radiotherapy and
   concurrent cisplatin - A phase II study
SO ONCOLOGY
AB Background: Chemoradiotherapy is the current standard of care for locoregionally advanced nasopharyngeal carcinoma. The purpose of this study was to assess the feasibility and efficacy of induction chemotherapy (CHT) followed by concomitant chemoradiotherapy in this patient population. Patients and Methods: In this single-arm, phase II study, patients with locoregionally advanced nasopharyngeal carcinoma were treated with 3 cycles of induction CHT with cisplatin (100 mg/m(2) on day 1) and 5-fluorouracil (1,000 mg/m(2) continuous infusion on days 1-4) followed by 3 cycles of cisplatin (100 mg/m(2) on days 1, 22 and 43) and concurrent radiotherapy up to 70 Gy. The primary endpoint was objective response. Results: Thirty-four patients were enrolled, and all completed both induction treatment and subsequent chemoradiotherapy. Objective response rates were 79.4% (95% CI 62.1-91.3) and 85.3% (95% CI 68.9-95.0) after induction CHT and chemoradiation, respectively. Treatment was well tolerated and toxicity was manageable. At a median follow-up of 29 months, 3-year overall survival and progression-free survival rates are 80.0% (95% CI 0.64-0.95) and 54.0% (95% CI 0.36-0.73), respectively. Conclusions: Induction CHT with cisplatin and 5-fluorouracil followed by concomitant chemoradiotherapy is a feasible and active regimen for patients with stage IIB-IVB nasopharyngeal carcinoma. This regimen resulted in excellent locoregional disease control and overall survival. Copyright (c) 2008 S. Karger AG, Basel.
RI alterio, daniela/AAM-7337-2020; Chiesa, Fausto/Q-3446-2019
OI Luciani, Andrea/0000-0002-9118-2051
SN 0030-2414
EI 1423-0232
PY 2008
VL 74
IS 3-4
BP 158
EP 166
DI 10.1159/000151363
UT WOS:000258983500006
PM 18714164
ER

PT J
AU Glynne-Jones, R
   Hoskin, P
AF Glynne-Jones, Rob
   Hoskin, Peter
TI Neoadjuvant cisplatin chemotherapy before chemoradiation: A flawed
   paradigm?
SO JOURNAL OF CLINICAL ONCOLOGY
AB Effective chemotherapy (CT) treatment of solid tumors emerged with the introduction of anthracyclines and platinum CT in the late 1970s, at first with palliative intent, and later extended into the adjuvant setting. High response rates led to the belief that systemic CT might improve locoregional control and also decrease the risk of distant metastases. A new strategy advocated cisplatin-based neoadjuvant CT (NACT) before definitive local treatment - either surgery or radiotherapy (RT). Response to NACT was viewed as a favorable prognostic sign, which allows the selection of patients most likely to benefit from RT or chemoradiotherapy (CRT). The aim of this discussion is to raise the debate regarding NACT in reducing metastases, improving local control and selecting out good responders for nonsurgical treatment in the following sites: head and neck, esophagus, cervix, anus, nasopharynx, and bladder; as well as non-small-cell lung cancer. NACT has almost invariably failed to deliver an improved outcome in terms of disease- free survival (DFS) or overall survival (OS) when delivered before RT or CRT in all solid tumor sites. The evidence that NACT may improve outcome in terms of DFS or OS is strongest when it is administered before surgical resection, but remains scant before RT or CRT. Taxane-containing regimens look more promising than does cisplatin NACT, but have not been shown to improve on concurrent CRT. Future meta-analyses should compare induction CT followed by RT and induction followed by CRT versus RT or CRT alone.
OI Hoskin, Peter/0000-0001-8323-9567
SN 0732-183X
EI 1527-7755
PD NOV 20
PY 2007
VL 25
IS 33
BP 5281
EP 5286
DI 10.1200/JCO.2007.12.3133
UT WOS:000251074400023
PM 18024876
ER

PT J
AU Fuwa, N
   Shikama, N
   Hayashi, N
   Matsuzuka, T
   Toita, T
   Yuta, A
   Oonishi, H
   Kodaira, T
   Tachibana, H
   Nakamura, T
   Daimon, T
AF Fuwa, Nobukazu
   Shikama, Naoto
   Hayashi, Nobuyuki
   Matsuzuka, Takashi
   Toita, Takafumi
   Yuta, Atsushi
   Oonishi, Hiroshi
   Kodaira, Takeshi
   Tachibana, Hiroyuki
   Nakamura, Tatsuya
   Daimon, Takashi
TI Treatment results of alternating chemoradiotherapy for nasopharyngeal
   cancer using cisplatin and 5-fluorouracil - A phase II study
SO ORAL ONCOLOGY
AB The present study was conducted to evaluate the therapeutic results of alternating chemo radiotherapy for locally advanced nasopharyngeal cancer. The subjects were 87 patients with stage II-IVB nasopharyngeal cancer. Alternating chemoradiotherapy was performed; initially, chemotherapy was administered, and then radiotherapy (wide field), chemotherapy, radiotherapy (shrinking field), and chemotherapy were alternately performed. For chemotherapy, 5-FU at a dose of 800 mg/m(2)/24 h was intravenously administered for 5 days (days 1-5), and CDDP at a dose of 50 mg/m(2)/24 h for 2 days was administered on day 6 and 7. The scheduled courses of alternating chemo radiotherapy were completed in 70 (80%) of 87 patients. Although 1 patient developed a transient neurological disturbance induced by hyper-ammonemia by metabotism of 5-FU, no severe adverse effects were noted in any other patients. In these 87 patients, the overall 5-year survival rate was 83% (95% confidence interval: 74-92%), and the progression free survival rate was 75% (95% Cl: 66-85%). This method of alternating chemoradiotherapy yielded higher or at least similar survival rates and lower toxicities than concurrent chemoradiotherapy, and is worth trying in a randomized controlled study to compare with concurrent chemoradiotherapy. (c) 2006 Elsevier Ltd. All rights reserved.
RI Matsuzuka, Takashi/AAR-4239-2020
SN 1368-8375
EI 1879-0593
PD OCT
PY 2007
VL 43
IS 9
BP 948
EP 955
DI 10.1016/j.oraloncology.2006.11.003
UT WOS:000250224200013
PM 17257880
ER

PT J
AU Zuur, CL
   Simis, YJ
   Lansdaal, PE
   Hart, AA
   Schornagel, JH
   Dreschler, WA
   Rasch, CR
   Balm, AJ
AF Zuur, Charlotte L.
   Simis, Yvonne J.
   Lansdaal, Pauline E.
   Hart, Augustinus A.
   Schornagel, Jan H.
   Dreschler, Wouter A.
   Rasch, Coen R.
   Balm, Alfons J.
TI Ototoxicity in a Randomized phase III trial of intra-arterial compared
   with intravenous cisplatin chemoradiation in patients with locally
   advanced head and neck cancer
SO JOURNAL OF CLINICAL ONCOLOGY
CT International Workshop on Intra-Arterial Chemotherapy for Head and Neck
   Cancer
CY AUG 20-22, 2006
CL Springfield, IL
AB Purpose
   Cisplatin concomitantly administered with radiotherapy is increasingly used in locally advanced head and neck squamous cell carcinoma. We aimed to compare the incidence of hearing loss between patients treated with intra- arterial high- dose cisplatin chemoradiation with sodium thiosulfate ( CRT- IA) and intravenous high- dose cisplatin chemoradiation without sodium thiosulfate ( CRT- IV).
   Patients and Methods
   We conducted a prospective analysis of hearing thresholds at low and ( ultra-) high frequencies obtained before, during, and after treatment in 158 patients. Patients were randomly assigned for either CRT- IA ( 150 mg/ m(2), four courses) with sodium thiosulfate cisplatin neutralization or CRT- IV ( 100 mg/ m2, three courses) without rescue. All patients received concomitant radiation therapy ( RT; 70 Gy).
   Results
   CRT- IA resulted in approximately 10% less hearing loss at frequencies vital for speech perception, compared with CRT- IV ( P <.001). In CRT- IA, fewer ears qualified for hearing aids ( 36% v 49%; P =.03). However, in both treatment arms, the incidence expressed in National Cancer Institute Common Terminology Criteria of Adverse Events ( version 3) did not deviate ( P >.14). Age, cumulative cisplatin dose, cumulative RT dose, and the considered frequency area determine the degree of hearing loss ( P <.001). Cisplatin induced increasing hearing loss of 24% to 60% with increasing frequencies. RT induced hearing loss at speech frequencies of 9% to 12%.
   Conclusion
   Depending on the criteria used to assess hearing loss due to treatment, differences in ototoxicity between CRT- IA and CRT- IV were found in favor of CRT- IA. It is desirable to specify hearing loss criteria toward frequencies vital for speech perception, and to refine grading scales to reveal subtle and clinically relevant dissimilarities in ototoxicity between different treatment protocols.
OI Rasch, Coen/0000-0001-6950-3376
SN 0732-183X
EI 1527-7755
PD AUG 20
PY 2007
VL 25
IS 24
BP 3759
EP 3765
DI 10.1200/JCO.2006.08.9540
UT WOS:000249415900033
PM 17704425
ER

PT J
AU Lin, JC
   Wang, WY
   Liang, WM
   Chou, HY
   Jan, JS
   Jiang, RS
   Wang, JY
   Twu, CW
   Liang, KL
   Chao, J
   Shen, WC
AF Lin, Jin-Ching
   Wang, Wen-Yi
   Liang, Wen-Miin
   Chou, Hsin-Yi
   Jan, Jian-Sheng
   Jiang, Rong-San
   Wang, Ju-Yu
   Twu, Chih-Wen
   Liang, Kai-Li
   Chao, Jeffrey
   Shen, Wu-Chung
TI Long-term prognostic effects of plasma Epstein-Barr virus DNA by minor
   groove binder-probe real-time quantitative PCR on nasopharyngeal
   carcinoma patients receiving concurrent chemoradiotherapy
SO INTERNATIONAL JOURNAL OF RADIATION ONCOLOGY BIOLOGY PHYSICS
AB Purpose: To evaluate the long-term prognostic impact of plasma Epstein-Barr virus (EBV) DNA concentration measured by real-time quantitative polymerase chain reaction (RTQ-PCR) in nasopharyngeal carcinoma (NPC) patients receiving concurrent chemoradiotherapy (CCRT).
   Methods and Materials: Epstein-Barr virus DNA was retrospectively measured from stock plasma of 152 hko-psy-provenNPC patients with Stage II-IV (MO) disease with a RTQ-PCR using the minor groove binderprobe. All patients received CCRT with a median follow-up of 78 months. We divided patients into three subgroups: (1) low pretreatment EBV DNA (< 1,500 copies/mL) and undetectable posttreatment EBV DNA (pre-L/post-U), (2) high pretreatment EBV DNA (>= 1,500 copies/mL) and undetectable posttreatment EBV DNA (pre-H/post-U), and (3) low or high pretreatment EBV DNA and detectable posttreatment EBV DNA (pre-L or Wpost-D) for prognostic analyses.
   Results: Epstein-Barr virus DNA (median concentration, 573 copies/mL; interquartile range, 197-3,074) was detected in the pretreatment plasma of 94.1% (143/152) of patients. After treatment, plasma EBV DNA decreased or remained 0 for all patients and was detectable in 31 patients (20.4%) with a median concentration 0 copy/mL (interquartile range, 0-0). The 5-year overall survival rates of the pre-L/post-U, pre-H/post-U, and pre-L or H/post-D subgroups were 87.2%, 71.0%, and 38.7%, respectively (p < 0.0001). The relapse-free survival showed similar results with corresponding rates of 85.6%,75.9%, and 26.9%, respectively (p < 0.0001). Multivariate Cox analysis confirmed the superior effects of plasma EBV DNA compared to other clinical parameters in prognosis prediction.
   Conclusion: Plasma EBV DNA is the most valuable prognostic factor for NPC. More chemotherapy should be considered for patients with persistently detectable EBV DNA after CCRT. (c) 2007 Elsevier Inc.
OI Jiang, Rong-San/0000-0002-8280-6029
SN 0360-3016
PD AUG 1
PY 2007
VL 68
IS 5
BP 1342
EP 1348
DI 10.1016/j.ijrobp.2007.02.012
UT WOS:000248629400008
PM 17449194
ER

PT J
AU Hui, EP
   Ma, BB
   Leung, SF
   King, A
   Mo, F
   Kam, MK
   Yu, KH
   Kwan, WH
   Zee, BC
   Chan, AT
AF Hui, E. P.
   Ma, B. B.
   Leung, S. F.
   King, A.
   Mo, F.
   Kam, M. K.
   Yu, K. H.
   Kwan, W. H.
   Zee, B. C.
   Chan, A. T.
TI Efficacy of neoadjuvant docetaxel and cisplatin followed by concurrent
   cisplatin-radiotherapy in locally advanced nasopharyngeal carcinoma
   (NPC): A randomized phase II study
SO JOURNAL OF CLINICAL ONCOLOGY
RI Hui, Edwin/ABC-1818-2021; B.Y., Brigette/H-4681-2017; King, Ann
   D/C-9845-2011; Mo, Frankie/AAC-9230-2022; Zee, Benny Chung
   Ying/G-5606-2017
OI B.Y., Brigette/0000-0003-4802-1102; King, Ann D/0000-0002-5280-8349; Mo,
   Frankie/0000-0002-0566-3212; Zee, Benny Chung Ying/0000-0002-7238-845X
SN 0732-183X
EI 1527-7755
PD JUN 20
PY 2007
VL 25
IS 18
SU S
MA 6037
UT WOS:000455043701416
ER

PT J
AU Chitapanarux, I
   Lorvidhaya, V
   Kamnerdsupaphon, P
   Sumitsawan, Y
   Tharacichitkul, E
   Sukthomya, V
   Ford, J
AF Chitapanarux, Imjai
   Lorvidhaya, Vicharn
   Kamnerdsupaphon, Pimkhuan
   Sumitsawan, Yupa
   Tharacichitkul, Ekkasit
   Sukthomya, Vimol
   Ford, Judith
TI Chemoradiation comparing cisplatin versus carboplatin in locally
   advanced nasopharyngeal cancer: Randomised, non-inferiority open trial
SO EUROPEAN JOURNAL OF CANCER
AB Purpose: This single Centre, open labelled, randomised non-inferiority trial compared concurrent chemoradiotherapy with carboplatin versus standard concurrent chemoradiotherapy with cisplatin in patients with locoregionally advanced nasopharyngeal cancer (NPC).
   Patients and methods: From August 1999 to December 2004, 206 patients with locally advanced NPC were randomised with 101 to cisplatin arm and 105 to carboplatin arm. Planned radiotherapy was the same in both groups. All the patients were evaluated for toxicity and survival according to the as-treated principle.
   Results: With a median follow-up of 26.3 months (range 3-74.6 months), 59% of patients in the cisplatin arm completed the planned concurrent chemoradiation treatment, compared to 73% in the carboplatin arm. Forty-two percent of cisplatin patients completed the 3 cycles of adjuvant therapy compared to 70% in the carboplatin group. There were more renal toxicity, leucopenia, and anaemia in the cisplatin group, and more thrombocytopenia in the carboplatin arm. The 3 year disease free survival rates were 63.4% for the cisplatin group and 60.9% for the carboplatin group (p = 0.9613) (HR 0.70, 95% confidence interval (CI): 0.50-0.98). The 3 year overall survival rates were 77.7% and 79.2% for cisplatin and carboplatin groups, respectively (p = 0.9884) (HR 0.83, 95% CI: 0.63-1.010).
   Conclusion: We concluded that the tolerability of carboplatin based regimen is better than that of the cisplatin regimen. Moreover, the treatment efficacy of carboplatin arm is not different from the standard regimen in the treatment of locoregional advanced stage NPC. (C) 2007 Elsevier Ltd. All rights reserved.
OI Chitapanarux, Imjai/0000-0002-8552-0149; , Ekkasit/0000-0002-5495-1421
SN 0959-8049
PD JUN
PY 2007
VL 43
IS 9
BP 1399
EP 1406
DI 10.1016/j.ejca.2007.03.022
UT WOS:000248089900021
PM 17467265
ER

PT J
AU Bourhis, J
   Le Maitre, A
   Baujat, B
   Audry, H
   Pignon, JP
AF Bourhis, Jean
   Le Maitre, Aurelie
   Baujat, Bertrand
   Audry, Helene
   Pignon, Jean-Pierre
TI Individual patients' data meta-analyses in head and neck cancer
SO CURRENT OPINION IN ONCOLOGY
AB Purpose of review This is a review of the experience obtained at the Institute Gustave Roussy, evaluating the role of chemotherapy and of altered fractionated radiotherapy in locally advanced head and neck cancer. The database included nearly 120 randomized trials, and about 25 000 patients, with a median follow-up of 6 years.
   Recent findings In the chemotherapy database (Meta-Analysis of Chemotherapy in Head, Neck Cancer and Meta-Analysis of Chemotherapy in Nasopharynx Carcinoma), concomitant cisplatin-based radiotherapy-chemotherapy provided the most significant benefit on locoregional control and survival, both in head and neck squamous cell carcinomas and nasopharyngeal carcinomas. In head and neck squamous cell carcinomas, the benefit of adding concomitant chemotherapy was found to be in the same order of magnitude whether radiotherapy was postoperative or definitive. In the altered radiotherapy database (Meta-Analysis of Radiotherapy in Carcinoma of Head and Neck), among the different types of altered fractionated radiotherapy, hyperfractionation provided the most significant benefit. The benefit associated with altered fractionated radiotherapy and of concomitant chemotherapy markedly decreased with increasing age.
   Summary This database provided a unique tool to evaluate long-term effects of chemotherapy and altered fractionated radiotherapy in head and neck cancer. This allowed the oncological community to-obtain a reliable characterization of the magnitude of the treatment benefits in this type of cancer and to base patient care and future research on strong evidence.
RI Baujat, Bertrand/AAR-5764-2020
OI Baujat, Bertrand/0000-0003-3930-3191; Bourhis, Jean/0000-0001-5162-1171;
   PIGNON, Jean-Pierre/0000-0003-2047-1582
SN 1040-8746
EI 1531-703X
PD MAY
PY 2007
VL 19
IS 3
BP 188
EP 194
DI 10.1097/CCO.0b013e3280f01010
UT WOS:000245697100003
PM 17414635
ER

PT J
AU Mai, HQ
   Zeng, ZY
   Feng, KT
   Ye, YL
   Zhang, CQ
   Liang, WJ
   Guo, X
   Mo, HY
   Hong, MH
AF Mai, Hai-Qiang
   Zeng, Zong-Yuan
   Feng, Kai-Tao
   Ye, Yan-Li
   Zhang, Chang-Qing
   Liang, Wei-Jiang
   Guo, Xiang
   Mo, Hao-Yuan
   Hong, Ming-Huang
TI Therapeutic targeting of the endothelin a receptor in human
   nasopharyngeal carcinoma
SO CANCER SCIENCE
AB The endothelin A receptor (ETAR) autocrine pathway is overexpressed in many malignancies, including nasopharyngeal carcinoma (NPC). In this tumor, ETAR expression is an independent determinant of survival and a robust independent predictor of distant metastasis. To evaluate whether ETAR represents a new target in NPC treatment, we tested the therapeutic role of ETAR in NPC. Cell proliferation was inhibited by the ETAR-selective antagonist ABT-627 in two ETAR-positive NPC cells in a dose-dependent manner. Proliferation of ETAR-negative NPC cells was not decreased. ETAR blockade also resulted in sensitization to cisplatin and 5-fluorouracil-induced apoptosis. In nude mice, ABT-627 inhibited the growth of NPC cell xenografts. Combined treatment of ABT-627 with the cytotoxic drug cisplatin or 5-fluorouracil produced additive antitumor effects. The antitumor activity of ABT-627 was demonstrated finally on an experimental lung metastasis by a reduction in the number of tumors. These results support the rationale of combining ABT-627 with current standard chemotherapy to further improve the therapeutic ratio in the treatment of NPC.
SN 1349-7006
PD DEC
PY 2006
VL 97
IS 12
BP 1388
EP 1395
DI 10.1111/j.1349-7006.2006.00333.x
UT WOS:000241525300015
PM 17032313
ER

PT J
AU Yau, TK
   Lee, AWM
   Wong, DHM
   Pang, ESY
   Ng, WT
   Yeung, RMW
   Soong, IS
AF Yau, T. K.
   Lee, Anne W. M.
   Wong, Dominique H. M.
   Pang, Ellie S. Y.
   Ng, W. T.
   Yeung, Rebecca M. W.
   Soong, Inda S.
TI Treatment of stage IV(A-B) nasopharyngeal carcinoma by
   induction-concurrent chemoradiotherapy and accelerated fractionation:
   Impact of chemotherapy schemes
SO INTERNATIONAL JOURNAL OF RADIATION ONCOLOGY BIOLOGY PHYSICS
AB (Purpose: ) under bar The aim of this study was to evaluate the impact of different chemotherapy regimens in patients with advanced nasopharyngeal carcinoma (NPC) treated by induction-concurrent chemoradiotherapy.
   (Methods and Materials: ) under bar Between 1998 and 2003, 75 Stage IV(A-B) NPC patients were treated with 3 cycles of induction chemotherapy with cisplatin plus 5-fluorouracil (PF) (n = 41) or cisplatin plus gemcitabine (PG) (n = 34), followed by accelerated radiotherapy in concurrence with 2 cycles of cisplatin. In 18 (24%) patients, cisplatin was completely replaced by carboplatin in both concurrent cycles, mainly because of borderline renal functions.
   (Results: ) under bar The median follow-up was 3.6 years. The 3-year locoregional failure-free survival, progression-free survival, and overall survival of the whole group were 80%,68%, and 80% respectively. No significant difference was found between patients treated with either induction regimens. However, patients with only carboplatin in the 2 concurrent cycles had significantly inferior 3-year locoregional failure-free survival (56% vs. 86%, p = 0.014), progression-free survival (39 % vs. 72 %, p = 0.001), and overall survival (61 % vs. 87 %, p = 0.046) when compared with the rest of the group. In multivariate analysis, the complete replacement of cisplatin by carboplatin during concurrent chemoradiotherapy was still an independent adverse factor in locoregional failure-free survival (hazard ratio, 3.662; 95% CI, 1.145-11.765; p = 0.029) and progression-free survival (hazard ratio, 3.390; 95% CI, 1.443-7.937; p = 0.005).
   (Conclusions: ) under bar The more convenient PG regimen is as effective as the PF regimen as induction chemotherapy for patients with advanced NPC. Replacing cisplatin with carboplatin in the concurrent phase carries a poor prognosis. (c) 2006 Elsevier Inc.
RI Ng, Wai Tong/H-9525-2019
OI Ng, Wai Tong/0000-0001-6696-3000
SN 0360-3016
EI 1879-355X
PD NOV 15
PY 2006
VL 66
IS 4
BP 1004
EP 1010
DI 10.1016/j.ijrobp.2006.06.016
UT WOS:000241598600006
PM 17145529
ER

PT J
AU Fountzilas, G
   Papakostas, P
   Dafni, U
   Makatsoris, T
   Karina, M
   Kalogera-Fountzila, A
   Maniadakis, N
   Aravantinos, G
   Syrigos, K
   Bamias, A
   Christodoulou, C
   Economopoulos, T
   Kalofonos, HP
   Nikolaou, A
   Angouridakis, N
   Stathopoulos, G
   Bafaloukos, D
   Pavlidis, N
   Daniilidis, J
AF Fountzilas, G.
   Papakostas, P.
   Dafni, U.
   Makatsoris, T.
   Karina, M.
   Kalogera-Fountzila, A.
   Maniadakis, N.
   Aravantinos, G.
   Syrigos, K.
   Bamias, A.
   Christodoulou, C.
   Economopoulos, T.
   Kalofonos, H. P.
   Nikolaou, A.
   Angouridakis, N.
   Stathopoulos, G.
   Bafaloukos, D.
   Pavlidis, N.
   Daniilidis, J.
TI Paclitaxel and gemcitabine vs. paclitaxel and pegylated liposomal
   doxorubicin in advanced non-nasopharyngeal head and neck cancer. An
   efficacy and cost analysis randomized study conducted by the Hellenic
   Cooperative Oncology Group
SO ANNALS OF ONCOLOGY
CT ECCO-13 Meeting
CY OCT 30-NOV 03, 2005
CL Paris, FRANCE
AB Background: The prognosis of patients with recurrent and/or metastatic head and neck cancer (HNC) is poor. Median survival of these patients following chemotherapy is in the range of 6 to 9 months. In the present randomized phase III trial we compared two new combinations containing new drugs with proven activity in phase II studies with patients with HNC.
   Patients and methods: From November 1999 until November 2004, 166 eligible patients with HNC were enrolled in the study. They were treated with paclitaxel 175 mg/m(2) on day 1 and gemcitabine 1000 mg/m(2) on days 1 and 8 every 3 weeks (group A, 85 patients) or with paclitaxel, as in group A, and pegylated liposomal doxorubicin 40 mg/m(2) on day 1 every 4 weeks (group B, 81 patients).
   Results: There was no significant difference in response rate (20% versus 29%, P = 0.21), time to disease progression (median; 4.4 months versus 6.0 months, P = 0.09) and survival (median; 8.6 months versus 11.05 months, P = 0.25). Both regimens were generally well tolerated. The most frequently reported side effect, apart from alopecia, was neutropenia. Overall, there was no significant difference in severe toxicity between the two treatment arms.
   Conclusions: The present study could not demonstrate a survival benefit with either regimen. Both treatments were well tolerated. Randomized studies comparing each of the two regimens with standard chemotherapy are warranted.
RI Bamias, Aristotelis/AAD-5332-2019; Maniadakis, Nikos/AAZ-6794-2021;
   Dafni, Ourania/AAH-4453-2019; Syrigos, Kostas/AAE-8045-2019
OI Bamias, Aristotelis/0000-0002-5996-7262; Dafni,
   Ourania/0000-0003-4367-4497; Aravantinos, Gerasimos/0000-0002-2106-1713;
   Kalofonos, Haralabos/0000-0002-3286-778X
SN 0923-7534
EI 1569-8041
PD OCT
PY 2006
VL 17
IS 10
BP 1560
EP 1567
DI 10.1093/annonc/mdl151
UT WOS:000240926200014
PM 16790517
ER

PT J
AU Lee, AWM
   Tung, SY
   Chan, ATC
   Chappell, R
   Fu, YT
   Lu, TX
   Tan, T
   Chua, DTT
   O'Sullivan, B
   Xu, SL
   Pang, ESY
   Sze, WM
   Leung, TW
   Kwan, WH
   Chan, PTM
   Liu, XF
   Tan, EH
   Sham, JST
   Siu, LL
   Lau, WH
AF Lee, Anne W. M.
   Tung, Stewart Y.
   Chan, Anthony T. C.
   Chappell, Rick
   Fu, Yiu-Tong
   Lu, Tai-Xiang
   Tan, Terence
   Chua, Daniel T. T.
   O'Sullivan, Brian
   Xu, Shirley L.
   Pang, Ellie S. Y.
   Sze, Wai-Man
   Leung, To-Waj
   Kwan, Wing-Hong
   Chan, Paddy T. M.
   Liu, Xiu-Fang
   Tan, Eng-Huat
   Sham, Jonathan S. T.
   Siu, Lillian
   Lau, Wai-Hon
TI Preliminary results of a randomized study (NPC-9902 trial) on
   therapeutic gain by concurrent chemotherapy and/or accelerated
   fractionation for locally advanced nasopharyngeal carcinoma
SO INTERNATIONAL JOURNAL OF RADIATION ONCOLOGY BIOLOGY PHYSICS
CT East-West Symposium on Nasopharyngeal Carcinoma
CY JUN 16-18, 2005
CL Toronto, CANADA
AB Purpose: To compare the benefit achieved by concurrent chemoradiotherapy (CRT) and/or accelerated fractionation (AF) vs. radiotherapy (RT) alone with conventional fractionation (CF) for patients with T3-4N0-1M0 nasopharyngeal carcinoma (NPC).
   Methods and Materials: All patients were irradiated with the same RT technique to >= 66 Gy at 2 Gy per fraction, conventional five fractions/week in the CF and CF+C (chemotherapy) arms, and accelerated six fractions/week in the AF and AF+C arms. The CF+C and AF+C patients were given the Intergroup 0099 regimen (concurrent cisplatin plus adjuvant cisplatin and 5-fluorouracil).
   Results: Between 1999 and April 2004, 189 patients were randomly assigned; the trial was terminated early because of slow accrual. The median follow-up was 2.9 years. When compared with the CIF arm, significant improvement in failure-free survival (IFFS) was achieved by the AF+C arm (94% vs. 70% at 3 years, p = 0.008), but both the AF arm and the CF+C arm were insignificant (p >= 0.38). Multivariate analyses showed that CRT was a significant factor: hazard ratio (HR) = 0.52 (0.28-0.97), AF per se was insignificant: HR = 0.68 (0.37-1.25); the interaction of CRT by AF was strongly significant (p = 0.006). Both CRT arms had significant increase in acute toxicities (p < 0.005), and the AF+C arm also incurred borderline increase in late toxicities (34 % vs. 14 % at 3 years, p = 0.05).
   Conclusions: Preliminary results suggest that concurrent chemoradiotherapy with accelerated fractionation could significantly improve tumor control when compared with conventional RT alone; further confirmation of therapeutic ratio is warranted. (c) 2006 Elsevier Inc.
RI Chan, Anthony Tak Cheung/R-3940-2018
OI Chan, Anthony Tak Cheung/0000-0002-6912-8091
SN 0360-3016
EI 1879-355X
PD SEP 1
PY 2006
VL 66
IS 1
BP 142
EP 151
DI 10.1016/j.ijrobp.2006.03.054
UT WOS:000239931500019
PM 16904519
ER

PT J
AU Buckner, JC
   Ballman, KV
   Michalak, JC
   Burton, GV
   Cascino, TL
   Schomberg, PJ
   Hawkins, RB
   Scheithauer, BW
   Sandler, HM
   Marks, RS
   O'Fallon, JR
AF Buckner, Jan C.
   Ballman, Karla V.
   Michalak, John C.
   Burton, Gary V.
   Cascino, Terrence L.
   Schomberg, Paula J.
   Hawkins, Roland B.
   Scheithauer, Bernd W.
   Sandler, Howard M.
   Marks, Randolph S.
   O'Fallon, Judith R.
TI Phase III trial of carmustine and cisplatin compared with carmustine
   alone and standard radiation therapy or accelerated radiation therapy in
   patients with glioblastoma multiforme: North Central Cancer Treatment
   Group 93-72-52 and Southwest Oncology Group 9503 Trials
SO JOURNAL OF CLINICAL ONCOLOGY
AB Purpose In patients with newly diagnosed glioblastoma multiforme, to determine whether cisplatin plus carmustine (BCNU) administered before and concurrently with radiation therapy (RT) improves survival compared with BCNU and RT and whether survival using accelerated RT (ART) is equivalent to survival using standard RT (SRT).
   Patients and Methods After surgery, patients were stratified by age, performance score, extent of surgical resection, and histology (glioblastoma v gliosarcoma) and then randomly assigned to arm A (BCNU plus SRT), arm B (BCNU plus ART), arm C (cisplatin plus BCNU plus SRT), or arm D (cisplatin plus BCNU plus ART).
   Results Four hundred fifty-one patients were randomly assigned, and 401 were eligible. Frequent toxicities included myelosuppression, vomiting, sensory neuropathy, and ototoxicity and were worse with cisplatin. There was no difference in toxicity between SRT and ART. Median survival times and 2-year survival rates for patients who received BCNU plus RT (arms A and B) compared with cisplatin, BCNU, and RT (arms C and D) were 10.1 v 11.5 months, respectively, and 11.5% v 13.7%, respectively (P=.19). Median survival times and 2-year survival rates for patients who received SRT (arms A and C) compared with ART (arms B and D) were 11.2 v 10.5 months, respectively, and 13.8% v 11.4%, respectively (P=.33).
   Conclusion Cisplatin administered concurrently with BCNU and RT resulted in more toxicity but provided no significant improvement in survival. SRT and ART produced similar toxicity and survival.
RI Buckner, Jan/AAE-6388-2019
SN 0732-183X
PD AUG 20
PY 2006
VL 24
IS 24
BP 3871
EP 3879
DI 10.1200/JCO.2005.04.6979
UT WOS:000240052300012
PM 16921039
ER

PT J
AU Chua, DTT
   Ma, J
   Sham, JST
   Mai, HQ
   Choy, DTK
   Hong, MH
   Lu, TX
   Au, GKH
   Min, HQ
AF Chua, Daniel T. T.
   Ma, Jun
   Sham, Jonathan S. T.
   Mai, Hai-Qiang
   Choy, Damon T. K.
   Hong, Ming-Huang
   Lu, Tai-Xiang
   Au, Gordon K. H.
   Min, Hua-Qing
TI Improvement of survival after addition of induction chemotherapy to
   radiotherapy in patients with early-stage nasopharyngeal carcinoma:
   Subgroup analysis of two Phase III trials
SO INTERNATIONAL JOURNAL OF RADIATION ONCOLOGY BIOLOGY PHYSICS
CT 13th European Cancer Conference (ECCO 13)
CY OCT 30-NOV 03, 2005
CL Paris, FRANCE
AB Purpose: Induction chemotherapy has not been shown to improve survival in nasopharyngeal carcinoma (NPC) in Phase III trials. To evaluate the effect of induction chemotherapy in NPC further, we performed subgroup analysis of two Phase III trials according to the T and N stage.
   Methods and Materials: Data from two phase III trials comparing cisplatin/epirubicin or cisplatin/bleomycin/5-fluorouracil followed by radiotherapy (RT) vs. RT alone in NPC were pooled together for analysis. Patients were stratified into four subgroups according to the 1997 American Joint Committee on Cancer T and N stage: T1-T2NO-N1, Group 1 (early-stage disease); T1-T2N2-N3, Group 2 (advanced N disease); T3-T4N0-N1, Group 3 (advanced T stage); and T3-T4N2-N3, Group 4 (advanced T and N disease). Group 1 consisted entirely of patients with Stage IIB disease. A total of 784 patients were included for analysis on an intent-to-treat basis. The median follow-up for the surviving patients was 67 months.
   Results: No significant differences in overall survival, locoregional failure-free, or distant metastasis-free rates were observed between the combined and RT arms in Groups 2 to 4. Significant differences in the overall survival and distant metastasis-free rates were observed only in Group 1, favoring the combined chemotherapy and RT arm. The 5-year overall survival rate was 79% in the combined arm and 67% in the RT-alone arm (p = 0.048). The corresponding 5-year distant metastasis-free rates were 86% and 74% (P = 0.0053).
   Conclusion: Our results have shown that patients in Group 1, with early-stage NPC treated by RT alone, had relatively poor survival because of distant metastases. The observation of improved outcomes in this subgroup after the addition of induction chemotherapy has not been previously reported and warrants additional investigation. (c) 2006 Elsevier Inc.
RI Chua, Daniel Tsin Tien/C-4253-2009
SN 0360-3016
EI 1879-355X
PD AUG 1
PY 2006
VL 65
IS 5
BP 1300
EP 1306
DI 10.1016/j.ijrobp.2006.02.016
UT WOS:000239442100003
PM 16750333
ER

PT J
AU Wong, ASC
   Soo, RA
   Lu, JJ
   Loh, KS
   Tan, KS
   Hsieh, WS
   Shakespeare, TP
   Chua, ET
   Lim, HL
   Goh, BC
AF Wong, A. S. C.
   Soo, R. A.
   Lu, J. J.
   Loh, K. S.
   Tan, K. S.
   Hsieh, W. S.
   Shakespeare, T. P.
   Chua, E. T.
   Lim, H. L.
   Goh, B. C.
TI Paclitaxel, 5-fluorouracil and hydroxyurea concurrent with radiation in
   locally advanced nasopharyngeal carcinoma
SO ANNALS OF ONCOLOGY
AB Background: Concurrent chemoradiotherapy (CRT) is the standard treatment for locally advanced nasopharyngeal carcinoma (NPC). We conducted a phase II trial using paclitaxel, 5-fluorouracil and hydroxyurea concurrent with radiation (TFHX).
   Patients and methods: Fifty-nine patients with locally advanced NPC were treated with CRT consisting of 4-day continuous infusions of paclitaxel (20 mg/m(2)/d) and 5-fluorouracil (600 mg/m(2)/d), and oral hydroxyurea 500 mg bid for nine doses, every 3 weeks concurrent with radiotherapy (RT). RT consisted of once daily 200cGy fractions 5 times per week to a total of 7000cGy.
   Results: Complete response was seen in 86% and 71% of patients at 4 and 12 months after CRT. The median follow-up was 34 months. Twenty-three patients experienced relapse. Sixteen deaths occurred: 13 from progressive disease. Three-year overall survival and progression-free survival were 72% and 54% respectively, with locoregional and distant control rates of 83% and 64% at 3 years respectively. Grade 3 to 4 acute toxicities included oropharyngeal mucositis in 81% of patients treated, dermatitis in 63%, weight loss in 32%, and neutropenia in 22%. Neutropenic fever was seen in 14%. There were no treatment-related deaths from acute toxicity.
   Conclusions: TFHX is shown to be feasible in NPC. Non-cross resistant induction chemotherapy should be further studied with this regimen.
SN 0923-7534
PD JUL
PY 2006
VL 17
IS 7
BP 1152
EP 1157
DI 10.1093/annonc/mdl090
UT WOS:000238905600019
PM 16684789
ER

PT J
AU Low, WK
   Toh, ST
   Wee, J
   Fook-Chong, SMC
   Wang, DY
AF Low, WK
   Toh, ST
   Wee, J
   Fook-Chong, SMC
   Wang, DY
TI Sensorineural hearing loss after radiotherapy and chemoradiotherapy: A
   single, blinded, randomized study
SO JOURNAL OF CLINICAL ONCOLOGY
AB Purpose
   The synergistic ototoxicity of radiation and cisplatin (CDDP) has not been adequately studied. This study investigated whether the use of concurrent and postradiotherapy CDDP in patients with nasopharyngeal carcinoma (NPC) resulted in a difference in postradiotherapy sensorineural hearing when compared with the use of radiotherapy alone.
   Patients and Methods
   Newly diagnosed patients were randomly assigned to the radiotherapy or chemoradiotherapy groups. Bone conduction hearing thresholds were performed before treatment and at 1 week, 6 months, 1 year, and 2 years after completion of radiotherapy. Statistical analysis was performed using the Mann-Whitney U test.
   Results
   Hearing thresholds averaged over 0.5, 1, and 2 kHz were found to be poorer in the chemoradiotherapy group (58 patients) compared with the radiotherapy group (57 patients) at 1 year (P = .001) and 2 years (P = .03) after radiotherapy. Hearing thresholds at 4 kHz were significantly worse for patients in the chemoradiotherapy arm at all of the postradiotherapy time points studied and were more severely affected than the thresholds at lower speech frequencies. In the radiotherapy group, deterioration of median hearing thresholds, which occurred in the immediate post-treatment period, improved within the first year but deteriorated again at 2 years. In the chemoradiotherapy group, median hearing threshold deterioration, which started immediately after radiotherapy, stabilized by 1 year.
   Conclusion
   Patients with NPC who received radiotherapy and concurrent/adjuvant chemotherapy using CDDP experienced greater sensorineural hearing loss compared with patients treated with radiotherapy alone, especially to high-frequency sounds in the speech range. Normal inner ear tissue tolerance, which was once defined only for radiotherapy patients alone, should be redefined in chemoradiotherapy patients.
SN 0732-183X
EI 1527-7755
PD APR 20
PY 2006
VL 24
IS 12
BP 1904
EP 1909
DI 10.1200/JCO.2005.05.0096
UT WOS:000237124300020
PM 16622266
ER

PT J
AU Yee, D
   Hanson, J
   Lau, H
   Siever, J
   Gluck, S
AF Yee, D
   Hanson, J
   Lau, H
   Siever, J
   Gluck, S
TI Treatment of nasopharyngeal carcinoma in the modern era: Analysis of
   outcomes and toxicity from a single center in a nonendemic area
SO CANCER JOURNAL
AB We analyzed treatment outcomes for nasopharyngeal carcinoma in a single institute.
   MATERIALS AND METHODS From 1992 to 2002, 82 patients with nasopharyngeal cancer were treated. Kaplan-Meier estimates of overall and disease-free survival were calculated. The log-rank test was used to determine significant prognostic determinants of overall and disease-free survival.
   RESULTS Patients received one of three regimens: radiotherapy alone (n = 19), radiotherapy with concurrent carboplatin (n = 46), or radiotherapy with concurrent cisplatin (n = 17). Fiftyseven percent of patients had their radiotherapy planned using fluoroscopy-based methods. Overall, 93.9% of patients received all prescribed radiotherapy. Response rate to treatment was 98.7%. Three-year disease-free survival and overall survival rates for all patients were 69.0% and 5 respectively. Five patients had late grade 3-4 toxicities. There were no treatment-related deaths. Twenty-four percent of patients were hospitalized during treatment, and 72.6% lost <= 9.9% of pretreatment weight. Forty-two percent of failures were local and 27.3% were distant. Ninety percent of deaths were nasopharyngeal carcinoma-related. Disease stage was the only significant predictor of overall survival.
   DISCUSSION At our center, treatments given for nasopharyngeal carcinoma from 1992 to 2002 had acceptable toxicity rates. Further follow-up of patients treated with modern radiotherapy planning methods and chemotherapy regimens is needed to compare our institutional results with other published outcomes with more validity.
RI Glück, Stefan/AAE-3130-2020
SN 1528-9117
PD MAR-APR
PY 2006
VL 12
IS 2
BP 147
EP 154
UT WOS:000237067900011
PM 16630406
ER

PT J
AU Merlano, M
AF Merlano, Marco
TI Alternating chemotherapy and radiotherapy in locally advanced head and
   neck cancer: An alternative ?
SO ONCOLOGIST
AB Rapidly alternating chemotherapy and radiotherapy (ACR) is a minor variation of concurrent chemoradiation (CCR). This scheduling has been tested in advanced head and neck cancer and has shown superiority over standard radiation in some randomized trials with only marginally greater toxicity. This paper reviews ACR in advanced head and neck cancer. The hypothesis that this approach could have a better toxicity profile than CCR is discussed in light of the published clinical data. Efficacy is also discussed on the basis of available phase III trials. Published data indicate that rapidly alternating chemoradiation adds to toxicity less than CCR and results in comparable 3-year overall survival rates. In conclusion, ACR could be as active as, and possibly less toxic than, CCR. Comparative trials are highly recommended.
SN 1083-7159
PD FEB
PY 2006
VL 11
IS 2
BP 146
EP 151
DI 10.1634/theoncologist.11-2-146
UT WOS:000240626700006
PM 16476835
ER

PT J
AU Wang, CC
   Chang, JY
   Liu, TW
   Lin, CY
   Yu, YC
   Hong, RL
AF Wang, CC
   Chang, JY
   Liu, TW
   Lin, CY
   Yu, YC
   Hong, RL
TI Phase II study of gemcitabine plus vinorelbine in the treatment of
   cisplatin-resistant nasopharyngeal carcinoma
SO HEAD AND NECK-JOURNAL FOR THE SCIENCES AND SPECIALTIES OF THE HEAD AND
   NECK
CT 39th Annual Meeting of the American-Society-of-Clinical-Oncology (ASCO)
CY MAY 31-JUN 03, 2003
CL Chicago, IL
SP Amer Soc Clin Oncol (ASCO)
AB Background. A phase II study was conducted to evaluate the safety and efficacy of a gemcitabine plus vinorelbine combination (GV) for patients with cisplatin-resistant nasopharyngeal carcinoma (NPC).
   Methods. Thirty-nine eligible patients received vinorelbine, 20 mg/m(2), followed by gemcitabine, 100 mg/m(2), on days 1 and 8 of each 21-day cycle.
   Results. Grade 3/4 neutropenia and thrombocytopenia occurred in 44% and 18% of patients, respectively, but there was only one episode of febrile neutropenia. Nonhematologic toxicities were mild and did not lead to any treatment withdrawal. The overall response rate was 36% (95% confidence interval [CI], 20% to 52%) in an intent-to-treat analysis, with one complete response (3%) and 13 partial responses (33%). The median response duration, progression-free survival, and overall survival were 5.1, 5.6, and 11.9 months, respectively.
   Conclusion. Given the moderately high activity and favorable toxicity profile, GV is a reasonable choice for patients with cisplatin-resistant NPC. (c) 2005 Wiley Periodicals, Inc.
RI Liu, Tsang-Wu/D-2100-2010; Chang, Jang-Yang/D-2099-2010
OI Hong, Ruey-Long/0000-0001-8100-7914
SN 1043-3074
EI 1097-0347
PD JAN
PY 2006
VL 28
IS 1
BP 74
EP 80
DI 10.1002/hed.20310
UT WOS:000234368400010
PM 16331692
ER

PT J
AU Baujat, B
   Audry, W
   Bourhis, J
   Chan, ATC
   Onat, H
   Chua, DTT
   Kwong, DLW
   al-Sarraf, M
   Chi, KH
   Hareyama, M
   Leung, SF
   Thephamongkhol, K
   Pignon, JP
AF Baujat, B
   Audry, W
   Bourhis, J
   Chan, ATC
   Onat, H
   Chua, DTT
   Kwong, DLW
   al-Sarraf, M
   Chi, KH
   Hareyama, M
   Leung, SF
   Thephamongkhol, K
   Pignon, JP
CA MAC-NPC Collaborat Grp
TI Chemotherapy in locally advanced nasopharyngeal carcinoma: An individual
   patient data meta-analysis of eight randomized trials and 1753 patients
SO INTERNATIONAL JOURNAL OF RADIATION ONCOLOGY BIOLOGY PHYSICS
AB Objectives: To study the effect of adding chemotherapy to radiotherapy (RT) on overall survival and event-free survival for patients with nasopharyngeal carcinoma.
   Methods and Materials: This meta-analysis used updated individual patient data from randomized trials comparing chemotherapy plus RT with RT alone in locally advanced nasopharyngeal carcinoma. The log-rank test, stratified by trial, was used for comparisons, and the hazard ratios of death and failure were calculated.
   Results: Eight trials with 1753 patients were included. One trial with a 2 X 2 design was counted twice in the analysis. The analysis included 11 comparisons using the data from 1975 patients. The median follow-up was 6 years. The pooled hazard ratio of death was 0.82 (95% confidence interval, 0.71-0.94; p = 0.006), corresponding to an absolute survival benefit of 6% at 5 years from the addition of chemotherapy (from 56% to 62%). The pooled hazard ratio of tumor failure or death was 0.76 (95% confidence interval, 0.67-0.86; p < 0.0001), corresponding to an absolute event-free survival benefit of 10% at 5 years from the addition of chemotherapy (from 42% to 52%). A significant interaction was observed between the timing of chemotherapy and overall survival (p = 0.005), explaining the heterogeneity observed in the treatment effect (p = 0.03), with the highest benefit resulting from concomitant chemotherapy.
   Conclusion: Chemotherapy led to a small, but significant, benefit for overall survival and event-free survival. This benefit was essentially observed when chemotherapy was administered concomitantly with RT.
   (c) 2006 Elsevier Inc.
RI Chua, Daniel Tsin Tien/C-4253-2009; Kwong, Dora/C-4295-2009; Chan,
   Anthony Tak Cheung/R-3940-2018; Baujat, Bertrand/AAR-5764-2020
OI Chan, Anthony Tak Cheung/0000-0002-6912-8091; Baujat,
   Bertrand/0000-0003-3930-3191; PIGNON, Jean-Pierre/0000-0003-2047-1582;
   Bourhis, Jean/0000-0001-5162-1171
SN 0360-3016
PD JAN 1
PY 2006
VL 64
IS 1
BP 47
EP 56
DI 10.1016/j.ijrobp.2005.06.037
UT WOS:000234442200008
PM 16377415
ER

PT J
AU Psyrri, A
   Fountzilas, G
AF Psyrri, A
   Fountzilas, G
TI Advances in the treatment of locally advanced non-nasopharyngeal
   squamous cell carcinoma of the head and neck region
SO MEDICAL ONCOLOGY
AB Over the past decade important advances have been made in the treatment of locally advanced squamous cell carcinoma of the head and neck (SCCHN). Traditionally, chemotherapy has been incorporated in the treatment of SCCHN either before local treatment as induction, concomitantly with radiation, or following local treatment as adjuvant therapy. A number of randomized trials and meta-analyses have demonstrated that induction chemotherapy (usually based on the combination of cisplatin and 5-d continuous infusion of fluorouracil) followed by local treatment or concomitant chemoradiotherapy (CCRT) each prolongs survival and results in organ preservation in a significant number of patients. Survival rates appear to be higher when CCRT with cisplatin is used. Furthermore, accelerated fractionation radiation regimens have shown improved local control rates in randomized trials. Recently, new therapeutic strategies such as induction chemotherapy followed by CCRT or the incorporation of newer agents such as taxanes are under intense investigation and preliminary results are promising. Advances in molecular biology have led to the elucidation of molecular mechanisms that initiate and maintain the malignant phenotype in SCCHN. The identification of molecular targets has revolutionized our approach to cancer therapy and resulted in the introduction of novel targeted therapies. Cyclin-dependent kinases, the tumor suppressor p53 gene, and epidermal growth factor receptor are some of the molecular targets of such therapies in patients with SCCHN.
SN 1357-0560
EI 1559-131X
PY 2006
VL 23
IS 1
BP 1
EP 15
UT WOS:000236165200001
PM 16645225
ER

PT J
AU Kang, SY
   Oh, YT
   Han, JH
   Choi, JH
   Lim, HY
   Kim, HI
   Lee, HW
   Jang, JH
   Park, JS
   Kim, HC
   Kang, S
   Chun, M
   Kim, CH
   Joo, HJ
AF Kang, S. Y.
   Oh, Y. T.
   Han, J. H.
   Choi, J. -H.
   Lim, H. -Y.
   Kim, H. I.
   Lee, H. W.
   Jang, J. H.
   Park, J. S.
   Kim, H. C.
   Kang, S.
   Chun, M.
   Kim, C. H.
   Joo, H. J.
TI Concurrent chemoradiotherapy in patients with nasopharyngeal cancer:
   prognostic significance of low expression of bax
SO NEOPLASMA
AB A randomized trial has demonstrated that concurrent chemoradiotherapy (CRT) is superior to radiotherapy (RT) alone in locally advanced nasopharyngeal cancer (NPC).
   Our study comprise 35 patients with locally advanced NPC (stage I:1, II:12, III:7, IV:15) with I cycle of induction chemotherapy (5-fluorouracil 1,000 mg/m(2)/day and cisplatin 20 mg/m(2)/day, days 1-4) followed by concur-rent CRT starting on day 22. Concurrent CRT consisted of RT (70 Gy/35 fractions for 7 weeks) with cisplatin 20 mg/m2/day for 4 days on weeks 1, 4, 7 of RT.
   Complete response (CR) was achieved in 33 patients (94%). Four-year progression-free survival (PFS) and overall survival (OS) of all patients were 57% and 65%, respectively. In analysis of prognostic factors, low expression of bax was the most significant independent predictor of poor prognosis in both PFS (p=0.002) and OS (p=0.008).
   In conclusion, the outcome of patients treated with this combined therapeutical modality appears to be comparable with that of Intergroup 0099 trial with high CR rate. Low expression of bax was significantly associated with poor PFS and OS.
RI LEE, HYUN WOO/D-6482-2016
OI LEE, HYUN WOO/0000-0002-6879-9686
SN 0028-2685
PY 2006
VL 53
IS 5
BP 450
EP 456
UT WOS:000241869800014
PM 17013542
ER

PT J
AU Lee, AWM
   Yau, TK
   Wong, DHM
   Chan, EWK
   Yeung, RMW
   Ng, WT
   Tong, M
   Soong, IS
   Sze, WM
AF Lee, AWM
   Yau, TK
   Wong, DHM
   Chan, EWK
   Yeung, RMW
   Ng, WT
   Tong, M
   Soong, IS
   Sze, WM
TI Treatment of stage IV(A-B) nasopharyngeal carcinoma by
   induction-concurrent chemoradiotherapy and accelerated fractionation
SO INTERNATIONAL JOURNAL OF RADIATION ONCOLOGY BIOLOGY PHYSICS
AB Purpose: To explore a more effective strategy for treating nasopharyngeal carcinoma with extensive locoregional disease.
   Methods and Materials: Between October 1998 and January 2003, 49 patients with Stage IV(A-B) disease infiltrating or abutting neurologic structures were treated with induction-concurrent chemotherapy and accelerated radiotherapy (RT). A combination of cisplatin and 5-fluorouracil was used in the induction phase and single-agent cisplatin in the concurrent phase. All patients were irradiated with conformal techniques at 2 Gy/fraction, six daily fractions weekly, to a total dose of 70 Gy.
   Results: Although 92% of patients had one or more acute toxicities Grade 3 or worse, 96% completed the whole course of RT, and 92% had five or more cycles of chemotherapy. The great majority of toxicities were uneventful, but 1 patient died of neutropenic sepsis. With a median follow-up of 3.1 years, 20 patients had failure at one or more sites and 15 patients died. The 3-year locoregional and distant failure-free rate was 77% and 75%, respectively, and the overall survival rate was 71%. At last follow-up, 27% of patients had developed late Grade 3 or worse toxicity (24% were hearing impairments), but none had radiation-induced neurologic damage.
   Conclusion: The current strategy achieved encouraging results for this poor prognostic group, and confirmation of the therapeutic gain by a prospective randomized trial is warranted. (c) 2005 Elsevier Inc.
RI Ng, Wai Tong/H-9525-2019
OI Ng, Wai Tong/0000-0001-6696-3000
SN 0360-3016
EI 1879-355X
PD DEC 1
PY 2005
VL 63
IS 5
BP 1331
EP 1338
DI 10.1016/j.ijrobp.2005.05.061
UT WOS:000233477300009
PM 16169677
ER

PT J
AU Kuhnt, T
   Mueller, AC
   Pelz, T
   Haensgen, G
   Bloching, M
   Koesling, S
   Schubert, J
   Dunst, J
AF Kuhnt, T
   Mueller, AC
   Pelz, T
   Haensgen, G
   Bloching, M
   Koesling, S
   Schubert, J
   Dunst, J
TI Impact of tumor control and presence of visible necrosis in head and
   neck cancer patients treated with radiotherapy or radiochemotherapy
SO JOURNAL OF CANCER RESEARCH AND CLINICAL ONCOLOGY
AB Purpose: Tumor volume after the lymph node involvement is one of the most important single prognostic factor in patients of head and neck cancers treated with radiotherapy. We have recently demonstrated that the hypoxic subvolume is more important than the total tumor volume. We therefore propose the hypothesis that the presence of visible necrosis might be an important factor for cure by radiotherapy in squamous cell cancers of the head and neck. Methods: A total of 51 patients with locally advanced inoperable (T3-4 or N2-3) squamous cell cancers of the head and neck (mean age 57 years, range 41-75 years) were prospectively investigated with regard to a possible impact of tumor volume. All patients received CT examination of the head and neck according to a standardized protocol (spiral CT, contrast enhancement after automatic injection), and the total tumor volume was calculated as the sum of volumes of all visible macroscopic tumor sites. Poorly perfused and necrotic areas (no contrast enhancement) within macroscopic tumor sites were also calculated. Patients were then treated with accelerated-hyperfractionated radiotherapy in about 6 weeks. Seventeen patients were treated with only radiation. Patients without contraindications to cisplatin chemotherapy received cisplatin chemotherapy or a combination of cisplatin and paclitaxel (N=34). The allocation of patients to certain treatment regimens was based on individual decisions in each case and not randomized. Results: In patients treated with radiation alone, 12/17 (71%) got recurrence whereas in patients treated with radiation plus cisplatin, only 14/34 (41%) recurred (P=0.05). The 2-year overall survival was for radiation alone versus radiation plus cisplatin 0% vs. 62% (P<0.0008). Tumors with smaller amount of necrosis (necrosis volume<4 cm3) had a good prognosis irrespective of type of treatment (radiation alone or radiation plus cisplatin). However, patients with tumors with a larger amount of necrosis (necrosis volume 4 cm3) had a significantly better outcome if they were treated with radiation plus cisplatin as compared to patients treated with radiation alone. In a multi-variate analysis using a Cox-regression model the type of treatment (radiotherapy plus versus without cisplatin) was the only independent prognostic factor for event-free survival (P<0.03) in the whole group. Conclusions: In this non-randomized retrospective investigation with limited sample size, radiation plus cisplatin was superior to radiation alone. This resulted mainly from a higher efficacy of the radiochemotherapy regimen in patients with large and especially necrotic tumors. The prognostic and predictive impact of visible necrosis should be further evaluated.
RI Dunst, Juergen/D-2138-2010
OI Muller, Arndt-Christian/0000-0002-6539-0682
SN 0171-5216
PD NOV
PY 2005
VL 131
IS 11
BP 758
EP 764
DI 10.1007/s00432-005-0018-z
UT WOS:000232987400007
PM 16088405
ER

PT J
AU Chan, AT
   Hui, EP
   Ma, BB
   Leung, SF
   King, AD
   Mo, F
   Lai, M
   Yu, KH
   Kwan, WH
   Zee, B
AF Chan, A. T.
   Hui, E. P.
   Ma, B. B.
   Leung, S. F.
   King, A. D.
   Mo, F.
   Lai, M.
   Yu, K. H.
   Kwan, W. H.
   Zee, B.
TI Neoadjuvant docetaxel (Taxotere) and cisplatin followed by concurrent
   cisplatin-radiotherapy in locally advanced nasopharyngeal carcinoma: a
   randomized phase II study
SO EJC SUPPLEMENTS
RI Chan, Anthony Tak Cheung/R-3940-2018; Hui, Edwin/ABC-1818-2021; Zee,
   Benny Chung Ying/G-5606-2017; King, Ann D/C-9845-2011; B.Y.,
   Brigette/H-4681-2017
OI Chan, Anthony Tak Cheung/0000-0002-6912-8091; Zee, Benny Chung
   Ying/0000-0002-7238-845X; King, Ann D/0000-0002-5280-8349; B.Y.,
   Brigette/0000-0003-4802-1102
SN 1359-6349
EI 1878-1217
PD OCT
PY 2005
VL 3
IS 2
SU S
BP 288
EP 288
UT WOS:000247564801157
ER

PT J
AU Lee, AWM
   Lau, WH
   Tung, SY
   Chua, DTT
   Chappell, R
   Xu, L
   Siu, L
   Sze, WM
   Leung, TW
   Sham, JST
   Ngan, RKC
   Law, SCK
   Yau, TK
   Au, JSK
   O'Sullivan, B
   Pang, ESY
   O, SK
   Au, GKH
   Lau, JT
AF Lee, AWM
   Lau, WH
   Tung, SY
   Chua, DTT
   Chappell, R
   Xu, L
   Siu, L
   Sze, WM
   Leung, TW
   Sham, JST
   Ngan, RKC
   Law, SCK
   Yau, TK
   Au, JSK
   O'Sullivan, B
   Pang, ESY
   O, SK
   Au, GKH
   Lau, JT
TI Preliminary results of a randomized study on therapeutic gain by
   concurrent chemotherapy for regionally-advanced nasopharyngeal
   carcinoma: NPC-9901 Trial by the Hong Kong Nasopharyngeal Cancer Study
   Group
SO JOURNAL OF CLINICAL ONCOLOGY
CT 46th Annual Meeting of the
   American-Society-for-Therapeutic-Radiology-and-Oncology
CY OCT 17-20, 2004
CL Atlanta, GA
SP Amer Soc Therapeut Radiol & Oncol
AB Purpose This randomized study compared the results achieved by concurrent chemoradiotherapy (CRT) versus radiotherapy (RT) alone for nasopharyngeal carcinoma (NPC) with advanced nodal disease.
   Patients and Methods Patients with nonkeratinizing/undifferentiated NPC staged T1-4N2-3MO were randomized to CRT or RT. Both arms were treated with the same RT technique and dose fractionation. The CRT patients were given cisplatin 100 mg/m(2) on days 1, 22, and 43, followed by cisplatin 80 mg/m(2) and fluorouracil 1,000 mg/m(2)/d for 96 hours starting on days 71, 99, and 127.
   Results From 1999 to January 2004, 348 eligible patients were randomly assigned; the median follow-up was 2.3 years. The two arms were well-balanced in all prognostic factors and RT parameters. The CRT arm achieved significantly higher failure-free survival (72% v 62% at 3-year, P =.027), mostly as a result of an improvement in locoregional control (92% v 82%, P =.005). However, distant control did not improve significantly (76% v 73%, P =.47), and the overall survival rates were almost identical (78% v 78%, P =.97). In addition, the CRT arm had significantly more acute toxicities (84% v 53%, P <.001) and late toxicities (28% v 13% at 3-year, P =.024).
   Conclusion Preliminary results confirmed that CRT could significantly improve tumor control, particularly at locoregional sites. However, there was significant increase in the risk of toxicities and no early gain in overall survival. Longer follow-up is needed to confirm the ultimate therapeutic ratio.
RI Chua, Daniel Tsin Tien/C-4253-2009
SN 0732-183X
EI 1527-7755
PD OCT 1
PY 2005
VL 23
IS 28
BP 6966
EP 6975
DI 10.1200/JCO.2004.00.7542
UT WOS:000232232000021
PM 16192584
ER

PT J
AU Wee, J
   Tan, EH
   Tai, BC
   Wong, HB
   Leong, SS
   Tan, T
   Chua, ET
   Yang, E
   Lee, KM
   Fong, KW
   Tan, HSK
   Lee, KS
   Loong, S
   Sethi, V
   Chua, EJ
   Machin, D
AF Wee, J
   Tan, EH
   Tai, BC
   Wong, HB
   Leong, SS
   Tan, T
   Chua, ET
   Yang, E
   Lee, KM
   Fong, KW
   Tan, HSK
   Lee, KS
   Loong, S
   Sethi, V
   Chua, EJ
   Machin, D
TI Randomized trial of radiotherapy versus concurrent chemoradiotherapy
   followed by adjuvant chemotherapy in patients with American Joint
   Committee on Cancer/International Union Against Cancer stage III and IV
   nasopharyngeal cancer of the endemic variety
SO JOURNAL OF CLINICAL ONCOLOGY
CT 40th Annual Meeting of the American-Society-of-Clinical-Oncology
CY JUN 05-08, 2004
CL New Orleans, LA
SP Amer Soc Clin Oncol
AB Purpose: The Intergroup 00-99 Trial for nasopharyngeal cancer (NPC) showed a benefit of adding chemotherapy to radiotherapy. However, there were controversies regarding the applicability of the results to patients in endemic regions. This study aims to confirm the findings of the 00-99 Trial and its applicability to patients with endemic NPC.
   Patients and Methods: Between September 1997 and May 2003, 221 patients were randomly assigned to receive radiotherapy (RT) alone (n = 110) or chemoradiotherapy (CRT; n = 111). Patients in both arms received 70 Gy in 7 weeks using standard RT portals and techniques. Patients on CRT received concurrent cisplatin (25 Mg/m(2) on days 1 to 4) on weeks 1, 4, and 7 of RT and adjuvant cisplatin (20 Mg/m(2) on days 1 to 4) and fluorouracil (1,000 mg/m(2) on days 1 to 4) every 4 weeks (weeks 11, 15, and 19) for three cycles after completion of RT. All patients were analyzed by intent-to-treat analysis. The median follow-up time was 3.2 years.
   Results: Distant metastasis occurred in 38 patients on RT alone and 18 patients on CRT. The difference in 2-year cumulative incidence was 17% (95% Cl, 14% to 20%; P = .0029). The hazard ratio (HR) for disease-free survival was 0.57 (95% Cl, 0.38 to 0.87; P = .0093). The 2- and 3-year overall survival (OS) rates were 78% and 85% and 65% and 80% for RT alone and CRT, respectively. The HR for OS was 0.51 (95% Cl, 0.31 to 0.81; P = .0061).
   Conclusion: This report confirms the findings of the Intergroup 00-99 Trial and demonstrates its applicability to endemic NPC. This study also confirms that chemotherapy improves the distant metastasis control rate in NPC.
SN 0732-183X
EI 1527-7755
PD SEP 20
PY 2005
VL 23
IS 27
BP 6730
EP 6738
DI 10.1200/JCO.2005.16.790
UT WOS:000232233100038
PM 16170180
ER

PT J
AU Soo, KC
   Tan, EH
   Wee, J
   Lim, D
   Tai, BC
   Khoo, ML
   Goh, C
   Leong, SS
   Tan, T
   Fong, KW
   Lu, P
   See, A
   Machin, D
AF Soo, KC
   Tan, EH
   Wee, J
   Lim, D
   Tai, BC
   Khoo, ML
   Goh, C
   Leong, SS
   Tan, T
   Fong, KW
   Lu, P
   See, A
   Machin, D
TI Surgery and adjuvant radiotherapy vs concurrent chemoradiotherapy in
   stage III/IV nonmetastatic squamous cell head and neck cancer: a
   randomised comparison
SO BRITISH JOURNAL OF CANCER
AB We compared concurrent combination chemotherapy and radiotherapy with surgery and adjuvant radiotherapy in patients with stage III/IV nonmetastatic squamous cell head and neck cancer. Patients with non-nasopharyngeal and nonsalivary resectable squamous cell head and neck cancer were randomised to receive either surgery followed by adjuvant radiotherapy ( 60 Gy over 30 fractions) or concurrent combination chemotherapy and radiotherapy (66 Gy in 33 fractions). Combination chemotherapy comprised two cycles of i.v. cisplatin 20 mgm(-2) day(-1) and i.v. 5-fluorouracil 1000 mgm(-2) day(-1), both to run over 96 h given on days 1 and 28 of the radiotherapy. A total of 119 patients were randomised. At a median follow-up of 6 years, there was no significant difference in the 3-year disease-free survival rate between the surgery and concurrent chemoradiotherapy (50 vs 40% respectively). The overall organ preservation rate or avoidance of surgery to primary site was 45%. Those with laryngeal/hypopharyngeal disease subsite had a higher organ-preservation rate than the rest (68 vs 30%). Combination chemotherapy and concurrent irradiation with salvage surgery was not superior to conventional surgery and postoperative radiotherapy for resectable advanced squamous cell head and neck cancer. However, this form of treatment schedule with a view to organ-preservation can be attempted especially for those with laryngeal/hypopharyngeal and possibly oropharyngeal disease subsites. (c) 2005 Cancer Research UK.
SN 0007-0920
EI 1532-1827
PD AUG 8
PY 2005
VL 93
IS 3
BP 279
EP 286
DI 10.1038/sj.bjc.6602696
UT WOS:000230948500003
PM 16012523
ER

PT J
AU Taussky, D
   Rufibach, K
   Huguenin, P
   Allal, AS
AF Taussky, D
   Rufibach, K
   Huguenin, P
   Allal, AS
TI Risk factors for developing a second upper aerodigestive cancer after
   radiotherapy with or without chemotherapy in patients with head-and-neck
   cancers: An exploratory outcomes analysis
SO INTERNATIONAL JOURNAL OF RADIATION ONCOLOGY BIOLOGY PHYSICS
AB Purpose: The objective was to assess the influence of treatment-related and patient-related factors on the risk of developing a second primary tumor (SPT) of the upper aerodigestive tract (UADT) in patients with locoregionally advanced nonmetastatic carcinomas of the head-and-neck region.
   Methods and Materials: The data of 521 patients with a minimum follow-up of 1 year were pooled: 224 patients from the Swiss Group for Clinical Cancer Research (SAKK) 10/94 trial, treated with 1.2 Gy b.i.d. to 74.4 Gy, and randomized to receive or not to receive simultaneous chemotherapy with cisplatin (excluding nasopharyneeal and maxillary sinus carcinomas); and 297 patients from Geneva, all treated with accelerated radiotherapy with concomitant boost to 69.9 Gy and predominantly cisplatin-based concomitant chemotherapy in 33% of patients (including 21 patients with nasopharyngeal carcinomas). An exploratory analysis using competing risk methodology was performed.
   Results: A total of 65 SPT of the UADT were observed after a median observation time of 4.7 years. The overall risk of experiencing an SPT of the UADT at 10 years in the presence of all other possible events was estimated to be 33%. There were no SPTs after treatment for nasopharyngeal carcinoma. In a multivariate logistic regression analysis, there was no difference in occurrence of SPT at 3 years with respect to the administration of chemotherapy (p = 0.31), age (p = 0.62), performance status (p = 0.61), gender (p = 0.27), presence of nodal disease (p = 0.51), or T stage (p = 0.72). However, patients treated-with concomitant boost had fewer SPTs (p = 0.0093).
   Conclusions: Our data do not suggest that addition of chemotherapy to radiotherapy influences the incidence of second cancers in patients with head-and-neck cancer. The difference in the incidence of SPT between the two radiotherapy schedule groups merits further exploration. (c) 2005 Elsevier Inc.
RI Rufibach, Kaspar/F-1163-2010
OI Rufibach, Kaspar/0000-0002-2634-1167
SN 0360-3016
EI 1879-355X
PD JUL 1
PY 2005
VL 62
IS 3
BP 684
EP 689
DI 10.1016/j.ijrobp.2004.11.027
UT WOS:000229766300012
PM 15936546
ER

PT J
AU Chan, AT
   Hui, EP
   Ma, B
   Leung, SF
   King, A
   Mo, F
   Lai, M
   Yu, KH
   Kwan, WH
   Zee, B
AF Chan, AT
   Hui, EP
   Ma, B
   Leung, SF
   King, A
   Mo, F
   Lai, M
   Yu, KH
   Kwan, WH
   Zee, B
TI A randomized phase II study of concurrent cisplatin-radiotherapy (RT)
   with or without neoadjuvant chemotherapy using docetaxel and cisplatin
   in advanced nasopharyngeal carcinoma (NPC).
SO JOURNAL OF CLINICAL ONCOLOGY
CT 41st Annual Meeting of the American-Society-of-Clinical-Oncology
CY MAY 13-17, 2005
CL Orlando, FL
SP Amer Soc Clin Oncol
RI King, Ann D/C-9845-2011; Hui, Edwin/ABC-1818-2021; Mo,
   Frankie/AAC-9230-2022; Zee, Benny Chung Ying/G-5606-2017; Chan, Anthony
   Tak Cheung/R-3940-2018; B.Y., Brigette/H-4681-2017
OI King, Ann D/0000-0002-5280-8349; Mo, Frankie/0000-0002-0566-3212; Zee,
   Benny Chung Ying/0000-0002-7238-845X; Chan, Anthony Tak
   Cheung/0000-0002-6912-8091; B.Y., Brigette/0000-0003-4802-1102
SN 0732-183X
EI 1527-7755
PD JUN 1
PY 2005
VL 23
IS 16
SU S
BP 511S
EP 511S
PN 1
UT WOS:000230326603267
ER

PT J
AU O'Meara, WP
   Lee, N
AF O'Meara, WP
   Lee, N
TI Advances in nasopharyngeal carcinoma
SO CURRENT OPINION IN ONCOLOGY
AB Purpose of review Intergroup 0099 established the role of concurrent chemotherapy with radiation therapy in the treatment of locally advanced nasopharyngeal carcinoma, but its reproducibility was unclear and chemotherapy compliance was poor. Multiple concurrent chemoradiation phase III trials were initiated in response to the Intergroup trial, and technologic advances in radiotherapy were explored to improve the therapeutic ratio. This review highlights recent advances in the management of nasopharyngeal carcinoma as a result of these endeavors.
   Recent findings Five randomized phase III trials confirmed the benefit of concurrent chemoradiation over radiation therapy alone, firmly establishing concurrent chemoradiation as the standard of care in locally advanced nasopharyngeal carcinoma. Each of these studies used conventional radiation therapy and noted an increase in toxicity over radiation therapy alone. Intensity-modulated radiation therapy is an advanced form of three-dimensional conformal radiotherapy which allows delivery of high doses of radiation to the tumor while sparing adjacent normal tissues, leading to improved local control and decreased radiation therapy-induced toxicities. Distant metastasis remains a significant problem despite intensity-modulated radiation therapy. Taxane-based induction chemotherapy seems promising in phase 11 studies. Targeted therapies remain a major area of interest and require further investigation.
   Summary Cisplatin-based concurrent chemoradiation followed by adjuvant chemotherapy is the standard of care for locally advanced nasopharyngeal carcinoma. Intensity-modulated radiation therapy has undergone a rapid evolution and is replacing conventional radiation therapy in many institutions. A multidisciplinary effort is under way to explore more effective systemic therapy to improve the distant metastasis free rates.
SN 1040-8746
EI 1531-703X
PD MAY
PY 2005
VL 17
IS 3
BP 225
EP 230
DI 10.1097/01.cco.0000156197.29872.8e
UT WOS:000230660300004
PM 15818165
ER

PT J
AU Chan, ATC
   Leung, SF
   Ngan, RKC
   Teo, PML
   Lau, WH
   Kwan, WH
   Hui, EP
   Yiu, HY
   Yeo, W
   Cheung, FY
   Yu, KH
   Chiu, KW
   Chan, DT
   Mok, TSK
   Yau, S
   Yuen, KT
   Mo, FKF
   Lai, MMP
   Ma, BBY
   Kam, MKM
   Leung, TWT
   Johnson, PJ
   Choi, PHK
   Zee, BCY
AF Chan, ATC
   Leung, SF
   Ngan, RKC
   Teo, PML
   Lau, WH
   Kwan, WH
   Hui, EP
   Yiu, HY
   Yeo, W
   Cheung, FY
   Yu, KH
   Chiu, KW
   Chan, DT
   Mok, TSK
   Yau, S
   Yuen, KT
   Mo, FKF
   Lai, MMP
   Ma, BBY
   Kam, MKM
   Leung, TWT
   Johnson, PJ
   Choi, PHK
   Zee, BCY
TI Overall survival after concurrent cisplatin-radiotherapy compared with
   radiotherapy alone in locoregionally advanced nasopharyngeal carcinoma
SO JOURNAL OF THE NATIONAL CANCER INSTITUTE
AB This phase III randomized study compared concurrent cisplatin-radiotherapy (CRT) versus radiotherapy (RT) alone in patients with locoregionally advanced nasopharyngeal carcinoma. A total of 350 patients were randomly assigned to receive external RT alone or concurrently with cisplatin at a dosage of 40 mg/m(2) weekly. The primary endpoint was overall survival, and the median follow-up was 5.5 years. The 5-year overall survival was 58.6% (95% confidence interval [CI] = 50.9% to 66.2%) for the RT arm and 70.3% (95% CI = 63.4% to 77.3%) for the CRT arm. In Cox regression analysis adjusted for T stage, age, and overall stage, the difference in overall survival was statistically significantly in favor of concurrent CRT (P = .049, hazard ratio [HR] = 0.71 [95% CI = 0.5 to 1.01]). Subgroup analysis demonstrated that there was no difference between overall survival in the arms for T1/T2 stage (P = .74, HR = 0.93 [95% CI = 0.59 to 1.4]), whereas there was a difference between the arms for T3/T4 stage (P = .013, HR = 0.51[95% CI = 0.3 to 0.88]), favoring the CRT arm. The regimen of weekly concurrent CRT is a promising standard treatment strategy for locoregionally advanced nasopharyngeal carcinoma patients.
RI Chan, Anthony Tak Cheung/R-3940-2018; Mo, Frankie/AAC-9230-2022; Yeo,
   Winnie/R-4792-2018; Mo, Frankie/AAG-8079-2021; Zee, Benny Chung
   Ying/G-5606-2017; B.Y., Brigette/H-4681-2017; Hui, Edwin/ABC-1818-2021;
   Mok, Tony Shu Kam/B-2310-2019
OI Chan, Anthony Tak Cheung/0000-0002-6912-8091; Mo,
   Frankie/0000-0002-0566-3212; Yeo, Winnie/0000-0002-0863-8469; Zee, Benny
   Chung Ying/0000-0002-7238-845X; B.Y., Brigette/0000-0003-4802-1102; Mok,
   Tony Shu Kam/0000-0002-8251-0551
SN 0027-8874
PD APR 6
PY 2005
VL 97
IS 7
BP 536
EP 539
DI 10.1093/jnci/dji084
UT WOS:000231113100016
PM 15812080
ER

PT J
AU Park, JH
   Nam, SY
   Lee, SW
   Kim, SB
   Kim, SY
   Lee, BJ
   Cho, KJ
   Kim, JH
   Ahn, SD
   Shin, SS
   Choi, SH
   Ahn, JH
   Choi, EK
AF Park, JH
   Nam, SY
   Lee, SW
   Kim, SB
   Kim, SY
   Lee, BJ
   Cho, KJ
   Kim, JH
   Ahn, SD
   Shin, SS
   Choi, SH
   Ahn, JH
   Choi, EK
TI Radiation therapy with UFT and low dose weekly cisplatin for
   nasopharyngeal carcinoma
SO AURIS NASUS LARYNX
AB Objective: We conducted this study to determine the effectiveness and toxicity of chemoradiation therapy using UFT and low-dose cisplatin in 37 patients with nasopharyngeal carcinoma (NPC).
   Patients and methods: Between March 1999 and December 2001, 37 patients with newly diagnosed and histologically proven nasopharyngeal carcinoma treated in Department of Radiation Oncology, Asan Medical Center were enrolled in this protocol. Cisplatin was administered weekly, starting on day 1 of radiation therapy, as an intravenous infusion at 20 mg/m(2) of body-surface area. Oral UFT was administered daily, at a dose of 300 mg in three divided doses. Radiation therapy was given in doses of 1.8-2.0 Gy, 5 days per week, with 415 MV photons, The dose of elective nodal area was 10 Gy, and primary tumors and enlarged lymph nodes were boosted with intracavitary brachytherapy or 3D conformal therapy.
   Results: All patients received the planned doses of radiation. Cisplatin was administered for a median of 6 cycles, and 81% of patients received UFT for more than 5 weeks. The complete response rate was 95% for all patients, and the overall response rate was 100%. No patient experienced hematologic toxicity of grade 3 or higher. Five patients experienced grade 3 non-hematologic toxicity but recovered with conservative management. There was no treatment-related hospitalization or death.
   Conclusion: These findings suggest that UFT and low-dose cisplatin is a safe and effective regimen of concurrent chemoradiation therapy for patients with nasopharyngeal carcinoma. (c) 2004 Elsevier Ireland Ltd. All rights reserved.
OI Park, Jin-hong/0000-0002-1088-0174
SN 0385-8146
EI 1879-1476
PD MAR
PY 2005
VL 32
IS 1
BP 43
EP 48
DI 10.1016/j.anl.2004.09.002
UT WOS:000229448000008
PM 15882825
ER

PT J
AU Isobe, K
   Uno, T
   Kawakami, H
   Ueno, N
   Aruga, T
   Yasuda, S
   Hanazawa, T
   Okamoto, Y
   Ito, H
   Shigematsu, N
AF Isobe, K
   Uno, T
   Kawakami, H
   Ueno, N
   Aruga, T
   Yasuda, S
   Hanazawa, T
   Okamoto, Y
   Ito, H
   Shigematsu, N
TI Hyperfractionated radiation therapy for locoregionally advanced
   nasopharyngeal cancer
SO JAPANESE JOURNAL OF CLINICAL ONCOLOGY
AB Objective: The purpose of this study is to clarify the efficacy and toxicity of hyperfractionated radiation therapy (RT) for patients with nasopharyngeal cancer (NPC).
   Methods: Twenty-two patients with NPC treated at our hospital between April 1994 and December 2002 were the subjects of this study. They received hyperfractionated RT with a fraction size of 1.2 Gy, with a median tumor dose of 72 Gy (range 64.8-80.4). During this study period, our institutional strategy for locoregionally advanced NPC included neoadjuvant or concurrent chemotherapy combined with hyperfractionated RT, and 17 patients received some forms of cisplatin-containing chemotherapy.
   Results: With a median follow-up of 59 months, the estimated 5-year disease-free survival rate and overall survival rate were 72.7 and 85.2%, respectively. Acute hematological toxicities were acceptable and manageable. However, > 50% of patients required nutritional support, and experienced severe pharyngitis, skin reaction and body weight loss. With regard to late sequelae, one patient developed grade 3 osteomyelitis, and one patient each developed grade 4 passage disturbance and laryngeal edema. No patients experienced any grades of optic nerve injury or temporal lobe necrosis.
   Conclusions: Hyperfractionated RT using 1.2 Gy per fraction, for a total dose of 72 Gy, produces a comparable treatment outcome. Although deleterious neurological sequelae were not observed in this study, caution should be exercised regarding other late sequelae, such as osteomyelitis and passage disturbance.
RI Shigematsu, Naoyuki/B-9374-2014
SN 0368-2811
EI 1465-3621
PD MAR
PY 2005
VL 35
IS 3
BP 116
EP 120
DI 10.1093/jjco/hyi041
UT WOS:000228457100002
PM 15741300
ER

PT J
AU Chua, DTT
   Ma, J
   Sham, JST
   Mai, HQ
   Choy, DTK
   Hong, MH
   Lu, TX
   Min, HQ
AF Chua, DTT
   Ma, J
   Sham, JST
   Mai, HQ
   Choy, DTK
   Hong, MH
   Lu, TX
   Min, HQ
TI Long-term survival after cisplatin-based induction chemotherapy and
   radiotherapy for nasopharyngeal carcinoma: A pooled data analysis of two
   phase III trials
SO JOURNAL OF CLINICAL ONCOLOGY
AB Purpose To evaluate the long-term outcome in patients with nasopharyngeal carcinoma (NPC) treated with induction chemotherapy and radiotherapy (CRT) versus radiotherapy alone (RT).
   Patients and Methods The data from two phase III studies comparing CRT with RT in NPC were updated and pooled together for analysis. A total of 784 patients were included for analysis, with an equal number of patients in both arms. Induction chemotherapy consisted of two to three cycles of cisplatin, bleomycin, and fluorouracil, or cisplatin and epirubicin. RT was given to the nasopharynx and neck using megavoltage radiation (median dose, 70 Gy). The median follow-up time for surviving patients was 67 months. Analysis was based on intention to treat.
   Results The addition of induction chemotherapy to RT was associated with a decrease in relapse by 14.3% and cancer-related deaths by 12.9% at 5 years. The 5-year relapse-free survival rate was 50.9% and 42.7% in the CRT and RT arm, respectively (P =.014), and the 5-year disease-specific survival rate was 63.5% and 58.1% in the CRT and RT arm, respectively (P =.029). The 5-year overall survival rate was 61.9% and 58.1% in CRT and RT arm, respectively (P =.092). The incidence of locoregional failure and distant metastases was reduced by 18.3% and 13.3% at 5 years, respectively, with induction chemotherapy. There was no significant difference in the treatment failure patterns between the two arms.
   Conclusion The addition of cisplatin-based induction chemotherapy to RT was associated with a modest but significant decrease in relapse and improvement in disease-specific survival in advanced-stage NPC. However, there was no improvement in overall survival. (C) 2005 by American Society of Clinical Oncology.
RI Chua, Daniel Tsin Tien/C-4253-2009
SN 0732-183X
EI 1527-7755
PD FEB 20
PY 2005
VL 23
IS 6
BP 1118
EP 1124
DI 10.1200/JCO.2005.12.081
UT WOS:000227115000011
PM 15657403
ER

PT J
AU Rodriguez-Galindo, C
   Wofford, M
   Castleberry, RP
   Swanson, GP
   London, WB
   Fontanesi, J
   Pappo, AS
   Douglass, EC
AF Rodriguez-Galindo, C
   Wofford, M
   Castleberry, RP
   Swanson, GP
   London, WB
   Fontanesi, J
   Pappo, AS
   Douglass, EC
TI Preradiation chemotherapy with methotrexate, cisplatin, 5-fluorouracil,
   and leucovorin for pediatric nasopharyngeal carcinoma - Results of
   pediatric oncology group (Now children's oncology group) study 9486
SO CANCER
AB BACKGROUND. Nasopharyngeal carcinoma (NPC) is rare in children, accounting for < 1% of all cases. Treatment most commonly includes radiotherapy but long-term side effects of such treatment can produce devastating cosmetic and functional sequelae in children. Chemotherapy may help to decrease the radiotherapy dose and limit the side effects of local therapies. However, little is known regarding the chemosensitivity of NPC tumors in pediatric patients.
   METHODS. Patients with American Joint Committee on Cancer (AJCC) Stage I/II disease (Stratum 01) received irradiation only. Patients with AJCC Stage III/IV disease (Stratum 02) received 4 courses of preradiation chemotherapy comprising methotrexate (120 mg/m(2)) on Day 1, with cisplatin (100 mg/m(2)) 24 hours later, 5-fluorouracil 1000 mg/m(2) per day as a continuous infusion for 3 days, and leucovorin 25 mg/m' every 6 hours for 6 doses. Irradiation was given after chemotherapy and consisted of 50.4 gray (Gy) to the upper neck and 45.0 Gy to the lower neck, with a boost to the primary tumor and positive lymph nodes for a total dose of 61.2 Gy.
   RESULTS. one patient was enrolled in Stratum 01 and 16 evaluable patients were enrolled in Stratum 02. The median age of the patients was 13 years and 65% of the patients were black. All patients tested had evidence of Epstein-Barr virus infection. Two-thirds of the patients developed Grade 3-4 mucositis during chemotherapy. The overall response rate to induction chemotherapy was 93.7%. The overall 4-year event-free and overall survival rates (+/- the standard error) were 77% +/- 12% and 75% +/-, 12%, respectively.
   CONCLUSIONS. The current study demonstrated that childhood NPC was sensitive to chemotherapy and that chemotherapy before irradiation was feasible. Future trials should investigate equivalent efficacy with a reduced radiotherapy dose. (C) 2005 American Cancer Society.
RI Rodriguez-Galindo, Carlos/N-8071-2018; London, Wendy Beth/ABA-8948-2021;
   London, Wendy/ABD-4624-2021
OI London, Wendy Beth/0000-0003-3571-6538; Swanson,
   Gregory/0000-0002-7959-1493
SN 0008-543X
PD FEB 15
PY 2005
VL 103
IS 4
BP 850
EP 857
DI 10.1002/cncr.20823
UT WOS:000226797900027
PM 15641027
ER

PT J
AU Ma, BBY
   Chan, ATC
AF Ma, BBY
   Chan, ATC
TI Recent perspectives in the role of chemotherapy in the management of
   advanced nasopharyngeal carcinoma
SO CANCER
AB BACKGROUND. Recent advances in the treatment of nasopharyngeal carcinoma (NPC) have transpired into better treatment Outcomes for patients with locoregionally advanced NPC, and have broadened the chemotherapeutic options for patients with metastatic disease.
   METHODS. Data for this review were identified through searches of articles published in PUbMed, MEDLINE, and abstracts from selected conference proceedings Lip to 2004.
   RESULTS. The results of two meta-analyses and at least six randomized trials supported a survival benefit with the use of concurrent chemotherapy (e.g., platinum, tegafur-uracil [UFT]) and standard fractionated radiotherapy (with or without adjuvant chemotherapy) in the management of patients with locoregionally advanced NPC (nonmetastatic Stage III/IV disease, according to the staging system of the International Union Against Cancer). For those patients with metastatic NPC, platinum-based doublets using newer agents Such as gemcitabine and the taxanes are reported to be better tolerated and can yield response rates comparable to those obtained with older, multidrug regimens.
   CONCLUSIONS. The current study reviewed the latest literature and pertinent issues concerning the role of chemotherapy in the treatment of patients with metastatic and locoregionally advanced NPC. (C) 2004 American Cancer Society.
RI Chan, Anthony Tak Cheung/R-3940-2018; B.Y., Brigette/H-4681-2017
OI Chan, Anthony Tak Cheung/0000-0002-6912-8091; B.Y.,
   Brigette/0000-0003-4802-1102
SN 0008-543X
EI 1097-0142
PD JAN 1
PY 2005
VL 103
IS 1
BP 22
EP 31
DI 10.1002/cncr.20768
UT WOS:000226237000004
PM 15565580
ER

PT J
AU Kawashima, M
   Fuwa, N
   Myojin, M
   Nakamura, K
   Toita, T
   Saijo, S
   Hayashi, N
   Ohnishi, H
   Shikama, N
   Kano, M
   Yamamoto, M
AF Kawashima, M
   Fuwa, N
   Myojin, M
   Nakamura, K
   Toita, T
   Saijo, S
   Hayashi, N
   Ohnishi, H
   Shikama, N
   Kano, M
   Yamamoto, M
TI A multi-institutional survey of the effectiveness of chemotherapy
   combined with radiotherapy for patients with nasopharyngeal carcinoma
SO JAPANESE JOURNAL OF CLINICAL ONCOLOGY
AB Background: Previous randomized trials have shown a survival advantage of concurrent platinum-based chemoradiotherapy with or without adjuvant chemotherapy for advanced nasopharyngeal cancer. Applicability of these data to a Japanese population is an important issue which remains to be solved.
   Methods: A retrospective survey of treatment of patients with nasopharyngeal cancer in 17 institutions in Japan was done with special reference to the relationship between the type of chemotherapy and survival outcome. Chemotherapy used was classified according to: (i) whether greater than or equal to2 courses of platinum plus 5-fluorouracil (FP) was given;, of (if) whether platinum was administered concurrently with radiotherapy (RT). This resulted in three groups being produced consisting of (i)/(ii) = YES/YES, other miscellaneous (MISC) and RT alone.
   Results: Of 333 evaluable replies, 67 patients (20%) corresponded to the YES/YES. 192 (58%) to the MISC and 74 (22%) to the RT alone group. The YES/YES group achieved a better overall survival than RT alone for patients with intermediate stage (T3N0 o rT1-3N1, 81.9 versus 60.7% at 5 years, P = 0.042) and advanced stage (T4 or N2/3, 56.6 versus 31.5%. P = 0.017) disease. The MISC group achieved an almost identical survival rate to that in the YES/YES group for patients with intermediate stage disease (81.9% at 5 years, P = 0.968), whereas it was not significantly different from that of the RT alone group for patients with advanced stage disease (44.0%, P = 0.261).
   Conclusion: The results of this survey mirrored the data from previous randomized trials for patients with intermediate and advanced stage nasopharyngeal cancer in Japan. However, confirmatory prospective trials are required to test the efficacy of less toxic approaches for patients with intermediate stage disease.
SN 0368-2811
EI 1465-3621
PD OCT
PY 2004
VL 34
IS 10
BP 569
EP 583
DI 10.1093/jjco/hyh111
UT WOS:000226535600002
PM 15591454
ER

EF
