# Supplementary material for: Comparing the efficacy and safety of cisplatin and other platinum-based chemotherapies in locally advanced nasopharyngeal carcinoma: a systematic review and meta-analysis
Source: BMC Cancer. 2022 Jun 6;22:616. doi: 10.1186/s12885-022-09712-z (PMC9169397; doi:10.1186/s12885-022-09712-z)
Supplement: Supplementary file 1 — Additional file 1. [file 12885_2022_9712_MOESM1_ESM.zip › Supplementary material/retrieval results/savedrecsWEB500.ciw]

FN Clarivate Analytics Web of Science
VR 1.0
PT J
AU Homma, A
   Shirato, H
   Furuta, Y
   Nishioka, T
   Oridate, N
   Tsuchiya, K
   Nagahashi, T
   Aoyama, H
   Inuyama, Y
   Fukuda, S
AF Homma, A
   Shirato, H
   Furuta, Y
   Nishioka, T
   Oridate, N
   Tsuchiya, K
   Nagahashi, T
   Aoyama, H
   Inuyama, Y
   Fukuda, S
TI Randomized phase II trial of concomitant chemoradiotherapy using weekly
   carboplatin or daily low-dose cisplatin for squamous cell carcinoma of
   the head and neck
SO CANCER JOURNAL
AB Purpose
   This randomized, phase II study aimed to compare concomitant chemoradiotherapy using weekly carboplatin or daily low-dose cisplatin as a treatment for squamous cell carcinoma of the head and neck.
   Patients and Methods
   One hundred nineteen patients with moderate- to advanced-stage disease were eligible for the study. Fifty-three patients had stage II disease, 28 had stage III, and the remaining 38 had stage IV disease. Primary tumor sites included the larynx (N = 63), oropharynx (N = 30), hypopharynx (N = 23), and oral cavity (N = 3). Each patient received either a weekly carboplatin dose (100 mg/m(2)) in one arm or daily cisplatin (4 mg/m(2)) in the other arm for the initial 4 weeks of radiotherapy. The radiotherapy dose of 65 Gy was given in 26 fractions over 45 days, dependent on a good tumor response at 40 Gy. Forty-nine (81.7%) of 60 patients treated with carboplatin and 41 (69.5%) of 59 patients treated with cisplatin received the full dose of radiotherapy. Surgical resection was optionally used for the remaining patients.
   Results
   The median follow-up time was 63 months. The local control rate at 5 years was 56.2% for the carboplatin-treated arm and 35.5% for the cisplatin-treated arm, respectively. The 5-year overall survival rate did not significantly differ between treatments: 71.4% for carboplatin and 66.0% for cisplatin. Hematologic toxicity was more frequent in the carboplatin-treated arm. No difference was observed in surgical complications or in radiation-related adverse effects.
   Dicussion
   These findings suggest that weekly carboplatin treatment is preferable to daily low-dose cisplatin. This could be because the total dose of cisplatin was too low to be effective.
RI Homma, Akihiro/G-8024-2012; Aoyama, Hidefumi/D-3635-2016; Fukuda,
   Satoshi/A-8433-2012; Oridate, Nobuhiko/G-5365-2012; Shirato,
   Hiroki/A-7068-2010; Oridate, Nobuhiko/ABC-4116-2020
OI Aoyama, Hidefumi/0000-0002-8437-7491; Oridate,
   Nobuhiko/0000-0002-6968-3028
SN 1528-9117
PD SEP-OCT
PY 2004
VL 10
IS 5
BP 326
EP 332
DI 10.1097/00130404-200409000-00010
UT WOS:000224906600010
PM 15530262
ER

PT J
AU Lin, JC
   Liang, WM
   Jan, JS
   Jiang, RS
   Lin, AC
AF Lin, JC
   Liang, WM
   Jan, JS
   Jiang, RS
   Lin, AC
TI Another way to estimate outcome of advanced nasopharyngeal carcinoma -
   Is concurrent chemoradiotherapy adequate?
SO INTERNATIONAL JOURNAL OF RADIATION ONCOLOGY BIOLOGY PHYSICS
AB Purpose: To evaluate a simple risk grouping system and determine whether concurrent chemoradiotherapy (CCRT) is adequate for patients with advanced nasopharyngeal carcinoma (NPC).
   Methods and Materials: A total of 284 patients with 1992 American Joint Committee on Cancer (AJCC) Stage III to IV (MO) NPC were analyzed retrospectively. They were treated by either radiotherapy (RT) alone or CCRT. We divided patients into high-risk and low-risk subgroups according to our experience. High-risk patients met at least one of the following criteria: (I) nodal size >6 cm, (2) supraclavicular node metastases, (3) 1992 AJCC stage T4N2, (4) multiple neck node metastases with 1 node >4 cm. The disease extent of each patient was stratified by our risk grouping system, AJCC 1992 and 1997 staging systems. Survival analyses-including nasopharynx disease free (TS), neck disease free (NS), distant metastasis disease free (MS), overall survival (OS), and progression-free (PFS) survival curves-were compared between these three different classifications.
   Results: According to the 1992 AJCC staging system, 80.3% (228/284) of NPC patients are Stage IV, whereas only 19.7% are Stage III. Most patients are downstaged by the 1997 AJCC staging system with 28.5% (81/284) Stage IV and 71.5% (203/284) Stage III/II. Our risk criteria stratify more even patient distribution, because 119 patients (41.9%) are assigned to the high-risk group and 165 patients (58.1%) to the low-risk group. Log-rank test of Kaplan-Meier survival curves, multivariate comparison of the Cox proportional hazards model, and 3 goodness-of-fit indices validated that our risk grouping system seemed to be at least as efficacious as, or slightly superior to, the 1992 and 1997 AJCC systems. The 5-year TS (95.1% vs. 76.8%,p = 0.0012), NS (100% vs. 95.7%, p = 0.0974), MS (90.5% vs. 78.1%, p = 0.0282), OS (83.2% vs. 59.7%, p = 0.0041), and PFS (87.3% vs. 61.5%, p = 0.0003) were significantly better in patients receiving CCRT than RT alone for the low-risk group. However, the corresponding survival rates between CCRT and RT for high-risk patients were 74.9% vs. 67.6% (p = 0.2545) for TS, 92.1% vs. 86.8% (p = 0.4744) for NS, 59.7% vs. 60.0% (p = 0.5537) for MS, 55.8% vs. 46.3% (p = 0.1761) for OS, and 44.5% vs. 43.1% (p = 0.3911) for PFS, respectively.
   Conclusions: Concurrent chemoradiotherapy is superior to RT alone for low-risk patients but inadequate for high-risk patients. Adding neoadjuvant and/or adjuvant chemotherapy would be a reasonable approach for high-risk patients. Our risk grouping criteria are a simple and useful guide that will have important implications in the design of future therapeutic trials. (C) 2004 Elsevier Inc.
OI Jiang, Rong-San/0000-0002-8280-6029
SN 0360-3016
EI 1879-355X
PD SEP 1
PY 2004
VL 60
IS 1
BP 156
EP 164
DI 10.1016/j.ijrobp.2004.03.002
UT WOS:000223854500020
PM 15337551
ER

PT J
AU Chan, ATC
   Ma, BBY
   Lo, D
   Leung, SF
   Kwan, WH
   Hui, EP
   Mok, TSK
   Kam, M
   Chan, LS
   Chiu, SKW
   Yu, KH
   Cheung, KY
   Lai, K
   Lai, M
   Mo, F
   Yeo, W
   King, A
   Johnson, PJ
   Teo, PML
   Zee, B
AF Chan, ATC
   Ma, BBY
   Lo, D
   Leung, SF
   Kwan, WH
   Hui, EP
   Mok, TSK
   Kam, M
   Chan, LS
   Chiu, SKW
   Yu, KH
   Cheung, KY
   Lai, K
   Lai, M
   Mo, F
   Yeo, W
   King, A
   Johnson, PJ
   Teo, PML
   Zee, B
TI Phase II study of neoadjuvant carboplatin and paclitaxel followed by
   radiotherapy and concurrent cisplatin in patients with locoregionally
   advanced nasopharyngeal carcinoma: Therapeutic monitoring with plasma
   Epstein-Barr virus DNA
SO JOURNAL OF CLINICAL ONCOLOGY
CT 38th Annual Meeting of the American-Society-of-Clinical-Oncology
CY MAY 18-21, 2002
CL ORLANDO, FL
SP Amer Soc Clin Oncol
AB Purpose To assess the efficacy of neoadjuvant paclitaxel and carboplatin (TC) followed by concurrent cisplatin and radiotherapy (RT) in patients with locoregionally advanced nasopharyngeal carcinoma (NPC) and to monitor treatment response with plasma Epstein-Barr virus (EBV) DNA.
   Patients and Methods Thirty-one patients with International Union Against Cancer stages III and IV undifferentiated NPC had two cycles of paclitaxel (70 mg/m(2) on days 1, 8, and 15) and carboplatin (area under the curve 6 mg/mL/min on day 1) on a 3-weekly cycle, followed by 6 to 8 weeks of cisplatin (40 mg/m(2) weekly) and RT at 66 Gy in 2-Gy fractions. Plasma EBV DNA was measured serially using the real-time quantitative polymerase chain reaction method.
   Results All patients completed planned treatment. Response to neoadjuvant TC was as follows: 12 patients (39%) achieved partial response (PR) and 18 achieved (58%) complete response (CR) in regional nodes; five patients (16%) achieved PR and no patients achieved CR in nasopharynx. At 6 weeks after RT, one patient (3%) achieved PR and 30 patients (97%) achieved CR in regional nodes, and 31 patients (100%) achieved CR in nasopharynx; 29 patients (93%) had EBV DNA level of less than 500 copies/mL. Neoadjuvant TC was well tolerated, and the most common acute toxicity of cisplatin plus RT was grade 3 mucositis (55%). At median follow-up of 33.7 months (range, 7 to 39.3 months), six distant and three locoregional failures occurred. Plasma EBV DNA level increased significantly in eight of nine patients who experienced treatment failure but did not increase in those who did not. The 2-year overall and progression-free survival rates were 91.8% and 78.5%, respectively.
   Conclusion This strategy was feasible and resulted in excellent local tumor control. Serial plasma EBV DNA provides a noninvasive method of monitoring response in NPC. (C) 2004 by American Society of Clinical Oncology.
RI Mok, Tony Shu Kam/B-2310-2019; Mo, Frankie/AAC-9230-2022; B.Y.,
   Brigette/H-4681-2017; Cheung, Kin/ABB-1335-2021; Yeo,
   Winnie/R-4792-2018; Chan, Anthony Tak Cheung/R-3940-2018; Hui,
   Edwin/ABC-1818-2021; Lo, Yuk Ming Dennis/D-4468-2011; Zee, Benny Chung
   Ying/G-5606-2017; King, Ann D/C-9845-2011
OI Mok, Tony Shu Kam/0000-0002-8251-0551; Mo, Frankie/0000-0002-0566-3212;
   B.Y., Brigette/0000-0003-4802-1102; Yeo, Winnie/0000-0002-0863-8469;
   Chan, Anthony Tak Cheung/0000-0002-6912-8091; Lo, Yuk Ming
   Dennis/0000-0001-8746-0293; Zee, Benny Chung Ying/0000-0002-7238-845X;
   King, Ann D/0000-0002-5280-8349
SN 0732-183X
PD AUG 1
PY 2004
VL 22
IS 15
BP 3053
EP 3060
DI 10.1200/JCO.2004.05.178
UT WOS:000223115000013
PM 15284255
ER

PT J
AU Chua, DTT
   Sham, JST
   Choy, DTK
AF Chua, DTT
   Sham, JST
   Choy, DTK
TI Prognostic impact of hemoglobin levels on treatment outcome in patients
   with nasopharyngeal carcinoma treated with sequential chemoradiotherapy
   or radiotherapy alone
SO CANCER
AB BACKGROUND. The goal of the current study was to investigate the impact of hemoglobin (Hb) levels on treatment outcome in a randomized Phase III trial of patients with nasopharyngeal carcinoma (NPC) treated with induction chemotherapy followed by radiotherapy or with radiotherapy alone.
   METHODS. Between September 1989 and August 1993, 334 patients with advanced NPC were entered into a randomized trial comparing 3 cycles of induction chemotherapy (cisplatin and epirubicin) followed by radiotherapy with radiotherapy alone. Only evaluable patients who completed radiation were included in the analysis (n = 286). Patients were stratified into normal and low Hb groups according to baseline, preradiation, and midradiation Hb levels. Local recurrence-free, distant metastasis-free, and disease-specific survival rates were estimated using the Kaplan-Meier method. Multivariate analysis was performed using the Cox model.
   RESULTS. in the chemotherapy arm, the mean baseline, preradiation, and midradiation Hb levels were 13.6, 11.0, and 11.8 g/dL, respectively. In the radiotherapy arm, the mean baseline/preradiation and midradiation Hb levels were 13.7 and 12.9 g/dL, respectively. A midradiation Hb level less than or equal to11 g/dL was associated with significantly poorer 5-year local recurrence-free (60% vs. 80%; P = 0.0059) and disease-specific survival rates (51% vs. 68%; P = 0.001), with no difference in distant metastasis-free rates (69% vs. 67%; P = 0.83). No significant difference in treatment outcome according to baseline or preradiation Hb levels was noted. Multivariate analysis showed that a low midradiation Hb level, but not a low baseline or preradiation Hb level, was an independent predictor of local disease recurrence and malignancy-related death.
   CONCLUSIONS. The current study showed that midradiation Hb level was an important prognostic factor with respect to local control and survival in patients with NPC. The high incidence of anemia after chemotherapy has a negative impact on treatment Outcome, and this condition may reduce the benefit of induction chemotherapy. Attempts to correct anemia during radiation and the impact of anemia on treatment outcome requires further study. (C) 2004 American Cancer Society.
RI Chua, Daniel Tsin Tien/C-4253-2009
SN 0008-543X
PD JUL 15
PY 2004
VL 101
IS 2
BP 307
EP 316
DI 10.1002/cncr.20366
UT WOS:000222520500013
PM 15241828
ER

PT J
AU Plataniotis, GA
   Theofanopoulou, ME
   Kalogera-Fountzila, A
   Haritanti, A
   Ciuleanou, E
   Ghilezan, N
   Zamboglou, N
   Dimitriadis, A
   Sofroniadis, I
   Fountzilas, G
AF Plataniotis, GA
   Theofanopoulou, ME
   Kalogera-Fountzila, A
   Haritanti, A
   Ciuleanou, E
   Ghilezan, N
   Zamboglou, N
   Dimitriadis, A
   Sofroniadis, I
   Fountzilas, G
TI Prognostic impact of tumor volumetry in patients with locally advanced
   head-and-neck carcinoma (non-nasopharyngeal) treated by radiotherapy
   alone or combined radiochemotherapy in a randomized trial
SO INTERNATIONAL JOURNAL OF RADIATION ONCOLOGY BIOLOGY PHYSICS
AB Purpose: Tumor volume (TV) is one of the main reported factors determining the outcome of treatment in head-and-neck carcinomas. In this study, the prognostic impact of TV was explored in the context of a randomized trial with the patients assigned to receive standard radiotherapy (RT) alone or RT plus platinum compounds (RT alone, RT plus cisplatin, or RT plus carboplatin).
   Methods and Materials: The tumor outlines were traced and digitized on each pretreatment CT slice for each of the 101 patients studied. Taking into account the magnification factor of the scan and CT slice thickness, a computer with specifically designed software calculated the TV in cubic centimeters.
   Results: The median overall survival for the whole group of patients was 21.6 months (95% confidence interval, 13.0- 30.2) and the 3-year survival rate was 40%. The addition of platinum compounds to RT (Groups 2 and 3) significantly improved the survival rate (RT alone vs. RT plus cisplatin, hazard ratio 0.36, p = 0.002; RT alone vs. RT plus carboplatin, hazard ratio 0.53, p = 0.029). In univariate analysis, the most significant parameters for survival were treatment group, total gross tumor volume (TGTV), complete response, nodal GTV, primary GTV, and performance status. In multivariate analysis, treatment group, TGTV, gender, and primary site were independent prognostic factors for survival. A prognostic threshold of 22.8 cm(3) was detected for TGTV. Patients with a TGTV of <22.8 cm(3) were more likely to achieve a complete response and had a median survival of 45.3 months, and those with a TGTV >22.8 cm(3) had a median survival of 12.3 months (log-rank test, p = 0.0102).
   Conclusion: The prognostic significance of the TGTV was confirmed and a cutoff value of 22.8 cm(3) derived. Our data indicated that locally advanced head-and-neck carcinomas should not be treated by standard (once-daily) RT alone. Tumor size and disease subsite should be taken into account in future randomized trials to increase their statistical power. (C) 2004 Elsevier Inc.
SN 0360-3016
EI 1879-355X
PD JUL 15
PY 2004
VL 59
IS 4
BP 1018
EP 1026
DI 10.1016/j.ijrobp.2004.01.021
UT WOS:000222541300012
PM 15234035
ER

PT J
AU Chan, AT
   Ngan, R
   Teo, P
   Leung, SF
   Yiu, HY
   Yeo, W
   Mok, T
   Cheung, FY
   Kwan, W
   Zee, B
AF Chan, AT
   Ngan, R
   Teo, P
   Leung, SF
   Yiu, HY
   Yeo, W
   Mok, T
   Cheung, FY
   Kwan, W
   Zee, B
TI Final results of a phase III randomized study of concurrent weekly
   cisplatin-RT versus RT alone in locoregionally advanced nasopharyngeal
   carcinoma (NPC).
SO JOURNAL OF CLINICAL ONCOLOGY
CT 40th Annual Meeting of the American-Society-of-Clinical-Oncology
CY JUN 05-08, 2004
CL New Orleans, LA
SP Amer Soc Clin Oncol
RI Yeo, Winnie/R-4792-2018; Mok, Tony Shu Kam/B-2310-2019; Zee, Benny Chung
   Ying/G-5606-2017
OI Yeo, Winnie/0000-0002-0863-8469; Mok, Tony Shu Kam/0000-0002-8251-0551;
   Zee, Benny Chung Ying/0000-0002-7238-845X
SN 0732-183X
PD JUL 15
PY 2004
VL 22
IS 14
SU S
MA 5523
BP 493S
EP 493S
UT WOS:000223512401957
ER

PT J
AU Ozyar, E
   Gurkaynak, M
   Yildiz, F
   Atahan, IL
AF Ozyar, E
   Gurkaynak, M
   Yildiz, F
   Atahan, IL
TI Non-metastatic stage IV nasopharyngeal carcinoma patients: analysis of
   the pattern of relapse and survival
SO RADIOTHERAPY AND ONCOLOGY
AB Background and purpose: The objective of this study is to analyze the mode of recurrence patterns and survival of our 96 non-metastatic stage IVA and IVB nasopharyngeal carcinoma (NPC) patients.
   Patients and methods: A total of 234 previously untreated, histologically confirmed non-metastatic NPC patients were treated in our department between 1993 and 2001. Among them 96 patients (41%) were staged as IVA or B disease. All patients were uniformly staged using the fifth edition of AJCC/UICC staging system. There were 76 male and 20 female patients. Their ages ranged from 9 to 72 years (median age: 43.5). Histopathological diagnosis was WHO 2 and 3 in 89 (93%) patients. All patients were treated with external radiotherapy and 77 out of 96 patients (80%) with stage IV disease received either concomitant or ncoadjuvant cisplatin based combined chemotherapy regimens. Median follow-up time was 30 months (range: 4-101 months).
   Results: At the time of this analysis, 60 (62%) patients were alive and 48 of them were free of disease. Local recurrence rate was found to be significantly higher in stage IVA patients (28 vs. 11%, P = 0.02) and distant metastasis rate was significantly higher in stage IVB patients (40 vs. %8, P = 0.0001). The 3 year overall (OS), disease free (DFS), loco regional relapse free (LRRFS) and distant metastasis free survival (DMFS) rates were 71, 74, 77 and 94% for stage IVA and 60, 46, 77 and 58% for stage IVB patients, respectively. Three year LRFS rates for stage IVA and IVB were 77 and 89%, respectively (P = 0.1). Age older than 40 years was found to be statistically significant adverse prognostic factor both for OS (P = 0.01) and LRRFS (P = 0.005) in univariate analysis. Advanced N status was an unfavorable prognostic factor both for OS (P = 0.03), DFS (P = 0.0004) and DMFS (P = 0.0003). DMFS was adversely affected by the presence of cranial nerve palsy at diagnosis (P = 0.01), advanced T status (P = 0.03) and advanced N status (P = 0.0003). In univariate analysis treatment with chemotherapy was found to be an unfavorable prognostic factor for DMFS (P = 0.02). According to the multivariate analysis, older age (>40 year of age) was a significant independent prognostic factor for OS (P = 0.02), DFS (P = 0.05) and LRRFS (P = 0.01). Patients with advanced N status had worse OS (P = 0.03), DFS (P < 0.0001) and DMFS (P = 0.07). Patients treated with chemotherapy as an adjuvant to radiotherapy had tended to have a better DFS (P = 0.04).
   Conclusions: The local relapse was the major cause of failure in patients with stage IVA disease, and distant metastasis was the predominant treatment failure in stage IVB patients. While stage IVA patients may benefit more intensive local treatment strategies, stage IVB patients definitely need more systemic treatment. (C) 2004 Elsevier Ireland Ltd. All rights reserved.
RI Ozyar, Enis/C-6401-2015
OI Ozyar, Enis/0000-0002-9497-7976
SN 0167-8140
PD JUL
PY 2004
VL 72
IS 1
BP 71
EP 77
DI 10.1016/j.radonc.2004.02.012
UT WOS:000222735300009
PM 15236877
ER

PT J
AU Lu, JJ
   Shakespeare, TP
   Tan, LKS
   Goh, BC
   Cooper, JS
AF Lu, JJ
   Shakespeare, TP
   Tan, LKS
   Goh, BC
   Cooper, JS
TI Adjuvant fractionated high-dose-rate intracavitary brachytherapy after
   external beam radiotherapy in T1 and T2 nasopharyngeal carcinoma
SO HEAD AND NECK-JOURNAL FOR THE SCIENCES AND SPECIALTIES OF THE HEAD AND
   NECK
AB Background. The value of high-dose-rate intracavitary brachytherapy (HDRIB) for persistent or recurrent nasopharyngeal carcinoma has been well described; however, the benefit of routine adjuvant fractionated HDRIB following external beam radiation therapy (EBRT) has not been completely determined. The objective of this analysis was to evaluate the outcome of two fractions of adjuvant HDRIB treatment in T1 and T2 nasopharyngeal carcinoma.
   Methods. Thirty-three consecutive and nonselected patients who had T1 and T2 nondisseminated nasopharyngeal carcinoma were treated according to an IRB-approved institutional research protocol between March 1999 and July 2001. By the 1997 AJCC cancer staging classification, 22 patients (67%) had T1 disease and 11 patients (33%) had T2 disease.
   Seventeen of these patients who had stage I or stage II disease (ie, N0 or N1) were treated with EBRT followed by two fractions of adjuvant HDRIB (group 1); 16 patients who had stage III or IV disease (i.e., N2 or N3) were treated with concurrent cisplatin, EBRT and adjuvant HDRIB and subsequent adjuvant cisplatin and fluorouracil (5-FU) chemotherapy (group 2). EBRT was delivered by daily conventional fractionation to a total dose of 66 Gy to the primary tumor. Nodal disease received 66 Gy if it was less than 3 cm in maximum diameter and 70 Gy if larger or there was palpable residual disease after 66 Gy. A total of 10 Gy of HDRIB in two equal fractions of 5 Gy spaced 1 week apart was delivered starting 1 week after the completion of EBRT. All patients were assessed for treatment response, local control, survival, and toxicity.
   Results. The median follow up for all 29 surviving patients is 29 months (range, 17-38 months). One patient died 7 months and one died 18 months after radiation therapy from the effects of distant metastases; two died of unrelated causes. At the time of this analysis, one patient (3%) had persistent local disease and one patient (3%) developed pathologically confirmed local recurrence in the nasopharynx. In addition, one patient (3%) developed recurrence only in a neck node followed by distant metastasis, and two patients (6%) developed distant metastasis without locoregional relapse. The 2-year local control rate at the primary site was 93.6%, and the overall survival and disease-free survival rates were 82% and 74%, respectively.
   All patients experienced some degree of acute and/or late toxicity related to radiation therapy. Ten patients (30%) experienced grade 3 acute and/or late toxicity, and six patients (18%) developed grade 4 acute and/or late toxicity. No grade 5 toxicity occurred. No unexpected damage of structures within the HDRIB fields was detected.
   Conclusions. EBRT supplemented by two fractions of adjuvant HDRIB produced a 93.6% local control rate for T1 and T2 nasopharyingeal cancer at 2 years of follow-up, with acceptable rates of acute and late toxicity. Brief adjuvant HDRIB appears to permit dose escalation safely, even in patients who receive chemotherapy concurrently with conventional radiation therapy. This strategy needs to be optimized and then tested in a prospective randomized phase III trial to learn if it can improve outcome. (C) 2004 Wiley Periodicals, Inc.
SN 1043-3074
EI 1097-0347
PD MAY
PY 2004
VL 26
IS 5
BP 389
EP 395
DI 10.1002/hed.10398
UT WOS:000221236600001
PM 15122654
ER

PT J
AU Argiris, A
   Stenson, KM
   Brockstein, BE
   Mittal, BB
   Pelzer, H
   Kies, MS
   Jayaram, P
   Portugal, L
   Wenig, BL
   Rosen, FR
   Haraf, DJ
   Vokes, EE
AF Argiris, A
   Stenson, KM
   Brockstein, BE
   Mittal, BB
   Pelzer, H
   Kies, MS
   Jayaram, P
   Portugal, L
   Wenig, BL
   Rosen, FR
   Haraf, DJ
   Vokes, EE
TI Neck dissection in the combined-modality therapy of patients with
   locoregionally advanced head and neck cancer
SO HEAD AND NECK-JOURNAL FOR THE SCIENCES AND SPECIALTIES OF THE HEAD AND
   NECK
AB Purpose. The purpose of this study was to evaluate the role of neck lymph node (ND) in the combined dissection modality therapy for locoregionally advanced head and neck cancer.
   Methods. We identified patients with N2-N3 head and neck cancers who were enrolled in three consecutive multicenter phase 11 studies of concurrent chemoradiotherapy utilizing 5-fluorouracil and hydroxyurea on an alternate-week schedule with radiotherapy twice daily plus either cisplatin (C-FHX) or paclitaxel (T-FHX). Patients with unknown primary tumors, nasopharyngeal or paranasal sinus primaries, nonsquamous histology, progression or death during therapy, or incomplete therapy were excluded.
   Results. A total of 131 patients were analyzed. Seventy-nine percent had N2 stage. ND was performed in 92 patients (70%), either prior to enrollment (n = 31) or after chemoradiotherapy (n = 61). With a median follow-up of 4.6 years, the 5-year locoregional and neck progression-free survival (PFS) rates were higher in patients with ND versus patients without ND: 88% versus 74% (p =.02) and 99% versus 82% (p =.0007), respectively; there was also a trend toward improved overall survival (OS) with ND, but PFS and distant PFS were comparable. In the subset of patients with N3 disease, ND was associated not only with better locoregional control but also with improved distant PFS. However, in patients with clinical complete response (n = 92), no significant differences in PFS (68% vs 75% at 5 years, p =.53) or any other survival parameters with or without ND were observed.
   Conclusions. ND improves neck control and is required for patients with clinically residual disease or N3 neck cancer but has no significant impact on the outcome of patients with N2 stage disease who are rendered clinically disease-free with intensive concurrent chemoradiotherapy. (C) 2004 Wiley Periodicals, Inc.
RI Vokes, Everett/Q-2146-2019
SN 1043-3074
PD MAY
PY 2004
VL 26
IS 5
BP 447
EP 455
DI 10.1002/hed.10394
UT WOS:000221236600009
PM 15122662
ER

PT J
AU Chua, DTT
   Nicholls, JM
   Sham, JST
   Au, GKH
AF Chua, DTT
   Nicholls, JM
   Sham, JST
   Au, GKH
TI Prognostic value of epidermal growth factor receptor expression in
   patients with advanced stage nasopharyngeal carcinoma treated with
   induction chemotherapy and radiotherapy
SO INTERNATIONAL JOURNAL OF RADIATION ONCOLOGY BIOLOGY PHYSICS
AB Purpose: A retrospective study was performed to correlate the expression of epidermal growth factor receptor (EGFR) with treatment outcome in advanced stage nasopharyngeal carcinoma (NPC).
   Methods and Materials: The study population comprised 54 of 92 patients with American joint Committee on Cancer Stage III-IV NPC with sufficient pretreatment tumor biopsy specimens for study. Immunohistochemical staining was performed to evaluate the extent and intensity of EGFR expression. All patients were treated by induction chemotherapy with two to three cycles of cisplatin 60 mg/m(2) and epirubicin 110 mg/m(2) every 3 weeks followed by radiotherapy. The median follow-up time was 52 months for all patients and 99 months for surviving patients.
   Results: EGFR expression was present in 89% of cases. EGFR intensity was negative in 11%, weak in 43%, moderate in 13%, and strong in 33%. The EGFR extent was < 5% in 15%, greater than or equal to5% but <25% in 13%, and greater than or equal to25% in 72%. No correlation was found between EGFR expression and T stage, N stage, stage group, nodal size, gender. and age. No statistically significant differences in chemotherapy response rates were found in patients with different EGFR intensity and extent. EGFR extent greater than or equal to25% was associated with a significantly poorer treatment outcome. The 5-year disease-specific survival, relapse-free survival, locoregional relapse-free, and distant metastasis-free rate in patients with EGFR extent greater than or equal to25% was 48%, 36%, 60%, and 55%, respectively. The corresponding rates in patients with EGFR extent <25% were 86%, 80%, 93%, and 86%. The differences were all statistically significant, except for distant metastasis. No statistically significant differences in relapse-free and disease-specific survival rates were found among patients with differing EGFR intensity. In multivariate analysis, EGFR extent was the only independent factor that predicted for disease relapse, locoregional failure, and cancer death.
   Conclusion: Our study results showed that EGFR expression was common in advanced stage NPC, and the expression did not correlate with tumor or nodal stage. Correlative analysis showed that EGFR extent was a strong, independent prognostic factor that determined locoregional control, relapse-free survival, and disease-specific survival in Stage III-IV NPC treated with induction chemotherapy and radiotherapy. Our findings suggest that EGFR expression status can identify a subgroup of patients within advanced stage disease that will have a poor outcome after induction chemotherapy and radiotherapy. Whether this patient subgroup will benefit front an alternate treatment strategy and anti-EGFR-targeted treatment requires additional studies. (C) 2004 Elsevier Inc.
RI Chua, Daniel Tsin Tien/C-4253-2009; Nicholls, John Malcolm/C-4375-2009
OI Nicholls, John Malcolm/0000-0001-7217-7444
SN 0360-3016
EI 1879-355X
PD MAY 1
PY 2004
VL 59
IS 1
BP 11
EP 20
DI 10.1016/j.ijrobp.2003.10.038
UT WOS:000221047500004
PM 15093894
ER

PT J
AU Chua, DTT
   Sham, JST
   Au, GKH
AF Chua, DTT
   Sham, JST
   Au, GKH
TI Concurrent chemoirradiation with cisplatin followed by adjuvant
   chemotherapy with ifosfamide, 5-fluorouracil, and leucovorin for stage
   IV nasopharyngeal carcinoma
SO HEAD AND NECK-JOURNAL FOR THE SCIENCES AND SPECIALTIES OF THE HEAD AND
   NECK
AB Background. To evaluate the toxicity and efficacy of concurrent chemoirradiation with cisplatin followed by adjuvant ifosfamide, 5-fluorouracil and leucovorin in patients with stage IVb nasopharyngeal carcinoma (NPC).
   Patients and Methods. Between October 1998 and August 2001, 35 Chinese patients with stage IVb NPC (N3a:12, N3b:23) were treated with by concurrent chemoirradiation using cisplatin 100 mg/m(2) on days 1, 22, and 43 of radiotherapy, followed by adjuvant chemotherapy with 1.4 g/m(2) ifosfamide, 450 mg/m(2) 5-fluorouracil, and 20 mg/m(2) leucovorin daily for 5 days and repeated every 3 weeks for three cycles. Radiotherapy was given using standard fractionation at 2 Gy/day to a total of 68 Gy to the nasopharynx and 66 Gy to the neck.
   Results. All patients completed the prescribed radiotherapy. Twenty-three patients (66%) completed all scheduled cycles of chemotherapy. The compliance rate for concurrent and adjuvant chemotherapy was 71% and 80%, respectively. Grade 3 mucositis occurred in 37%, and grade 3 dermatitis occurred in 11.5% during radiotherapy. Grade 3 neutropenia occurred in 17% during concurrent chemotherapy, and grade 3-4 neutropenia occurred in 48.5% during adjuvant chemotherapy. There were no treatment-related deaths. With a median follow-up of 31 months, the 3-year relapse-free rate was 60%, and the 3-year overall survival rate was 74%. Locoregional control was excellent, with a 3-year local and nodal relapse-free rate of 91% and 83%, respectively. Eleven patients (31%) had developed distant metastases, and the 3-year distant metastasis-free rate was 66%.
   Conclusions. The chemotherapy regimen tested is practical with an acceptable compliance rate. Despite having a more advanced stage disease, the observed outcome of our patients seems to be comparable with other series using platinum-based adjuvant chemotherapy. Further investigation to confirm the benefit of using the study regimen in advanced stage NPC is warranted. (C) 2004 Wiley Periodicals, Inc.
RI Chua, Daniel Tsin Tien/C-4253-2009
SN 1043-3074
PD FEB
PY 2004
VL 26
IS 2
BP 118
EP 126
DI 10.1002/hed.10362
UT WOS:000188613800003
PM 14762880
ER

PT J
AU Fountzilas, G
   Ciuleanu, E
   Dafni, U
   Plataniotis, G
   Kalogera-Fountzila, A
   Samantas, E
   Athanassiou, E
   Tzitzikas, J
   Ciuleanu, T
   Nikolaou, A
   Pantelakos, P
   Zaraboukas, T
   Zamboglou, N
   Daniilidis, J
   Ghilezan, N
AF Fountzilas, G
   Ciuleanu, E
   Dafni, U
   Plataniotis, G
   Kalogera-Fountzila, A
   Samantas, E
   Athanassiou, E
   Tzitzikas, J
   Ciuleanu, T
   Nikolaou, A
   Pantelakos, P
   Zaraboukas, T
   Zamboglou, N
   Daniilidis, J
   Ghilezan, N
TI Concomitant radiochemotherapy vs radiotherapy alone in patients with
   head and neck cancer - A hellenic cooperative oncology group phase III
   study
SO MEDICAL ONCOLOGY
CT 39th Annual Meeting of the American-Society-of-Clinical-Oncology
CY MAY 31-JUN 03, 2003
CL CHICAGO, IL
SP Amer Soc Clin Oncol
AB The primary objective of the present randomized phase III trial was to compare the 3-yr survival rate of patients treated with standard fractionated radiotherapy (RT) alone or with the same RT concomitantly with cisplatin (DDP) or carboplatin (Cb). From January 1995 until July 1999, 124 patients with histologically proven locally advanced non-nasopharyngeal head and neck cancer (HNC) were randomized to receive either RT monotherapy (70 Gy, Group A) or the same RT concomitantly with DDP (100 mg/m(2) on d 2, 22, 42, Group B) or Cb (7 AUC on d 2, 22, 42, Group Q. There were no significant differences in complete response rates between patients treated with RT alone or combined chemoradiotherapy. However, median time to progression (TTP) and overall survival (OS) were significantly longer in patients treated with concomitant chemoradiotherapy. Thus, median TTP was 6.3, 45.2, and 17.7 mo in groups A, B, and C respectively (p = 0.0002). Similarly, median OS was 12.2, 48.6, and 24.5 mo, respectively (p = 0.0003). At 3 yr follow-up, 17.5% of patients in group A were alive compared to 52% in group B and 42% in group C (p < 0.001). Patients treated with concomitant chemoradiotherapy experienced more frequently severe hematological toxicity. Also, severe nausea/vomiting was more pronounced in group B, as expected. The present study clearly demonstrated that concomitant chemoradiotherapy with platinum analogs significantly prolongs 3-yr survival and median OS in patients with locally advanced HNC compared to conventional RT alone.
RI Dafni, Ourania/AAH-4453-2019; Ciuleanu, Tudor Eliade/C-3996-2011;
   Ciuleanu, Tudor-Eliade/ABH-8452-2020
OI Dafni, Ourania/0000-0003-4367-4497; Ciuleanu, Tudor
   Eliade/0000-0003-0958-5597
SN 1357-0560
PY 2004
VL 21
IS 2
BP 95
EP 107
DI 10.1385/MO:21:2:095
UT WOS:000223195100001
PM 15299181
ER

PT J
AU Palazzi, M
   Guzzo, M
   Bossi, P
   Tomatis, S
   Cerrotta, A
   Cantu, G
   Locati, LD
   Licitra, L
AF Palazzi, M
   Guzzo, M
   Bossi, P
   Tomatis, S
   Cerrotta, A
   Cantu, G
   Locati, LD
   Licitra, L
TI Regionally advanced nasopharyingeal carcinoma: Long-term outcome after
   sequential chemotherapy and radiotherapy
SO TUMORI
AB Aims and background: To evaluate the long-term clinical outcome of 61 patients with regionally advanced nasopharyngeal carcinoma treated with sequential chemotherapy and radiotherapy within a phase II trial.
   Methods: The trial evaluated a combined modality regimen including 3 cycles of induction polychemotherapy (epirubicin 70 mg/m(2) d1, and cisplatin 100 mg/m(2) d1, both recycled every 3 weeks) followed by definitive radiotherapy to the primary site (64-70 Gy) and the neck (50-70 Gy). Patients included in the trial had pathologically confirmed nasopharyngeal carcinoma; stage (UICC 1987) T-any, N2-3, MO; ECOG performance status 0-1. Sixty-one patients were enrolled between 1990 and 1996; stage according to UICC 1997 was IIb in 8%, III in 36% and IV in 56% of the patients; histology was WHO type 1-2 in 11% and WHO type 3 in 89% of cases. Minimum follow-up of 33 surviving patients is 5.2 years.
   Results: Clinical failure has been observed in 30 patients (49%): initial failure, observed within the third year of follow-up in all but one case, was local alone in 6 (20%), regional alone in 10 (33%), local and regional in 1 (3%), regional and distant in 1 (3%), and distant alone in 12 patients (40%). Seven patients received salvage surgery to the neck, 2 of them still disease-free at 10 and 11 years from salvage surgery; 4 patients with an isolated local relapse were re-irradiated, and one of them was alive and well at 6.5 years from salvage radiation. At 5-year local control, regional control and distant metastasis-free rates were 83%, 74% and 73%, respectively; overall and disease-free survival were 64% and 51%. Late effects of initial treatment, as evaluated in 30 patients surviving 5 years without relapse, were generally acceptable, but some degree of xerostomia, dental damage, trismus and hearing loss were reported by a significant proportion of patients (respectively 100%, 88%,76% and 86%).
   Conclusions: In our experience, long-term clinical cure of regionally advanced nasopharyngeal carcinoma was obtained in 51% of cases treated with chemotherapy and radiotherapy. Salvage treatments (neck surgery, local re-irradiation) are worthy, as they increase the cure rate by approximately 10%, raising 5-year survival to over 60%. Late effects are significant, calling for refinements in radiation technique, better integration with chemotherapy to possibly decrease the need for higher radiation dose, and/or use of effective radioprotectants.
RI Cerrotta, Annamaria/D-8063-2017; Tomatis, Stefano/AAA-6002-2021; Bossi,
   Paolo/D-1807-2017; Locati, Laura D/B-8163-2017; Licitra, Lisa
   F/C-6271-2017; Guzzo, Marco/K-6662-2017
OI Cerrotta, Annamaria/0000-0001-7926-3716; Bossi,
   Paolo/0000-0003-0135-0224; Locati, Laura D/0000-0003-3315-2580; Licitra,
   Lisa F/0000-0003-0623-4118; Guzzo, Marco/0000-0002-7153-6406; Tomatis,
   Stefano/0000-0002-4791-0373
SN 0300-8916
PD JAN-FEB
PY 2004
VL 90
IS 1
BP 60
EP 65
DI 10.1177/030089160409000114
UT WOS:000221284500013
PM 15143974
ER

PT J
AU Isobe, K
   Kawakami, H
   Uno, T
   Yasuda, S
   Aruga, T
   Ueno, N
   Kawata, T
   Ito, H
AF Isobe, K
   Kawakami, H
   Uno, T
   Yasuda, S
   Aruga, T
   Ueno, N
   Kawata, T
   Ito, H
TI Concurrent chemoradiotherapy for locoregionally advanced nasopharyngeal
   carcinoma: is Intergroup Study 0099 feasible in Japanese patients?
SO JAPANESE JOURNAL OF CLINICAL ONCOLOGY
AB Background: Since the publication of the significant results of the Intergroup Study 0099 (IGS) in 1998, radical radiation therapy (RT) with concurrent and adjuvant chemotherapy has become the standard care for patients with locoregionally advanced nasopharyngeal carcinoma (NPC) in the United States. An update in 2001 further strengthened the findings of the interim analysis, however, no prospective randomized trials other than this study have confirmed the feasibility of this strategy.
   Methods: We attempted to adopt the same combined modality treatment for three consecutive Japanese patients with locoregionally advanced NPC to evaluate its toxicity and efficacy. They were planned to receive radical RT concurrently with cisplatin every 3 weeks, and to receive adjuvant chemotherapy thereafter.
   Results: The hematological toxicities were mild and well tolerated in all three patients; however, they all experienced severe (grade 3 and/or 4) skin reactions, pharyngitis and dysphagia, which led to the discontinuation of the planned chemotherapy. They were able to complete RT without treatment breaks, and all three patients achieved complete response at the end of treatment. However, two experienced recurrences after 8 and 10 months, respectively, and died of their disease.
   Conclusions: Due to these severe acute adverse events, poor compliance and unsatisfactory outcomes, we have concluded that physicians should be careful in applying the concurrent chemoradiotherapy protocol employed by the IGS for locoregionally advanced Japanese NPC patients.
SN 0368-2811
PD OCT
PY 2003
VL 33
IS 10
BP 497
EP 500
DI 10.1093/jjco/hyg094
UT WOS:000187669800002
PM 14623916
ER

PT J
AU Le, QT
   Tate, D
   Koong, A
   Gibbs, IC
   Chang, SD
   Adler, JR
   Pinto, HA
   Terris, DJ
   Fee, WE
   Goffinet, DR
AF Le, QT
   Tate, D
   Koong, A
   Gibbs, IC
   Chang, SD
   Adler, JR
   Pinto, HA
   Terris, DJ
   Fee, WE
   Goffinet, DR
TI Improved local control with stereotactic radiosurgical boost in patients
   with nasopharyngeal carcinoma
SO INTERNATIONAL JOURNAL OF RADIATION ONCOLOGY BIOLOGY PHYSICS
CT 44th Annual Meeting of the
   American-Society-for-Therapeutic-Radiology-and-Oncology
CY OCT 06-10, 2002
CL NEW ORLEANS, LOUISIANA
SP Amer Soc Therapeut Radiol & Oncol
AB Purpose: Treatment of nasopharyngeal carcinoma using conventional external beam radiotherapy (EBRT) alone is associated with a significant risk of local recurrence. Stereotactic radiosurgery (STR) was used to boost the tumor site after EBRT to improve local control.
   Methods and Materials: Forty-five nasopharyngeal carcinoma patients received a STR boost after EBRT at Stanford University. Seven had T1, 16 had T2, 4 had T3, and 18 had T4 tumors (1997 American Joint Commission on Cancer staging). Ten had Stage II, 8 had Stage III, and 27 had Stage IV neoplasms. Most patients received 66 Gy of EBRT delivered at 2 Gy/fraction. Thirty-six received concurrent cisplatin-based chemotherapy. STR was delivered to the primary site 4-6 weeks after EBRT in one fraction of 7-15 Gy.
   Results: At a medium follow-up of 31 months, no local failures had occurred. The 3-year local control rate was 100%, the freedom from distant metastasis rate was 69%, the progression-free survival rate was 71%, and the overall survival rate was 75%. Univariate and multivariate analyses revealed N stage (favoring N0-N1, p = 0.02, hazard ratio [HR] 4.2) and World Health Organization histologic type (favoring type III, p = 0.002, HR 13) as significant factors for freedom from distant metastasis. World Health Organization histologic type (p = 0.004, HR 10.5) and age (p = 0.01, HR 1.07/y) were significant factors for survival. Late toxicity included transient cranial nerve weakness in 4, radiation-related retinopathy in 1, and asymptomatic temporal lobe necrosis in 3 patients who originally had intracranial tumor extension.
   Conclusion: STIR boost after EBRT provided excellent local control in nasopharyngeal carcinoma patients. The incidence of late toxicity was acceptable. More effective systemic treatment is needed to achieve improved survival. (C) 2003 Elsevier Inc.
OI Koong, Albert/0000-0001-9824-1643
SN 0360-3016
PD JUL 15
PY 2003
VL 56
IS 4
BP 1046
EP 1054
DI 10.1016/S0360-3016(03)00117-2
UT WOS:000183937500018
PM 12829140
ER

PT J
AU Lin, JC
   Jan, JS
   Chen, KY
   Hsu, CY
   Liang, WM
   Wang, WY
AF Lin, JC
   Jan, JS
   Chen, KY
   Hsu, CY
   Liang, WM
   Wang, WY
TI Outpatient weekly 24-hour infusional adjuvant chemotherapy of cisplatin,
   5-fluorouracil, and leucovorin for high-risk nasopharyngeal carcinoma
SO HEAD AND NECK-JOURNAL FOR THE SCIENCES AND SPECIALTIES OF THE HEAD AND
   NECK
AB Background. Distant metastasis rather than locoregional recurrence is the major site of failure after adequate radiotherapy in nasopharyngeal carcinoma (NPC). The aim of this study is to evaluate the toxicity and survival of outpatient weekly 24-hour infusion adjuvant chemotherapy for NPC patients with high-risk of distant failure.
   Methods. Our definition of high-risk NPC included patients with (1) 1992 AJCC staging system of N3, T4N2, or N2 with one of nodal size > 4 cm; (2) supraclavicular node metastasis; and (3) residual disease after radiotherapy or neck relapse. From August 1994 to August 1997, 41 NPC patients matching the preceding criteria agreed to receive weekly PFL (cisplatin 25 mg/m(2), 5-fluorouracil 1250 mg/m(2), and leucovorin 120 mg/m(2)) adjuvant chemotherapy for a total of 18 weeks. Clinical data of another 88 patients with similar disease status who did not receive adjuvant chemotherapy during the same period were collected and analyzed for comparison. Survival analysis was investigated by the Kaplan-Meier method and the Cox proportional hazards model.
   Results. A total of 700 weekly chemotherapy doses was delivered to 41 patients. The ratio of actual/planned dose delivery was 94.9%. Grade 3-4 toxicity of adjuvant chemotherapy included leucopenia (7.3%), anemia (2.4%), thrombocytopenia (2.4%), and nausea/vomiting (2.4%). After a median follow-up of 70 months, 26.8% (11 of 41) and 47.7% (42 of 88) of patients in PFL and no adjuvant chemotherapy groups had distant metastasis (p =.0247). The 5-year metastasis-free survival rates were 71.9% for the PFL group compared with 48.4% for no adjuvant chemotherapy patients (p =.0187). The 5-year overall survival rates were 53.7% (PFL group) and 38.3% (no adjuvant chemotherapy group), respectively (p =.0666). Multivariate Cox analysis showed PFL adjuvant chemotherapy was the independent factor that predicted metastasis-free survival after adjustment for other variables.
   Conclusions. Outpatient weekly 24-hour continuous infusion PFL adjuvant chemotherapy is a well-tolerated regimen with promising results in high-risk NPC patients and merits investigation in phase III studies. (C) 2003 Wiley Periodicals, Inc.
SN 1043-3074
EI 1097-0347
PD JUN
PY 2003
VL 25
IS 6
BP 438
EP 447
DI 10.1002/hed.10238
UT WOS:000182943300004
PM 12784235
ER

PT J
AU Trotti, A
   Bellm, LA
   Epstein, JB
   Frame, D
   Fuchs, HJ
   Gwede, CK
   Komaroff, E
   Nalysnyk, L
   Zilberberg, MD
AF Trotti, A
   Bellm, LA
   Epstein, JB
   Frame, D
   Fuchs, HJ
   Gwede, CK
   Komaroff, E
   Nalysnyk, L
   Zilberberg, MD
TI Mucositis incidence, severity and associated outcomes in patients with
   head and neck cancer receiving radiotherapy with or without
   chemotherapy: a systematic literature review
SO RADIOTHERAPY AND ONCOLOGY
AB Background and purpose: To determine the frequency of mucositis and associated outcomes in patients receiving radiotherapy (RT) for head and neck cancer through a systematic review of recently published literature.
   Materials and methods: According to the study protocol, databases were searched for randomized clinical trials (English only, 1996-1999) of patients with head and neck cancer receiving RT with or without chemotherapy that reported one or more outcomes of interest.
   Results: Thirty-three studies (n = 6181 patients) met inclusion criteria. Mucositis was defined using a variety of scoring systems. The mean incidence was 80%. Over one-half of patients (56%) who received altered fractionation RT (RT-AF) experienced severe mucositis (grades 3-4) compared to 34% of patients who received conventional RT. Rates of hospitalization due to mucositis, reported in three studies (n = 700), were 16% overall and 32% for RT-AF patients. Eleven percent of patients had RT regimens interrupted or modified because of mucositis in five studies (n = 1267) reporting this outcome. Data insufficiency or heterogeneity prohibited analysis of mucositis severity and other associated outcomes, such as oral pain, dysphagia and opioid use.
   Conclusions: Mucositis is a frequent, severe toxicity in patients treated with RT for head and neck cancer. While it appears that mucositis may lead to hospitalization and treatment interruptions, its overall impact on outcomes has not been adequately investigated. (C) 2002 Elsevier Science Ireland Ltd. All rights reserved.
RI Quinn, Gwendolyn P/H-7673-2019
OI Bellm, Lisa/0000-0002-2878-3639
SN 0167-8140
EI 1879-0887
PD MAR
PY 2003
VL 66
IS 3
BP 253
EP 262
DI 10.1016/S0167-8140(02)00404-8
UT WOS:000183860200002
PM 12742264
ER

PT J
AU Lin, JC
   Jan, JS
   Hsu, CY
   Liang, WM
   Jiang, RS
   Wang, WY
AF Lin, JC
   Jan, JS
   Hsu, CY
   Liang, WM
   Jiang, RS
   Wang, WY
TI Phase III study of concurrent chemoradiotherapy versus radiotherapy
   alone for advanced nasopharyngeal carcinoma: Positive effect on overall
   and progression-free survival
SO JOURNAL OF CLINICAL ONCOLOGY
AB Purpose : Nasopharyngeal carcinoma (NPC) is a radiosensitive and chemosensitive tumor. This randomized phase III trial compared concurrent chemoradiotherapy (CCRT) versus radiotherapy (RT) alone in patients with advanced NPC.
   Patients and Methods: From December 1993 to April 1999, 284 patients with 1992 American Joint Committee on Cancer stage III to IV (MO) NPC were randomly allocated into two arms. Similar dosage and fractionation of RT was administered in both arms. The investigational arm received two cycles of concurrent chemotherapy wit h cisplatin 20 Mg/m(2)/d plus fluorouracil 400 Mg/m(2)/d by 96-hour continuous infusion during the weeks 1 and 5 of RT. Survival analysis was estimated by the Kaplan-Meier method and compared by the log-rank test.
   Results: Baseline patient characteristics were comparable in both arms. After a median follow-up of 65 months, 26.2% (37 of 141) and 46.2% (66 of 143) of patients developed tumor relapse in the CCRT and RT-alone groups, respectively. The 5-year overall survival rates were 72.3% for the CCRT arm and 54.2% for the RT-only arm (P =.0022). The 5-year progression-free survival rates were 71.6% for the CCRT group compared with 53.00% for the RT-only group (P =.0012). Although significantly more toixicity was noted in the CCRT arm, including leukopenia and emesis, compliance with the combined treatment was good. The second cycle of concurrent chemotherapy was refused by nine patients and was delayed for a I week for another nine patients. There were no treatment-related deaths in either arm.
   Conclusion: We conclude that CCRT is superior to RT alone for patients with advanced NPC in endemic areas.
OI Jiang, Rong-San/0000-0002-8280-6029
SN 0732-183X
EI 1527-7755
PD FEB 15
PY 2003
VL 21
IS 4
BP 631
EP 637
DI 10.1200/JCO.2003.06.158
UT WOS:000181002500011
PM 12586799
ER

PT J
AU Fuchs, S
   Rodel, C
   Brunner, T
   Iro, H
   Niedobitek, G
   Sauer, R
   Grabenbauer, GG
AF Fuchs, S
   Rodel, C
   Brunner, T
   Iro, H
   Niedobitek, G
   Sauer, R
   Grabenbauer, GG
TI Patterns of failure following radiation with and without chemotherapy in
   patients with nasopharyngeal carcinoma
SO ONKOLOGIE
AB Purpose: Aim of this study was to retrospectively evaluate patterns of failure, results, and prognostic factors for patients with nasopharyngeal cancer (NPC) following radiotherapy (RT) with and without concurrent chemotherapy (RCT). Patients and Methods: Between 1978 and 1999, a total of 101 patients with NPC were treated in our hospital, of whom 53 received external megavoltage RT alone with a median total dose of 76 Gy (1978-1988), and 48 patients had RCT (1989-1999). For RCT a combination of 5-FU and cisplatin was used together with a median total dose of 72 Gy. Patterns of relapse, survival rates and toxicity as well as prognostic factors were evaluated retrospectively. Results: RCT was associated with a marked reduction in distant metastases: 6/48 (13%) vs. 17/53 (32%) after RT alone. Locoregional tumor persistence was only marginally lower with RCT: 10/48 (21%) vs. 17/53 (32%) following RT. Patients with RCT demonstrated a survival advantage compared to those with RT alone (5-year overall survival (OS): 64% vs. 44%, p = 0.1). OS, disease-specific survival and locoregional control rates were 53, 57, and 78% at 5 years and 47, 51 and 78% at 10 years, respectively. OS was significantly affected by histology (p = 0.007), the patients' age (p = 0.009) and gender (p = 0.01). Conclusion: This retrospective study provides further evidence that both reduction of distant metastasis and enhanced local tumor control by combined radiochemotherapy may be associated with improved survival rates in NPC compared to radiation alone. Concurrent RCT is therefore considered the preferable treatment option, however, confirmation in randomized trials is still warranted.
OI Niedobitek, Gerald/0000-0003-4474-1882
SN 0378-584X
EI 1423-0240
PD FEB
PY 2003
VL 26
IS 1
BP 12
EP 18
DI 10.1159/000069858
UT WOS:000181695300001
PM 12624512
ER

PT J
AU Lin, JC
   Jan, JS
   Hsu, CY
   Jiang, RS
   Wang, WY
AF Lin, JC
   Jan, JS
   Hsu, CY
   Jiang, RS
   Wang, WY
TI Outpatient weekly neoadjuvant chemotherapy followed by radiotherapy for
   advanced nasopharyngeal carcinoma: high complete response and low
   toxicity rates
SO BRITISH JOURNAL OF CANCER
AB Nasopharyngeal carcinoma (NPC) is a radiosensitive and chemosensitive tumour. The aim of this prospective study is to evaluate the toxicity and efficacy of an outpatient weekly neoadjuvant chemotherapy (NeoCT) plus radiotherapy for advanced NPC. From November 1998 to August 2001, 90 NPC patients meeting the following criteria were treated: (1) neck node >6cm; (2) supraclavicular node metastasis; (3) skull base destruction/intracranial invasion plus multiple nodes metastasis; (4) multiple neck nodes 2 metastasis with one of nodal size > 4 cm; or (5) elevated serum LDH level. The NeoCT consists of cisplatin 60 mg m(-2), alternating with 5-fluorouracil 2500 mg m(-2) plus leucovorin 250 mg m(-2) (P-FL) by an outpatient weekly schedule for a total of 10 weeks. Local radiotherapy greater than or equal to70 Gy by conventional fractionation was delivered within I week after NeoCT. Patient compliance was rather good. Grade 3-4 toxicity of NeoCT included leucopaenia (7.8%), anaemia (18.9%), thrombocytopaenia (3.3%), nausea/vomiting (4.4%), and weight loss (1.1%). Response evaluated after NeoCT showed 73.3% complete response (CR) rate of primary tumour, 71.1% CR rate of neck nodes, and an overall CR rate of 57.8%. In all, 88 out of 90 patients received rebiopsy of primary tumour and 55 patients (62.5%) revealed pathological CR. After a median follow-up time of 24 months, one persistent disease and 18 relapses were noted. The 2-year nasopharynx disease-free, neck disease-free, distant disease-free, over-all, and progression-free survival rates are 98.9, 95.9, 80.0, 92.1, and 77.5%, respectively. Preliminary data of the current study show that P-FL NeoCT plus radiotherapy is a low-toxic regimen with promising results on very advanced NPC patients and merits to be investigated in phase III trials. (C) 2003 Cancer Research UK.
OI Jiang, Rong-San/0000-0002-8280-6029
SN 0007-0920
PD JAN 27
PY 2003
VL 88
IS 2
BP 187
EP 194
DI 10.1038/sj.bjc.6600716
UT WOS:000181354700005
PM 12610501
ER

PT J
AU Haddad, R
   Colevas, AD
   Tishler, R
   Busse, P
   Goguen, L
   Sullivan, C
   Norris, CM
   Lake-Willcutt, B
   Case, MA
   Costello, R
   Posner, M
AF Haddad, R
   Colevas, AD
   Tishler, R
   Busse, P
   Goguen, L
   Sullivan, C
   Norris, CM
   Lake-Willcutt, B
   Case, MA
   Costello, R
   Posner, M
TI Docetaxel, cisplatin, and 5-fluorouracil-based induction chemotherapy in
   patients with locally advanced squamous cell carcinoma of the head and
   neck - The Dana Farber Cancer Institute experience
SO CANCER
AB BACKGROUND. The authors conducted a series of four Phase I-II trials of high-dose and intermediate-dose docetaxel, cisplatin, and 5-fluorouracil (TPF)-based induction chemotherapy for patients with advanced squamous cell carcinoma of the head and neck (SCCHN). The chemotherapy regimens and response rates for each trial were published previously. In the current analysis, the authors report the data on long-term survival, patterns of failure, and morbidity among the patients who were treated at their institution.
   METHODS. A total of 101 patients with Previously untreated, locally advanced, curable SCCHN were entered onto the studies. Overall, 68 patients (67%) had N2-N3 disease, and 86 patients (85%) had Stage IV disease. Patients were treated with combinations of TPF with or without leucovorin. Cycles were repeated every 21-28 days for a total of 3 cycles followed by hyperfractionated radiotherapy.
   RESULTS. After a median follow-up of 49 months, 65 patients (64%) remain alive with no evidence of disease (NED), and 3 patients remain alive with disease, for an overall survival rate of 67% (68 patients). Twenty-six patients had locoregional recurrences (LRR), and 5 patients had both LRR and distant metastasis (DM). Only five patients had DM as the sole site of failure. Four patients underwent salvage surgery at the primary site and remain alive with NED. Excluding 17 patients with nasopharyngeal carcinoma, of 84 patients, 55 patients remain alive with NED (65%). Notably, 43 of 84 patients (51%) had oropharyngeal primary tumors, and 30 of those patients remain alive with NED (70%). Significant morbidity was low, with two treatment-related deaths. All but two of the surviving patients are able to swallow and had their feeding tubes removed.
   CONCLUSIONS. These data suggest that docetaxel adds incrementally to the efficacy of cisplatin and fluorouracil. Local-regional failures continue to be the major impediment to cure in these patients. Given the increase in local-regional dose intensity with chemoradiation, sequential treatment plans that integrate induction chemotherapy and chemoradiotherapy seem to be the logical next step.
RI colevas, alexander/AAP-2415-2021
OI Haddad, Robert/0000-0003-1413-0079
SN 0008-543X
PD JAN 15
PY 2003
VL 97
IS 2
BP 412
EP 418
DI 10.1002/cncr.11063
UT WOS:000180401600009
PM 12518365
ER

PT J
AU Marcu, L
   van Doorn, T
   Olver, I
AF Marcu, L
   van Doorn, T
   Olver, I
TI Cisplatin and radiotherapy in the treatment of locally advanced head and
   neck cancer - A review of their cooperation
SO ACTA ONCOLOGICA
AB A review of the published literature has been undertaken to ascertain the trends in treatment schedules of unresectable head and neck cancer (HNC) using cisplatin in conjunction with radiotherapy. In addition, four trials were reviewed where cisplatin was examined as a single agent without radiotherapy, demonstrating that cisplatin alone has a palliative effect only, and for a curative intent should be used in combination with radiation. Of the numerous clinical trials published on such combined chemo-radiotherapy, 16 were selected for analysis fulfilling the following criteria: cisplatin used as the sole chemotherapeutic agent in combination with radiation for patients with unresectable squamous cell carcinomas of the head and neck, with no previous treatment for the same malignancy. Daily low-dose cisplatin performed in 6 out of the 16 trials demonstrated increased tumour control with less toxicity as compared to weekly high-dose drug delivery. The increased tumour control with a daily low-dose schedule reflects the observation that cisplatin dissociates from the DNA in 24 h. Other cisplatin properties (e.g. radiosensitizing) also have the potential to influence chemo-radiotherapy treatment outcomes. There is significant scope to further optimize the treatment schedule for the unresectable HNC through detailed study of the pharmacokinetics and radiobiology of combined chemo-radiotherapy.
RI Marcu, Loredana/B-9582-2011; Olver, Ian/I-1518-2015
OI Marcu, Loredana/0000-0002-6703-979X; Olver, Ian/0000-0001-5478-1576
SN 0284-186X
PY 2003
VL 42
IS 4
BP 315
EP 325
DI 10.1080/02841860310004364
UT WOS:000184142200008
PM 12899503
ER

PT J
AU Zackrisson, B
   Mercke, C
   Strander, H
   Wennerberg, J
   Cavallin-Stahl, E
AF Zackrisson, B
   Mercke, C
   Strander, H
   Wennerberg, J
   Cavallin-Stahl, E
TI A systematic overview of radiation therapy effects in head and neck
   cancer
SO ACTA ONCOLOGICA
AB A systematic review of radiation therapy trials in several turnout types was performed by The Swedish Council of Technology Assessment in Health Care (SBU). The procedures for evaluation of the scientific literature are described separately (Acta Oncol 2003; 42: 357-365). This synthesis of the literature on radiation therapy for head and neck cancer is based on data from 39 randomized trials and I meta-analysis. In total. 40 scientific articles are included, involving 20893 patients. The results were compared with those of a similar overview from 1996 including 79174 patients. The conclusions reached can be summarized as follows:
   General, non-nasopharynx
   Substantial evidence indicates that the tumour effect of radiotherapy can be increased by the concomitant administration of chemotherapeutic agents, particularly cisplatin and 5-fluorouracil.
   There is moderate evidence of a survival benefit of radiation combined with concomitant chemotherapy compared to radiation alone. However, the results are equivocal.
   There is substantial evidence in published studies for an increased frequency of severe acute side effects as a result of concomitant chemotherapy and radiotherapy.
   <LF>There are very few studies that allow any estimates of the risk for serious late side effects. There is a weak indication of an increased risk for serious fibrosis.
   Comment: The general quality of studies and the lack of information on serious side effects indicate a need for large, well-designed clinical studies with a reasonable follow-up.
   Larynx preservation studies
   There is strong evidence that larynx preservation is possible in 50% of the patients surviving for 5 years with hypopharyngeal cancers when treated with neoadjuvant chemotherapy and radical radiotherapy.
   There is a non-significant trend for the overall survival being lower in non-surgically treated patients than in those treated with primary surgery and postoperative radiotherapy.
   Nasopharynx
   There is moderate evidence that patients with nasopharyngeal carcinomas of the endemic type benefit from therapy with a combination of chemotherapy and radical radiotherapy. However, the results from the reported studies are equivocal.
   There is some indication that the acute side effects of radiation are more severe in the concomitant setting than in the neoadjuvant.
   Comment: There are no data on serious late toxicity.
   Dose, fractionation schedules
   There is some evidence that certain schedules of altered fractionation improve tumour control without increasing severe late side effects.
   There is some evidence that nervous tissues are more susceptible to damage by altered fractionation.
   Solid data shows that altered fractionation increases acute side effects.
   There is moderate evidence that accelerated hyperfractionation may reduce the frequency of serious late side effects while retaining a similar tumour effect as conventional radiotherapy.
   Hypoxic cell sensitizers
   Most reported trials reject the usefulness of nitroimidazole derivatives for sensitization of hypoxic tumour cells.
   There is some evidence that patients with tumours in the pharynx and larynx may benefit from sensitization by nimorazole.
   Prophylactic treatment of side effects
   There is weak evidence that local antibiotics have a clinically significant effect in preventing acute radiotherapy side effects.
   There is insufficient evidence that radioprotective agents offer clinically significant protection of parotid glands (one study in two publications).
   There is insufficient evidence that radioprotective agents do not spare turnout tissue.
   Since the previous report no randomized studies comparing the effectiveness of external beam radiotherapy and brachytherapy have been performed. Both methods are well established and have independently proved to be effective in the treatment of certain head and neck cancers. No conclusion can be drawn regarding their relative effectiveness. Since the previous report no data to guide the use of intraoperative radiotherapy have been identified.
RI Zackrisson, Björn/N-1068-2015
OI Zackrisson, Björn/0000-0002-5219-4682
SN 0284-186X
EI 1651-226X
PY 2003
VL 42
IS 5-6
BP 443
EP 461
DI 10.1080/02841860310014886
UT WOS:000185767900008
PM 14596506
ER

PT J
AU Ayan, I
   Kaytan, E
   Ayan, N
AF Ayan, I
   Kaytan, E
   Ayan, N
TI Childhood nasopharyngeal carcinoma: from biology to treatment
SO LANCET ONCOLOGY
AB Nasopharyngeal carcinoma is a rare disease in children with distinct epidemiological, histopathological, and clinical characteristics. Incidence varies widely around the world but bimodal incidence graphs show that in some populations a disproporionate number of cases occur in late childhood. Children with nasopharyngeal carcinoma almost always have the undifferentiated variant of the disease, which is associated with advanced locoregional spread and distant metastases. Both genetic and environmental factors contribute to the development of nasopharyngeal carcinoma, as evidenced by its risk factors which include: specific HLA subtypes; deletions of chromosomes 3p, 9p, 11q, 13q, and 14q; mutations of p53 and RB2/p130; polymorphism of the CYP2E1; and infection with Epstein-Barr virus. Traditional treatment consists of high-dose radiotherapy and cure rates range between 30% and 60%. The high incidence of failure due to systemic disease in children means that chemotherapy is preferable for first-line treatment in advanced-stage disease. Currently, cisplatin-based induction or adjuvant chemotherapy combinations are used along with high-dose radiotherapy. Although combined modality treatment has increased 5-year survival to 70-90%, late morbidity is a major concern.
SN 1470-2045
EI 1474-5488
PD JAN
PY 2003
VL 4
IS 1
BP 13
EP 21
DI 10.1016/S1470-2045(03)00956-2
UT WOS:000180429000011
PM 12517535
ER

PT J
AU Onat, H
   Basaran, M
   Esassolak, M
   Bavbek, SE
   Anacak, Y
   Kaytan, E
   Altun, M
   Haydaroglu, A
AF Onat, H
   Basaran, M
   Esassolak, M
   Bavbek, SE
   Anacak, Y
   Kaytan, E
   Altun, M
   Haydaroglu, A
TI High-dose epirubicin and cisplatin in locally advanced undifferentiated
   nasopharyngeal carcinoma
SO CLINICAL ONCOLOGY
AB Aim: Undifferentiated nasopharyngeal carcinoma (UNPC) is a chemosensitive tumour; a randomized study evaluating neoadjuvant chemotherapy with bleomycin/epidoxorubicin/cisplatin (BEC) in addition to conventional radiotherapy has resulted in a better disease-free survival in the chemotherapy arm. The bleomycin infusion in the BEC regimen has necessitated hospitalization for the infusion, and resulted in serious pulmonary toxicity. This study has aimed to omit the bleomycin and test the efficacy and toxicity of cisplatin (C) and a higher dose of epidoxorubicin (EPI) in patients with locally advanced UNPC.
   Methods: Seventy-one patients with locally advanced UNPC were treated with three cycles of C 100 mg/m(2) day 1, and EPI 100 mg/m(2) day 1 every 3 weeks followed by conventional radiotherapy of 70 Gy.
   Results: Neoadjuvant chemotherapy was well tolerated. There was only 1-week delay in 14.3% of the patients and no dose modification. Grade III-IV neutropenia occurred in 18.9% of the cycles; none of the patients developed neutropenic fever. No patient progressed during chemotherapy, the complete response rate was 26.8% (95% CI= 16.9-38.6) and the partial response rate was 59.1% (95% CI=46.8-70.7) for an objective response rate of 85.9% (95% CI=75.6-93.0) at the end of the three cycles of chemotherapy. After the completion of radiotherapy, the complete response rate increased to 81.7% (95% CI=70.7-89.9) and the objective response increased to 91.5% (95% CI=82.5-96.8). The median disease-free interval and the median survival have not been reached. The 5-year disease-free and overall survival rates are 53.0% (95% CI=43.7-62.0) and 57.2% (95% CI=48.3-65.2), respectively.
   Conclusion: Neoadjuvant C and EPI, easily administered in the outpatient setting, is an effective and well-tolerated regimen in the treatment of locally advanced UNPC.
RI Anacak, Yavuz/B-8518-2011; anacak, yavuz/AAP-5347-2020
OI anacak, yavuz/0000-0002-2548-1109
SN 0936-6555
PD DEC
PY 2002
VL 14
IS 6
BP 449
EP 454
DI 10.1053/clon.2002.0110
UT WOS:000179707900004
PM 12512965
ER

PT J
AU Teo, PML
   Chan, ATC
AF Teo, PML
   Chan, ATC
TI Treatment strategy and clinical experience
SO SEMINARS IN CANCER BIOLOGY
AB Nasopharyngeal carcinoma (NPC) is highly radiosensitive and patients presenting with early disease have a high cure rate after radiotherapy. For patients presenting with locoregionally advanced disease, despite a high initial control rate with radiotherapy, the subsequent failure rates are significant. Concurrent cisplatin-radiotherapy with or without adjuvant chemotherapy have been demonstrated to significantly improve survival and is currently the standard treatment strategy for patients with locoregionally advanced disease. Encouraging phase II trials have been reported on the use of neoadjuvant chemotherapy followed by concurrent chemotherapy-radiotherapy, which may provide the optimal way to deliver chemoradiation in NPC. Improved radiotherapy techniques using intensity modulated methods or three-dimensional conformal methods may further improve local control by reducing geographical misses while preserving normal organ functions.
RI Chan, Anthony Tak Cheung/R-3940-2018
OI Chan, Anthony Tak Cheung/0000-0002-6912-8091
SN 1044-579X
EI 1096-3650
PD DEC
PY 2002
VL 12
IS 6
BP 497
EP 504
DI 10.1016/S1044579X02000925
UT WOS:000179880800010
PM 12450735
ER

PT J
AU Chan, ATC
   Teo, PML
   Johnson, PJ
AF Chan, ATC
   Teo, PML
   Johnson, PJ
TI Nasopharyngeal carcinoma
SO ANNALS OF ONCOLOGY
AB Nasopharyngeal carcinoma (NPC) is endemic in southern China where genetic abnormalities and Epstein-Barr virus (EBV) infection are critical in the pathogenesis of the disease, Circulating EBV-DNA has been shown to improve prognostication and monitoring of NPC patients. Radiotherapy is the mainstay treatment for early disease and concurrent cisplatin/radiotherapy has been demonstrated to prolong survival in locoregionally advanced disease. Ongoing studies of targeting agents and immunotherapeutic approaches may further improve treatment results.
RI Chan, Anthony Tak Cheung/R-3940-2018
OI Chan, Anthony Tak Cheung/0000-0002-6912-8091
SN 0923-7534
EI 1569-8041
PD JUL
PY 2002
VL 13
IS 7
BP 1007
EP 1015
DI 10.1093/annonc/mdf179
UT WOS:000177060300013
PM 12176778
ER

PT J
AU Chua, DTT
   Sham, JST
   Au, GKH
   Choy, D
AF Chua, DTT
   Sham, JST
   Au, GKH
   Choy, D
TI Concomitant chemoirradiation for stage III-IV nasopharyngeal carcinoma
   in Chinese patients: Results of a matched cohort analysis
SO INTERNATIONAL JOURNAL OF RADIATION ONCOLOGY BIOLOGY PHYSICS
AB Purpose: To evaluate the toxicity and efficacy of concomitant chemoirradiation (CRT) followed by adjuvant chemotherapy compared with radiotherapy (RT) alone in Chinese patients with locoregionally advanced nasopharyngeal carcinoma (NPC).
   Methods and Materials: Between March 1997 and September 2000, 47 Chinese patients with Stage III (n = 9, 19%) and IV (n = 38, 81%) NPC were treated with by CRT using cisplatin 100 mg/m(2) on Days 1, 22, and 43 of RT, plus adjuvant chemotherapy using cisplatin 80 mg/m(2) for 1 day and 5-fluorouracil 1 g/m(2) for 4 days on Days 71, 99, and 127. These patients were then compared with a cohort of 47 patients treated between 1990 and 1993 with RT alone, who were matched with respect to T stage, N stage, nodal bilaterality, nodal level, and nodal size. The RT techniques were similar in the two groups but different dose and fractionation schemes were used. The median biologic equivalent dose to 2 Gy per fraction delivered to the nasopharynx was 68 Gy in the CRT group and 65.3 Gy in the RT-alone group.
   Results: The compliance rates were 62% for concomitant chemotherapy and 40% for adjuvant chemotherapy. No treatment-related deaths occurred. At the end of treatment, 96% of the CRT group and 79% of the RT-alone group achieved a complete response (p = 0.013). With a median follow-up of 26 months, the 3-year relapse-free survival, disease-specific survival, overall survival, local relapse-free survival,, nodal relapse-free survival, and distant metastasis-free survival rate for the CRT group and the RT-alone group was 62 % vs. 44 % (p = 0.048), 67% vs. 71% (P = 0.88), 65% vs. 69% (p = 0.93), 87% vs. 75% (p = 0.059), 95% vs. 80% (p = 0.026), and 75% vs. 70% (p = 0.84), respectively.
   Conclusion: Our experience indicates that concomitant CRT improves locoregional control in Chinese patients with locoregionally advanced NPC, but our analyses failed to detect any impact on distant failure and survival. The failure to reduce distant metastasis and improve survival may have related in part to the more advanced disease stage in our patients and the relatively low compliance rate of adjuvant chemotherapy. Our findings suggest caution should be exercised in extrapolating the findings of the Intergroup Study 0099 to Chinese patients, and confirmatory results from prospective randomized studies in the endemic population are needed. (C) 2002 Elsevier Science Inc.
RI Chua, Daniel Tsin Tien/C-4253-2009
SN 0360-3016
PD JUN 1
PY 2002
VL 53
IS 2
BP 334
EP 343
AR PII S0360-3016(02)02710-4
DI 10.1016/S0360-3016(02)02710-4
UT WOS:000175923400010
PM 12023137
ER

PT J
AU Chow, E
   Payne, D
   O'Sullivan, B
   Pintilie, M
   Liu, FF
   Waldron, J
   Warde, P
   Cummings, B
AF Chow, E
   Payne, D
   O'Sullivan, B
   Pintilie, M
   Liu, FF
   Waldron, J
   Warde, P
   Cummings, B
TI Radiotherapy alone in patients with advanced nasopharyngeal cancer:
   comparison with an intergroup study - Is combined modality treatment
   really necessary?
SO RADIOTHERAPY AND ONCOLOGY
CT 42nd Annual Meeting of the
   American-Society-for-Therapeutic-Radiology-and-Oncology (ASTRO)
CY OCT 21-26, 2000
CL BOSTON, MASSACHUSETTS
SP Amer Soc Therapeut Radiol & Oncol
AB Purpose: To examine the outcome of radiotherapy (RT) alone in patients with advanced nasopharyngeal cancer (NPC) and to compare the results with those reported by the Intergroup study 0099 (IGS) comparing RT to combined modality therapy (CMT).
   Materials and methods: During the period 1985-1992, 198 NPC patients presenting without distant metastatic disease were treated for cure. Of these, 172 had stage III/IV (UICC 1987, 1992). Planned RT was 2 Gy/day fraction to 60-66 Gy to the primary tumor, with 50 and 60 Gy to the node negative and to palpable nodes, respectively. Outcomes included overall survival (OS) and disease-free survival (DFS), defined from the time of registration at our institution.
   Results: The TNM categories and other prognostic factors were similar to the IGS, though 80% had stage IV compared to 91% in IGS. The 5 year OS and DFS for the 172 patients with stage III/IV disease were 62 and 48%, respectively, as compared to the IGS results of OS 37% and DFS 29% for RT alone, and OS 67% and DFS 58% for the CMT arm of IGS. When the distribution of adverse prognostic factors was balanced between both studies the comparative results were unchanged.
   Conclusions: The early results for RT alone of this single institution experience are superior to those of the IGS control arm (RT), while somewhat inferior to those reported in the chemo-radiotherapy arm. The surprisingly poor outcome of the IGS/RT control arm may have resulted by chance, suggesting the need for a confirmatory randomized trial to fully establish the role of combined chemotherapy and radiation, as used in the IGS. (C) 2002 Elsevier Science Ireland Ltd. All rights reserved.
OI Liu, Fei-Fei/0000-0003-4344-6486; Warde, Padraig/0000-0002-4236-0026;
   Waldron, John/0000-0002-1050-7329; Spence, Tara/0000-0001-7098-4103
SN 0167-8140
PD JUN
PY 2002
VL 63
IS 3
BP 269
EP 274
AR PII S0167-8140(02)00132-9
DI 10.1016/S0167-8140(02)00132-9
UT WOS:000177945400004
PM 12142090
ER

PT J
AU Lee, AWM
   Kwong, DLW
   Leung, SF
   Tung, SY
   Sze, WM
   Sham, JST
   Teo, PML
   Leung, TW
   Wu, PM
   Chappell, R
   Peters, LJ
   Fowler, JF
AF Lee, AWM
   Kwong, DLW
   Leung, SF
   Tung, SY
   Sze, WM
   Sham, JST
   Teo, PML
   Leung, TW
   Wu, PM
   Chappell, R
   Peters, LJ
   Fowler, JF
TI Factors affecting risk of symptomatic temporal lobe necrosis:
   Significance of fractional dose and treatment time
SO INTERNATIONAL JOURNAL OF RADIATION ONCOLOGY BIOLOGY PHYSICS
CT 6th International Congress of Radiation Oncology
CY 2001
CL MELBOURNE, AUSTRALIA
AB Purpose: To study the factors affecting the risk of symptomatic temporal lobe necrosis after different fractionation schedules.
   Methods and Materials: One thousand thirty-two patients with T1-2 nasopharyngeal carcinoma treated with radical radiotherapy in Hong Kong during 1990-1995 were studied. They were treated at four different centers with similar techniques but different fractionation schedules: 984 patients were given 1 fraction daily throughout (q.d.), and 48 patients were irradiated twice daily (b.i.d.) for part of the course. The median total dose was 62.5 Gy (range 50.4-71.2), dose per fraction was 2.5 Gy (range 1.6-4.2), and overall treatment time (OTT) was 44 days (range 29-70). In addition, 500 patients received supplementary doses for parapharyngeal extension, 113 received booster doses by brachytherapy, and 114 received sequential chemotherapy using cisplatin-based regimes.
   Results: Altogether, 24 patients developed symptomatic temporal lobe necrosis: 18 from the q.d. group and 6 from the b.i.d. group. The 5-year actuarial incidence ranged from 0% (after 66 Gy in 33 fractions within 44 days) to 14% (after 71.2 Gy in 40 fractions within 35 days). Multivariate analyses showed that the risk was significantly affected by the fractional effect of the product of total dose and dose per fraction (hazard ratio [HR] = 1.04, 95% confidence interval [CI] 1.02-1.05), OTT (HR 0.88, 95% CI 0.80-0.97), and b.i.d. scheduling (HR 13, 95% CI 3-54). Repeating the analyses for patients treated with the q.d. schedules confirmed the independent significance of OTT in addition to the product or total dose and dose per fraction.
   Conclusion: The tentative results suggest that in addition to fractional dose, the OTT also had significant impact on the risk of temporal lobe necrosis, and b.i.d. scheduling increased the hazard further. (C) 2002 Elsevier Science Inc.
RI Kwong, Dora/C-4295-2009
SN 0360-3016
EI 1879-355X
PD MAY 1
PY 2002
VL 53
IS 1
BP 75
EP 85
AR PII S0360-3016(02)02711-6
DI 10.1016/S0360-3016(02)02711-6
UT WOS:000175400500011
PM 12007944
ER

PT J
AU Hareyama, M
   Sakata, K
   Shirato, H
   Nishioka, T
   Nishio, M
   Suzuki, K
   Saitoh, A
   Oouchi, A
   Fukuda, S
   Himi, T
AF Hareyama, M
   Sakata, K
   Shirato, H
   Nishioka, T
   Nishio, M
   Suzuki, K
   Saitoh, A
   Oouchi, A
   Fukuda, S
   Himi, T
TI A prospective, randomized trial comparing neoadjuvant chemotherapy with
   radiotherapy alone in patients with advanced nasopharyngeal carcinoma
SO CANCER
AB BACKGROUND. A prospective, randomized study was performed to determine the efficacy of neoadjuvant chemotherapy over radiotherapy alone in patients with locally advanced nasopharyngeal carcinoma.
   METHODS. From January 1991 to December 1998, 80 patients were enrolled in this study. Patients with locoregional carcinoma of the nasopharynx were randomized to receive two courses of chemotherapy, consisting of cisplatin and 5-fluorouracil (CDDP-5FU), that were administered before radiation therapy (CT arm) or radiotherapy alone. The patients who received neoadjuvant chemotherapy were treated with radiation therapy, which was scheduled to commence 2 weeks after the second course chemotherapy.
   RESULTS. With a median follow-up of 49 months, a trend toward improved overall survival or disease free survival favoring the CT arm was observed (5-year overall survival rate, 60% vs. 48%; 5-year disease free survival rate, 55% vs. 43%.), although this difference was not significant. There were no differences in locoregional failure free survival between the two arms. However, metastasis free survival favored the CT arm, although this difference was not significant. The results also demonstrated that most patients in the CT arm who experienced recurrent disease developed locoregional recurrences before distant metastases, suggesting that improvements in locoregional control may lead to improved disease free survival.
   CONCLUSIONS. The use of CDDP-5FU chemotherapy prior to radiotherapy in patients with nasopharyngeal carcinoma did not result in a significant improvement in disease free survival or overall survival. However, there was a positive tendency in favor of the CT arm for distant metastasis free survival, although there was no improvement in the locoregional recurrence free survival rate. (C) 2002 American Cancer Society.
RI Shirato, Hiroki/A-7068-2010
OI Suzuki, Keishiro/0000-0001-6866-7897
SN 0008-543X
PD APR 15
PY 2002
VL 94
IS 8
BP 2217
EP 2223
DI 10.1002/cncr.10473
UT WOS:000175062700014
PM 12001120
ER

PT J
AU Chan, ATC
   Teo, PML
   Ngan, RK
   Leung, TW
   Lau, WH
   Zee, B
   Leung, SF
   Cheung, FY
   Yeo, W
   Yiu, HH
   Yu, KH
   Chiu, KW
   Chan, DT
   Mok, T
   Yuen, KT
   Mo, F
   Lai, M
   Kwan, WH
   Choi, P
   Johnson, PJ
AF Chan, ATC
   Teo, PML
   Ngan, RK
   Leung, TW
   Lau, WH
   Zee, B
   Leung, SF
   Cheung, FY
   Yeo, W
   Yiu, HH
   Yu, KH
   Chiu, KW
   Chan, DT
   Mok, T
   Yuen, KT
   Mo, F
   Lai, M
   Kwan, WH
   Choi, P
   Johnson, PJ
TI Concurrent chemotherapy-radiotherapy compared with radiotherapy alone in
   locoregionally advanced nasopharyngeal carcinoma: Progression-free
   survival analysis of a phase III randomized trial
SO JOURNAL OF CLINICAL ONCOLOGY
CT 36th Annual Meeting of the American-Society-of-Clinical-Oncology
CY MAY 19-23, 2000
CL NEW ORLEANS, LOUISIANA
SP Amer Soc Clin Oncol
AB Purpose : Nasopharyngeal carcinoma (NPC) is highly sensitive to both radiotherapy (RT) and chemotherapy. This randomized phase III trial compared concurrent cisplatin-RT (CRT) with RT alone in patients with locoregionally advanced NPC.
   Patients and Methods: Patients with Ho's N2 or N3 stage or N1 stage with nodal size greater than or equal to 4 cm were randomized to receive cisplatin 40 mg/m(2) weekly up to 8 weeks concurrently with radical RT (CRT) or RT alone. The primary end point was progression-free survival (PFS).
   Results: Three hundred fifty eligible patients were randomized. Baseline patient characteristics were comparable in both arms. There were significantly more toxicities, including mucositis, myelosuppression, and weight loss in the CRT arm. There were no treatment-related deaths in the CRT arm, and one patient died during treatment in the RT-alone arm. At a median follow-up of 2.71 years, the 2-year PFS was 76% in the CRT arm and 69% in the RT-alone arm (P = .10) with a hazards ratio of 1.367 (95% confidence interval [CI], 0.93 to 2.00). The treatment effect had a significant covariate interaction with tumor stage, and a subgroup analysis demonstrated a highly significant difference in favor of the CRT arm in Ha's stage T3 (P = .0075) with a hazards ratio of 2.328 (95% Cl, 1.26 to 4.28). For T3 stage, the time to first distant failure was statistically significantly different in favor of the CRT arm (P = .016).
   Conclusion: Concurrent CRT is well tolerated in patients with advanced NPC in endemic areas. Although PFS was not significantly different between the concurrent CRT arm and the RT-alone arm in the overall comparison, PFS was significantly prolonged in patients with advanced tumor and node stages. (C) 2002 by American Society of Clinical Oncology.
RI Zee, Benny Chung Ying/G-5606-2017; Chan, Anthony Tak Cheung/R-3940-2018;
   Yeo, Winnie/R-4792-2018; Mok, Tony Shu Kam/B-2310-2019; Mo,
   Frankie/AAC-9230-2022
OI Zee, Benny Chung Ying/0000-0002-7238-845X; Chan, Anthony Tak
   Cheung/0000-0002-6912-8091; Yeo, Winnie/0000-0002-0863-8469; Mok, Tony
   Shu Kam/0000-0002-8251-0551; Mo, Frankie/0000-0002-0566-3212
SN 0732-183X
PD APR 15
PY 2002
VL 20
IS 8
BP 2038
EP 2044
DI 10.1200/JCO.2002.08.149
UT WOS:000175154900014
PM 11956263
ER

PT J
AU Chua, DTT
   Sham, JST
   Wei, WI
   Ho, WK
   Au, G
   Choy, D
AF Chua, DTT
   Sham, JST
   Wei, WI
   Ho, WK
   Au, G
   Choy, D
TI Control of regional metastasis after induction chemotherapy and
   radiotherapy for nasopharyngeal carcinoma
SO HEAD AND NECK-JOURNAL FOR THE SCIENCES AND SPECIALTIES OF THE HEAD AND
   NECK
AB Background. To study the impact of adding induction chemotherapy to radiotherapy on the long-term control of regional metastasis and survival in patients with nasopharyngeal carcinoma (NPC).
   Methods. Between February 1988 and August 1993, 240 NPC patients with Ho's T3 stage, N2-3 stage, or nodal size greater than or equal to3 cm were recruited onto two randomized trials comparing induction chemotherapy followed by radiotherapy (CT + RT) and radiotherapy alone (RT) using a similar treatment protocol. Of these, 210 patients (105 in each treatment arm) had cervical nodal metastasis and were included in the analysis. Patients in the CT + FIT arm received two to three cycles of cisplatin, 60 mg/ m(2) day 1, + epirubicin, 110 mg/m(2) day 1, followed by radiotherapy. Radiotherapy technique and dose were similar in both arms. The median follow-up time was 71 months (range, 5-152 months).
   Results. The overall response rate of nodal disease to chemotherapy was 86%, and the complete response (CR) rate was 44%. At the end of radiotherapy, 92% of patients in the CT + FIT arm and 86% in the FIT arm achieved CR in the neck (p=.12). The 5-year nodal relapse-free survival rates in the CT + RT and FIT arm were 83% and 75%, respectively (p =.13). Most neck failures (81%) occurred during the first 36 months of follow-up. Radical neck dissection successfully salvaged 41% of neck failures in the CT + FIT arm and 46% in the FIT arm. The 5-year distant metastases-free survival rates were 70% in the CT + FIT arm and 68% in the FIT arm (p =.56), and the corresponding 5-year disease-specific survival rates were 66% and 68%, respectively (p =.55). In subgroup analysis, no significant differences in regional control and survival could be found in patients with Ho's N2-3 stage, AJCC N2-3 stage, or nodal size >6 cm.
   Conclusions. Induction chemotherapy does not seem to improve the regional control and survival in NPC patients with regional metastasis compared with radiotherapy alone and is not recommended as a routine treatment outside the context of a clinical trial. (C) 2002 Wiley Periodicals, Inc.
RI Chua, Daniel Tsin Tien/C-4253-2009; Wei, William Ignace/C-4435-2009
OI wei, william/0000-0002-6281-7126
SN 1043-3074
EI 1097-0347
PD APR
PY 2002
VL 24
IS 4
BP 350
EP 360
DI 10.1002/hed.10056
UT WOS:000174893300007
PM 11933177
ER

PT J
AU Chi, KH
   Chang, YC
   Guo, WY
   Leung, MJ
   Shiau, CY
   Chen, SY
   Wang, LW
   Lai, YL
   Hsu, MM
   Lian, SL
   Chang, CH
   Liu, TW
   Chin, YH
   Yen, SH
   Perng, CH
   Chen, KY
AF Chi, KH
   Chang, YC
   Guo, WY
   Leung, MJ
   Shiau, CY
   Chen, SY
   Wang, LW
   Lai, YL
   Hsu, MM
   Lian, SL
   Chang, CH
   Liu, TW
   Chin, YH
   Yen, SH
   Perng, CH
   Chen, KY
TI A phase III study of adjuvant chemotherapy in advanced nasopharyngeal
   carcinoma patients
SO INTERNATIONAL JOURNAL OF RADIATION ONCOLOGY BIOLOGY PHYSICS
AB Purpose: To evaluate the role of adjuvant chemotherapy in locally advanced nasopharyngeal carcinoma (NPC) patients we conducted a randomized Phase III trial comparing radiotherapy (RT) followed by adjuvant chemotherapy to RT alone in patients with advanced NPC.
   Methods and Materials: Between November 1994 and March 1999,157 patients with Stage IV, M-0 (UICC/AJCC, 1992) advanced NPC disease were randomized to receive standard radiotherapy, as follows: 35-40 fractions, 1.8-2.0 Gy/fraction/day, 5 days/week, to a total dose 70-72 Gy with or without 9 weekly cycles of 24-h infusional. chemotherapy (20 mg/m(2) cisplatin, 2,200 mg/m(2) 5-fluorouracil, and 120 mg/m(2) lencovorin) after RT. Of 157 patients enrolled, 154 (77 radiotherapy, 77 combined therapy) were evaluable for survival and toxicity analysis.
   Results: With a median follow-up of 49.5 months, the 5-year overall survival and relapse-free survival rates were 60.5% vs. 54.5% (p = 0.5) and 49.5% vs. 54.4% (p = 0.38) for the radiotherapy-alone group and the combined radiotherapy and adjuvant chemotherapy group, respectively. The Cox regression showed that the hazard rates ratio of combined treatment to RT alone was 0.673 (p value = 0.232); the 95% confidence interval was 0.352 and 1.288, respectively. Patients who received combined treatment had a lower systemic relapse rate than radiotherapy-alone patients, according to relapse pattern analysis. The incidence of leukopenia ( greater than or equal to Grade 3) occurred in 17 out of 819 (2.1%) cycles of weekly chemotherapy. No patient developed moderate to severe mucositis (greater than or equal to Grade 3).
   Conclusions: We conclude that adjuvant chemotherapy after RT for patients with advanced NPC has no benefit for overall survival or relapse-free survival. (C) 2002 Elsevier Science Inc.
RI Liu, Tsang-Wu/D-2100-2010; Lian, Shi-Long/D-5282-2009
SN 0360-3016
PD APR 1
PY 2002
VL 52
IS 5
BP 1238
EP 1244
DI 10.1016/S0360-3016(01)02781-X
UT WOS:000174743200009
PM 11955734
ER

PT J
AU Foo, KF
   Tan, EH
   Leong, SS
   Wee, JTS
   Tan, T
   Fong, KW
   Koh, L
   Tai, BC
   Lian, LG
   Machin, D
AF Foo, KF
   Tan, EH
   Leong, SS
   Wee, JTS
   Tan, T
   Fong, KW
   Koh, L
   Tai, BC
   Lian, LG
   Machin, D
TI Gemcitabine in metastatic nasopharyngeal carcinoma of the
   undifferentiated type
SO ANNALS OF ONCOLOGY
AB Background: We conducted two parallel phase 11 trials in chemonaive and previously treated patients with metastatic nasopharyngeal carcinoma (NPC) to evaluate the tumour response, progression-free and overall survival, and toxicity of gemcitabine.
   Patients and methods: Gemcitabine 1250 mg/m(2) was given on days 1 and 8 of a 21-day cycle. Patients with an Eastern Cooperative Oncology Group performance status <2, adequate renal, hepatic and bone marrow function, and radiologically measurable NPC were eligible.
   Results: Twenty-five chemonaive and 27 previously treated patients were enrolled. The overall response rate was 28% [95% confidence interval (CI) 14% to 48%] for the chemonaive and 48% (95% CI 31% to 66%) for previously treated patients. Toxicities greater than or equal to grade 3 occurred in 15 (60%) chemonaive and 13 (48%) previously treated patients. Neutropenia was uncommon in chemonaive patients, but occurred in 37% of previously treated patients. The median time to progression was 3.6 months (range 0.9-7.9) for chemonaive and 5.1 months (0.9-13.1) for previously treated patients. Median overall survival time was 7.2 months (1.4-15.6) and 10.5 months (2.4-15.0) for chemonaive and previously treated patients, respectively.
   Conclusions: Gemcitabine has moderate activity in NPC with minimal toxicity, and is also an effective salvage agent for patients who have failed or progressed after treatment with other agents.
SN 0923-7534
EI 1569-8041
PD JAN
PY 2002
VL 13
IS 1
BP 150
EP 156
DI 10.1093/annonc/mdf002
UT WOS:000174060900036
PM 11865813
ER

PT J
AU Ozyar, E
   Yildz, F
   Akyol, FH
   Atahan, IL
AF Ozyar, E
   Yildz, F
   Akyol, FH
   Atahan, IL
TI Adjuvant high-dose-rate brachytherapy after external beam radiotherapy
   in nasopharyngeal carcinoma
SO INTERNATIONAL JOURNAL OF RADIATION ONCOLOGY BIOLOGY PHYSICS
AB Purpose: To compare the local control and survival rates obtained with either external beam radiation therapy (ERT) and adjuvant high-dose-rate (HDR) brachytherapy (BRT) or ERT alone in patients with nasopharyngeal cancer.
   Methods and Materials: Between December 1993 and December 1999,144 patients (106 male, 38 female) with the diagnosis of nasopharyngeal cancer were treated with either ERT and adjuvant HDR BRT (Group A) or ERT alone (Group B) at our department. BRT was not applied in 38 patients for the following reasons: (1) Unit was unavailable (n = 13), (2) Patient was younger than 18 years (n = 17), (3) Patient received accelerated hyperfractionated ERT (n = 6), and (4) Patient refused BRT (n = 2). The median age for whole group was 43 (range: 9-82 years). According to the AJCC-1997 staging system, there were 11 (7.6%), 35 (24.3%), 38 (26.4%), and 60 (41.7%) patients in Stage I, II, III, and IV, respectively. There were 57 (39.6%) patients with T1, 41 (28.5%) with T2, 20 (13.9%) with T3, and 26 (18.1%) with T4 tumors. Histopathologic diagnosis was WHO 2-3 in 137 (95.2%) patients. ERT doses ranged between 58.8 and 74 Gy (median: 66 Gy). There were significantly more patients with young age, N2 status, and Stage III disease in Group B and with Stage 11 disease in Group A. Significantly more patients received chemotherapy in Group B. BRT with an HDR Ir-192 microSelectron afterloading unit was delivered in 106 patients at the conclusion of ERT using a single-channel nasal applicator. Dose was prescribed at 1 cm from the source, and total dose of 12 Gy in 3 fractions on 3 consecutive days was given immediately after ERT. Besides radiotherapy, 82 (56.9%) patients received cisplatin-based chemotherapy, as well. Follow-up time ranged between 12 and 80 months (median: 32 months).
   Results: The two groups were comparable in terms of local recurrence, locoregional failure, regional failure, and rate of distant metastasis. Local failure was observed in 11 (10.3%) out of 106 patients in Group A and in 2 (5.2%) out of 38 patients in Group B (p > 0.05). Three-year disease-free survival rate was 67% and 80% (p = 0.07), respectively, and 3-year local recurrence-free survival rate was 86% and 94% (p = 0.23) for Group A and B, respectively. Multivariate analysis showed that advanced nodal status and male gender were significantly unfavorable factors for disease-free survival, and Stage 11 disease was unfavorable for local recurrence-free survival. The administration of adjuvant HDR BRT was not an independent prognostic factor in multivariate analysis. Out of 106 patients, 42 (39.7%) experienced nasal congestion, transient nasal obstruction, and/or fibrinous exudate in response to antihistaminic treatment. Only three (2.8%) patients experienced nasal synechy related, most probably, to the BRT. Five patients developed severe neural complications; only one out of five was observed in Group A. No severe complication attributed directly to BRT was detected.
   Conclusion: The acute and late morbidity of adjuvant HDR BRT is acceptable with our treatment scheme, but We did-not find any local control difference between our patients treated with adjuvant BRT after ERT and ERT alone. We believe that the exact role of adjuvant HDR BRT can be elucidated only by prospective randomized studies. (C) 2002 Elsevier Science Inc.
RI Ozyar, Enis/C-6401-2015
OI Ozyar, Enis/0000-0002-9497-7976
SN 0360-3016
PD JAN 1
PY 2002
VL 52
IS 1
BP 101
EP 108
DI 10.1016/S0360-3016(01)01818-1
UT WOS:000173105100013
PM 11777627
ER

PT J
AU Diaz, EM
   Kies, MS
AF Diaz, EM
   Kies, MS
TI Chemotherapy for skull base cancers
SO OTOLARYNGOLOGIC CLINICS OF NORTH AMERICA
AB This article focuses on treatment options for select skull base problems that have decreased post-treatment morbidity and, in many cases, improved survival. The select skull base cancers covered include nasopharyngeal carcinoma, squamous cell carcinoma of the paranasal sinuses, sinonasal undifferentiated carcinoma, neuroendocrine carcinoma, esthesioneuroblastoma, and salivary gland carcinoma.
SN 0030-6665
EI 1557-8259
PD DEC
PY 2001
VL 34
IS 6
BP 1079
EP +
DI 10.1016/S0030-6665(05)70366-2
UT WOS:000172582000005
PM 11728933
ER

PT J
AU Erkal, HS
   Serin, M
   Cakmak, A
AF Erkal, HS
   Serin, M
   Cakmak, A
TI Nasopharyngeal carcinomas: analysis of patient, tumor and treatment
   characteristics determining outcome
SO RADIOTHERAPY AND ONCOLOGY
AB Purpose: The present study reviews the experience in treatment of 447 patients with nasopharyngeal carcinomas, analyzing patient, tumor and treatment characteristics determining outcome.
   Materials and methods: There were 322 males and 125 females, their ages ranging from 7 to 85 years (median, 45 years). Two-hundred and seventy-two patients had World Health Organization (WHO) type 3 carcinomas, 123 patients had T4 tumors and 320 patients had metastatic cervical lymph nodes. Three-hundred and eight patients were treated with radiation therapy alone and 139 patients with chemotherapy in combination with radiation therapy. Cumulative radiation dose to primary tumor ranged from 50 to 76 Gy (median, 70 Gy) and radiation dose to metastatic cervical lymph nodes ranged. from 46 to 74 Gy (median, 66 Gy).
   Results: Follow-up ranged from 0.1 to 19.5 years (mean, 7.6 years). Local complete response was achieved in 357 patients. In multivariate analysis, T-classification, cumulative radiation dose to primary tumor and treatment with chemotherapy in combination with radiation therapy predicted local response. Nodal complete response was achieved in 272 patients. In multivariate analysis, N-classification and radiation dose to metastatic cervical lymph nodes predicted nodal response. Local failure was observed in 70 patients, nodal failure in 35 patients and systemic failure in 114 patients. Overall survival, disease-free survival and disease-specific survival were 33, 32 and 37%, respectively, at 10 years. In multivariate analysis, age, T-classification, N-classification, radiation dose and treatment with chemotherapy in combination with radiation therapy predicted overall survival whereas T-classification. N-classification, radiation dose and treatment with chemotherapy in combination with radiation therapy predicted both disease-free survival and disease-specific survival.
   Conclusions: Radiation therapy alone appears to be an adequate and viable treatment for patients with early-stage nasopharyngeal carcinomas, whereas treatment with chemotherapy in combination with radiation therapy appears to improve outcome for patients with advanced-stage nasopharyngeal carcinomas. (C) 2001 Elsevier Science Ireland Ltd. All rights reserved.
RI Erkal, Haldun Sukru/AAC-8209-2019
SN 0167-8140
PD DEC
PY 2001
VL 61
IS 3
BP 247
EP 256
DI 10.1016/S0167-8140(01)00448-0
UT WOS:000172965400004
PM 11730993
ER

PT J
AU Chua, DTT
   Sham, JST
   Choy, D
   Kwong, DLW
   Au, GKH
   Kwong, PWK
   Yau, CC
   Cheng, ACK
   Wan, KY
AF Chua, DTT
   Sham, JST
   Choy, D
   Kwong, DLW
   Au, GKH
   Kwong, PWK
   Yau, CC
   Cheng, ACK
   Wan, KY
TI Patterns of failure after induction chemotherapy and radiotherapy for
   locoregionally advanced nasopharyngeal carcinoma: The Queen Mary
   Hospital experience
SO INTERNATIONAL JOURNAL OF RADIATION ONCOLOGY BIOLOGY PHYSICS
CT 42nd Annual Meeting of the
   American-Society-for-Therapeutic-Radiology-and-Oncology (ASTRO)
CY OCT 22-26, 2000
CL BOSTON, MASSACHUSETTS
SP Amer Soc Therapeut Radiol & Oncol
AB Purpose: Our center contributed 183 patients to the Asian-Oceanian Clinical Oncology Association (AOCOA) multicenter randomized trial comparing induction chemotherapy (CT) followed by radiotherapy (RT) vs. RT alone in patients with locoregionally advanced undifferentiated nasopharyngeal carcinoma (NPC). In a preliminary report no difference in terms of overall survival or relapse-free survival was found between the 2 treatment arms. To study the long-term outcome and patterns of failure after CT for NPC, we analyzed our own center data for which a uniform radiation treatment protocol was adopted and a longer follow-up time was available.
   Methods and Materials: Between September 1989 and August 1993, a total of 183 patients were recruited into the AOCOA randomized study from our center. Patients with newly diagnosed NPC of Ho's T3 disease, N2-N3 disease, or with neck node size of at least 3 cm were eligible. Stratification was made according to the nodal size (less than or equal to 3 cm, >3-6 cm, > 6 cm). Patients were randomized to receive 2-3 cycles of CT with cisplatin 60 mg/m(2) and epirubicin 110 mg/m(2) D1 followed by RT or RT alone. Four patients were excluded from the current analysis (2 died before treatment, 2 received treatment elsewhere). The remaining 179 patients were randomized to the two treatment arms, with 92 to the CT arm and 87 to the RT arm. Two patients in the CT arm had RT only, and all patients completed radiation treatment. Overall survival (OAS), relapse-free survival(RFS), local relapse-free survival (LRFS), nodal relapse-free survival (NRFS), and distant metastases-free survival (DMFS) were analyzed using Kaplan-Meier method and significance of survival curve differences calculated using log-rank test. Analysis was performed based on the intent-to-treat.
   Results: The median follow-up,vas 70 months. At the time of analysis, 50% of patients in the CT arm and 61% in the RT arm had relapse, while 32% in the CT arm and 36% in the RT arm had died of the disease. The median RFS was 83 months in the CT arm and 37 months in the RT arm. The median OAS has not yet been reached for both arms. No significant differences were found for the various endpoints, although there was a trend suggesting better nodal control in the CT arm. The 5-year rates for the various endpoints in the CT arm vs. the RT arm were: 53% vs. 42% for RFS (p = 0.13), 70% vs. 67% for OAS (p = 0.68), 80% vs. 77% for LRFS (p = 0.73), 89% vs. 80% for NRFS (p = 0.079), and 70% vs. 68% for DMFS (p = 0.59). There was also no significant difference in the patterns of failure between both arms: in the CT arm, 28% of failures were local only, 13% regional only, 4% locoregional, 44% distant, and 11% mixed locoregional and distant. In the RT arm, 23% of failures were local only, 13% regional only, 11% locoregional, 43% distant, and 9% mixed locoregional and distant.
   Conclusion: Induction chemotherapy with the regimen used in the current study did not improve the treatment outcome or alter the failure patterns in patients with locoregionally advanced NPC, although there was a trend suggesting better nodal control in the combined modality arm. Alternative strategies of combining chemotherapy and radiotherapy should be tested and employed instead. (C) 2001 Elsevier Science Inc.
RI Kwong, Dora/C-4295-2009; Chua, Daniel Tsin Tien/C-4253-2009
SN 0360-3016
PD APR 1
PY 2001
VL 49
IS 5
BP 1219
EP 1228
DI 10.1016/S0360-3016(00)01522-4
UT WOS:000167823600003
PM 11286826
ER

PT J
AU Ma, J
   Mai, HQ
   Hong, MH
   Min, HQ
   Mao, ZD
   Cui, NJ
   Lu, TX
   Mo, HY
AF Ma, J
   Mai, HQ
   Hong, MH
   Min, HQ
   Mao, ZD
   Cui, NJ
   Lu, TX
   Mo, HY
TI Results of a prospective randomized trial comparing neoadjuvant
   chemotherapy plus radiotherapy with radiotherapy alone in patients with
   locoregionally advanced nasopharyngeal carcinoma
SO JOURNAL OF CLINICAL ONCOLOGY
AB Purpose: A prospective randomized trial was performed to evaluate the contribution of neoadjuvant chemotherapy in patients with to locoregionally advanced nasopharyngeal carcinoma.
   Patients and Methods: patients with locoregionally advanced nasopharyngeal carcinoma were treated either with radiotherapy alone (RT group) or neoadjuvant chemotherapy plus radiotherapy (CT/RT group). Neoadjuvant chemotherapy consisting of two to three cycles of cisplatin (100 mg/m(2), day 1), bleomycin (10 mg/m(2), days 1 and 5), and fluorouracil (5-FU; 800 mg/m(2), days 1 through 5, continuous infusion) followed by radiotherapy was given to the CT/RT group. All patients were treated in a uniform fashion by definitive-intent radiation therapy in both groups.
   Results: between July 1993 and July 1994, 456 patients were entered onto the study, with 228 patients randomised to each treatment arm, and 449 patients (225 in the RT group and 224 in the CT/RT group) were assessable. All 456 patients were included in survival analysis according to the intent-to-treat principle. The 5-year overall survival (OS) rates were 63% for the CT/RT group and 56% for the RT group (P = .11). The median relapse-free survival (RFS) time was 50 months for the RT group and not reached for the CT/RT group. the 5-year RFS rate was 49% for the RT group versus 59% for the CT/RT group (P = .05). The 5-year freedom from local recurrence rate was 82% for the CT/RT group and 74% for the RT group (P = .04). There was no significant difference in freedom from distant metastasis between the two treatment groups (CT/RT group, 79%; RT group, 75%; P = .40).
   Conclusion: This randomized study failed to demonstrate any significant survival benefit with the addition of neoadjuvant chemotherapy for patients with locoregionally advanced nasopharyngeal carcinoma. Therefore, neoadjuvant chemotherapy for nasopharyngeal carcinoma should not be used outside of the context of a clinical trial. J Clin Oncol 19:1350-1357. (C) 2001 by American Society of Clinical Oncology.
OI Ma, Jun/0000-0002-1137-9349
SN 0732-183X
PD MAR 1
PY 2001
VL 19
IS 5
BP 1350
EP 1357
DI 10.1200/JCO.2001.19.5.1350
UT WOS:000167326700016
PM 11230478
ER

PT J
AU Lee, AWM
   Sze, WM
   Yau, TK
   Yeung, RMW
   Chappell, R
   Fowler, JF
AF Lee, AWM
   Sze, WM
   Yau, TK
   Yeung, RMW
   Chappell, R
   Fowler, JF
TI Retrospective analysis on treating nasopharyngeal carcinoma with
   accelerated fractionation (6 fractions per week) in comparison with
   conventional fractionation (5 fractions per week): report on 3-year
   tumor control and normal tissue toxicity
SO RADIOTHERAPY AND ONCOLOGY
AB Background and purpose: To assess the therapeutic gain achieved by accelerated fractionation for non-keratinizing/undifferentiated nasopharyngeal carcinoma (NPC).
   Materials and methods: During January 1994 to October 1997, 325 patients were treated to a total dose of 66 Gy in 33-37 fractions: 167 (irradiated before mid-January 1996) with 5 daily fractions (CF) and subsequent 158 with 6 daily fractions (AF) per week. Their median treatment times were 46 and 39 days, respectively. Additional boost to parapharyngeal extension had been given to 181 and Cisplatin-based chemotherapy to 57 patients (24 concurrent with radiotherapy).
   Results: The AF group had significantly higher progression-free rate than the CF group (74 vs. 63% at 3 years, P = 0.02 by the log-rank test). However, the difference in disease-specific survival (86 vs. 80%, P = 0.39) and overall survival (81 vs. 78%, P = 0.9) did not reach statistical significance. Strongly significant improvement in local failure-free rate was achieved for patients with T3-4 tumors (87 vs. 62%, P < 0.01). Multivariate analyses showed that fractionation was an independent significant factor for overall progression: hazard ratio = 0.63, 95% confidence interval: 0.41-0.98, P = 0.04. Among the 268 patients treated with radiotherapy alone, those treated by AF had significantly higher incidence of acute reaction grade >= 3 (72 vs. 13%, P < 0.01). However, all patients completed the scheduled dose without excessive prolongation, and no significant increase in late complications was observed (20 vs. 15% at 3 years, P = 0.19).
   Conclusions: The current analyses suggested that acceleration to 6 daily fractions per week could significantly improve the progression-free rate for NPC without excessive late toxicity. Improvement in local control was confined to T3-4 tumors. (C) 2001 Elsevier Science Ireland Ltd. All rights reserved.
SN 0167-8140
EI 1879-0887
PD FEB
PY 2001
VL 58
IS 2
BP 121
EP 130
DI 10.1016/S0167-8140(00)00312-1
UT WOS:000167169500002
PM 11166862
ER

PT J
AU El-Weshi, A
   Khafaga, Y
   Allam, A
   Mosseri, V
   Ibrahim, E
   El-Serafi, M
   El-Badawi, S
AF El-Weshi, A
   Khafaga, Y
   Allam, A
   Mosseri, V
   Ibrahim, E
   El-Serafi, M
   El-Badawi, S
TI Neoadjuvant chemotherapy plus conventional radiotherapy or accelerated
   hyperfractionation in stage III and IV nasopharyngeal carcinoma - A
   phase II study
SO ACTA ONCOLOGICA
AB A prospective phase II trial was initiated in previously untreated patients with locally advanced nasopharyngeal carcinoma (NPC). The goal was to achieve improvement in locoregional control, disease-free interval and overall survival using induction chemotherapy and to compare conventional fractionation (CF) with an accelerated hyperfractionation (AHF) regimen. Fifty patients were treated (5 AJCC Stage III, 45 Stage IV) with induction chemotherapy consisting of two cycles of cisplatin and 5-fluorouracil. Patients were then randomized between CF and AHF therapy. A clinical response to induction chemotherapy was reported in 86% of patients prior to radiotherapy (44% complete response, 42% partial response). Patients with complete or major partial responses to induction chemotherapy had a significantly better 5-year overall survival (60%) and disease-free interval (59%) than those with no response or minor partial response (15% and 18%, p = 0.009 and 0.0009). Acute radiation reactions were more pronounced in the AHF group (p = 0.0002), and the incidence of late normal tissue injury was more frequent (p = 0.08). At 5 years, the locoregional control rate was higher in the AHF arm (76%) than in the CF group (54%), but the difference was not significant (HR, 0.52; 95% CI, 0.15-2.83; p = 0.186). With a median follow-up period of 55 months (range 4-120), the 5-year disease-free interval and overall survival rates were more favorable in the AHF group than in the CF group, but the differences were not significant (59% and 54% vs. 34% and 36%, respectively, HR for disease-free interval = 0.71; 95% CI, 0.27-1.88; p = 0.198 and HR for overall survival = 0.81; 95% Cl, 0.37-1.78; p = 0.433). The overall treatment failure rate was 48%. Locoregional failures occurred in 12 patients (24%) and the incidence of distant metastases reached 30%. Response to induction chemotherapy is strongly predictive for locoregional control, disease-free interval and overall survival, Accelerated hyperfractionation was associated with high incidence of acute and late toxicity without significant improvement in locoregional control rate. The optimal chemotherapy dose and sequencing with radiotherapy needs to be investigated in future studies. Distant metastases remain the main cause of treatment failure in NPC.
SN 0284-186X
PY 2001
VL 40
IS 5
BP 574
EP 581
UT WOS:000171381200004
PM 11669328
ER

PT J
AU Ali, H
   Al-Sarraf, M
AF Ali, H
   Al-Sarraf, M
TI Chemotherapy in advanced nasopharyngeal cancer
SO ONCOLOGY-NEW YORK
AB Chemotherapy is an integral part of treatment for patients with nasopharyngeal carcinoma. Chemotherapy can achieve long-term survival rates of up to 15% to 20%, even in patients with recurrent or metastatic disease. In the majority of studies reported, patients with previously untreated locally advanced stage III and IV nasopharyngeal carcinoma showed improved local control, decreased systemic metastasis, and improved disease-free and overall survival when treated with cisplatin (Platinol)-based combination chemotherapy in conjunction with radiotherapy. In prospective, randomized,, phase III trials, concurrent chemoradiotherapy,followed by adjuvant chemotherapy, significantly improved local control systemic control, and progression-free and overall survival. The authors Believe that different sequences of treatment modalities and newer chemotherapy agents need to be investigated ill the future.
SN 0890-9091
PD AUG
PY 2000
VL 14
IS 8
BP 1223
EP 1230
UT WOS:000090129600021
PM 10989829
ER

PT J
AU Qian, CN
   Min, HQ
   Lin, HL
   Hong, MH
AF Qian, CN
   Min, HQ
   Lin, HL
   Hong, MH
TI Combination of angiogenesis inhibitor TNP-470 with cytotoxic drugs in
   experimental therapy of nasopharyngeal carcinoma
SO ANNALS OF OTOLOGY RHINOLOGY AND LARYNGOLOGY
AB This study was conducted to evaluate the effectiveness of angiogenesis inhibitor 6-O-(N-chloroacetyl-carbamoyl)-fumagillol (TNP-470, AGM-1470) in the treatment of nasopharyngeal carcinoma (NPC) alone and in combination with cytotoxic agents. Forty-two male BALB/c nude mice bearing human NPC cell line CNE-2 were randomized into 6 groups: those treated with saline solution, TNP-470, cisplatin (DDP), fluorouracil (5-FU), TNP-470 + DDP, and TNP-470 + 5-FU, respectively. In every treatment group, tumor growth was suppressed significantly. The combination of 5-FU with TNP-470 showed significant enhancement in antitumor efficacy. TNP-470 also enhanced the inhibitory effect of DDP, although not to statistical significance. All animals gained in body weight, although treatment with 5-FU caused slight, reversible diarrhea of 2 to 3 days' duration. The results showed that TNP-470 suppressed the growth of the human NPC cell line and enhanced the antitumor effect of 5-FU without increasing its toxicity. The combination of angiogenesis inhibitors with conventional cytotoxic agents is promising in the treatment of NPC.
SN 0003-4894
PD JUL
PY 2000
VL 109
IS 7
BP 641
EP 645
DI 10.1177/000348940010900705
UT WOS:000088105700005
PM 10903044
ER

PT J
AU Brockstein, B
AF Brockstein, B
TI Integration of taxanes into primary chemotherapy for squamous cell
   carcinoma of the head and neck: promise fulfilled?
SO CURRENT OPINION IN ONCOLOGY
AB Chemotherapy has become integrated into the treatment of head and neck cancer in not only the palliative but now also the primary setting. Organ preservation is possible using induction chemotherapy, and improved survival results have been confirmed for concomitant chemoradiotherapy. The taxanes, paclitaxel and docetaxel, appear to be as active as any other drugs in head and neck cancer. When used in combination in the induction, recurrent, or metastatic settings, response rates rival those of the standard cisplatin/5-fluorouracil regimen. At least one ongoing study will help to establish superiority of cisplatin/paclitaxel versus cisplatin/5-fluorouracil in the recurrent or metastatic setting, and another between cisplatin/5-fluorouracil and doctaxel/cisplatin/5-fluorouracil in the induction setting. Both paclitaxel and docetaxel are being extensively studied as radiosensitizers. They are relatively well tolerated and have good efficacy but have not yet been adequately studied in comparison with other regimens. In conclusion, the taxanes have significantly expanded our effective treatment options in both the primary and recurrent or metastatic settings. Curr Opin Oncol 2000, 12:221-228 (C) 2000 Lippincott Williams & Wilkins, Inc.
SN 1040-8746
PD MAY
PY 2000
VL 12
IS 3
BP 221
EP 228
DI 10.1097/00001622-200005000-00007
UT WOS:000089479200007
PM 10841194
ER

PT J
AU Szabo, G
   Kreidler, J
   Hollmann, K
   Kovacs, A
   Nemeth, G
   Nemeth, Z
   Toth-Bagi, Z
   Barabas, J
AF Szabo, G
   Kreidler, J
   Hollmann, K
   Kovacs, A
   Nemeth, G
   Nemeth, Z
   Toth-Bagi, Z
   Barabas, J
TI Intra-arterial preoperative cytostatic treatment versus preoperative
   irradiation - A prospective, randomized study of lingual and sublingual
   carcinomas
SO CANCER
CT International Meeting on Intra-Arterial Chemotherapy in Head and Neck
   Cancer
CY APR 24-26, 1997
CL HANNOVER, GERMANY
AB BACKGROUND. For several decades, both preoperative intra-arterial chemotherapy and preoperative irradiation have been accepted treatments for patients with tumors of the head and neck. Unfortunately, arguments have often been put forward in favor of one or other of the two methods, but without the performance of an objective, randomized investigation. To resolve this situation, the authors have carried out a multicenter, randomized prospective study of selected patients with a view to deciding which method affords better results in complex tumor therapy from the aspects of survival and postoperative quality of life.
   METHODS. One hundred thirty-one patients with operable sublingual or lingual squamous cell carcinoma in stages T2NXMO to T4MXM0 were randomized into 2 groups: 1 group participated in preoperative chemotherapy with cisplatin and epirubicin (total doses: 200 mg cisplatin, 120 mg epirubicin) via the external carotid artery, whereas the other group received preoperative radiation therapy (46 grays). Following subsequent radical surgery, the patients received regular follow-up for 5 years.
   RESULTS. By the end of the 5 years, 95 of the 131 patients had conformed to the protocol. Of those 95, 47 had received preoperative chemotherapy and 48 preoperative irradiation. After 5 years, 18 of the 47 patients who received chemotherapy and 15 of the 48 patients who received irradiation were still alive and tumor free. A few more patients had died of recurrence or regional metastasis in the chemotherapy group (23 patients) than in the irradiation group (20 patients). Occurrence of a second carcinoma was 3 times as frequent in the irradiation group (9 patients) as in the chemotherapy group (3 patients). Overall, the survival rates were by-and-large the same for the two groups. Regarding postoperative quality of life, the chemotherapy group presented a more favorable picture.
   CONCLUSIONS. The long term survival results subsequent to preoperative intraarterial chemotherapy or preoperative radiotherapy were practically the same. Regarding postoperative quality of life, patients who underwent intra-arterial chemotherapy appeared to be in a slightly more favorable situation. The authors consider it important to stress these findings, as they are not aware of a similar randomized study of patients with tumors of the oral cavity. (C) 1999 American Cancer Society.
SN 0008-543X
PD OCT 15
PY 1999
VL 86
IS 8
BP 1381
EP 1386
DI 10.1002/(SICI)1097-0142(19991015)86:8<1381::AID-CNCR1>3.0.CO;2-V
UT WOS:000083130900001
PM 10526263
ER

PT J
AU Ali, H
   Al-Sarraf, M
AF Ali, H
   Al-Sarraf, M
TI Nasopharyngeal cancer
SO HEMATOLOGY-ONCOLOGY CLINICS OF NORTH AMERICA
AB This article reviews the characteristics, diagnosis, and treatment of nasopharyngeal cancer. Five prospective randomized phase III trials comparing treated patients who had locally advanced nasopharyngeal cancers with chemoradiotherapy or with the same dosage of radiation alone are also discussed.
SN 0889-8588
EI 1558-1977
PD AUG
PY 1999
VL 13
IS 4
BP 837
EP +
DI 10.1016/S0889-8588(05)70096-4
UT WOS:000082334900014
PM 10494517
ER

PT J
AU Fountzilas, G
   Stathopoulos, G
   Nicolaides, C
   Kalogera-Fountzila, A
   Kalofonos, H
   Nikolaou, A
   Bacoyiannis, C
   Samantas, E
   Papadimitriou, C
   Kosmidis, P
   Daniilidis, J
   Pavlidis, N
AF Fountzilas, G
   Stathopoulos, G
   Nicolaides, C
   Kalogera-Fountzila, A
   Kalofonos, H
   Nikolaou, A
   Bacoyiannis, C
   Samantas, E
   Papadimitriou, C
   Kosmidis, P
   Daniilidis, J
   Pavlidis, N
TI Paclitaxel and gemcitabine in advanced non-nasopharyngeal head and neck
   cancer: A phase II study conducted by the Hellenic Cooperative Oncology
   Group
SO ANNALS OF ONCOLOGY
AB Background: Paclitaxel as monotherapy or in combination with other drugs has demonstrated significant activity in patients with squamous cell carcinoma of the head and neck region (SCCHN). Preclinical studies have shown gemcitabine to be highly active in SCCHN cell lines.
   Purpose of the study: To evaluate the activity and toxicity of the combination of paclitaxel by three-hour infusion and gemcitabine as first-line chemotherapy in patients with recurrent and/or metastatic head and neck cancer (HNC).
   Patients and methods: From September 1996 until May 1998, 44 patients with non-nasopharyngeal recurrent and/or metastatic HNC entered the study. There were 37 men and seven women with a median age of 61 years (range 35-79) and a median performance status of 1 (range 0-2). The location of the primary tumor in the majority of them was either the larynx or the oral cavity. Treatment consisted of six cycles of gemcitabine 1100 mg/m(2) over 30 min on days 1 and 8 immediately followed on day 1 by paclitaxel 200 mg/m(2) by three-hour infusion. The treatment was repeated every three weeks.
   Results: Twenty-four (55%) patients completed all six cycles of treatment. A total of 205 cycles were administered, 165 (81%) of them at full dose. The median relative dose intensity (DI) of gemcitabine was 0.93 and of paclitaxel 0.95. Except for alopecia, which was universal, grade 3-4 toxicities included neutropenia (21%), thrombocytopenia (5%), anemia (5%), infection (5%), flu-like syndrome (5%) and peripheral neuropathy (2%). Five (11%) patients achieved complete and 13 (30%) partial responses, for an overall response rate of 41%. After a median follow-up of 13 months, the median time to progression was four months and median survival nine months.
   Conclusions: The combination of paclitaxel and gemcitabine is active and well tolerated in patients with recurrent and/or metastatic HNC - randomized studies comparing this combination with other regimens are warranted.
RI Dimopoulos, Meletios Athanasios/AAD-4130-2019; Fountzilas,
   George/ABF-2139-2020
OI Kalofonos, Haralabos/0000-0002-3286-778X
SN 0923-7534
PD APR
PY 1999
VL 10
IS 4
BP 475
EP 478
DI 10.1023/A:1008397424359
UT WOS:000080678400024
PM 10370793
ER

PT J
AU Teo, PML
   Chan, ATC
   Lee, WY
   Leung, TWT
   Johnson, PJ
AF Teo, PML
   Chan, ATC
   Lee, WY
   Leung, TWT
   Johnson, PJ
TI Enhancement of local control in locally advanced node-positive
   nasopharyngeal carcinoma by adjunctive chemotherapy
SO INTERNATIONAL JOURNAL OF RADIATION ONCOLOGY BIOLOGY PHYSICS
AB Purpose: To determine the efficacy of chemotherapy adjunctive to radical radiotherapy (neoadjuvant +/- adjuvant) in patients with node-positive nasopharyngeal carcinoma (NPC).
   Methods and Materials: All the node-positive patients given adjunctive chemotherapy between 1984-1989 (n = 209, CHEMO) were compared with all the node-positive patients treated by radical radiotherapy alone during the same period (n = 409, NCHEMO). The CHEMO group had significantly more bulky nodes, lower cervical/supraclavicular nodes, and more advanced overall stages than the NCHEMO group because nodal size (greater than or equal to 4 cm) was used as a selection criterion for chemotherapy (1984-1988 departmental protocol and 1988-1989 prospective randomized trial). The chemotherapy consisted of two courses of neoadjuvant cisplatin (100 mg/m(2) D1) and 5-fluorouracil (5-FU) (1 gm/m(2) D1-D3) in 191 patients. In addition to the two courses of neoadjuvant, four courses of adjuvant chemotherapy, of the same combination, were given after radical radiotherapy in a further 18 patients. Radical radiotherapy delivered a nasopharyngeal dose of 60-62.5 Gy. In addition, parapharyngeal booster external radiotherapy (20 Gy) was given in the presence of parapharyngeal involvement, and intracavitary brachytherapy (24 Gy) was used to treat any local residual tumor diagnosed at 4-6 weeks after external radiotherapy. Both crude and actuarial rates were compared (survival, distant metastases, and local failures) between CHEMO and NCHEMO for all patients, for individual Ho's overall stage, for patients with nodes of different sizes (less than or equal to 3 cm, >3-less than or equal to 6 cm, >6 cm), for individual T-stage and individual N-stage, and for patients belonging to different gender and different age groups (<40 years, greater than or equal to 40 years). Multivariate analyses using the Cox Regression Model were performed to identify significant prognostic factors.
   Results: With a median follow-up of 5.5 years (range 0.7 to 10 years), CHEMO had significantly less local failures overall than NCHEMO; this was especially true for patients with advanced stages (III + IV). Additionally, in all nodal-size subgroups, in all node-positive T3, and in node-positive T3-Stage IV, there was a significant reduction in local failures after chemotherapy. There was a trend toward fewer local failures in favor of chemotherapy in Stage III, Stage IV, and T3-Stage III (0.05 < p less than or equal to 0.1). There was no difference in local failures between CHEMO and NCHEMO in Stage II or in T1 and T2. The multivariate analyses identified the administration of adjunctive chemotherapy to be of independent significance in determining the local failure rate for all patients, the T3 (node-positive), and the advanced overall stages (III and IV combined). There was no difference in overall survival, relapse-free survival, and distant metastasis rates between CHEMO and NCHEMO among patients belonging to Stages III and IV despite the presence of more advanced nodal diseases in CHEMO. There were very few late local relapses in patients given adjunctive chemotherapy, in contradistinction to the well-known predisposition of NPC to late local relapses after radical radiotherapy.
   Conclusion: Adjunctive chemotherapy enhanced local control in node-positive NPC in general, and node positive-T3 and -T3-Stage IV in particular with reduction of late local relapses. The enhancement in local control of the locally advanced NPC could be explained by the significant shrinkage of the primary tumor by the neoadjuvant chemotherapy, leading to an increased safety margin between the tumor volume and the radiation volume. We recommend that adjunctive chemotherapy (neoadjuvant +/- adjuvant) should become an integral part of the multimodality curative treatment for patients with node-positive T3 NPC. (C) 1999 Elsevier Science Inc.
RI Chan, Anthony Tak Cheung/R-3940-2018
OI Chan, Anthony Tak Cheung/0000-0002-6912-8091
SN 0360-3016
EI 1879-355X
PD JAN 15
PY 1999
VL 43
IS 2
BP 261
EP 271
DI 10.1016/S0360-3016(98)00383-6
UT WOS:000078564800003
PM 10030248
ER

PT J
AU Chua, DTT
   Sham, JST
   Choy, D
   Lorvidhaya, V
   Sumitsawan, Y
   Thongprasert, S
   Vootiprux, V
   Cheirsilpa, A
   Azhar, T
   Reksodiputro, AH
AF Chua, DTT
   Sham, JST
   Choy, D
   Lorvidhaya, V
   Sumitsawan, Y
   Thongprasert, S
   Vootiprux, V
   Cheirsilpa, A
   Azhar, T
   Reksodiputro, AH
CA Asian Oceanian Clinical Oncology Assoc Nasophar
TI Preliminary report of the Asian-Oceanian Clinical Oncology Association
   randomized trial comparing cisplatin and epirubicin followed by
   radiotherapy versus radiotherapy alone in the treatment of patients with
   locoregionally advanced nasopharyngeal carcinoma
SO CANCER
CT 8th International Congress on Anti-Cancer Treatment
CY FEB   03, 1998
CL PARIS, FRANCE
AB BACKGROUND. The aim of this trial was to compare the outcome achieved with neoadjuvant chemotherapy followed by radiotherapy to that achieved with radiotherapy alone for patients with locoregionally advanced undifferentiated or poorly differentiated nasopharyngeal carcinoma (NPC) meeting one of the following criteria: Ho's T3 disease, Ho's N2-N3 disease, or lymph node size greater than or equal to 3 cm.
   METHODS. Between September 1989 and August 1993, 334 patients were enrolled in the study, with equal numbers of patients randomized to the neoadjuvant chemotherapy arm (CT arm) and the radiotherapy arm (RT arm). Neoadjuvant chemotherapy consisting of 2-3 cycles of cisplatin (60 mg/m(2) on Day 1) and epirubicin (110 mg/m(2) on Day 1) followed by radiotherapy was given to the CT arm. For radiotherapy, a dose of 66-74 gray (Gy) (median, 71 Gy) was delivered to the primary tumor and 60-76 Gy (median, 66 Gy) to the neck. Two hundred eighty-six eligible patients completed the treatment and were evaluable for treatment response (134 in the CT arm, 152 in the RT arm). All patients were included in the survival analysis based on the intention to treat. The median follow-up was 30 months for the whole cohort and 41 months for the surviving patients.
   RESULTS. Analysis of the 334 patients based on the intention to treat showed no significant difference in relapse free survival (RFS) or overall survival (OS) between the 2 treatment arms (3-year RFS rate: 48% in the (ST arm vs. 42% in the RT arm, P = 0.45; 3-year OS rate: 78% vs. 71%, P = 0.57). In an efficacy analysis based on only the 286 evaluable patients, a trend of improved RFS favoring the CT arm was observed (3-year RFS rate: 58% vs. 46%, P = 0.053), with again no significant difference in OS (3-year OS rate: 80% vs. 72%, P = 0.21). In the subgroup of 49 patients with bulky neck lymph nodes >6 cm, improved RFS (3-year RFS rate: 63% vs. 28%, P = 0.026) and OS (3-year OS rate: 73% vs. 37%, P = 0.057) were observed, favoring the CT arm.
   CONCLUSIONS. This multicenter randomized study did not demonstrate any benefit with the addition of cisplatin-epirubicin neoadjuvant chemotherapy for patients with locoregionally advanced nasopharyngeal carcinoma; therefore routine administration of neoadjuvant chemotherapy to this target group cannot be recommended. Although the overall incidence of recurrence was reduced with the addition of chemotherapy in the efficacy analysis, the overall survival was not affected. A more effective chemotherapy regimen, the selection of an appropriate target group, and the use of an alternative strategy for combining chemoradiotherapy should be explored in future trials. (C) 1998 American Cancer Society.
RI Chua, Daniel Tsin Tien/C-4253-2009
SN 0008-543X
PD DEC 1
PY 1998
VL 83
IS 11
BP 2270
EP 2283
DI 10.1002/(SICI)1097-0142(19981201)83:11<2270::AID-CNCR6>3.3.CO;2-K
UT WOS:000077126600006
PM 9840526
ER

EF
